# Supplementary material for: Psychosocial experiences modulate asthma-associated genes through gene-environment interactions
Source: eLife. 2021 Jun 18;10:e63852. doi: 10.7554/eLife.63852 (PMC8282343; doi:10.7554/eLife.63852)
Supplement: Figure 1—source data 1. — The transcriptional signatures are in columns, while the genes are in rows. [file elife-63852-fig1-data1.txt]

	eosi_av	neut_av	lymp_av	csinhl	cssdh	FEVPP	psesl	log2FC.IL13	EPMres_1	PUNOCC_1	PGOODFAIR_1	cpeqcm	csasgm	ECNA_1	cddstf	ctasev	EYell_1	IL5_co	mono_av
ENSG00000000457	0	0	0	0	0	0	0	0	0	0	0	0	0	0	0.110455948	0	0	0	0
ENSG00000000938	0	0.001186852	-0.000858567	0	0	0	0	0	0	0	0	0	0	0	0	0	0	0	0
ENSG00000001461	0	0	0	0	0	-0.781966353	0	0	0	0	0	0	0	0	0	0	0	0	0
ENSG00000002726	0.000163117	0	0	0	0	0	0	0	0	0	0	0	0	0	0	0	0	0	0
ENSG00000003147	0	0	0	0	0	0	0	0	0	0.003668774	0	0	0	0	0	0	0	0	0
ENSG00000003393	0.00062141	0	0	0	0	0	0	0	0	0	0	0	0	0	0	0	0	0	0
ENSG00000003400	0	0	0	0	0	0	0	0	0	0	0	0	0	0	0	0	0	0	0.000467768
ENSG00000003402	0	0.001006721	0	0	0	0	0	0	0	0	0	0	0	0	0	0	0	0	0
ENSG00000005100	0	0	0	0	0	0	0	0	0	0	0	0	0	0	-0.044779506	0	0	0	0
ENSG00000005187	0.000452735	0	0	0	0	0	0	0	0	0	0	0	0	0	0	0	0	0	0
ENSG00000005238	0	0.001428732	0	0	0	0	0	0	0	0	0	0	0	0	0	0	0	0	0
ENSG00000006007	0	0.00075664	-5.15E-05	0	0	0	0	0	0	0	0	0	0	0	0	0	0	0	0
ENSG00000006652	0	0.000174171	0	0	0	0	0	0	0	0	0	0	0	0	0	0	0	0	0
ENSG00000006837	0	0	0	-0.00080209	0	0	0	0	0	0	0	0	0	0	0	0	0	0	0
ENSG00000007237	0	0.000103268	0	0	0	0	0	0	0	0	0	0	0	0	0	0	0	0	0
ENSG00000008441	0	0	0	0	0.056909189	0	0	0	0	0	0	0	0	0	0	0	0	0	0
ENSG00000010310	0.000470297	0	0	0	0	0	0	0	0	0	0	0	0	0	0	0	0	0	0
ENSG00000010318	0	0	0	0	0	0	0	0	0.023642942	0	0	0	0	0	0	0	0	0	0
ENSG00000010626	0	0	0	0	0	0	0	0	0	0	0	0	0	0	0	0	0	0	0
ENSG00000012779	0	0	-0.001100976	0	0	0	0	0	0	0	0	0	0	0	0	0	0	0	0
ENSG00000014914	0	0	0	0	0	0	0	0	0	0	0	0	0	0	0	0	0	-15.10089864	0
ENSG00000016391	0	0	0	0	0	0	0	0	0	0	0	0	0	-0.000132364	0	0	0	0	0
ENSG00000019186	0	0	0	0	0	-0.085867471	0	0	0	0	0	0	0	0	0	0	0	0	0
ENSG00000020577	0	0	0	0	0	0	0	0	0	0	0	0	0	0	0	0	0	0	5.13E-05
ENSG00000023608	0	0	0	-0.000194372	0	0	0	0	0	0	0	0	0	0	0	0	0	0	0
ENSG00000026950	0	0	0	0	0	0	0	0	0	0	0	0	0	0.003719715	0	0	0	0	0
ENSG00000031823	0	0	0	0	0	0	0	0	0	0	0.000869221	0	0	0	0	0	0	0	0
ENSG00000035862	0	0	-0.001232597	0	0	0	0	0	0	0	0	0	0	0	0	0	0	0	0
ENSG00000041880	0	0	0	0.003855675	0	0	0	0	0	0	0	0	0	0	0	0	0	0	0
ENSG00000049167	0	0	0	0	0	0	0	0	0	0.006262608	0	0	0	0	0	0	0	0	0
ENSG00000049245	0	0	-0.001058605	0	0	0	0	0	0	0	0	0	0	0	0	0	0	0	0
ENSG00000050130	0	0.000419059	-0.003740915	0	0	0	0	0	0	0	0	0	0	0	0	0	0	0	0
ENSG00000050344	0	0	0	0	0	0	0	0	0	0	0	0	0	0	0	0	0	-3.229661321	0
ENSG00000050438	0	0	0	-0.000150506	0	0	0	0	0	0	0	0	0	0	0	0	0	0	0
ENSG00000050628	0	0	0	0	0	0	0	0	0	0	0	0	0	0	0	0	0	0	0
ENSG00000050730	0	0	0	0	0	0	0	0.003059737	0	0	0	0	0	0	0	0	0	0	0
ENSG00000051596	0	0	0	0	0	0	0	0	0	-0.001683975	0	0	0	0	0	0	0	0	0
ENSG00000054179	0	0	0	0	0	0	0	0	0	0	0	0	-0.004791932	0	0	0	0	0	0
ENSG00000056050	0	0	0	0	0	0	0	0	0	0.001071376	0	0	0	0	0	0	0	0	0
ENSG00000057294	0.000440511	0	0	0	0	0	0	0	0	0	0	0	0	0	0	0	0	0	0
ENSG00000058335	0	0	0	0.002628126	0	0	0	0	0	0	0	0	0	0	0	0	0	0	0
ENSG00000059378	0	0	0	0	0	0	0	0	0	0	0	0	0	0	0	0	0	0	0.000115787
ENSG00000060688	0	-0.001248481	0	0	0	0	0	0	0	0	0	0	0	0	0	0	0	0	0
ENSG00000062485	0.002043556	0	0	0	0	0	0	0	0	0	0	0	0	0	0	0	0	0	0
ENSG00000062716	0	0.002637685	0	0	0	0	0	0	0	0	0	0	0	0	0	0	0	0	0
ENSG00000063127	0	0	0	0	0	0	-0.011099238	0	0	0	0	0	0	0	0	0	0	0	0
ENSG00000064042	0	0	0	0	0	0	0	0	0	0.00097631	0	0	0	0	0	0	0	0	0
ENSG00000064115	0	0	0	-0.037265705	0	0	0	0	0	0	0	0	0	0	0	0	0	0	0
ENSG00000064547	0	0.002517086	-0.000234903	0	0	0	0	0	0	0	0	0	0	0	0	0	0	0	0
ENSG00000065534	0	0	0	0	0	0	0	0	0.000164906	0	0	0	0	0	0	0	0	0	0
ENSG00000065615	0	0	-0.000932654	0	0	0	0	0	0	0	0	0	0	0	0	0	0	0	0
ENSG00000065911	0	0	0	0	0	0	0	0	0	0	0	0	0	0	0	0	0	0	0.00089571
ENSG00000066044	0	0	0	0.017365064	0	0	0	0	0	0	0	0	0	0	0	0	0	0	0
ENSG00000066056	0	0	0	0	0	0	0	-0.0118192	0	0	0	0	0	0	0	0	0	0	0
ENSG00000066827	0	0	0	0	0	0	0	0	0	0	-0.001196822	0	0	0	0	0	0	0	0
ENSG00000067601	0	0	0	0	0	0	0	0	0	-0.008899034	0	0	0	0	0	0	0	0	0
ENSG00000068079	0	0	0	0	0	0	0	0	0	0	0	0	0	0	0	0	0	0	3.50E-06
ENSG00000068724	0	0	0	0	0	0	0	0	0	0	0	0	0	0	0	0	0	-7.76716626	0
ENSG00000068793	0	0	0	0	0	0	0	0	0	0	0	0	0	0	0	0	0	-9.325962215	0
ENSG00000069974	0	0	-0.001772863	0	0	0	0	0	0	0	0	0	0	0	0	0	0	0	0
ENSG00000070031	0	0	0	0	0	0	0	0	0	0	0	0	0	0	0	0	-0.000412911	0	0
ENSG00000070190	0	0	-0.000255747	0	0	0	0	0	0	0	0	0	0	0	0	0	0	0	0
ENSG00000070831	0	0	-0.000200665	0	0	0	0	0	0	0	0	0	0	0	0	0	0	0	0
ENSG00000071242	0.000383356	0	0	0	0	0	0	0	0	0	0	0	0	0	0	0	0	0	0
ENSG00000072163	0	0	0	0	0	0	0	0	0	0	0	0	0	-0.000528422	0	0	0	0	0
ENSG00000072858	0	0	0.00044031	0	0	0	0	0	0	0	0	0	0	0	0	0	0	0	0
ENSG00000073331	0	0.002472411	-0.002440163	0	0	0	0	0	0	0	0	0	0	0	0	0	0	0	0
ENSG00000075035	0	0	0	-0.005628983	0	0	0	0	0	0	0	0	0	0	0	0	0	0	0
ENSG00000075142	0.001236053	0	0	0	0	0	0	0	0	0	0	0	0	0	0	0	0	0	0
ENSG00000075336	0	0	0	0	0	0	-0.03249164	0	0	0	0	0	0	0	0	0	0	0	0
ENSG00000075826	0	0	0	0	0	0	0	0	0	0	0	0	0	0	-0.00222018	0	0	0	0
ENSG00000076685	0	0.000103869	-0.001749432	0	0	0	0	0	0	0	0	0	0	0	0	0	0	0	0
ENSG00000077585	0.000255234	0	0	0	0	0	0	0	0	0	0	0	0	0	0	0	0	0	0
ENSG00000078043	0	0	0	0	0	0	0	0	0	0	0	0	0	0	-0.048101859	0	0	0	0
ENSG00000078487	0	0	0	0	0	0	0	-0.048603557	0	0	0	0	0	0	0	0	0	15.47401833	0
ENSG00000080031	0	0	0	0	0	0	0	0	0	0.004324312	-0.000302471	0	0	0	0	0	0	0	0
ENSG00000080200	0	0	0	0	0	0	0	0	0	0	0	0	0	0	0	0	0	0	0
ENSG00000081052	0	0	0	0	0	0	0	0	0	0.000892714	-0.000134595	0	0	0	0	0	0	0	0
ENSG00000082068	0	0	0	-0.01630621	0	0	0	0	0	0	0	0	0	0	0	0	0	0	0
ENSG00000082438	0	0	0	0	0	0	0	0	0	0	0	0	0	0	0	0	0	0	0
ENSG00000083290	0	0	0	-0.002427944	0	0	0	0	0	0	0	0	0	0	0	0	0	0	0
ENSG00000083814	0	0	0	0	0	0	0	0	0	0	0	0	0	0	-0.006909048	0	0	0	0
ENSG00000084110	0	0.001755666	0	0	0	0	0	0	0	0	0	0	0	0	0	0	0	0	0
ENSG00000086189	0	0	0	0	0	-1.216401957	0	0	0	0	0	0	0	0	0	0	0	0	0
ENSG00000086300	0	0.002779278	-0.001407515	0	0	0	0	0	0	0	0	0	0	0	0	0	0	0	0
ENSG00000087903	0	0	0	0	0	0	0	-0.004798158	0	0	0	0	0	0	0	0	0	0	0
ENSG00000089006	0	0	0	-0.018767032	0	0	0	0	0	0	0	0	0	0	0	0	0	0	0
ENSG00000089012	0	0	0.000128537	0	0	0	0	0	0	0	0	0	0	0	0	0	0	0	0
ENSG00000089127	0	0	0	0	0	0	0	0	0	0	0	0	0	0	0	0	0	0	0.000292672
ENSG00000089737	0	-0.005294913	0	0	0	0	0	0	0	0	0	0	0	0	0	0	0	0	0
ENSG00000090339	0	0	0	0	0	0.447133367	0	0	0	0	0	0	0	0	0	0	0	0	0
ENSG00000090372	0	0	0	0.000713042	0	0	0	0	0	0	0	0	0	0	0	0	0	0	0
ENSG00000090470	0	0	0	0	0	0	0	0	0.049165824	0	0	0	0	0	0	0	0	0	0
ENSG00000090487	0	0.000697797	0	0	0	0	0	0	0	0	0	0	0	0	0	0	0	0	0
ENSG00000091181	0.000196172	0	0	0	0	0	0	0	0	0	0	0	0	0	0	0	0	0	0
ENSG00000091436	0	0	0	0	0	0	0	0	0	0	0	0	0.008487485	0	0	0	0	0	0
ENSG00000091622	0	0	0	0	0	-0.187404864	0	0	0	0	0	0	0	0	0	0	0	0	0
ENSG00000092051	0	0	0	0	0	0	0	0	0	0	0	0	0	0	0	0	0	0	0
ENSG00000092067	0.000797911	0	0	0	0	0	0	0	0	0	0	0	0	0	0	0	0	0	0
ENSG00000092068	0	0	0	0	0	0	0	0	0	0	0	8.79E-05	0	0	0	0	0	0	0
ENSG00000092345	0	0	0	0	0	0	0	0	0	0	0	0	0.000600252	0	0	0	0	0	0
ENSG00000092531	0	0	-0.00132693	0	0	0	0	0	0	0	0	0	0	0	0	0	0	0	0
ENSG00000092850	0	0	0	0	0	0	0	0	0	0.00179954	0	0	0	0	0	0	0	0	0
ENSG00000093010	0	0	0	0	0	0	0	0	0	0	0	0	0	0	0	0	0	-47.96017318	0
ENSG00000096696	0	0	0	-0.001761454	0	0	0	0	0	0	0	0	0	0	0	0	0	0	0
ENSG00000099377	0.0003558	0	0	0	0	0	0	0	0	0	0	0	0	0	0	0	0	0	0
ENSG00000100003	0	0	0	0	0	0	0	0	0	-0.001077737	0	0	0	0	0	0	0	0	0
ENSG00000100055	0	0	-0.002608505	0	0	0	0	0	0	0	0	0	0	0	0	0	0	0	0
ENSG00000100068	0	0	0	0.010002532	0	0	0	0	0	0	0	0	0	0	0	0	0	0	0
ENSG00000100276	0	0	0	0	0	0	0	0	0	0	0	0	0.008403672	0	0	0	0	0	0
ENSG00000100288	0	0	0	0	0	0	0	-0.000741464	0	0	0	0	0	0	0	0	0	0	0
ENSG00000100296	0	0.000400043	-0.001763937	0	0	0	0	0	0	0	0	0	0	0	0	0	0	0	0
ENSG00000100360	0	-0.000475019	0	0	0	0	0	0	0	0	0	0	0	0	0	0	0	0	0
ENSG00000100473	0	0	0	0	0	0	0	0	0	0	0	0	0	0	0	0	0	0	0
ENSG00000100628	0.000186543	0	0	0	0	0	0	0	0	0	0	0	0	0	0	0	0	0	0
ENSG00000100722	0	0	0	-0.025429739	0	0	0	0	0	0	0	0	0	0	0	0	0	0	0
ENSG00000100749	0	0	0	0	0	0	0	0	0	0	0	0	0	0	0	0	-0.001882837	0	0
ENSG00000100802	0	0	0	0	0	0	0	-0.021812411	0	0	0	0	0	0	0	0	0	0	0
ENSG00000100941	0	0	0	-0.026134702	0	0	0	0	0	0	0	0	0	0	0	0	0	0	0
ENSG00000100979	0	0	0	0	0	0	0	0	0	0	0.000405525	0	0	0	0	0	0	0	0
ENSG00000101019	0	0	0	0	0	0	0	0	0	0	0	0	0	0	-0.073989674	0	0	0	0
ENSG00000101230	0	0	0	0	0	0	0	-0.003663405	0	0	0	0	0	0	0	0	0	0	0
ENSG00000101336	0	0	-0.003256498	0	0	0	0	0	0	0	0	0	0	0	0	0	0	0	0
ENSG00000101361	0	-0.004290144	0.004432652	0	0	0	0	0	0	0	0	0	0	0	0	0	0	0	0
ENSG00000101363	0	0	0	0	0	0	0	0	0	0	0	0	0	0	0	0	0	0	0
ENSG00000101367	0	0	-0.000156106	0	0	0	0	0	0	0	0	0	0	0	0	0	0	0	0
ENSG00000101457	0	0	-0.000483514	0	0	0	0	0	0	0	0	0	0	0	0	0	0	0	0
ENSG00000102471	0.001057178	0	0	0	0	0	0	0	0	0	0	0	0	0	0	0	0	0	0
ENSG00000102524	0	0	-0.000271351	0	0	0	0	0	0	0	0	0	0	0	0	0	0	0	0
ENSG00000103056	0.000460374	0	0	0	0	0	0	0	0	0	0	0	0	0	0	0	0	0	0
ENSG00000103174	0	0	0	0	0	0	0	0	0	0	0	0	0	0	0	0	0	-6.393189577	0
ENSG00000103202	0	0	0	0	0	0	0	0	0	0	0.000253447	0	0	0	0	0	0	0	0
ENSG00000103313	0	0.000784974	0	0	0	0	0	0	0	0	0	0	0	0	0	0	0	0	0
ENSG00000103319	0.000604528	0	0	0	0	0	0	0	0	0	0	0	0	0	0	0	0	0	0
ENSG00000103355	0.000248704	0	0	0	0	0	0	0	0	0	0	0	0	0	0	0	0	0	0
ENSG00000103485	0	0	0	0	0	0	0	0	0	0	0	0	0	0	0	0	0	0	0
ENSG00000104047	0	0	0	-0.012084705	0	0	0	0	0	0	0	0	0	0	0	0	0	0	0
ENSG00000104218	0	0	0	0	0	0	0	0	0	0	0	0	0	0	0	0	0	0	0
ENSG00000104722	0	0	0	0	0	0	0	0	0	-0.000268976	0	0	0	0	0	0	0	0	0
ENSG00000104738	0	0	0	0	0	0	0	0.026341041	0	0	0	0	0	0	0	0	0	0	0
ENSG00000104763	0	0.002056341	-0.000403153	0	0	0	0	0	0	0	0	0	0	0	0	0	0	0	0
ENSG00000104892	0	0	0	0	0.017197733	0	0	0	0	0	0	0	0	0	0	0	0	0	0
ENSG00000105131	0	0	0	-0.00047858	0	0	0	0	0	0	0	0	0	0	0	0	0	0	0
ENSG00000105146	0	0	0	0	0	0	0	0	0	0	-0.000632521	0	0	0	0	0	0	0	0
ENSG00000105205	0.000205583	0	0	0	0	0	0	0	0	0	0	0	0	0	0	0	0	0	0
ENSG00000105220	0.001977265	0	0	0	0	0	0	0	0	0	0	0	0	0	0	0	0	0	0
ENSG00000105227	0	0	0	0.007320483	0	0	0	0	0	0	0	0	0	0	0	0	0	0	0
ENSG00000105281	0	0	0	0	0	0	0	0	0	0	0	0	0	0	0	0	0	-22.1460656	0
ENSG00000105355	0	0	-0.00086769	0	0	0	0	0	0	0	0	0	0	0	0	0	0	0	0
ENSG00000105464	0	0	0	0	0	0	0.003819804	0	0	0	0	0	0	0	0	0	0	0	0
ENSG00000105486	0	-0.001634225	0.0062829	0	0	0	0	0	0	0	0	0	0	0	0	0	0	0	0
ENSG00000105875	0	0	0	0	0	0	0	0	0	-0.000896728	0	0	0	0	0	0	0	0	0
ENSG00000105948	0	0	-0.001386137	0	0	0	0	0	0	0	0	0	0	0	0	0	0	0	0
ENSG00000106245	0	0	0	0	0	0	0	0	0	0	0	0	0	0	0.080949015	0	0	0	0
ENSG00000106341	0	0	0	0	0	0	0	0	-0.003603652	0	0	0	0	0	0	0	0	0	0
ENSG00000106462	0	0	0	0	0	0	0	0.025641377	0	0	0	0	0	0	0	0	0	0	0
ENSG00000106484	0	0	0	0	0	0	0	0	0	0	0	0.010984754	0	0	0	0	0	0	0
ENSG00000106526	0	0	0	0	0	0	0	0.018571984	0	0	0	0	0	0	0	0	0	0	0
ENSG00000106609	0	0	0	0	0	0	0	0	0	0	0	0	-0.010954657	0	0	0	0	0	0
ENSG00000106628	0	0	0.001692302	0	0	0	0	0	0	0	0	0	0	0	0	0	0	0	0
ENSG00000106772	0	0	0	0	0	0	0.017771252	0	0	0	0	0	0	0	0	0	0	0	0
ENSG00000106804	0	0	0	0	0	0	0	0	-0.003221833	0	0	0	0	0	0	0	0	0	0
ENSG00000107104	0	0	0	0	0	0	0	0	0	-0.002351249	0	0	0	0	0	0	0	0	0
ENSG00000107164	0	0	0	0	0	0	0	0	0	0	0	0	0	0.044046448	0	0	0	0	0
ENSG00000107614	0	0	0	0	0	0	0	0	0	0	-0.001358587	0	0	0	0	0	0	0	0
ENSG00000107719	0	0	0	0.00771327	0	0	0	-0.01818383	0	0	0	0	0	0	0	0	0	0	0
ENSG00000107745	0	0	-0.000548089	0	0	0	0	0	0	0	0	0	0	0	0	0	0	0	0
ENSG00000107789	0	0	0	0	0	0	0	0	0	0	0	0	0	0	0	0	0	0	0
ENSG00000108296	0	0.001994077	0	0	0	0	0	0	0	0	0	0	0	0	0	0	0	0	0
ENSG00000108375	0	0	0	0	0	0	0	0	0	-0.001318127	0	0	0	0	0	0	0	0	0
ENSG00000108387	0	0	0	0	0	0	0	0	0	0	0	0	0	0	0	0	0	0	8.56E-06
ENSG00000108559	0	0	0	0	0	0	-0.186769837	0	0	0	0	0	0	0	0	0	0	0	0
ENSG00000108958	0	0	0	0	0	0	0	0	0	0	0	0	0	0	0	0	0	0	0
ENSG00000109099	0.00052205	0	0	0	0	0	0	0	0	0	0	0	0	0	0	0	0	0	0
ENSG00000109536	0	0	0	-0.001946758	0	0	0	0	0	0	0	0	0	0	0	0	0	0	0
ENSG00000109911	0	0	0	-0.071758196	0	0	0	0	0	0	0	0	0	0	0	0	0	0	0
ENSG00000109927	0	0	0	0	0	-0.29394934	0	0	0	0	0	0	0	0	0	0	0	0	0
ENSG00000110080	0	0.001510428	-4.34E-05	0	0	0	0	0	0	0	0	0	0	0	0	0	0	0	0
ENSG00000110492	0	0	0	0	0	0	0	0	-0.000417486	0	0	0	0	0	0	0	0	0	0
ENSG00000110934	0	0	-0.006818964	0	0	0	0	0	0	0	0	0	0	0	0	0	0	0	0
ENSG00000111012	0	0	0	0.005060037	0	0	0	-0.001180399	0	0	0	0	0	0	0	0	0	0	0
ENSG00000111077	0	0	0	0.015739876	0	0	0	0	0	0	0	0	0	0	0	0	0	0	0
ENSG00000111199	0	0	0	0	0	0.650507754	0	0	0	0	0	0	0	0	0	0	0	0	0
ENSG00000111275	0	0	0	0	0	0.644100469	0	0	0	0	0	0	0	0	0	0	0	0	0
ENSG00000111328	0.000521933	0	0	0	0	0	0	0	0	0	0	0	0	0	0	0	0	0	0
ENSG00000111335	0	0	0	0	0	0	0	0	0	0	0	0	0	0	0	0	0	0	0.000187733
ENSG00000111361	0	0	0	-0.005612966	0	0	0	0	0	0	0	0	0	0	0	0	0	0	0
ENSG00000111671	0	0	0	0	0	0	0	0	0	0	0	0	0	0	0	0	0	0	0
ENSG00000112118	0	-0.005139993	0.001754856	0	0	0	0	0	0	0	0	0	0	0	0	0	0	0	0
ENSG00000112759	0.001147009	0	0	0	0	0	0	0	0	0	0	0	0	0	0	0	0	0	0
ENSG00000112874	0	0	0	0.028039177	0	0	0	0	0	0	0	0	0	0	0	0	0	0	0
ENSG00000113269	0	0.000939949	0	0	0	0	0	0	0	0	0	0	0	0	0	0	0	0	0
ENSG00000113282	0.000334461	0	0	0	0	0	0	0	0	0	0	0	0	0	0	0	0	0	0
ENSG00000113916	0	0.002299852	-0.00016672	0	0	0	0	0	0	0	0	0	0	0	0	0	0	0	0
ENSG00000114107	0	0	0	-0.002888059	0	0	0	0	0	0	0	0	0	0	0	0	0	0	0
ENSG00000114268	0	0	-0.0004934	0	0	0	0	0	0	0	0	0	0	0	0	0	0	0	0
ENSG00000114670	0	0	0	0	0	0	0	-0.000816053	0	0	0	0	0	0	0	0	0	0	0
ENSG00000114738	0	0	-0.00048122	0	0	0	0	0	0	0	0	0	0	0	0	0	0	0	0
ENSG00000114739	0	0	0.000431999	0	0	0	0	0	0	0	0	0	0	0	0	0	0	0	0
ENSG00000114988	0	0	0	0	0	0	0	0	0	0	0	0	0	0	0	0	0	0	0
ENSG00000115091	0	0	-0.000156932	0	0	0	0	0	0	0	0	0	0	0	0	0	0	0	0
ENSG00000115290	0	0	0	-0.00311715	0	0	0	0	0	0	0	0	0	0	0	0	0	0	0
ENSG00000115295	0	0	0	0	0	0	0	0	0	0.001144847	0	0	0	0	0	0	0	0	0
ENSG00000115310	0	0	-0.006216914	0	0	0	0	0	0	0	0	0	0	0	0.061181362	0	0	0	0
ENSG00000115525	0	0	0	0	0	0	0	0	0	0	0	0	0	0	0	0	0	0	0.00027212
ENSG00000115540	0	0	0	0	0	0	0	0	0	0	0	0	0	0	0.00092965	0	0	0	0
ENSG00000115607	0	0	0	0.003411537	0	0	0	0	0	0	0	0	0	0	0.000108198	0	0	0	0
ENSG00000115738	0.000614735	0	0	0	0	0	0	0	0	0	0	0.003131758	0	0	0	0	0	0	0
ENSG00000116096	-0.000102369	0	0	0	0	0	0	0	0	0	0	0	0	0	0	0	0	0	0
ENSG00000116701	0	0	-1.05E-06	0	0	0	0	0	0	0	0	0	0	0	0	0	0	0	0
ENSG00000116774	0	0	0	0	0.012638128	0	0	0	0	0	0	0	0	0	0	0	0	0	0
ENSG00000116793	0	0	-0.00093165	0	0	0	0	0	0	0	0	0	0	0	0	0	0	0	0
ENSG00000116815	0	0	-0.000214421	0	0	0	0	0	0	0	0	0	0	0	0	0	0	0	0
ENSG00000116830	0	0	0	0	0	0	0	0	0	-0.001654812	0	0	0	0	0	0	0	0	0
ENSG00000116962	0	0	0	0	0	0	0	0.012870588	0	0	0	0	0	0	0	0	0	0	0
ENSG00000117226	0	0	0	0	0	0	0	0	0	0	0	0	0	0.001677655	0	0	0	0	0
ENSG00000117400	0	0	0	0	0	0	0	0	0	-0.000125881	0	0	0	0	0	0	0	0	0
ENSG00000117593	0	0	0	0	0	0	0	0.009112805	0	0	0	0	0	0	0	0	0	0	0
ENSG00000117632	0	-0.00120643	0	0	0	0	0	0	0	0	0	0	0	0	0	0	0	0	0
ENSG00000117640	0.001229691	0	0	0	0	0	0	0	0	0	0	0	0	0	0	0	0	0	0
ENSG00000117697	0	0	0	0	0	0	0	0	-0.007780424	0	0	0	0	0	0	0	0	0	0
ENSG00000118096	0	0	0	0	0	0	0	0	0	0	0	0	0	0	-0.027728032	0	0	0	0
ENSG00000118242	0	0	0	0.010916538	0	0	0	0	0	0	0	0	0	0	0	0	0	0	0
ENSG00000118513	0.001972734	0	0	0	0	0	0	0	0	0	0	0	0	0	0	0	0	0	0
ENSG00000118564	0	0	-0.001630075	0	0	0	0	0	0	0	0	0	0	0	0	0	0	0	0
ENSG00000118946	0	0	0	0	0	0	0	0.000738041	0	0	0	0	0	0	0	0	0	0	0
ENSG00000119242	0	0	0	0	0	0	0	0	0	0	0	0	0	0	0	0	-0.001750734	0	0
ENSG00000119318	0	0	0	0	0	0	0	0	0	0	0	0	0	0	0.035014819	0	0	0	0
ENSG00000119535	0	0.005026157	-0.001368873	0	0	0	0	0	0	0	0	0	0	0	0	0	0	0	0
ENSG00000119686	0	0	0	0	0	0	0	0	0	0	0	0	0	0	0	0	0	-2.030606784	0
ENSG00000119703	0	0	0	0.011554337	0	0	0	0	0	0	0	0	-0.002161214	0	0	0	0	0	0
ENSG00000119711	0.002431532	0	0	0	0	0	0	0	0	0	0	0	0	0	0	0	0	0	0
ENSG00000119760	0	-0.00591025	0	0	0	0	0	0	0	0	0	0	0	0	0	0	0	0	0
ENSG00000119866	0	0	0	0	0	0	0	0	0	0	0	0	0	0	0	0	0	0	0
ENSG00000119943	0.001993778	0	0	0	0	0	0	0	0	0	0	0	0	0	0	0	0	0	0
ENSG00000119977	0	0	0.00109183	0	0	0	0	0	0	0	0	0	0	0	0	0	0	0	0
ENSG00000119979	0	0.001067536	-0.007480707	0	0	0	0	0	0	0	0	0	0	0	0	0	0	0	0
ENSG00000120832	0	0	0	0	0	0	0	0	0	0	0	0	0	0	0	0	0	0	-0.000233474
ENSG00000121060	0	0.000188589	-0.001188554	0	0	0	0	0	0	0	0	0	0	0	0	0	0	0	0
ENSG00000121297	0	0.000729806	0	0	0	0	0	0	0	0	0	0	0	0	0	0	0	0	0
ENSG00000121316	0	0.001107069	0	0	0	0	0	0	0	0	0	0	0	0	0	0	0	0	0
ENSG00000121691	0.001429967	0	0	0	0	0	0	0	0	0	0	0	0	0	0	0	0	0	0
ENSG00000121851	0.000434647	0	0	0	0	0	0	0	0	0	0	0	0	0	0	0	0	0	0
ENSG00000121933	0.000725266	0	0	0	0	0	0	0	0	0	0	0	0	0	0	0	0	0	0
ENSG00000122224	0	0	3.31E-05	0	0	0	0	0	0	0	0	0	0	0	0	0	0	0	0
ENSG00000122378	0	0	0	0	0	0	0	0	0	0	0	0.00667086	0	0	0	0	0	0	0
ENSG00000122420	0	0	0	0	0	0	1.05E-05	0	0	0	0	0	0	0	0	0	0	0	0
ENSG00000122694	0	0	-0.001238264	0	0	0	0	0	0	0	0	0	0	0	0	0	0	0	0
ENSG00000122733	-0.000181866	0	0	0	0	0	0	0	0	0	0	0	0	0	0	0	0	0	0
ENSG00000123405	0	0	-9.07E-05	0	0	0	0	0	0	0	0	0	0	0	0	0	0	0	0
ENSG00000123416	0	0	0	0	0	0	0	0	0	0	0	0	0	0	0.001733227	0	0	0	0
ENSG00000123473	0	0	0	0	0	0	0	0.011839154	0	0	0	0	0	0	0	0	0	0	0
ENSG00000123643	0	0.005370647	0	0	0	0	0	0	0	0	0	0	0	0	0	0	0	0	0
ENSG00000124116	0	0	0	0	0	0	0	0.000861868	0	0	0	0	0	0	0	0	0	0	0
ENSG00000124216	0	0	0	0	0	0	0	0.003365836	0	0	0	0	0	0	0	0	0	0	0
ENSG00000124299	0	0	0	0	0	0	0	0	0	0	0	0	0	0	0	0	0	-21.722479	0
ENSG00000124593	0	0	0	0.009348995	0	0	0	0	0	0	0	0	0	0	0	0	0	0	0
ENSG00000124688	0	0	0	0	0	0	0	0	0	0	0	0	0	0	0	0	0	0	0.000609074
ENSG00000125388	0	0	0	0	0	0	0	0	0	0	0	0	0	0	0	0	-9.80E-05	0	0
ENSG00000125485	0	0	0	0	0	0	0	0	0	0	0	0	0	0	-0.010065138	0	0	0	0
ENSG00000125733	0	0	0	0	0	0	0	-0.017752262	0	0	0	0	0	0	0	0	0	0	0
ENSG00000125804	0	0	0	0.000524018	0	0	0	0	0	0	0	0	0	0	0	0	0	0	0
ENSG00000125863	0	0	0	0	0	0	0	0	0	0.02223927	0	0	0	0	0	0	0	0	0
ENSG00000126262	0	0	-0.001361652	0	0	0	0	0	0	0	0	0	0	0	0	0	0	0	0
ENSG00000126391	0	0	0	0.008902961	0	0	0	0	0	0	0	0	0	0	0	0	0	0	0
ENSG00000126581	0	0	-0.001351613	0	0	0	0	0	0	0	0	0	0	0	0	0	0	0	0
ENSG00000126790	0	0	0	0	0	0	0	0.001779314	0	0	0	0	0	0	0	0	0	0	0
ENSG00000127325	0	0	0	-0.00371311	0	0	0	0	0	0	0	0	0	0	0	0	0	0	0
ENSG00000127366	0	0	0	0	0	0	0	0	0	-0.001605871	6.60E-05	0	0	0	0	0	0	0	0
ENSG00000127561	0	0	0	0.000678067	0	0	0	0	0	0	0	0	0	0	0	0	0	0	0
ENSG00000128203	0	0	0	0	0	0	0	0	0	0	0	0	0	0	0	0	0	0	0.000354642
ENSG00000128271	0	0	0	0	0	0	0	0	0	-0.000978292	0	0	0	0	0	0	0	0	0
ENSG00000128294	0	0	0	0	0	0	0	0	0	0	0	0	0	0	0	0	-0.006319271	0	0
ENSG00000128383	0	0.000188065	0	0	0	0	0	0	0	0	0	0	0	0	0	0	0	0	0
ENSG00000128394	0	0	0	0	0	0	0	0	-0.007365217	0	0	0	0	0	0	0	0	0	0
ENSG00000128604	0	0	0	0	0	0	0	0	0	0	0	0	0	0	0	0	0	0	0.000145884
ENSG00000128692	0	0	0	0	0	0	0	0	0	0.000158888	0	0	0	0	0	0	0	0	0
ENSG00000129255	0	0	0	0	0	0	0	0	0	0	0	0	0	0	0	0	0	0	9.99E-06
ENSG00000130433	0.000578236	0	0	0	0	0	0	0	0	0	0	0	0	0	0	0	0	0	0
ENSG00000130487	0	0	0	0	0	0	0	0	0	0	0	0	0	0	0	0	0	0	0.000127217
ENSG00000130518	0	0	0	0	0	0	0	-0.029814102	0	0	0	0	0	0	0	0	0	0	0
ENSG00000130649	0	0	0	0	0	0	0	0	0.001410134	0	0	0	0	0	0	0	0	0	0
ENSG00000130713	0	-0.001700211	0.009650144	0	0	0	0	0	0	0	0	0	0	0	0	0	0	0	0
ENSG00000130749	0	0	0	0.00055852	0	0	0	0	0	0	0	0	-0.027850081	0	0	0	0	0	0
ENSG00000130775	0	0.003752393	-0.003585965	0	0	0	0	0	0	0	0	0	0	0	0	0	0	0	0
ENSG00000131115	0	0	0	0	0	0	0	0	0	-0.026993812	0	0	0	0	0	0	0	0	0
ENSG00000131379	0	0	0	-0.002585373	0	0	0	0	0	0	0	0	0	0	0	0	0	0	0
ENSG00000131503	0	0	0	0	0	0	0	0	0	0.004854212	0	0	0	0	0	0	0	0	0
ENSG00000131686	0	0	0	0	0	0	0	0	0.003092751	0	0	0	0	0	0	0	0	0	0
ENSG00000131941	0	0	0	0.005285406	0	0	0	0	0	0	0	0	0	0	0	0	0	0	0
ENSG00000131979	0	0	0	0	0	0	0	0	0	0	0	0	0	0	0	0	0	0	0.000106736
ENSG00000132155	0	0.000115533	0	0	0	0	0	0	0	0	0	0	0	0	0	0	0	0	0
ENSG00000132256	0	0	0	0	0	0	0	0	0	0	0	0	0	0	0	0	0	0	0.00015094
ENSG00000132334	0	0	-7.25E-05	0	0	0	0	0	0	0	0	0	0	0	0	0	0	0	0
ENSG00000132464	0	0	0	0	0	0	0	-0.00089868	0	0	0	0	0	0	0	0	0	0	0
ENSG00000132623	0	0	0	0	0	0	0	0	0.010046155	0	0	0	0	0	0	0	0	0	0
ENSG00000132669	0	0	0	0	0	0	0	0	0	0	0	0	0	0	0	0	0	0	0.000317564
ENSG00000132763	0	0	0	0	0	0	0	0	-0.000994	0	0	0	0	0	0	0	0	0	0
ENSG00000133116	0	0	0	0	0	0	0	0	-0.002653937	0	0	0	0	0	0	0	0	0	0
ENSG00000133313	0	0	0	0	0	0	0	0	0	0	0	0	0	0	0	0	0	0	0.000377804
ENSG00000133606	0	0	-0.000235424	0	0	0	0	0	0	0	0	0	0	0	0	0	0	0	0
ENSG00000133742	0	0	0	0.000453536	0	0	0	0	0	0	0	0	0	0	0	0	0	0	0
ENSG00000133835	0	0	0	-0.055292908	0	0	0	0	0	0	0	0	0	0	0	0	0	0	0
ENSG00000134072	0.001762465	0	0	0	0	0	0	0	0	0	0	0	0	0	0	0	0	0	0
ENSG00000134283	0	0	0	-0.060888319	0	0	0	0	0	0	0	0	0	0	0	0	0	0	0
ENSG00000134317	0	0	0	-7.60E-05	0	0	0	0	0	0	0	0	0	0	0	0	0	0	0
ENSG00000134489	0.000939721	0	0	0	0	0	0	0	0	0	0	0	0	0	0	0	0	0	0
ENSG00000134545	0	0	0	0	0	0	0	0	0	0.001597167	0	0	0	0	0	0	0	0	0
ENSG00000134571	0	0	-0.001338817	0	0	0	0	0	0	0	0	0	0	0	0	0	0	0	0
ENSG00000134748	0	0	0	-0.021035939	0	0	0	0	0	0	0	0	0	0	0	0	0	0	0
ENSG00000134759	0	-0.003643934	0.00737948	0	0	0	0	0	0	0	0	0	0	0	0	0	0	0	0
ENSG00000135049	0	0.00235898	-0.000575723	0	0	0	0	0	0	0	0	0	0	0	0	0	0	0	0
ENSG00000135253	0	0	0	0	0	0	0	0	-0.000876461	0	0	0	0	0	0	0	0	0	0
ENSG00000135318	0	0	0	0	0	0	0	-0.015559399	0	0	0	0	0	0	0	0	0	0	0
ENSG00000135365	0	0.004004772	-0.000810828	0	0	0	0	0	0	0	0	0	0	0	0	0	0	0	0
ENSG00000135426	0	0	0.001882803	0	0	0	0	0	0	0	0	0	0	0	0	0	0	0	0
ENSG00000135597	0	0	0	-0.021782751	0	0	0	0	0	0	0	0	0	0	0	0	0	0	0
ENSG00000135605	0.001718479	0	0	0	0	0	0	0	0	0	0	0	0	0	0	0	0	0	0
ENSG00000135655	0	0.001141065	-0.001823343	0	0	0	0	0	0	0	0	0	0	0	0	0	0	0	0
ENSG00000135740	0	0	0	0	0	0	0	0	0	0	0	0	0.003634967	0	0	0	0	0	0
ENSG00000135778	0	0	0	0	0	0	0	0	0	-0.00265966	0.001518936	0	0	0	0	0	0	0	0
ENSG00000135953	0	0	0	0	0	0	0	0	0	0.00633024	-0.00185913	0	0	0	0	0	0	0	0
ENSG00000135968	0	0	0	-0.000916391	0	0	0	0	0	0	0	0	0	0	0	0	0	0	0
ENSG00000136068	0	0	0	0	0	0	0	0	0	-0.00162019	0	0	0	0	0	0	0	0	0
ENSG00000136169	0	0	0	0	0	0	0	0	0	0	0	0	0	0	0	0	0	0	0
ENSG00000136319	0	0	0	0	0	0	0	0.030878914	0	0	0	0	0	0	0	0	0	0	0
ENSG00000136682	0	0	0	0	0	0	0	0	0	0	0	0	0	0	0	0	0	0	4.48E-06
ENSG00000136717	0	0	0.001612669	0.007045735	0	0	0	0	0	0	0	0	0	0	0	0	0	0	0
ENSG00000136867	0	0.001576736	-0.000141487	0	0	0	0	0	0	0	0	0	0	0	0	0	0	0	0
ENSG00000136868	0	0.001212792	0	0	0	0	0	0	0	0	0	0	0	0	0	0	0	0	0
ENSG00000136943	0	0	0	0	0	0	0	0	0	-0.000956629	0	0	0	0	0	0	0	0	0
ENSG00000137267	0	0	0	0	0	0	0	0	0	0	6.42E-05	0	0	0	0	0	0	0	0
ENSG00000137343	0	0	0	-0.001652101	0	0	0	0	0	0	0	0	0	0	0	0	0	0	0
ENSG00000137776	0	0	0	-0.005890143	0	0	0	0	0	0	0	0	0	0	0	0	0	0	0
ENSG00000138002	0	0	2.64E-05	0	0	0	0	0	0	0	0	0	0	0	0	0	0	0	0
ENSG00000138029	0	0	-0.001509708	0	0	0	0	0	0	0	0	0	0	0	0	0	0	0	0
ENSG00000138185	0	0	-0.004982515	0	0	0	0	0	0	0	0	0	0	0	0	0	0	0	0
ENSG00000138190	0	0	-0.002381541	0	0	0	0	0	0	0	0	0	0	0	0	0	0	0	0
ENSG00000138463	0	0.001617825	0	0	0	0	0	0	0	0	0	0	0	0	0	0	0	0	0
ENSG00000138623	0.000657991	0	0	0	0	0	0	0	0	0	0	0	0	0	0	0	0	0	0
ENSG00000138709	0	0	0	0	0	0	0	0	0	0	0	0	0	0	0	0	0	0	0
ENSG00000138758	0.000724963	0	0	0	0	0	0	0	0	0	0	0	0	0	0	0	0	0	0
ENSG00000138760	0	0	0	0	0	0	0	0	0	0	0	0	0	0	0	0	0	0	8.61E-05
ENSG00000138792	0	0	0	-0.003378686	0	0	0	0	0	0	0	0	0	0	0	0	0	0	0
ENSG00000138801	0.001309247	0	0	0	0	0	0	0	0	0	0	0	0	0	0	0	0	0	0
ENSG00000138867	0	0	0	0	0	0	0	0	0	0	0	-0.017890512	0	0	0	0	0	0	0
ENSG00000139083	0	0	-0.003213559	0	0	0	0	0	0	0	0	0	0	0	0	0	0	0	0
ENSG00000139178	0	0	-0.000106284	0	0	0	0	0	0	0	0	0	0	0	0	0	0	0	0
ENSG00000139278	0	0.001635283	0	0	0	0	0	0	0	0	0	0	0	0	0	0	0	0	0
ENSG00000139289	0	0	0	0	0	0	0	-0.047518657	0	0	0	0	0	0	0	0	0	0	0
ENSG00000139567	0	0	0	0	0	0	0	0	0	0	0	0	0	0	0	0	0	0	6.31E-07
ENSG00000139631	0	0.000841264	0	0	0	0	0	0	0	0	0	0	0	0	0	0	0	0	0
ENSG00000139719	0	0	0	0	0	0	0	0	0	0	0	0	0	0.130767777	0	0	0	0	0
ENSG00000139890	0	0.002117136	-0.001324198	0	0	0	0	0	0	0	0	0	0	0	0	0	0	0	0
ENSG00000139926	0	0	0	0	0	0	0	0	0	0.001692153	0	0	0	0	0	0	0	0	0
ENSG00000140287	0	0	0	-0.000819742	0	0	0	0	0	0	0	0	0	0	0	0	0	0	0
ENSG00000140299	0	0	-1.59E-05	0	0	0	0	0	0	0	0	0	0	0	0	0	0	0	0
ENSG00000140678	0	0.002679327	-0.001239098	0	0	0	0	0	0	0	0	0	0	0	0	0	0	0	0
ENSG00000140749	0	5.97E-05	0	0	0	0	0	0	0	0	0	0	0	0	0	0	0	0	0
ENSG00000141026	0	0	0	0.042763798	0	0	0	0	0	0	0	0	0	0	0	0	0	0	0
ENSG00000141140	0	-0.000347551	0	0	0	0	0	0	0	0	0	0	0	0	0	0	0	0	0
ENSG00000141279	0	0.002489258	0	0	0	0	0	0	0	0	0	0	0	0	0	0	0	0	0
ENSG00000141469	0	0	0	0	0	0	0	0	0	0	0	0	0	0.003833865	0	0	0	0	0
ENSG00000141756	0	0	0	0	0	0	0	0	0	0.001015163	-0.0001647	0	0	0	0	0	0	0	0
ENSG00000142178	0	0	0	0	0	0	0	0	0	0	0	0	0	0	0	0	0	0	0.000156433
ENSG00000142279	0	-0.000124563	0	0	0	0	0	0	0	0	0	0	0	0	0	0	0	0	0
ENSG00000142731	0	0	0	0	0	0	0	0.019780482	0	0	0	0	0	0	0	0	0	0	0
ENSG00000142945	0	0	0	0	0	-0.003373241	0	0	0	0	0	0	0	0	0	0	0	0	0
ENSG00000142961	0	0	0	0	0	0	0	0	0	0	0	0	0	0	0	0	0	0	0.000745866
ENSG00000143110	0	0	0	0	0	0	0	0	0	0	0	0	0	0	0	0	0	0	0.000482496
ENSG00000143179	0	0	0	0.016353118	0	0	0	0	0	0	0	0	0	0	0	0	0	0	0
ENSG00000143183	0	0	0	0	0	0	0	0	-0.023051792	0	0	0	0	0	0	0	0	0	0
ENSG00000143318	0	0	0	0	0	0	0	0	0.001660514	0	0	0	0	0	0	0	0	0	0
ENSG00000143507	0	0	0	0	0	0	0	0.000409615	0	0	0	0	0	0	0	0	0	0	0
ENSG00000143537	0	0	0	0	0	1.478549415	0	0	0	0	0	0	0	0	0	0	0	0	0
ENSG00000143622	0	0.002460358	-0.000621286	0	0	0	0	0	0	0	0	0	0	0	0	0	0	0	0
ENSG00000143761	0	0.002446447	0	0	0	0	0	0	0	0	0	0	0	0	0	0	0	0	0
ENSG00000143797	0	0	-0.001075636	0	0	0	0	0	0	0	0	0	0	0	0	0	0	0	0
ENSG00000143845	0	0	0	0	0	0	0	0	0.004029497	0	0	0	0	0	0	0	0	0	0
ENSG00000143891	0	0	0	0	0	0	0	0	0	0	0	0	0	0	0	0	0	0	0.000507008
ENSG00000144118	0	0	-0.000873099	0	0	0	0	0	0	0	0	0	0	0	0	0	0	0	0
ENSG00000144152	0	0	0	0	0	0	0	0	0	0	0	0	0	-0.003897625	0	0	0	0	0
ENSG00000144354	0	0	0	0	0	0	0	0.034591751	0	0	0	0	0	0	0	0	0	0	0
ENSG00000144406	0	0	0	0	0	0	0	0	0	0	0	0.00275715	0	0	0	0	0	0	0
ENSG00000144566	0	0	-0.001049554	0	0	0	0	0	0	0	0	0	0	0	0	0	0	0	0
ENSG00000144635	0	0.001039176	0	0	0	0	0	0	0	0	0	0	0	0	0	0	0	0	0
ENSG00000144659	0	-0.003630031	0.003040488	0	0	0	0	0	0	0	0	0	0	0	0	0	0	0	0
ENSG00000144681	0.000293937	0	0	0	0	0	0	0	0	0	0	0	0	0	0	0	0	0	0
ENSG00000144724	0	0	0	0	0	0	0	0	0	0.000477815	0	0	0	0	0	0	0	0	0
ENSG00000144744	0	0	-0.002138479	0	0	0	0	0	0	0	0	0	0	0	0	0	0	0	0
ENSG00000144848	0	0	-0.000400214	0	0	0	0	0	0	0	0	0	0	0	0	0	0	0	0
ENSG00000145014	0	0	0	0	0	0	0	0	0	0	0	0	0	0	0	0	0	0	0
ENSG00000145331	0	0	0	0	0	0	0	0	0	0.000225799	0	0	0	0	0	0	0	0	0
ENSG00000145911	0	0	0	0	0	0	0	0	0	0	0	0	0	0	-0.014876035	0	0	0	0
ENSG00000146426	0	0	0	0	0	0	0	0	0	0.001722707	0	0	0	0	0	0	0	0	0
ENSG00000146457	0	0.008283497	-0.004006146	0	0	0	0	0	0	0	0	0	0	0	0	0	0	0	0
ENSG00000146592	0	0.001455399	0	0	0	0	0	0	0	0	0	0	0	0	0	0	0	0	0
ENSG00000146733	0	0	0	-0.001600807	0	0	0	0	0	0	0	0	0	0	0	0	0	0	0
ENSG00000146828	0	0.00165063	0	0	0	0	0	0	0	0	0	0	0	0	0	0	0	0	0
ENSG00000147454	0	0.003525902	-0.002755129	0	0	0	0	0	0	0	0	0	0	0	0	0	0	0	0
ENSG00000147533	0	0	0	0	0	0	0	0	0	0	0	0	0	0	0.011994604	0	0	0	0
ENSG00000147570	0	0	0	0	0	0.849633508	0	0	0	0	0	0	0	0	0	0	0	0	0
ENSG00000147576	0	0	0	0	0	0	0	0	0.03610001	0	0	0	0	0	0	0	0	0	0
ENSG00000147592	0	0	0	0	0	0	0	0	-0.010751037	0	0	0	0	0	0	0	0	0	0
ENSG00000147789	0	0	0	0	0	0	0	0	0	0	0	0	0	0	-0.064644237	0	0	0	0
ENSG00000148120	0	0	0	-0.007236416	0	0	0	0	0	0	0	0	0	0	0	0	0	0	0
ENSG00000148204	0	0	0	0	0	0	0	0	0	0	0	0	0	0	0	0	-0.000571646	0	0
ENSG00000148219	0	0	0	0	0	0	0	0	0	0	0	0	0	0	-0.009122392	0	0	0	0
ENSG00000148225	0	0	0	0.003987035	0	0	0	0	0	0	0	0	0	0	0	0	0	0	0
ENSG00000148229	0	0	0	0	0	0	-0.183560421	0	0	0	0	0	0	0	0	0	0	0	0
ENSG00000148600	0	0	0	0.002635173	0	0	0	0	0	0	0	0	-0.004017258	0	0	0	0	0	0
ENSG00000148848	0	0	0	0.00407436	0	0	0	0	0	0	0	0	0	0	0	0	0	0	0
ENSG00000148935	0	0	0	0	0	0	0	0	0	0	0	0	0	0	0	0	-0.000183079	0	0
ENSG00000149289	0	0	0	0	0	0.734277172	0	0	0	0	0	0	0	0	0	0	0	0	0
ENSG00000149292	0	0	0	0	0	0	0	0	0.011514801	0	0	0	0	0	0	0	0	0	0
ENSG00000149547	0	0	0	0	0	0	-0.077689606	0	0	0	0	0	0	0	0	0	0	0	0
ENSG00000149657	0.005313804	0	0	0	0	0	0	0	0	0	0	0	0	0	0	0	0	0	0
ENSG00000151006	0	0	0	-0.005372016	0	0	0	0	0	0	0	0	0	0	0	0	0	0	0
ENSG00000151150	0	0	0	0	0	-1.393357203	0	0	0	0	0	0	0	0	0	0	0	0	0
ENSG00000151287	0.001664259	0	0	0	0	0	0	0	0	0	0	0	0	0	0	0	0	0	0
ENSG00000151490	0	0	0	0	0	0	0	0	0	0	0	0	0	0	0	0	0	0	0.000678738
ENSG00000151491	0	0	0	0	0	0	0	0	0	0.000294181	0	0	0	0	0	0	0	0	0
ENSG00000151500	0.000625982	0	0	0	0	0	0	0	0	0	0	0	0	0	0	0	0	0	0
ENSG00000151503	0	0	0	0	0	0	0	0.0167441	0	0	0	0	0	0	0	0	0	0	0
ENSG00000151632	0	0	0	0	0	0	0	0	1.52E-05	0	0	0	0	0	0	0	0	0	0
ENSG00000151650	0	0	0	0	0	0.237669919	0	0	0	0	0	0	0	0	0	0	0	0	0
ENSG00000151726	0	0.000649955	-0.000495674	0	0	0	0	0	0	0	0	0	0	0	0	0	0	0	0
ENSG00000151748	0	0	0	0	0	0	0	0	0	0	0	0	0	0	0	0	0	0	0
ENSG00000151778	0	0	0	0	0	0	0	0	0	0.001672811	0	0	0	0	0	0	0	0	0
ENSG00000151948	0	0.002623233	0	0	0	0	0	0	0	0	0	0	0	0	0	0	0	0	0
ENSG00000152672	0	0	0	0	0	0	0	0.004456316	0	0	0	0	0	0	0	0	0	0	0
ENSG00000152766	0	0	0	0	0	0	0	0	0	0	0	0	0	0	0.001284046	0	0	0	0
ENSG00000152782	0	0	0	0	0	0	0	0	0	0	-0.001257337	0	0	0	0	0	0	0	0
ENSG00000152784	0	0	0	0.02151023	0	0	0	0	0	0	0	0	0	0	0	0	0	0	0
ENSG00000152804	0	0	-0.002444462	0	0	0	0	0	0	0	0	0	0	0	0	0	0	0	0
ENSG00000152939	0	0	0	0	0	0	0	0	0	0	0	0	0	0	0	0.000415601	0	0	0
ENSG00000153029	0	0	0	0	0	0	0	0	0	0	0	0	0	0	0	0	0	0	0.00040213
ENSG00000153233	0	0	0	0	0	0	0	0	0	0.000517513	0	0	0	0	0	0	0	0	0
ENSG00000153310	0	0.001046708	-0.001480598	0	0	0	0	0	0	0	0	0	0	0	0	0	0	0	0
ENSG00000153406	0	0	0	0	0	0	0	0	0	0	0	0	0	0	-0.002384086	0	0	0	0
ENSG00000153767	0	0	0	0	0	0	0	0	0	0	0	0	0	0.012518804	0	0	0	0	0
ENSG00000153902	0	0	0	0	0	0	0	0	0	0	0	0	0	0	0	0	0	0	0
ENSG00000153993	0	0	0	0	0	0	0.001732577	0	-0.003036057	0	0	0	0	0	0	0	0	0	0
ENSG00000154269	0	0	0	-0.002300143	0	0	0	0	0	0	0	0	0	0	0	0	0	0	0
ENSG00000154898	0	0	0	0	0	0	0	0.005851533	0	0	0	0	0	0	0	0	0	0	0
ENSG00000155256	0	0	0	0.004658243	0	0	0	0	0	0	0	0	0	0	0	0	0	0	0
ENSG00000155324	0	0	0	0	0	0	0	0.000885923	0	0	0	0	0	0	0	0	0	0	0
ENSG00000155363	0	0	0	0	0	0	0	0	0	0	0	0	0	0	0	0	0	0	0.000367298
ENSG00000155744	0	2.22E-05	0	0	0	0	0	0	0	0	0	0	0	0	0	0	0	0	0
ENSG00000156050	0	0	0	-0.026884611	0	0	0	0	0	-0.005019843	0	0	0	0	0	0	0	0	0
ENSG00000156052	0	0	-0.000298931	0	0	0	0	0	0	0	0	0	0	0	0	0	0	0	0
ENSG00000156194	0	0	0	0	0	0	0	0	0	0	0	-0.026511135	0	0	0	0	0	0	0
ENSG00000156510	0	0	0	0	0	0	0	0	0	-0.001277276	0	0	0	0	0	0	0	0	0
ENSG00000156831	0.001004443	0	0	0	0	0	0	0	0	0	0	0	0	0	0	0	0	0	0
ENSG00000157045	0.005512753	0	0	0	0	0	0	0	0	0	0	0	0	0	0	0	0	0	0
ENSG00000157168	0	0	0	0	0	0	0	0	0	0	0	0	0	0	0	0	0	0	0
ENSG00000157259	0	0	0	0	0	0	0	0	0.001350889	0	0	0	0	0	0	0	0	0	0
ENSG00000157445	0	0	0	0	0	0	0	0	0	0	0	0	0	0	0	0	0	0	0
ENSG00000157470	0	0	0	0	0	0	0	-0.023166319	0	0	0	0	0	0	0	0	0	0	0
ENSG00000157570	0	0	0	0	0	0	0	-0.005738371	0	0	0	0	0	0	0	0	0	0	0
ENSG00000157734	0	0	0	0	0	0	0	0	0	0	0	0	0	-0.003903955	0	0	0	0	0
ENSG00000158006	0.001121568	0	0	0	0	0	0	0	0	0	0	0	0	0	0	0	0	0	0
ENSG00000158062	0	0	0	0	0	0	0	0	0	0	0	0	0	0	0	0	0	-3.323094449	0
ENSG00000158457	0	0	0	0	0	0	0	0	0	0	0	0	0	0	0	0	-0.000200558	0	0
ENSG00000158623	0	0	0	0.005517513	0	0	-0.077745202	0	0	0	0	0	0	0	0	0	0	0	0
ENSG00000158796	0	0	-0.0061098	0	0	0	0	0	0	0	0	0	0	0	0	0	0	0	0
ENSG00000158966	0	0	0	0	0	0	0	0	0	0	0	0	0	0	0	0	0	0	0
ENSG00000159314	0	0.002578167	-0.001157403	0	0	0	0	0	0	0	0	0	0	0	0	0	0	0	0
ENSG00000159322	0	0.000805083	0	0	0	0	0	0	0	0	0	0	0	0	0	0	0	0	0
ENSG00000159618	0.000473161	0	0	0	0	0	0	0	0	0	0	0	0	0	0	0	0	0	0
ENSG00000159882	0	0	0	0	0	0	0.069635562	0	0	0	0	0	0	0	0	0	0	0	0
ENSG00000160233	0	0	0	0	0	0	0	0	0.000856599	0	0	0	0	0	0	0	0	0	0
ENSG00000160325	0	0	0	0	0	0	0	0	0	0	0	0	0	-0.005841738	0	0	0	0	0
ENSG00000160408	0	0	0	0.009507252	0	0	0	0	0	0	0	0	0	0	0	0	0	0	0
ENSG00000160785	0	0.000870406	-0.000837924	0	0	0	0	0	0	0	0	0	0	0	0	0	0	0	0
ENSG00000160932	0	0	0	0	0	0	0	0	0	0	0	0	0	0	0	0	0	0	0.000164404
ENSG00000161217	0	0.000843717	0	0	0	0	0	0	0	0	0	0	0	0	0	0	0	0	0
ENSG00000161542	0	0	0	0	0	0	0	0	0	0	0	0	0	0	0	0	-0.000956426	0	0
ENSG00000161692	0	0	0	0	0	0	0.063468685	0	0	0	0	0	0	0	0	0	0	0	0
ENSG00000161929	0	0	0	0	0	0	0	0	0	0	0	0	0	0	0	0	0	0	0.000360171
ENSG00000162062	0	0	0	0	0	0	0	0.000591457	0	0	0	0	0	0	0	0	0	0	0
ENSG00000162078	0	0	0	0	0	0	0	0	0	0	0	0	0	0	0	0	0	-16.57564814	0
ENSG00000162174	0.000131261	0	0	0	0	0	0	0	0	0	0	0	0	0	0	0	0	0	0
ENSG00000162236	0	0	0	0	0	0	0	-0.010025545	0	0	0	0	0	0	0	0	0	0	0
ENSG00000162415	0	0	0	0.011759337	0	0	0	0	0	0	0	0	-0.023186936	0	0	0	0	0	0
ENSG00000162664	0	0	0	-0.047171126	0	0	0	0	0	0	0	0	0	0	0	0	0	0	0
ENSG00000162882	0	0	0	0	0	0	0	0	0	0	8.64E-05	0	0	0	0	0	0	0	0
ENSG00000162909	0	0	0	0	0	0	0	0	0	0	0	0	0	0	0	0	0	0	0.000386468
ENSG00000162931	0	0	0	0	0	0	0	0	0	0	0	5.27E-05	0	0	0	0	0	0	0
ENSG00000162949	0	0	0	0	0	0	0	0	0	0	0	0	0.003582069	0	0	0	0	0	0
ENSG00000162999	0	0	0	0	0	-0.387466578	0	0	0	0	0	0	0	0	0	0	0	0	0
ENSG00000163029	0	0	0	0	0	0	0	0	0	0	0	0	0	0	0	0	0	0	0
ENSG00000163069	0	0	0	0	0	0	0	0	0	-0.003009326	0	0	0	0	0	0	0	0	0
ENSG00000163162	0	0.001474404	-0.000965858	0	0	0	0	0	0	0	0	0	0	0	0	0	0	0	0
ENSG00000163328	0	0	-0.000475457	0	0	0	0	0	0	0	0	0	0	0	0.098276837	0	0	0	0
ENSG00000163453	0	0	0	0	0	0	0	0.001626584	0	0.003217503	0	0	0	0	0	0	0	0	0
ENSG00000163466	0	0	-0.001845867	0	0	0	0	0	0	0	0	0	0	0	0	0	0	0	0
ENSG00000163536	0	0	0	0	0	-0.60308166	0	0	0	0	0	0	0	0	0	0	0	0	0
ENSG00000163606	0.000374174	0	0	0	0	0	0	0	0	0	0	0	0	0	0	0	0	0	0
ENSG00000163682	0	0	0	0	0	0	0	0	0	0	0	0	-0.006902518	0	0	0	0	0	0
ENSG00000163694	0	0.00152725	0	0	0	0	0	0	0	0	0	0	0	0	0	0	0	0	0
ENSG00000163703	0	0	0	0	0	0	0	0	0	0	0	0	0	0	-0.000624447	0	0	0	0
ENSG00000163811	0	0	0	0	0	-0.17026618	0	0	0	0	0	0	0	0	0	0	0	0	0
ENSG00000163947	0	0	0	0	0	0	0	0	0	0	0	0	0	0.013589256	0	0	0	0	0
ENSG00000163961	0	0	0	0	0	0	0	0	0	0	0	0	0	0.000908201	0	0	0	0	0
ENSG00000164011	0	0	0	0	0	0	0	0	0	-0.002277911	0	0	0	0	0	0	0	0	0
ENSG00000164048	0	0	0	0	0	0	0	0	0	0	0	0	0	0	-0.078154207	0	0	0	0
ENSG00000164088	0	0	0	0	0	0	0	0	0	0	0	0	0	0	0	0	0	0	0
ENSG00000164096	0	0	0	0	0	0	0	0	0	0	0	0	0	0	0.012265973	0	0	0	0
ENSG00000164142	0	0	0	0.000994548	0	0	0	0	0	0	0	0	0	0	0	0	0	0	0
ENSG00000164292	0.000104276	0	0	0	0	0	0	0	0	0	0	0	0	0	0	0	0	0	0
ENSG00000164305	1.71E-05	0	0	0	0	0	0	0	0	0	0	0	0	0	0	0	0	0	0
ENSG00000164406	0	0	0	0	0	0	0	0	0	0	0	0	0	0	-0.042324414	0	0	0	0
ENSG00000164626	0	0	0	0	0	0	0	0	-0.008873321	0	0	0	0	0	0	0	0	0	0
ENSG00000164849	0.00164942	0	0	0	0	0	0	0	0	0	0	0	0	0	0	0	0	0	0
ENSG00000164867	0	0	0	0	0	0	0	0	0	-0.001229666	0	0	0	0	0	0	0	0	0
ENSG00000164935	0	0	0	0	0	0	0	0	0	0	-6.87E-05	0	0	0	0	0	0	0	0
ENSG00000164985	0	0	0	0	0	0	0	0	0	0	0	0	0	0	0	0	0	0	-0.000143447
ENSG00000165457	0	0	0	0	0	0.197131433	0	0	0	0	0	0	0	0	0	0	0	0	0
ENSG00000165548	0	0	0	0	0	0	0	0	0	0.005063293	-0.002080371	0	0	0	0	0	0	0	0
ENSG00000165617	0	0	0	0	0	0	0	0	0	0	0	0	0	-0.001150373	0	0	0	0	0
ENSG00000165659	0.000282643	0	0	0	0	0	0	0	0	0	0	0	0	0	0	0	0	0	0
ENSG00000165810	0	0	0	0	0	0	0	0	0	0	0	0	0	0	-0.022037597	0	0	0	0
ENSG00000165874	0	0	0	-0.001087639	0	0	0	0	0	0	0	0	0	0	0	0	0	0	0
ENSG00000166016	0.000440719	0	0	0	0	0	0	0	0	0	0	0	0	0	0	0	0	0	0
ENSG00000166068	0	0	0	0	0	0	0	0	0	0.003407423	-0.001286839	0	0	0	0	0	0	0	0
ENSG00000166073	0	0	0	0	0	-0.164585393	0	0	0	0	0	0	0	0	0	0	0	0	0
ENSG00000166135	0	0	0	0	0	0	0	0	0	0	0	0	0	0	0	0	0	0	0
ENSG00000166147	0	0	0	-0.00746951	0	0	0	0	0	0	0	0	0	0	0	0	0	0	0
ENSG00000166323	0	0	0	0	0	0	0	0.003778807	0	0	0	0	0	0	0	0	0	0	0
ENSG00000166394	0	0	0	0	0	0	0	-0.005068008	0	0	0	0	0	0	0	0	0	0	0
ENSG00000166510	0	0	0	0	0	0	0	0.003088774	0	0	0	0	0	0	0	0	0.000696093	0	0
ENSG00000166527	0	0.00053113	0	0	0	0	0	0	0	0	0	0	0	0	0	0	0	0	0
ENSG00000166532	0	0	0	-0.002079743	0	0	0	0	0	0	0	0	0	0	0	0	0	0	0
ENSG00000166682	0	0	0	0	0	0	0	0	0	0	0	-0.017832897	0	0	0	0	0	0	0
ENSG00000166900	0	0	-0.001343765	0	0	0	0	0	0	0	0	0	0	0	0	0	0	0	0
ENSG00000166913	0	0.002283034	0	0	0	0	0	0	0	0	0	0	0	0	0	0	0	0	0
ENSG00000166965	0	0	0	-0.01751653	0	0	0	0	0	0	0	0	0	0	0	0	0	0	0
ENSG00000166987	0	0.001611242	0	0	0	0	0	0	0	0	0	0	0	0	0	0	0	0	0
ENSG00000167107	1.80E-05	0	0	0	0	0	0	0	0	0	0	0	0	0	0	0	0	0	0
ENSG00000167191	0	0	0	0	0	0	0	0	0	0	0	0	0	-0.00442723	0	0	0	0	0
ENSG00000167363	0	0	0	0	0	0	0	0	0.011158871	0	0	0	0	0	0	0	0	0	0
ENSG00000167377	0	0	0	0	0	0	0	0	0	0	0	0	0	0	-0.027596316	0	0	0	0
ENSG00000167618	0	0	0	0	0	0	0	0	0	0.000500859	0	0	0	0	0	0	0	0	0
ENSG00000167676	0	0.002570083	-0.0010837	0	0	0	0	0	0	0	0	0	0	0	0	0	0	0	0
ENSG00000167711	0	0	0	0.006073505	0	0	0	0	0	0	0	0	0	0	0	0	0	0	0
ENSG00000167840	0	0	0	0	0	0	0	0	0	0	0	0	0	0	-0.024712709	0	0	0	0
ENSG00000167850	0	0	0	0	0	0	0	0	0	0	0	0	0	0	0	0	0	-25.21557276	0
ENSG00000167981	0.00026014	0	0	0	0	0	0	0	0	0	0	0	0	0	0	0	0	0	0
ENSG00000167995	0	0.001381186	-0.000778049	0	0	0	0	0	0	0	0	0	0	0	0	0	0	0	0
ENSG00000168004	2.59E-05	0	0	0	0	0	0	0	0	0	0	0	0	0	0	0	0	0	0
ENSG00000168264	0	0	0	0	0	0	0	0.131503587	0	0	0	0	0	0	0	0	0	0	0
ENSG00000168306	0	0	0	-0.002000395	0	0	0	0	0	0	0	0	0	0	0	0	0	0	0
ENSG00000168385	0	0	0	0	0	0	0	0	0.024999889	0	0	0	0	0	0	0	0	0	0
ENSG00000168395	0	0	0	0	0	0	0	0	0	0	0	0	0	0	-0.001014262	0	0	0	0
ENSG00000168404	0	0	-7.31E-05	0	0	0	0	0	0	0	0	0	0	0	0	0	0	0	0
ENSG00000168615	0	0	-0.000266127	0	0	0	0	0	0	0	0	0	0	0	0	0	0	0	0
ENSG00000168676	0	0	0	0	0	0	0	-0.003556027	0	0	0	0	0	0	0	0	0	0	0
ENSG00000168778	0	0	0	0.002393129	0	0	0	0	0	0	0	0	0	0	0	0	0	0	0
ENSG00000168904	0	0	0	0	0	0	0	0	0	0	0	0	0	0	0	0	-0.003059035	0	0
ENSG00000169136	0	0	0	0	0	0	0	0	0	0	0	0	0	0	0	0	0	0	0.000155876
ENSG00000169224	0	0	0	-0.00952906	0	0	0	0	0	0	0	0	0	0	0	0	0	0	0
ENSG00000169291	0	0	0	0	0	0	0	0	0	0	0	0.000845155	0	0	0	0	0	0	0
ENSG00000169372	0	0	0	0	0	0	0	0	-0.00543069	0	0	0	0	0	0	0	0	0	0
ENSG00000169385	0.000237144	0	0	0	0	0	0	0	0	0	0	0	0	0	0	0	0	0	0
ENSG00000169398	0	0	0	0	0	0	0	0	0	0	0	0	0	0	0	0	0	0	0
ENSG00000169994	0	0	0	0	0	0	0	0	0	0	0	-0.009364324	0	0	0	0	0	0	0
ENSG00000170091	0	0	0	0	0	0.041425336	0	0	0	0	0	0	0	0	0	0	0	0	0
ENSG00000170113	0	0	0	0.003746553	0	0	0	0	0	0	0	0	0	0	0	0	0	0	0
ENSG00000170222	0	0	0	-2.51E-06	0	0	0	0	0	0	0	0	0	0	0	0	0	0	0
ENSG00000170298	0	0	0	0	0	0	0	0	0	0.000281389	0	0	0	0	0	0	0	0	0
ENSG00000170390	0	0	0	0	0	0	0	0	0	0.000675577	0	0	0	0	0	0	0	0	0
ENSG00000170542	0	0	0	0	0	0	0	0	0	0	0	0	0	0.010465779	0	0	0	0	0
ENSG00000170632	0	0	0	-0.00170818	0	0	0	0	0	0	0	0	0	0	0	0	0	0	0
ENSG00000170989	0	0	0	0	0	-0.009295841	0	0	0	0	0	0	0	0	0	0	0	0	0
ENSG00000171631	0	0	0	0	0	0	0	0	0	0	0	0	0	0	0	0	0	0	4.01E-05
ENSG00000171714	0	0	0	0	0	0.012307527	0	0	0	0	0	0	0	0	0	0	0	0	0
ENSG00000171729	0	0	0	0	0	0	0	0.006051866	0	0	0	0	0	0	0	0	0	0	0
ENSG00000171777	0	0	-0.000617386	0	0	0	0	0	0	0	0	0	0	0	0	0	0	0	0
ENSG00000171786	0	0	0	0	0	0	0	0	0	0	0	0	0.003068787	0	0	0	0	0	0
ENSG00000171847	0	0	0	0	0	0.034497983	0	0	0	0	0	0	0	0	0	0	0	0	0
ENSG00000171867	0	0	0	0	0	0	0	0	0	0	0	0	0	0	0	0	0	0	0
ENSG00000171914	0	0	0	0	0	0	0	0	0	0	0	0	0	0	0	0	0	0	0
ENSG00000171962	0	0	0	0	0	0	0	0	0	-0.004944031	0	0	0	0	0	0	0	0	0
ENSG00000172014	0	0	0	0	0	0	0	0	0	6.19E-05	0	0	0	0	0	0	0	0	0
ENSG00000172037	0	0	0	0	0	0	0	0.00333403	0	0	0	0	0	0	0	0	0	0	0
ENSG00000172071	0	0	0	0	0	0	0	0	0	0	0	0	0	0	0	0	0	0	0
ENSG00000172197	0	0	-0.002775384	0	0	0	0	0	0	0	0	0	0	0	0	0	0	0	0
ENSG00000172243	0	0.00274595	-0.00109856	0	0	0	0	0	0	0	0	0	0	0	0	0	0	0	0
ENSG00000172250	0	0	0	0	0	0	0	0.005581137	0	0	0	0	0	0	0	0	0	0	0
ENSG00000172432	0	0	0	0	0	0	0	0	0	0	0	0	0	0	0	0	0	0	2.09E-05
ENSG00000172460	0	0	0	0	0	0	0	0	0	0.002138752	0	0	0	0	0	0	0	0	0
ENSG00000172602	0	0	0	0	0	0	0	0	0	0.001649053	0	0	0	0	0	0	0	0	0
ENSG00000172936	0	0	-0.000207601	0	0	0	0	0	0	0	0	0	0	0	0	0	0	0	0
ENSG00000173442	0	0.001715008	0	0	0	0	0	0	0	0	0	0	0	0	0	0	0	0	0
ENSG00000173598	0.001789966	0	0	0	0	0	0	0	0	0	0	0	0	0	0	0	0	0	0
ENSG00000173786	0	0	0	0	0	0	0	0	0	0	0	0	0	0	0	0	0	0	0.000444653
ENSG00000173846	0	0	0	0	0	0.086332327	0	0	0	0	0	0	0	0	0	0	0	0	0
ENSG00000173917	0	0	0	0	0	0	0	0	0	0	0	0	0	0	0	0	-0.000449178	0	0
ENSG00000173991	0	0	0	0	0	0	0	0	0	0	0	0	0	0	0	0	0	0	0
ENSG00000174083	0.000174363	0	0	0	0	0	0	0	0	0	0	0	0	0	0	0	0	0	0
ENSG00000174370	0	0	0	0	0	0	0	0	0	0	0	0	0	0	-0.005313738	0	0	0	0
ENSG00000174482	0	0	0	0	0	0	0	0	0	0.000751626	-7.97E-05	0	0	0	0	0	0	0	0
ENSG00000175106	0	0	0	0	0	0	0	-0.001510883	0	0	0	0	0	0	0	0	0	0	0
ENSG00000175198	0	0	0	0	0	0	0	0	0	0	0	0	0	0	0	0	-7.30E-05	0	0
ENSG00000175471	0	0	-0.000831672	0	0	0	0	0	0	0	0	0	0	0	0	0	0	0	0
ENSG00000175544	0	0	0	0	0	0	0	0	0	0.000469595	0	0	0	0	0	0	0	0	0
ENSG00000175600	0	0	0	0.008940288	0	0	0	0	0	0	0	0	0	0	0	0	0	0	0
ENSG00000175768	0	0	0.000526578	0	0	0	0	0	0	0	0	0	0	0	0	0	0	0	0
ENSG00000175857	0.001219763	0	0	0	0	0	0	0	0	0	0	0	0	0	0	0	0	0	0
ENSG00000176160	0	0	0	0	0	0	0	0	0	-0.002877132	0	0	0	0	0	0	0	0	0
ENSG00000176170	0	0	0	0	0	0	0	0.013990641	0	0	0	0	0	0	0	0	0	0	0
ENSG00000176236	0	0	0	0	0	0	0.010451727	0	0	0	0	0	0	0	0	0	0	0	0
ENSG00000176268	0	0	0	0	0	0	0	0	0	-0.00188735	0.000425899	0	0	0	0	0	0	0	0
ENSG00000176407	0	0	-3.13E-05	0	0	0	0	0	0	0	0	0	0	0	0	0	0	0	0
ENSG00000176485	0	0	0	0.008496605	0	0	0	0	0	0	0	0	0	0	0	0	0	0	0
ENSG00000176533	0	0	0	0	0	0	0	0	0	0	0	0	0	-0.001582254	0	0	0	0	0
ENSG00000176597	0	5.62E-05	-0.000462243	0	0	0	0	0	0	0	0	0	0	0	0	0	0	0	0
ENSG00000176641	0	0	0	0	0	0	0	0	0	0	0	-9.38E-07	0	0	0	0	0	0	0
ENSG00000176809	0	0	0	0	0	0	0	0	0	0	0	-0.002816196	0	0	0	0	0	0	0
ENSG00000177082	0	0	0	0	0	0	0	0	0.000598878	0	0	0	0	0	0	0	0	0	0
ENSG00000177103	0	0	0	0	0	0	0	0	0.000565541	0	0	0	0	0	0	0	0	0	0
ENSG00000177294	0	0	0	0	0	0	0	0	0	0.000184417	0	0	0	0	0	0	0	0	0
ENSG00000177337	0	0	0	0.013538564	0	0	0	0	0	0	0	0	0	0	0	0	0	0	0
ENSG00000177570	0	0	0	0	0	-0.003167151	0	0	0	0	0	0	0	0	0	0	0	0	0
ENSG00000177692	0	0	0	-0.006693149	0	0	0	0	0	0	0	0	0	0	0	0	0	0	0
ENSG00000177868	0	0	0	-0.003525656	0	0	0	0	0	0	0	0	0	0	0	0	0	0	0
ENSG00000177917	0.001276016	0	0	0	0	0	0	0	0	0	0	0	0	0	0	0	0	0	0
ENSG00000178015	0	0	0	0	0	0	0	0	0	0	0	0	0	0	0	0	-0.000162447	0	0
ENSG00000178127	0	0	0	0	0	0	0	0	0	0	-0.000684063	0	0	0	0	0	0	0	0
ENSG00000178295	0	0	0	0	0	0	0	0	0	0	0	0	0	0	0	0	0	0	0
ENSG00000178425	0	0	0	0	0	0	0	0	0	0	0	0	0	0	0	0	0	0	-0.000636622
ENSG00000178773	0	0	0	0	0	0	0	7.07E-05	0	0	0	0	0	0	0	0	0	0	0
ENSG00000178921	0	0	0	0	0	0	0	0	0	0	0	0	0	0	-0.019595257	0	0	0	0
ENSG00000178965	0	0	0	0	0	0	0	0	-0.007936916	0	0	0	0	0	0	0	0	0	0
ENSG00000179029	0.000230476	0	0	0	0	0	0	0	0	0	0	0	0	0	0	0	0	0	0
ENSG00000179082	0	0	0	0	0	0	0	0	0	0	0	-0.001396756	0	0	0	0	0	0	0
ENSG00000179296	0	0	0	0	0	0	0	0.00363719	0	0	0	0	0	0	0	0	0	0	0
ENSG00000179299	0	0.000468489	0	0	0	0	0	0	0	0	0	0	0	0	0	0	0	0	0
ENSG00000179406	0	0	0	0	0	0	0	0	0	0	0	0	0	0	-0.005163986	0	0	0	0
ENSG00000179627	0.000633906	0	0	0	0	0	0	0	0	-0.001485129	0	0	0	0	0	0	0	0	0
ENSG00000180104	0	0	0	0	0	0	0	0	0	0	0.000981009	0	0	0	0	0	0	0	0
ENSG00000180535	0	0	0	0	0	0	0	-0.00374151	0	0	0	0	0	0	0	0	0	0	0
ENSG00000180801	0	0	0	0.00132921	0	0	0	0	0	0	0	0	0	0	0	0	0	0	0
ENSG00000180855	0	0	0	0	0	0	0	0	0	0	0	0	0	0	0	0	0	39.98112325	0
ENSG00000180901	0	0	0	0	0	0	0	-0.042334614	0	0	0	0	0	0	0	0	0	0	0
ENSG00000180998	0	0	0	0	0	0	0	0.004150087	0	0	0	0	0	0	0	0	0	0	0
ENSG00000181039	0	0	0	0	0	0	0	0	0	-0.001305267	0	0	0	0	0	0	0	0	0
ENSG00000181097	0	0	0	0.00280834	0	0	0	0	0	0	0	0	0	0	0	0	0	0	0
ENSG00000181634	0	0	0	0	0	0	0	0	0	0	0	0	0	0	0	0	0	0	0
ENSG00000181896	0	-0.002505573	0.000285505	0	0	0	0	0	0	0	0	0	0	0	0	0	0	0	0
ENSG00000182372	0	0	0	0	0	0	0	0	0	0	0	0	0	0	-0.029179338	0	0	0	0
ENSG00000182472	0	0	0	0	0	0	0	0	0	0	0	0	0	0	0	0	-0.000967475	0	0
ENSG00000182541	0	0	-0.001153534	0	0	0	0	0	0	0	0	0	0	0	0	0	0	0	0
ENSG00000182557	0.000463674	0	0	0	0	0	0	0	0	0	0	0	0	0	0	0	0	0	0
ENSG00000182841	0	0	0	0	0	0	0	0	0	0	0	0	0	0	-0.011224351	0	0	0	0
ENSG00000182866	0	0	0.000571684	0	0	0	0	0	0	0	0	0	0	0	0	0	0	0	0
ENSG00000183134	0.00050015	0	0	0	0	0	0	0	0	0	0	0	0	0	0	0	0	0	0
ENSG00000183154	0	0	0	0	0	0.35701748	0	0	0	0	0	0	0	0	0	0	0	0	0
ENSG00000183318	0.000119779	0	0	0	0	0	0	0	0	0	0	0	0	0	0	0	0	0	0
ENSG00000183421	0	0	0	0	0	0	0	0	0	0	0	0	-0.001487812	0	0	0	0	0	0
ENSG00000183579	0.000611974	0	0	0	0	0	0	0	0	0	0	0	0	0	0	0	0	0	0
ENSG00000183722	0	0	0	0	0	-0.052428839	0	0	0	0	0	0	0	0	0	0	0	0	0
ENSG00000183780	0	0	0	0.001946221	0	0	0	0	0	0	0	0	0	0	0	0	0	0	0
ENSG00000184014	0	0.000126849	0	0	0	0	0	0	0	0	0	0	0	0	0	0	0	0	0
ENSG00000184110	0	0	0	-0.015891904	0	0	0	0	0	0	0	0	0	0	0	0	0	0	0
ENSG00000184307	0	0	0	0	0	0	0	0	0	0	0	0	0	0	-0.00404228	0	0	0	0
ENSG00000184465	0	0	0.000102476	0	0	0	0	0	0	0	0	0	0	0	0	0	0	0	0
ENSG00000184719	0	0	0	0.012394727	0	0	0	0	0	0	0	0	0	0	0	0	0	0	0
ENSG00000184792	0	0	0	0	0	0	0	0	0	-0.001135641	0	0	0	0	0	0	-4.98E-05	0	0
ENSG00000184923	0	0	0	0	0	0	0	0	0	8.53E-06	0	0	0	0	0	0	0	0	0
ENSG00000185100	0	0	0	0	0	0	0	0	0	0.000470203	0	0	0	0	0	0	0	0	0
ENSG00000185163	0	0	0.001182035	0	0	0	0	0	0	0	0	0	0	0	0	0	0	0	0
ENSG00000185168	0	0	0	0	0	0	0	0	0	0	0	0	0	0	0	0	0	-5.034972022	0
ENSG00000185238	0	0	0	0	0	-0.436301806	0	0	0	0	0	0	0	0	0	0	0	0	0
ENSG00000185339	0	0	0	0	0	0	0	0	0	0	0	0	0	0	0	0	0	0	8.26E-05
ENSG00000185344	0.005591845	0	0	0	0	0	0	0	0	0	0	0	0	0	0	0	0	0	0
ENSG00000185480	0	0	0	0	0	0	0	0	0	0	0	0	0	0.001029376	0	0	0	0	0
ENSG00000185482	0	0	0	0	0	0	0	0	0	0	0	0	0	0	0	0	0	0	0.00058081
ENSG00000185485	0	0	0	0	0	0	0	0	0	0	0	0	0	0	0	0	-0.004525174	0	0
ENSG00000185507	0	0	0	0	0	0	0	0	0	0	0	0	0	0	0	0	0	0	0.000151508
ENSG00000185532	0	0	0	0	0	0	0	0	0	-0.000114026	0	0	0	0	0	0	0	0	0
ENSG00000185684	0	0	0	0	0	0	0	0	0	7.02E-05	0	0	0	0	0	0	0	0	0
ENSG00000185839	0	0	0	0	0	0	0	0	0	6.27E-05	0	0	0	0	0	0	0	0	0
ENSG00000186197	0	0	0	0	0	0	0	0	0	-0.001288218	0	0	0	0	0	0	0	0	0
ENSG00000186638	0	0	0	0	0	0	0	0.029216685	0	0	0	0	0	0	0	0	0	0	0
ENSG00000186814	0	0	0	0	0	0	0	0	0.000555266	0	0	0	0	0	0	0	0	0	0
ENSG00000186818	0	0	0	0	0	0	0	0	0	0	0	0	0	0	0	0	0	0	0.000133465
ENSG00000186889	0	0	0	0	0	0	0	0	0	0	0	0	-0.005669566	0	0	0	0	0	0
ENSG00000187091	0	0	0	0	0	0	0	-0.010880543	0	0	0	0	0	0	0	0	0	0	0
ENSG00000187144	0	0	0	0	0	0	0	0	0	0	0.000696554	0	0	0	0	0	0	0	0
ENSG00000187474	0	0	0	0	0	0	0	0	0	0.001406636	0	0	0	0	0	0	0	0	0
ENSG00000187824	0	0	0	0	0	0	0	0	0	0	0	0	0	0	0	0	0	0	-5.20E-05
ENSG00000188610	0	0	0	0	0	0	0	0	-0.001762036	0	0	0	0	0	0	0	0	0	0
ENSG00000188659	0	0	0	0	0	0	0	0	0	0	0	0.003205581	0	0	0	0	0	0	0
ENSG00000188895	0	0.000824497	0	0	0	0	0	0	0	0	0	0	0	0	0	0	0	0	0
ENSG00000189050	0	0	0	-0.007503121	0	0	0	0	0	0	0	0	0	0	0	0	0	0	0
ENSG00000189152	0	0	0	-0.005293026	0	0	0	0	0	0	0	0	0	0	0	0	0	0	0
ENSG00000189241	0	0	0	0	0	0	0	0	0	-0.017303442	0	0	0	0	0	0	0	0	0
ENSG00000196123	0	0	0	0	0	0	0	0	0	0	0	0	0	0	0	0	0	0	0.00015542
ENSG00000196152	0	0	0	0	0	0	0	0	0	0	0	0	0	0.023660798	0	0	0	0	0
ENSG00000196209	0	0.00023391	0	0	0	0	0	0	0	0	0	0	0	0	0	0	0	0	0
ENSG00000196275	0	0	0	0	0	0	0	0	0	0	0	0	0	0	-0.011489529	0	0	0	0
ENSG00000196301	0	0	0	0	0	0	0	0	-0.010821929	0	0	0	0	0	0	0	0	0	0
ENSG00000196363	0	0	0.002280023	0	0	0	0	0	0	0	0	0	0	0	0	0	0	0	0
ENSG00000196411	0	0	0	0	0	0	0	-0.004575846	0	0	0	0	0	0	0	0	0	0	0
ENSG00000196559	0	0	0	-0.001249235	0	0	0	0	0	0	0	0	0	0	0	0	0	0	0
ENSG00000196565	0	0	0	0.00176022	0	0	0	0	0	0	0	0	0	0	0	0	0	0	0
ENSG00000196581	6.07E-05	0	0	0	0	0	0	0	0	0	0	0	0	0	0	0	0	0	0
ENSG00000196639	0	0	0	0.006773236	0	0	0	0	0	0	0	0	0	0	0	0	0	0	0
ENSG00000196652	0	0	0	0.012719865	0	0	0	0	0	0	0	0	0	0	0	0	0	0	0
ENSG00000196684	0	0	0	0	0	0	0.026196253	0	0	0	0	0	0	0	0	0	0	0	0
ENSG00000196812	0	0	0	0	0	0	0	0	0	0.009771796	0	0	0	0	0	0	0	0	0
ENSG00000196912	0	0	0	0	0	0	0	0	0	0.005998593	0	0	0	0	0	0	0	0	0
ENSG00000196954	0	0	-0.001025025	0	0	0	0	0	0	0	0	0	0	0	0	0	0	0	0
ENSG00000197165	0	0	0	0	0	0	0.008966667	0	0	0	0	0	0	0	0	0	0	0	0
ENSG00000197208	0	0.00063791	0	0	0	0	0	0	0	0	0	0	0	0	0	0	0	0	0
ENSG00000197558	0	0	0	0.007954717	0	0	0	0	0	0	0	0	0	0	0	0	0	0	0
ENSG00000197601	0	0	-0.000375218	0	0	0	0	0	0	0	0	0	0	0	0	0	0	0	0
ENSG00000197794	0	0	0	-0.003129139	0	0	0	0	0	0	0	0	0	0	0	0	0	0	0
ENSG00000197927	0	0	0	0	0	0	0	0	0	-0.000975282	0	0	0	0	0	0	0	0	0
ENSG00000197933	0	0	0	0	0	0	0	0	0	0	0	0.050949771	0	0	0	0	0	0	0
ENSG00000197948	0	0	0	0	0	0	0	0	0	0	0	0	0	0	0	0	0	0	0
ENSG00000198134	0	0	0	0	0	-0.117500276	0	0	0	0	0	0	0	0	0	0	0	0	0
ENSG00000198176	0	0	0	0	0	0	0	0.023806985	0	0	0	0	0	0	0	0	0	0	0
ENSG00000198189	0	0.001174431	0	0	0	0	0	0	0	0	0	0	0	0	0	0	0	0	0
ENSG00000198216	0	9.22E-05	0	0	0	0	0	0	0	0	0	0	0	0	0	0	0	0	0
ENSG00000198366	0	0	0	0	0	0	0	0.009762462	0	0	0	0	0	0	0	0	0	0	0
ENSG00000198406	0	0	0	-0.004695878	0	0	0	0	0	0	0	0	0	0	0	0	0	0	0
ENSG00000198612	0	0	0	-0.005894603	0	0	0	0	0	0	0	0	0	0	0	0	0	0	0
ENSG00000198643	0	0	0	0	0	0	0	0	0	0	0	0	0	-0.000544552	0	0	0	0	0
ENSG00000198729	0	0	0	0	0	0	0	0	0	0	6.48E-05	0	0	0	0	0	0	0	0
ENSG00000198736	0	0.001010802	-0.001219952	0	0	0	0	0	0	0	0	0	0	0	0	0	0	0	0
ENSG00000198750	0	0	0	0	0	0	0	0	0	-0.001323817	0.002352104	0	0	0	0	0	0	0	0
ENSG00000198796	0	0	0	0	0	0	0	0	0	0	0	0	0	0	0	0	0	0	0
ENSG00000198843	0	0	0	0	0	0	0	0	0	0	0	0	0	0	0.022451528	0	0	0	0
ENSG00000198939	0	0	0	0	0	0	0	0	0	0.000141215	0	0	0	0	0	0	0	0	0
ENSG00000198945	0	0	0	0	0	0	0	0	0	0	0	0	0	0	0	0	0	0	0
ENSG00000199024	0	0	0	0	0	0.315561209	0	0	0	0	0	0	0	0	0	0	0	0	0
ENSG00000200913	0	0	0	0	0	0	0	0	0	0.001461445	0	0	0	0	0	0	0	0	0
ENSG00000201151	0	0	0	0	0	0	0	0	0	0.002164859	0	0	0	0	0	0	0	0	0
ENSG00000201302	0	0	0	0	0	0	0	0.000647979	0	0	0	0	0	0	0	0	0	0	0
ENSG00000201457	0	0	0	0	0	0	0	0	0	0	0	0	0.003703861	0	0	0	0	0	0
ENSG00000202031	0	0	0	0	0	0	0	0	-0.000655096	0	0	0	0	0	0	0	0	0	0
ENSG00000202533	0	0	0	0	0	0	0	0	0	0	0	0	0	0.002613308	0	0	0	0	0
ENSG00000203747	0	0	0	0	0	0	0	0	0	0.000517293	0	0	0	0	0.037088274	0	0	0	0
ENSG00000203865	0	0	0	0.020159383	0	0	0	0	0	0	0	0	0	0	0	0	0	0	0
ENSG00000203995	0	0	0	0	-0.010313049	0	0	0	0	0	0	0	0	0	0	0	0	0	0
ENSG00000203999	0	0.001003801	0	0	0	0	0	0	0	0	0	0	0	0	0	0	0	0	0
ENSG00000204084	0.002101653	0	0	0	0	0	0	0	0	0	0	0	0	0	0	0	0	0	0
ENSG00000204161	0.00079143	0	0	0	0	0	0	0	0	0	0	0	0	0	0	0	0	0	0
ENSG00000204164	0	0	0	-0.007696039	0	0	0	0	0	0	0	0	0	0	0	0	0	0	0
ENSG00000204172	0	0	0	0	0	0	0	0	0.006106436	0	0	0	0	0	0	0	0	0	0
ENSG00000204178	0	0	0	0	0	-0.394397867	0	0	0	0	0	0	0	0	0	0	0	0	0
ENSG00000204219	0	0	0	0	0	0	0	0	0	0	0	0	0	-0.000760926	0	0	0	0	0
ENSG00000204248	0	0	0	0	0	0	0	0	0.004346739	0	0	0	0	0	0	0	0	0	0
ENSG00000204344	0	0	0	0	0	0.626118951	0	0	0	0	0	0	0	0	0	0	0	0	0
ENSG00000204577	0	0.002813189	-0.002163964	0	0	0	0	0	0	0	0	0	0	0	0	0	0	0	0
ENSG00000204599	0	0	0	0	0	0	0	-0.018448308	0	0	0	0	0	0	0	0	0	0	0
ENSG00000204614	0	0	0	0	0	0	0	0	0	-0.000534673	0	0	0	0	0	0	0	0	0
ENSG00000204622	0	0	0	0	0	0	0	0	0	0	0.000326899	0	0	0	0	0	0	0	0
ENSG00000204650	0	0	0.00183808	0	0	0	0	0	0	0	0	0	0	0	0	0	0	0	0
ENSG00000204852	0	0	0	0	0	0	0	0	0	0	0	0	0	0	0	0	0	0	-0.000876711
ENSG00000204872	0	0	0	0	0	0	0	0	0	0	0	0	0	0	0	0	-0.001890218	0	0
ENSG00000204991	0	0	0	0	-0.024730554	0	0	0	0	0	0	0	0	0	0	0	0	0	0
ENSG00000205057	0	0	0	0	0	0	0	0	0	0	-0.001638098	0	0	0	0	0	0	0	0
ENSG00000205078	0	0	0	0.005386218	0	0	0	0	0	0	0	0	-0.005393015	0	0	0	0	0	0
ENSG00000205133	0	0	-0.001971671	0	0	0	0	0	0	0	0	0	0	0	0	0	0	0	0
ENSG00000205531	0	-0.006533894	0	0	0	0	0	0	0	0	0	0	0	0	0	0	0	0	0
ENSG00000205927	0.000180251	0	0	0	0	0	0	0	0	0	0	0	0	0	0	0	0	0	0
ENSG00000206053	0	0	0.005642433	0	0	0	0	0	0	0	0	0	0	0	0	0	0	0	0
ENSG00000206077	0	0	0	0	0	0	0	-0.006778302	0	0	0	0	0	0	0	0	0	0	0
ENSG00000207088	0	0	0	0.001892962	0	0	0	0	0	0	0	0	0	0	0	0	0	0	0
ENSG00000207279	0	0	0	0	0	0	0	0	0	0	0	0	0	0	0	0	0	0	0
ENSG00000211593	0	0	0	0	0	0	0	-0.00731086	0	0	0	0	0	0	0	0	0	0	0
ENSG00000211642	0	0	0	0	0	0	0	0	0	0.000618604	0	0	0	0	0	0	0	0	0
ENSG00000211647	0	0	0	0	0	-0.029402792	0	0	0	0	0	0	0	0	0	0	0	0	0
ENSG00000211655	0	0	0	0	0	0	0	-0.00113868	0	0	0	0	0	0	0	0	0	0	0
ENSG00000211671	0	0	0	0	0	0	0	0	0	0	0	0	0.000553751	0	0	0	0	0	0
ENSG00000211678	0	0	0	0	0	0	0	0	0	-0.000278159	0	0	0	-0.003331909	0	0	0	0	0
ENSG00000211715	0	0	0	0	0	0	0	0	0	-0.002914224	1.35E-05	0	0	0	0	0	0	0	0
ENSG00000211777	0	0	0	0	0	0	0	0	0	-0.003859285	0	0	0	0	0	0	0	0	0
ENSG00000211779	0	0	0	0	0	0	0	0	0	-0.000904685	0	0	0	0	0	0	0	0	0
ENSG00000211784	0	0	0	0	0	0	0	0.000443182	0	0	0	0	0	0	0	0	0	0	0
ENSG00000211787	0	0	0.001016416	0	0	0	0	0	0	0	0	0	0	0	0	0	0	0	0
ENSG00000211788	0	0	0	0	0	-0.072226093	0	0	0	0	0	0	0	0	0	0	0	0	0
ENSG00000211794	0	0	0.000539386	0	0	0	0	0	0	0	0	0	0	0	0	0	0	0	0
ENSG00000211805	0	0	0	0	0	0	-0.025553568	0	0	0	0	0	0	0	0	0	0	0	0
ENSG00000211806	0	0	0	0	0	0	0	0	0	-0.003834662	0	0	0	0	0	0	0	0	0
ENSG00000211810	0	0	0	0	0	0	-0.020068274	0	0	0	0	0	0	0	0	0	0	0	0
ENSG00000211817	0	0	0	0	0	0	-0.016733561	0	0	0	0	0	0	0	0	0	0	0	0
ENSG00000211851	0	0	0	0	0	0	0	0	0	-0.001102743	0	0	0	0	0	0	0	0	0
ENSG00000211883	0	0	0	0	0	0	0	0	0	-0.002378434	0.000589139	0	0	0	0	0	0	0	0
ENSG00000211884	0	0	0	0	0	0	0	0	0	-4.02E-05	0	0	0	0	0	0	0	0	0
ENSG00000211953	0	0	0	0	0	0	0	-0.005865086	0	0	0	0	0	0	0	0	0	0	0
ENSG00000211972	0	0	0	0	0	0	0	0	0	0	0	0	0	0	0	0	0.000730798	0	0
ENSG00000212124	0	0	0	0	0	0	0	0.007339474	0	0	0	0	0	0	0	0	0	0	0
ENSG00000212493	0	0	0	0.002740625	0	0	0	0	0	0	0	0	0	0	0	0	0	0	0
ENSG00000212743	0	0.002286161	0	0	0	0	0	0	0	0	0	0	0	0	0	0	0	0	0
ENSG00000212993	0	0	0	0	0	0	0	-0.002944761	0	0	0	0	0	0	0	0	0	0	0
ENSG00000213131	0	0	0	-0.001018006	0	0	0	0	0	0	0	0	0	0	0	0	0	0	0
ENSG00000213144	0	0	0	0	-0.000520005	0	0	0	0	0	0	0	0	0	0	0	0	0	0
ENSG00000213189	0	0	0	0	0	0	0	0.003670599	0	0	0	0	0	0	0	0	0	0	0
ENSG00000213228	0	0	0	0	0	0	0	0	0	0.000460028	0	0	0	0	0	0	0	0	0
ENSG00000213290	0	0	0	-0.006852113	0	0	0	0	0	0	0	0	0	0	0	0	0	0	0
ENSG00000213371	0	0	0	0	0	-0.091169988	0	0	0	0	0	0	0	0	0	0	0	0	0
ENSG00000213782	0	0	0	-0.004611463	0	0	0	0	0	0	0	0	0	0	0	0	0	0	0
ENSG00000213934	0	0	0	0.003077693	0	0	0	0	0	0	0	0	0	0	0	0	0	0	0
ENSG00000214078	0	0	0	0	0	0	0	0	0	0.00139402	0	0	0	0	0	0	0	0	0
ENSG00000214087	0	0	0	0	0	0	0	0	0	0	0	0	0	0	0	0	-0.000514858	0	0
ENSG00000214182	0	0	0	-0.006663615	0	0	0	0	0	0	0	0	0	0	0	0	0	0	0
ENSG00000214456	0	0.003364643	-0.001193516	0	0	0	0	0	0	0	0	0	0	0	0	0	0	0	0
ENSG00000214857	0	0	0	0	0	0	0	0	-0.01176306	0	0	0	0	0	0	0	0	0	0
ENSG00000214967	0	0	0	0	0	0	0	0	0.003945529	0	0	0	0	0	0	0	0	0	0
ENSG00000214999	0	0	0	0	0	0	0	0	0	0	0	0	0	0	0	0	0	0	-0.000779797
ENSG00000215022	0	0	0	0	0	0	0	0	0	2.23E-05	0	0	0	0	0	0	0	0	0
ENSG00000215244	0	1.85E-05	0	0	0	0	0	0	0	0	0	0	0	0	0	0	0	0	0
ENSG00000215256	0	0	0	0	0	0	0	0	0	0.000131652	0	0	0	0	0	0	0	0	0
ENSG00000215513	0	0	0	0	0	0	0	0	0.003646323	0	0	0	0	0	0	0	0	0	0
ENSG00000215548	0	0	0	0	0	0	0	0	0	0	0	0	0	0	0	0	0	0	0
ENSG00000215912	0	0	0	0	0	0	0	0	0	0	0	-0.004001873	0	0	0	0	0	0	0
ENSG00000217026	0	0	0	0	0	0	-0.005634671	0	0	0	0	0	0	0	0	0	0	0	0
ENSG00000218073	0	0	0	-0.000568121	0	0	0	0	0	0	0	0	0	0	0	0	0	0	0
ENSG00000218357	0	0	0	0	0	0	0	0	0	0	0	0	0	0	-0.006324403	0	0	0	0
ENSG00000218739	0	0	0	0	0	0	0	0	0	0.002851606	0	0	0	0	0	0	0	0	0
ENSG00000219797	0	0	0	0	0	0	0	0	-0.000948097	0	0	0	0	0	0	0	0	0	0
ENSG00000220157	0	0	0	0	0	0	0	0	0	0	0	0	0	0	0	0	0	0	0
ENSG00000220349	0	0	0	-0.000354716	0	0	0	0	0	0	0	0	0	0	0	0	0	0	0
ENSG00000221491	0	0	0	0	0	0	0	0	0	0	0	0	0	-0.001964218	0	0	0	0	0
ENSG00000221944	0	0	0	0	0	0	0	0	0	-0.003149254	0	0	0	0	0	0	0	0	0
ENSG00000221957	0	0	0	0	0	0	0	0	0	0	0	0	0	0	0	0	0	0	0
ENSG00000222011	0	0	0	-0.041771654	0	0	0	0	0	0	0	0	0	0	0	0	0	0	0
ENSG00000222482	0	0	0	0	0	0	0	0	-0.000948364	0	0	0	0	0	0	0	0	0	0
ENSG00000223336	0	0	0	0	0	0	0	-0.014289469	0	0	0	0	0	0	0	0	0	0	0
ENSG00000223343	0	0	0	0	0	0	0	0	0	-0.000105721	0	0	0	0	0	0	0	0	0
ENSG00000223907	0	0	0	0.000238286	0	0	0	0	0	0	0	0	0	0	0	0	0	0	0
ENSG00000223972	0	0	0	-0.001898758	0	0	0	0	0	0	0	0	0	0	0	0	0	0	0
ENSG00000224086	0	0	0	0.000871861	0	0	0	0	0	0	0	0	0	0	0	0	0	0	0
ENSG00000224251	0	0	0	-0.001582986	0	0	0	0	0	0	0	0	0	0	0	0	0	0	0
ENSG00000224287	0	0	0.000577418	0	0	0	0	0	0	0	0	0	0	0	0	0	0	0	0
ENSG00000224358	0	0	0	0	0	0	0	0	0	-0.000983671	0	0	0	0	0	0	0	0	0
ENSG00000224729	0	0	0	0.003078376	0	0	0	0	0	0	0	0	0	0	0	0	0	0	0
ENSG00000225079	0	0	0	0	0	0	0	0	0	0	0	0.014405184	0	0	0	0	0	0	0
ENSG00000225259	0	0	0	-0.003215067	0	0	0	0	0	0	0	0	0	0	0	0	0	0	0
ENSG00000225490	0	0	0	0.000812346	0	0	0	0	0	0	0	0	0	0	0	0	0	0	0
ENSG00000225579	0	0	0	0	0	0	0	0	0	0	0	0	0	0	0	0	0	0	0
ENSG00000225690	0	0	0	0	0	0	0	0	0	-0.000146228	0	0	0	0	0	0	0	0	0
ENSG00000225721	0	0	0	0	0	0	0	-0.004474885	0	0	0	0	0	0	0	0	0	0	0
ENSG00000225963	0	0	0	0	0	0	0	0	0	-0.00050886	0	0	0	0	0	0	0	0	0
ENSG00000225992	0	0	0	0.004761514	0	0	0	0	0	0	0	0	0	0	0	0	0	0	0
ENSG00000226002	0	0	0	0	0	0	0	0	-0.001212499	0	0	0	0	0	0	0	0	0	0
ENSG00000226137	0	0	0	-0.007781385	0	0	0	0	0	0	0	0	0	0	0	0	0	0	0
ENSG00000226180	0	0	0	0	0	0	0	0	0	0.003457296	0	0	0	0	0	0	0	0	0
ENSG00000226380	0	0.002879952	0	0	0	0	0	0	0	0	0	0	0	0	0	0	0	0	0
ENSG00000226419	0	0	0	0	0	0	0	0	0	0	0	0	0	0	-0.033784471	0	0	0	0
ENSG00000226432	0	0	0	0.002220091	0	0	0	0	0	0	0	0	0	0	0	0	0	0	0
ENSG00000226478	0	0	0	0	0	0	0	0	0	0	0	0	0	0	-0.013321961	0	0	0	0
ENSG00000226564	0	0	0	-0.003607312	0	0	0	0	0	0	0	0	0	0	0	0	0	0	0
ENSG00000226609	0	0	0	0	0	0	0	-0.000718348	0	0	0	0	0	0	0	0	0	0	0
ENSG00000226659	0	0	0	0	0	0	0	0	0	0	0.000115265	0	0	0	0	0	0	0	0
ENSG00000226791	0	-0.001963809	0.001406222	0	0	0	0	0	0	0	0	0	0	0	0	0	0	0	0
ENSG00000226800	0	0	0	0	0	0	0	0	0	0	0	0.000187043	0	0	0	0	0	0	0
ENSG00000226849	0	0	0	0	0	0	0	0	0	0	0.000633052	0	0	0	0	0	0	0	0
ENSG00000227394	0	0	0	0	0	0	0	0	0	0.000617205	0	0	0	0	0	0	0	0	0
ENSG00000227799	0	0	0	0	0	0	0	-0.004535342	0	0	0	0	0	0	0	0	0	0	0
ENSG00000227827	0	0	0	0	0	0.317026741	0	0	0	0	0	0	0	0	0	0	0	0	0
ENSG00000227854	0	0	0	0	0	0	0	0	0	-0.002462058	0	0	0	0	0	0	0	0	0
ENSG00000228203	0	0	0	0	0	0	0	0	-0.002840933	0	0	0	0	0	0	0	0	0	0
ENSG00000228247	0	0	0	0	0	0	0	0	0	0	0	0	0	0	0	0	-0.000355679	0	0
ENSG00000228363	0.00061618	0	0	0	0	0	0	0	0	0	0	0	0	0	0	0	0	0	0
ENSG00000228393	0	0	0	0.001534418	0	0	0	0	0	0	0	0	0	0	0	0	0	0	0
ENSG00000228463	0	0	0	0	0	0	0	0	0	0.001898667	0	0	0	0	0	0	0	0	0
ENSG00000228495	0	0	0	-0.004800878	0	0	0	0	0	0	0	0	0	0	0	0	0	0	0
ENSG00000228501	0	0	0	-0.008996642	0	0	0	0	0	0	0	0	0	0	0	0	0	0	0
ENSG00000228672	0	0	0	0	-0.012277481	0	0	0	0	0	0	0	0	0	0	0	0	0	0
ENSG00000228705	0	0	0	0	0	0	0	0	0	0	0	0	-0.000837247	0	0	0	0	0	0
ENSG00000228716	0	0	0	0	0	0	0	0	0	-0.000362507	0	0	0	0	0	0	0	0	0
ENSG00000228843	0	0	0	0	0	0	0	0	0	0	0	0	0.004857356	0	0	0	0	0	0
ENSG00000229056	0	0	0	-0.000510267	0	0	0	0	0	0	0	0	0	0	0	0	0	0	0
ENSG00000229178	0	0	0	0.000369682	0	0	0	0	0	0	0	0	0	0	0	0	0	0	0
ENSG00000229180	0	0	0	0	0	0	0	0	0	0	0	0	0	0	0	0	0	0	0
ENSG00000229344	0	0	0	0	0	0	0	0	0	0.000281343	0	0	0	0	0	0	0	0	0
ENSG00000229388	0	0	0	0.007340273	0	0	0	0	0	0	0	0	0	0	0	0	0	0	0
ENSG00000229700	0	0	0	0	0	0	0	0.005432411	0	0	0	0	0	0	0	0	0	0	0
ENSG00000229754	0	0	0	0	0	0	0	0	0	0	0	0	0	0	0	0	0	0	0.000187748
ENSG00000229769	0	0	0	0	0	0	0	0	-0.002822141	0	0	0	0	0	0	0	0	0	0
ENSG00000229848	0	0	0	-0.008706052	0	0	0	0	0	0	0	0	0	0	0	0	0	0	0
ENSG00000230185	0	0	0	0.004893873	0	0	0	0	0	0	0	0	0	0	0	0	0	0	0
ENSG00000230195	0	0	0	0	0	0	0	0	0	-0.002337568	0	0	0	0	0	0	0	0	0
ENSG00000230415	0	0	0	0	0	0	0	0	0	-0.000692561	0	0	0	0	0	0	0	0	0
ENSG00000230641	0	0	0	0	0	0	0	0	0	0	-0.000427157	0	0	0	0	0	0	0	0
ENSG00000230795	0	0	0	0	0	-0.688886577	0	0	0	0	0	0	0	0	0	0	0	0	0
ENSG00000230850	0	0	0	0	0	0	0	0.000845111	0	0	0	0	0	0	0	0	0	0	0
ENSG00000231043	0	0	0	0	0	0	0	0	0	0	0	0	-0.011344431	0	0	0	0	0	0
ENSG00000231249	0	0	0	0	0	0	0	0	0	0.000497489	0	0	0	0	0	0	0	0	0
ENSG00000231365	0	0	0	0	0	0	0	0	0	-0.008336869	0.003426828	0	0	0	-0.037160965	0	0	0	0
ENSG00000231416	0	0	0	0	0	0	0	0	-0.001405479	0	0	0	0	0	0	0	0	0	0
ENSG00000231475	0	0	0	0	0	0	0	0	0	0	0	-0.002897278	0	0	0	0	0	0	0
ENSG00000231672	0	0	0	0.004190655	0	0	0	0	0	0	0	0	0	0	0	0	0	0	0
ENSG00000231680	0	0	0	0	0	0	0	0.029246352	0	0	0	0	0	0	0	0	0	0	0
ENSG00000231789	0	0	0	0	0	0	0	-0.0034525	0	0	0	0	0	0	0	0	0	0	0
ENSG00000231966	0	0	0	0	0	0	0	0	0	0.000167447	0	0	0	0	0	0	0	0	0
ENSG00000232333	0	0	0	0	0	0	0	0	0	0	0	0.004909416	0	0	0	0	0	0	0
ENSG00000232504	0	0	0	0	0	0.146738624	0	0	0	0	0	0	0	0	0	0	0	0	0
ENSG00000232527	0	0	0	0	0	0	0	0	0	0	0.000279313	0	0	0	0	0	0	0	0
ENSG00000232907	0	0	0	0	0	0	0	0	0	-0.001013778	0	0	0	0	0	0	0	0	0
ENSG00000233208	0	0	0	0	0	0.143031415	0	0	0	0	0	0	0	0	0	0	0	0	0
ENSG00000233225	0	0	0	0	0	0	0	0	0	-0.000970946	0	0	0	0	0	0	0	0	0
ENSG00000233230	0	0	0	0.019937844	0	0	0	0	0	0	0	0	0	0	0	0	0	0	0
ENSG00000233421	0.000202221	0	0	0	0	0	0	0	0	0	0	0	0	0	0	0	0	0	0
ENSG00000233830	0	0	0	0	0	0	0	0	0	0	0	0	0	0	0	-0.037543769	0	0	0
ENSG00000233850	0	0	0	0	0	0	0	0	0	-0.002056927	0	0	0	0	0	0	0	0	0
ENSG00000233954	0	0	0	0	0	0	0	0	0	0	0	0	0	0	0	0.089970017	0	0	0
ENSG00000234028	0	0	0.00075954	0	0	0	0	0	0	0	0	0	0	0	0	0	0	0	0
ENSG00000234076	0	0	0	-0.000992934	0	0	0	0	0	0	0	0	0	0	0	0	0	0	0
ENSG00000234142	0	0	0	0.001449552	0	0	0	0	-0.00110539	0	0	0	0	0	0	0	0.000284493	0	0
ENSG00000234160	0	0	0	0.009707754	0	0	0	0	0	0	0	0	-0.007322486	0	0	0	0	0	0
ENSG00000234297	0	0	0	0	0	0	0	0	0	0	0	0	0.001837023	0	0	0	0	0	0
ENSG00000234329	0	0	0	0.00328878	0	0	0	0	0	0	0	0	0	0	0	0	0	0	0
ENSG00000234335	0	0	0	0	0	0	0	0	0	0	0.000329461	0	0	0	0	0	0	0	0
ENSG00000234742	0	0	0	0	0	0	0	0	-0.004941957	0	0	0	0	0	0	0	0	0	0
ENSG00000235052	0	0	0	0	0	0	0	-0.002679952	0	0	0	0	0	-0.00183505	0	0	0	0	0
ENSG00000235079	0	0	0	0	0	0	0	0	0	0	0	0	0.015020692	0	0	0	0	0	0
ENSG00000235225	0	0	0	0	0	0	0	0	0	0	0	0	0	0	0	0	-0.000881077	0	0
ENSG00000235271	0	0	0	0.000495265	0	0	0	0	0	0	0	0	0	0	0	0	0	0	0
ENSG00000235272	0	0	0	0	0	0	0	0	0	0	0	0	0	0	0	-0.037260939	0	0	0
ENSG00000235568	0	0.002511708	0	0	0	0	0	0	0	0	0	0	0	0	0	0	0	0	0
ENSG00000235618	0	0	0	0	0	0	0	0	-0.00259501	0	0	0	0	0	0	0	0	0	0
ENSG00000235781	0	0	0	0	0	0	0	0	-0.000698866	0	0	0	0	0	0	0	0	0	0
ENSG00000235821	0	0	0	0	0	0	0	0	0	0	-0.000264433	0	0	0	0	0	0	0	0
ENSG00000235999	0	0	0	0	0	0	0	0.000587104	0	0	0	0	0	0	0	0	0	0	0
ENSG00000236029	0	0	0	0	0	0	0	0	0	0.00045104	0	0	0	0	0	0	0	0	0
ENSG00000236066	0	0	0	-8.36E-06	0	0	0	0	0	0	0	0	0	0	0	0	0	0	0
ENSG00000236137	0	0	0	0	0	0	0	0	0	-0.000757008	0	0	0	0	0	0	0	0	0
ENSG00000236152	0	0	0	0	0	0	0	0	0	-0.001738873	0	0	0	0	0	0	0	0	0
ENSG00000236409	0	0	0	0	0	0	0	0	-0.002152664	0	0	0	0	0	0	0	0	0	0
ENSG00000236519	0	0	0	0	0	0	0	0	0	-0.00062956	0.001234096	0	0	0	0	0	0	0	0
ENSG00000236559	0	0	0	0	0	0	-0.036247974	0	0	0	0	0	0	0	0	0	0	0	0
ENSG00000236562	0	0	0	0	0	0	0	-0.01792203	0	0	0	0	0	0	0	0	0	0	0
ENSG00000236617	0	0	0	0.002196744	0	0	0	0	0	0	0	0	0	0	0	0	0	0	0
ENSG00000236662	0	0	0	0	0	0	0	0	0	0	0	0	0	0	-0.015031137	0	0	0	0
ENSG00000236814	0	0	0	0	0	0	0	0	0	0.002571221	0	0	0	0	0	0	0	0	0
ENSG00000236875	0	0	0	0	0	0	0	0	0	-0.001253252	0	0	0	0	0	0	0	0	0
ENSG00000236933	0	0	0	0	0	0	0	0	0	0	0	-0.00153379	0	0	0	0	0	0	0
ENSG00000237217	0	0	0	0	0	0	0	0.008863319	0	0	0	0	0	0	0	0	0	0	0
ENSG00000237296	0	0	0	0	0	0	0	0.037707501	0	0	0	0	0	0	0	0	0	0	0
ENSG00000237568	0	0	0	0	0	0	0	0	0	0	0.000281122	0	0	0	0	0	0	0	0
ENSG00000237674	0	0	0	0	0	0	0	0	0	0	0	0.006523234	0	0	0	0	0	0	0
ENSG00000237749	0	0	0	0.002187981	0	0	0	0	0	0	0	0	0	0	0	0	0	0	0
ENSG00000237773	0	0	0	0	0	0	0	0	0	0	0	0	0	0	0	0	0	0	0
ENSG00000237798	0	0	0	0.003257816	0	0	0	0	0	0	0	0	0	0	0	0	0	0	0
ENSG00000237945	0	-0.002468323	0	0	0	0	0	0	0	0	0	0	0	0	0	0	0	0	0
ENSG00000237989	0	0	0	0	0	0	0	0	-0.014727675	0	0	0	0	0	0	0	0	0	0
ENSG00000238098	0	0	0	0	0	0	0	0	0	0.002143187	-0.000136319	0	0	0	0	0	0	0	0
ENSG00000238164	3.97E-05	0	0	0	0	0	0	0	0	0	0	0	0	0	0	0	0	0	0
ENSG00000238213	0	0	0	0	0	0	0	0	0.001183187	0	0	0	0	0	0	0	0	0	0
ENSG00000238241	0	0	0	0	0	0	0	0	0	0	0	0	0	0	-0.009025311	0	0	0	0
ENSG00000239246	0	0	0	0	0	0	0	0	0	0	0.000907911	0	0	0	0	0	0	0	0
ENSG00000239269	0	0	0	0	0	0	0	0	0	0.001518394	0	0	0	0	0	0	0	0	0
ENSG00000239335	0	0	0	0	0	-0.076617475	0	0	0	0	0	0	0	0	0	0	0	0	0
ENSG00000239776	0	0	0	0.001730278	0	0	0	0	0	0	0	0	0	0	0	0	0	0	0
ENSG00000239906	0	0.000723268	-0.00063225	0	0	0	0	0	0	0	0	0	0	0	0	0	0	0	0
ENSG00000240207	0	0	0	0	0	0	0	0	0	0	0	0	0	0	0	0.039143246	0	0	0
ENSG00000240292	0	0	0	0	0	0	0	0	0	0	0	0	0.001120243	0	0	0	0	0	0
ENSG00000240370	0	0	0	0	0	0	0	0	0	-0.003227732	0	0	0	0	0	0	0	0	0
ENSG00000240583	0	0	0	0	0	0	0	0	0	-7.41E-05	0	0	0	0	0	0	0	0	0
ENSG00000240770	0	0	0	0	0	0	0	-0.000838284	0	0	0	0	0	0	0	0	-0.00032545	0	0
ENSG00000240771	0	0	0	0	0	0	0	0	0	7.50E-05	0	0	0	0	0	0	0	0	0
ENSG00000240785	0	0	0	0	0	0	0	0	0	0	0	0.000122324	0	0	0	0	0	0	0
ENSG00000240823	0	0	0	0	0	0	0	0	0	0	0	0	0	0	0	0	0	0	0
ENSG00000240893	0	0	0	-0.000328535	0	0	0	0	0	0	0	0	0	0	0	0	0	0	0
ENSG00000240919	0	0	0	0	0	0	0	0	-0.001466645	0	0	0	0	0	0	0	0	0	0
ENSG00000241280	0	0	0	0	0	0	0	0	0	4.77E-05	0	0	0	0	0	0	0	0	0
ENSG00000241527	0	0	0	0.005377791	0	0	0	0	0	0	0	0	0	0	0	0	0	0	0
ENSG00000241741	0	0	0	0	0	0	0	0	0	0.000679244	0	0	0	0	0	0	0	0	0
ENSG00000241878	0	0.000453129	0	0	0	0	0	0	0	0	0	0	0	0	0	0	0	0	0
ENSG00000242474	0	0	0	0	0	0	0	0	0	0	0	0	0	0	0	0	0	0	0
ENSG00000242498	0	0	0	0.001546305	0	0	0	0	0	0	0	0	0	0	0	0	0	0	0
ENSG00000242766	0	0	0	0	0	0	0	-4.21E-05	0	0	0	0	0	0	0	0	0	0	0
ENSG00000242866	0	0	0	0	0	0	0	0	0	0	0	-0.001841901	0	0	0	0	0	0	0
ENSG00000242951	0	0	0	0	0	0	0	0	0.000322851	0	0	0	0	0	0	0	0	0	0
ENSG00000242952	0	0	0	-0.001927141	0	0	0	0	0	0	0	0	0	0	0	0	0	0	0
ENSG00000243389	0	0	0	0	0	0	0	0	0	0	0	0	0	-0.008542009	0	0	0	0	0
ENSG00000243403	0	0	0	0.005955549	0	0	0	0	0	0	0	0	0	0	0	0	0	0	0
ENSG00000243637	0	0	0	0	0	0	0	0	0	0	0	0	0	0	0	0	0	0	0
ENSG00000243646	0	0	0	0	0	0	0	0	0	0	0	0	0	0	0.018200953	0	0	0	0
ENSG00000243725	0	0	0	0	0	0	0	0	0	-0.009968731	0	0	0	0	0	0	0	0	0
ENSG00000243806	0	0	0	0.001232998	0	0	0	0	0	0	0	0	0	0	0	0	0	0	0
ENSG00000244041	0	0	0	-0.021421126	0	0	0	0	0	0	0	0	0	0	0	0	0	0	0
ENSG00000244313	0	0	0	0	0	0	-0.050408913	0	0	0	0	0	0	0	0	0	0	0	0
ENSG00000244405	0	0	0	0.005799122	0	0	0	0	0	0	0	0	0	0	0	0	0	0	0
ENSG00000244459	0	0	0	0	0	0	0	0	0	0	0	0	0	-0.024246604	0	0	0	0	0
ENSG00000244617	0	0	0	0	0	0	0	0	-0.012410884	0	0	0	0	0	0	0	0	0	0
ENSG00000245060	0	0	0	0	0	0	0	0	0	0	0	0	0	0.023149886	0	0	0	0	0
ENSG00000245164	0	-0.000139321	0.005377881	0	0	0	0	0	0	0	0	0	0	0	0	0	0	0	0
ENSG00000245812	0	0	0	0	0	0	0	0	0	0	0	0	0	0	0	0	0	0	0
ENSG00000246203	0	0	0	0.001483684	0	0	0	0	0	0	0	0	0	0	0	0	0	0	0
ENSG00000246223	0	-0.00059363	0	0	0	0	0	0	0	0	0	0	0	0	0	0	0	0	0
ENSG00000246465	0	0	0	0.005193718	0	0	0	0	0	0	0	0	0	0	0	0	0	0	0
ENSG00000247137	0	0	0	0	0	0	0	0	0	0	0	-0.006512198	0	0	0	0	0	0	0
ENSG00000247626	0	0	0	0	0	0	0	0	0	0	0	0	0	0	-0.008635943	0	0	0	0
ENSG00000247774	0	0	0.000286421	0	0	0	0	0	0	0	0	0	0	0	0	0	0	0	0
ENSG00000247828	0	-0.000799349	0.001359116	0	0	0	0	0	0	0	0	0	0	0	0	0	0	0	0
ENSG00000248188	0	0	0	0	0	0	0	0	-0.005532011	0	0	0	0	0	0	0	0	0	0
ENSG00000248323	0	0.000574959	0	0	0	0	0	0	0	0	0	0	0	0	0	0	0	0	0
ENSG00000248794	0	0	0	0	0	0	0	0	-0.002244342	0	0	0	0	0	0	0	0	0	0
ENSG00000248866	0	0	0	0	0	0	0	0	0	0	0	0	-0.011667165	0	0	0	0	0	0
ENSG00000249617	0	0	0	0	0	0	0	0	0.003593383	0	0	0	0	0	0	0	0	0	0
ENSG00000249684	0	0	0	0	0	0	0	0	0	-0.002668271	0.000249984	0	0	-0.004011169	0	0	0	0	0
ENSG00000249915	0	0	0	0	0	0	0	0	0	0.001265835	0	0	0	0	0	0	0	0	0
ENSG00000249965	0	0	0	0	0	0	0	0	0.000296649	0	0	0	0	0	0	0	0	0	0
ENSG00000250274	0	0	0	0	0	0	0	0	0	0	0	0	0	0	0	0	0.000473762	0	0
ENSG00000250608	0	0	0	0	0	0	0	0	0	0	0.002011293	0	0	0	0	0	0	0	0
ENSG00000250654	0	0	0	0	0	0	-0.028677702	0	0	0	0	0	0	0	0	0	0	0	0
ENSG00000250714	0	0	0	0	0	0	0	0.003920175	0	0	0	0	0	0	0	0	0	0	0
ENSG00000250878	0	0	0	0	0	0	0	0	-0.005574211	0	0	0	0	0	0	0	0	0	0
ENSG00000250942	0	0	0	0	0	0	0	0	0.000179665	0	0	0.002803028	0	0	0	0	0	0	0
ENSG00000251287	0	0	0	-0.008148019	0	0	0	0	0	0	0	0	0	0	0	0	0	0	0
ENSG00000251405	0	0	0	0.004306647	0	0	0	0	0	0	0	0	0	0	0	0	0	0	0
ENSG00000251661	0	0	0	0.000978138	0	0	0	0	0	0	0	0	0	0	0	0	0	0	0
ENSG00000251795	0	0	0	-0.025064504	0	0	0	0	0	0	0	0	0	0	0	0	0	0	0
ENSG00000252965	0	0	0	0	0	0	0	-0.009115045	0	0	0	0	0	0	0	0	0	0	0
ENSG00000253051	0	0	0	0	0	0	0	-0.002350538	0	0	0	0	0	0	0	0	0	0	0
ENSG00000253210	0	0	0	0	0	0	0	0.005518405	0	0	0	0	0	0	0	0	0	0	0
ENSG00000253356	0	0	0	0	0	0	0	0.003551857	0	0	0	0	0	0	0	0	0	0	0
ENSG00000253426	0	0	0	0	0	0	0	8.25E-05	0	0	0	0	0	0	0	0	0	0	0
ENSG00000253497	0	0	0	0	0	0	0	-0.00034346	0	0	0	0	0	0	0	0	0	0	0
ENSG00000253552	0	0	0	0.005497498	0	0	0	0	0	0	0	0	0	0	0	0	0	0	0
ENSG00000253701	0	0	0	0	0	0	0	-0.007931538	0	0	0	0	0	0	0	0	0	0	0
ENSG00000253737	0	0	0	-0.000835471	0	0	0	0	0	0	0	0	0	0	0	0	0	0	0
ENSG00000253764	0	0	0	0	0	0	0	-0.001027252	0	0	0	0	0	0	0	0	0	0	0
ENSG00000253948	0	0	0	0	0	0	0	0	0	-0.000688059	0	0	0	0	0	0	0	0	0
ENSG00000254165	0	0	0	0	0	0	0	0	-0.002037538	0	0	0	0	0	0	0	0	0	0
ENSG00000254444	0	0	0	0	0	0	0.053736724	0	0	0	0	0	0	0	0	0	0	0	0
ENSG00000254505	0	0	0	0	0	0	0	-0.021663515	0	0	0	0	0	0	0	0	0	0	0
ENSG00000254786	0	0	0	0	0	0	0	0	0	-0.000312313	0.001662614	0	0	0	0	0	0	0	0
ENSG00000254901	0	0	0	0	0	0	0	0	0	0	0	-0.06861915	0	0	0	0	0	0	0
ENSG00000255079	0	0	0	0	0	0	0	0	0	0	0	0.000157925	0	0	0	0	0	0	0
ENSG00000255200	0	0	0	0	0	0	0	0	0	0	0	0	0	0	0	0	-0.00018323	0	0
ENSG00000255319	0	0	0	0	0	0	0	0	0	0	0	0.01512118	0	0	0	0	0	0	0
ENSG00000255325	0	0	0	-0.001281619	0	0	0	0	0	0	0	0	0	0	0	0	0	0	0
ENSG00000255364	0	0	0	-0.000571742	0	0	0	0	0	0	0	0	0	0	0	0	0	0	0
ENSG00000255587	0.001172147	0	0	0	0	0	0	0	0	0	0	0	0	0	0	0	0	0	0
ENSG00000255733	0	0	0	0	0	0	0	0	0	-7.36E-05	0	0	0	0	0	0	0	0	0
ENSG00000255833	0	0	0	0.00912849	0	0	0	0	0	0	0	0	0	0	0	0	0	0	0
ENSG00000256081	0	0	0	0.005859615	0	0	0	0	0	0	0	0	0	0	0	0	0	0	0
ENSG00000256347	6.78E-05	0	0	0	0	0	0	0	0	0	0	0	0	0	0	0	0	0	0
ENSG00000256515	0	0	0	0	0	0	0	0	0	0	0	0.005512262	0	0	0	0	0	0	0
ENSG00000256574	0	0	0	0	0	0	0	0	0	-0.001693662	0.000289418	0	0	0	0	0	0	0	0
ENSG00000256625	0	0	0	0	0	0	0	0	0	0.000284095	0	0	0	0	0	0	0	0	0
ENSG00000256690	0	0	0	0	0	0	0	0	0	0	0	0	0	0	0	0	0	11.43666361	0
ENSG00000257221	0	0	0	0	0	0	0	0	0	0	0	0	0	-0.006255178	0	0	0	0	0
ENSG00000257509	0	0	0	0	0	0	0	0	0	-0.000912198	0	0	0	0	0	0	0	0	0
ENSG00000257524	0	0	0	0.002216673	0	0	0	0	0	0	0	0	0	0	0	0	0	0	0
ENSG00000257605	0	0	0	-0.000845141	0	0	0	0	0	0	0	0	0	0	0	0	0	0	0
ENSG00000257703	0	0	0	0	0	0	0	-0.00416028	0	0	0	0	0	0	0	0	0	0	0
ENSG00000257878	0	0	0	0	0	0	0	0	0	0	0	0	0	0	0	0	0	3.78270169	0
ENSG00000258317	0	0	0	0	0	-0.51118143	0	0	0	0	0	0	0	0	0	0	0	0	0
ENSG00000258659	0	0	0	-0.008210256	0	0	0.002329437	0	0	0	0	0	0	0	0	0	0	0	0
ENSG00000258875	0	0	0	0.008891386	0	0	0	0	0	0	0	0	0	0	0	0	0	0	0
ENSG00000259070	0	0	0	0.006201266	0	0	0	0	0	0	0	0	-0.010791771	0	0	0	0	0	0
ENSG00000259357	0	0	0	0	0	0	0	0	0	0	0	0	0.000512527	0	0	0	0	0	0
ENSG00000259456	0	0	0	0	0	-0.717781918	0	0	0	0	0	0	0	0	0	0	0	0	0
ENSG00000259496	0	0	0	0	0	0	0	0	0	0	0	-0.000993831	0	0	0	0	0	0	0
ENSG00000259502	0	0	0	0	0	0	0	0	0	-0.000489074	0	0	0	0	0	0	0	0	0
ENSG00000259589	0	0	0	0	0	0	0	0	-0.00311596	0	0	0	0	0	0	0	0	0	0
ENSG00000259699	0	0	0	0	0	0	0	0	0	0	0	0	0	0	0	0	0	0	0
ENSG00000259948	0	0	0	0	0	0	0	0	0	0	0	0	0	0	0.013102879	0	0	0	0
ENSG00000260019	0	0	0	0	0	0	0.003571492	0	0	0	0	0	0	0	0	0	0	0	0
ENSG00000260063	0	0	0	0	0	0	0	0	0	0	0	0	0	0	0	0	-6.74E-05	0	0
ENSG00000260190	0	0	0	0	0	-0.219978397	0	0	0	0	0	0	0	0	0	0	0	0	0
ENSG00000260196	0	0	0	0	0	0	0	0	0	0	0	0	0	0	0	0	-0.001743727	0	0
ENSG00000260249	0	0	0	-0.003868696	0	0	0	0	0	0	0	0	0	0	0	0	0	0	0
ENSG00000260286	0	0	0	0	0	0.50682382	0	0	0	0	0	0	0	0	0	0	0	0	0
ENSG00000260339	0	0	0	0	0	0	0	0	0	-0.003993784	0	0	0	0	0	0	0	0	0
ENSG00000260412	0	0	0	0	0	0	0	0	0	0.000193009	-8.56E-05	0	0	0	0	0	0	0	0
ENSG00000260630	0	0	0	0	0	0	0.04751582	0	0	0	0	0	0	0	0	0	0	0	0
ENSG00000260747	0	0	0	0	0	0	0	0	0	0	0	0.001324064	0	0	0	0	0	0	0
ENSG00000260828	0	0	0	0	0	0	0	0	0	0.002381837	0	0	0	0	0	0	0	0	0
ENSG00000260898	0	0	0	0	0	0	0	0	-0.002394214	0	0	0	0	0	0	0	0	0	0
ENSG00000260943	0	0	0	0	0	0	0	0	-0.002224637	0	0	0	0	0	0	0	0	0	0
ENSG00000260947	0	0	0	0	0	0	0	0	0	0.000273849	0	0	0	0	0	0	0	0	0
ENSG00000261270	0	0	0	0.009042585	0	0	0	0	0	0	0	0	0	0	0	0	0	0	0
ENSG00000261302	0	0	0	0	0.007475895	0	0	0	0	0	0	0	0	0	0	0	0	0	0
ENSG00000261353	0	0	0	0	0	0	0	0	0	0	0	0	0	0	0	0	-0.000265735	0	0
ENSG00000261367	0	0	0	0	0	0	0.00585897	0	0	0	0	0	0	0	0	0	0	0	0
ENSG00000261521	0	0	0	0	0.000441348	0	0	0	0	0	0	0	0	0	0	0	0	0	0
ENSG00000261534	0	0	0	-0.000100669	0	0	0	0	0	0	0	0	0	0	0	0	0	0	0
ENSG00000261582	0	0	0	0.00892023	0	0	0	0	0	0	0	0	0	0	0	0	0	0	0
ENSG00000261643	0	0	0	0	0	0	0	0	0	0	0	0	0	0	0	0	0	0	0
ENSG00000261662	0	0	0	0.01595917	0	0	0	0	0	0	0	0	0	0	0	0	0	0	0
ENSG00000261737	0	0	0	0	0	0	0	0	0	0	0	0	0	0	0	-0.151303923	0	0	0
ENSG00000261888	7.55E-05	0	0	0	0	0	0	0	0	0	0	0	0	0	0	0	0	0	0
ENSG00000261889	0	0	0	0	0	0	0	0	0	-0.000490229	0.001939978	0	0	0	0	0	0	0	0
ENSG00000262001	0	0	0	0.009685391	0	0	0	0	0	0	0	0	0	0	0	0	0	0	0
ENSG00000262097	0	0	0	0	0	0	0	0	0	0.000646139	0	0	0	0	0	0	0	0	0
ENSG00000263004	0	0	0	-0.001377018	0	0	0	0	0	0	0	0	0	0	0	0	0	0	0
ENSG00000263244	0	0.000362284	0	0	0	0	0	0	0	0	0	0	0	0	0	0	0	0	0
ENSG00000263335	0	0	0	0.005377906	0	0	0	0	0	0	0	0	0	0	0	0	0	0	0
ENSG00000263350	0	0	0	0	0	0	0	0	-0.004991515	0	0	0	0	0	0	0	0	0	0
ENSG00000263597	0	0	0	0.002138664	0	0	0	0	0	0	0	0	0	0	0	0	0	0	0
ENSG00000264538	0	0	0	0	0	0	0	0	0	0	0	0	0	-0.016284554	0	0	0	0	0
ENSG00000264577	0	0	0	0	0	0	0	0	0	0	1.34E-05	0	0	0	0	0	0	0	0
ENSG00000264769	0	0	0	0	0	0	0	0	0	0	0	0	0	0	0	0	0	0	0
ENSG00000264919	0	0	0	0	0	0	0	0	0	0	0	0	0	-0.002067969	0	0	0	0	0
ENSG00000265100	0	0	0	0	0	0	0	0.0020669	0	0	0	0	0	0	0	0	0	0	0
ENSG00000265218	0	0	0	0.002412626	0	0	0	0	0	0	0	0	0	0	0	0	0	0	0
ENSG00000266053	0	0	0	0	0	-0.008854859	0	0	0	0	0	0	0	0	0	0	0	0	0
ENSG00000266926	0	0	0	0	0	0.069095153	0	0	0	0	0	0	0	0	0	0	0	0	0
ENSG00000267030	0	0	0	0.000673761	0	0	0	0	0	0	0	0	0	0	0	0	0	0	0
ENSG00000267040	0	0	0	0	0	0	0	0	-0.011967117	0	0	0	0	0	0	0	0	0	0
ENSG00000267161	0	0	0	0	0	0	0	0.016261692	0	0	0	0	0	0	0	0	0	0	0
ENSG00000267336	0	0	0	0.002960499	0	0	0	0	0	0	0	0	0	0	0	0	0	0	0
ENSG00000267365	0	0.00224805	-0.001701194	0	0	0	0	0	0	0	0	0	0	0	0	0	0	0	0
ENSG00000267416	0.000182622	0	0	0	0	0	0	0	0	0	0	0	0	0	0	0	0	0	0
ENSG00000267470	0	0	0	0	0	0	0	0	-0.002484437	0	0	0	0	0	0	0	0	0	0
ENSG00000267654	0	0	0	0	0	0	0	0	0	0.000304873	0	0	0	0	0	0	0	0	0
ENSG00000267798	0	0	0	0	0	0	0	0	0	0.00106753	0	0	0	0	0	0	0	0	0
ENSG00000268032	0	0	0	0	0	0	0	0	0	-0.002335304	0	0	0	0	0	0	0	0	0
ENSG00000268119	0	0	0	0	0	0	0	0	-0.001665725	0	0	0	0	0	0	0	0	0	0
ENSG00000268166	0	0	0	0.002224517	0	0	0	0	0	0	0	0	0	0	0	0	0	0	0
ENSG00000268240	0	0	0	0	0	0	0.00759213	0	0	0	0	0	0	0	0	0	0	0	0
ENSG00000268262	0	0.0015643	0	0	0	0	0	0	0	0	0	0	0	0	0	0	0	0	0
ENSG00000268575	0	0	0	0	0	0	0	0	0.011672923	0	0	0	0	0	0	0	0	0	0
ENSG00000268734	0	0.000324178	0	0	0	0	0	0	0	0	0	0	0	0	0	0	0	0	0
ENSG00000268758	0.000170571	0	0	0	0	0	0	0	0	0	0	0	0	0	0	0	0	0	0
ENSG00000269018	0	0	0	0	0	0	0	0	0.006654721	0	0	0	0	0	0	0	0	0	0
ENSG00000269343	0	0	0	0	0	0	0	0	0	0	0	0	0	0	0	0	0	0	0
ENSG00000269388	0	0	0	0	0	0	0	0	0	0.000133409	0	0	0	0	0	0	0	0	0
ENSG00000269560	0	0	0	0.003879941	0	0	0	0	0	0	0	0	0	0	0	0	0	0	0
ENSG00000269693	0	0	0	0.005266984	0	0	0	0	0	0	0	0	0	0	0	0	0	0	0
ENSG00000269942	0	0	0	0	0	0	0	0	0	0	0	0	-0.002745416	0	0	0	0	0	0
ENSG00000269949	0	0	0	0	0	0	0	0	-0.009720348	0	0	0	0	0	0	0	0	0	0
ENSG00000269952	0	0	0	0	0	0	0.037651588	0	0	0	0	0	0	0	0	0	0	0	0
ENSG00000270000	0	0	0	0	0	0	0	0	0	0	0	0	-0.007459913	0	0	0	0	0	0
ENSG00000270020	0	0	0	0	0	0	0	0	-0.004539606	0	0	0	0	0	0	0	0	0	0
ENSG00000270083	0	0	0	0	0	0	0	0	0	0	0	0	0	0	0	0	0	0	0
ENSG00000270084	0	0	0	0	0	0	0	0.000243504	0	0	0	0	0	0	0	0	0	0	0
ENSG00000270108	0	0	0	0	0	0	0	0	0	0	0	0.012435569	0	0	0	0	0	0	0
ENSG00000270133	0	0	0	0	0	0	0	0.010404616	0	0	0	0	0	0	0	0	0	0	0
ENSG00000270173	0	0	0	0.00128116	0	0	0	0	0	0	0	0	0	0	0	0	0	0	0
ENSG00000270177	0	0	0	0	0	0	0	0	0	-0.002011994	0.000852847	0	0	0	0	0	0	0	0
ENSG00000270237	0	0	0	0	0	0	0	0	0	0	0	0	0	0	0	0	-0.000219571	0	0
ENSG00000270356	0	0	0	0	0	0	0	0	0	0.000419038	0	0	0	0	0	0	0	0	0
ENSG00000270605	0	0	0	0	0	0	0	0	0	0	0	0	-0.003173859	0	0	0	0	0	0
ENSG00000271046	0	0	0	0	0	0	0	0	0	0	0	0	0	0	0	0.000284139	0	0	0
ENSG00000271259	0	0	0	0.002929354	0	0	0	0	0	0	0	0	0	0	0	0	0	0	0
ENSG00000271361	0	0	0	0	0	0	0	0	-0.001446683	0	0	0	0	0	0	0	0	0	0
ENSG00000271738	0	0	0	0	0	0	0	0	0	0	0	0	0	-3.56E-05	0	0	0	0	0
ENSG00000271821	0	0	0	0	0	0	0	0	0	0.003190956	0	0	0	0	0	0	0	0	0
ENSG00000271851	0	0	0	0	0	0	0	0	0	0	0	0	-0.02466408	0	0	0	0	0	0
ENSG00000271855	0	0	0	0	0	0	0	0	0	-0.001459853	0	0	-0.003469024	0	0	0	0	0	0
ENSG00000271936	0	0	0	0	0	0	0	0	0	0	0	-0.008955109	0	0	0	0	0	0	0
ENSG00000272003	0	0	0	0	0	0	0	0	0	0	0	0.000762783	0	0	0	0	0	0	0
ENSG00000272008	0	0	0	0.019027835	0	0	0	0	0	0	0	0	0	0	0	0	0	0	0
ENSG00000272009	0	0	0	0	0	0	0	0	0	0	0	0	0	0	0	0	0	0	0
ENSG00000272072	0	0	0	0	0	0	0	0	-0.003175948	0	0	0	0	0	0	0	0	0	0
ENSG00000272145	0	0	0	0	0	-0.208633563	0	0	0	0	0	0	0	0	0	0	0	0	0
ENSG00000272181	0	0	0	0	0	0	0	0	0	0.000276179	0	0	0	0	0	0	0	0	0
ENSG00000272264	0	0	0	0	0	0	0	-0.000520965	0	0	0	0	0	0	0	0	0	0	0
ENSG00000272277	0	0	0	0	0	0	0	0	0	0	0	0	0.008649811	0	0	0	0	0	0
ENSG00000272327	0	0	0	0	0	0	0	0	0	0.00063942	0	0	0	0	0	0	0	0	0
ENSG00000272599	0	0	0	0	0	0.166615805	0	0	0	0	0	0	0	0	0	0	0	0	0
ENSG00000272752	0	0	0	-0.000129505	0	0	0	0	0	0	0	0	0	0	0	0	0	0	0
ENSG00000272821	0	0	0	0	0	0	0	0	0	0	0.000787409	0	0	0	0	0	0	0	0
ENSG00000272836	0	0	0	0	0	0	0	0	0	0	0.000296381	0	0	0	0	0	0	0	0
ENSG00000272841	0	0	0	0	0	0	0	0	-0.000564127	0	0	0	0	0	0	0	0	0	0
ENSG00000272910	0	0	0	0	0	0	0	0	0	0	0	0	0	0	0	0	-0.000118055	0	0
ENSG00000272936	0	0	0	0	0	0	0	0	0	0.000156876	-0.000503555	0	0	0	0	0	0	0	0
ENSG00000272954	0	0	0	0.001570278	0	0	0	0	0	0	0	0	0	0	0	0	0	0	0
ENSG00000272982	0	0	0	0	0	0	0	0	0	0	0	0	0	0	0	0	-4.42E-05	0	0
ENSG00000272986	0	0	0	0	0	0	0	0.000575243	0	0	0	0	0	0	0	0	0	0	0
ENSG00000273007	0	0	0	0	0	0	0	0	0.00022244	0	0	0	0	0	0	0	0	0	0
ENSG00000273017	0	0	0	0	0	0	0	0	0	0	0	0	0	0	0.000477222	0	0	0	0
ENSG00000273055	0	0	0	0.000152633	0	0	0	0	0	0	0	0	0	0	0	0	0	0	0
ENSG00000273129	0	0	0	0	0	0	0	0	-0.001626342	0	0	0	0	0	0	0	0	0	0
ENSG00000273281	0	0	0	0	0	0	0	0	0	-0.001442065	0	0	0	0	0	0	0	0	0
ENSG00000273295	0	0	0	0.001296319	0	0	0	0	0	0	0	0	0	0	0	0	0	0	0
ENSG00000273297	0	0	0	0	0	0	0	0	0	0	0	-0.001324845	0	0	0	0	0	0	0
ENSG00000273348	0	0	0	0	0	0	0	0	0	0	0	0	-0.013056443	0	0	0	0	0	0
ENSG00000273466	0	0	0	0	0	0	0	0	0	0	0	-0.029325687	0	0	0	0	0	0	0
intercept	0.05769919	0.441309052	0.436431293	1.824773793	8.441666654	86.54310345	5.974358974	-0.427993592	3.188078951	0.175700695	0.953763388	1.684440009	1.292368421	5.498770453	2.884174294	8.972972973	0.056318834	1151.1303	0.056322917
