# Supplementary material for: Psychosocial experiences modulate asthma-associated genes through gene-environment interactions
Source: eLife. 2021 Jun 18;10:e63852. doi: 10.7554/eLife.63852 (PMC8282343; doi:10.7554/eLife.63852)
Supplement: Figure 3—source data 1. — Columns are as follows. 1: Ensembl ID of the tested gene; 2: number of variants tested in cis for this gene; 3: maximum likelihood estimation (MLE) of the shape1 parameter of the beta distribution; 4: MLE of the shape2 parameter of the beta distribution; 5: dummy; 6: ID of the best variant found for this molecular phenotypes (i.e., with the smallest p-value); 7: distance between the molecular phenotype-variant pair; 8: the nominal p-value of association that quantifies how significant from 0, the regression coefficient is; 9: the slope associated with the nominal p-value of association; 10: a first permutation p-value directly obtained from the permutations with the direct method (corrected nominal p-value that accounts for the fact that multiple variants are tested per molecular phenotype); 11: a second permutation p-value obtained via beta approximation (used to calculate FDR). [file elife-63852-fig3-data1.txt]

ENSG00000223972 971 1.02865 129.761 207.711 1:900171:C:T;rs186756173 888301 0.000221496 -0.578176 0.0844916 0.0851182
ENSG00000227232 1023 0.999057 128.23 205.717 1:845509:T:G 815702 0.00378946 -0.19571 0.656393 0.666309
ENSG00000238009 1364 1.01346 161.188 205.571 1:863644:T:C;rs28739566 730077 0.00473724 -0.23571 0.814483 0.807588
ENSG00000268903 1373 1.03253 159.031 203.151 1:63268:T:C;rs75478250 -72628 0.00417485 -0.405927 0.783868 0.777153
ENSG00000237683 1381 1.043 174.944 208.586 1:1088534:T:C;rs12060927 949154 0.000718052 -0.310105 0.285348 0.272048
ENSG00000239906 1382 1.03927 162.842 204.854 1:568412:T:C;rs377573539 428072 0.00142711 -0.321436 0.458124 0.445533
ENSG00000241860 1501 1.02766 159.223 202.483 1:1055427:GA:G;rs34088984 881564 0.000102713 -0.351283 0.0617938 0.0652172
ENSG00000228463 1721 1.06169 148.338 194.276 1:546647:G:A;rs375803869 279393 0.00222265 0.399309 0.615243 0.616487
ENSG00000237094 1931 1.00934 172.774 201.717 1:1020714:C:T;rs7549954 702993 0.000546895 -0.349501 0.281892 0.271853
ENSG00000250575 1953 1.02495 174.851 201.243 1:1164749:G:GC;rs113272753 838652 0.000322841 -0.307487 0.186267 0.183855
ENSG00000225972 2577 1.02995 253.15 207.893 1:567867:A:G;rs2000096 3424 3.28862e-17 2.06943 9.999e-05 1.46226e-12
ENSG00000225630 2578 0.980088 191.616 193.923 1:565406:C:T;rs6594029 385 0.000364259 0.349354 0.286245 0.281851
ENSG00000237973 2580 1.03047 238.185 204.136 1:567867:A:G;rs2000096 1412 3.84928e-16 1.10475 9.999e-05 1.9111e-11
ENSG00000229344 2581 1.00883 261.379 209.656 1:567825:C:T -313 2.6688e-15 1.98596 9.999e-05 8.68251e-11
ENSG00000240409 2581 1.00432 258.747 209.401 1:567606:A:G -1310 3.90745e-05 0.475461 0.0374963 0.0405695
ENSG00000248527 2581 0.976649 170.398 188.197 1:565406:C:T;rs6594029 -3671 0.000241209 0.335115 0.21794 0.224604
ENSG00000198744 2581 1.03871 217.634 198.945 1:568322:A:G -1435 0.000125314 0.42241 0.112094 0.112802
ENSG00000230021 2871 1.03117 253.274 203.638 1:731958:C:T 72027 4.42248e-05 0.48692 0.0477952 0.0492781
ENSG00000224956 2887 1.0183 276.253 207.407 1:723819:T:A;rs11804171 60291 4.97511e-06 -0.338288 0.00609939 0.00774609
ENSG00000235373 2973 1.06404 241.527 198.191 1:815662:G:T;rs4970339 130265 0.000817521 0.463307 0.466449 0.465734
ENSG00000240618 3003 1.02605 281.42 207.431 1:1530264:G:GAGAC 829958 0.000228632 0.303824 0.184652 0.185301
ENSG00000228327 3031 0.99839 230.02 200.015 1:1075925:A:G;rs375290445 361918 0.00255494 -0.230762 0.8008 0.79564
ENSG00000237491 3031 1.02182 264.732 208.331 1:1090010:C:A;rs9442361 375859 0.00103495 -0.274886 0.515183 0.500247
ENSG00000230092 3056 1.021 294.544 208.927 1:812743:C:T;rs6605064 67201 1.95413e-05 0.200198 0.0234977 0.0245726
ENSG00000240453 3064 1.02077 263.233 203.006 1:735985:G:A;rs12405651 -17108 9.37287e-05 0.411249 0.09999 0.0993881
ENSG00000225880 3075 0.974242 277.658 208.805 1:1241746:T:C;rs77293210 478843 0.00163116 -0.154737 0.668671 0.674861
ENSG00000228794 3075 1.02157 251.556 200.817 1:901046:ACC:A;rs34612277 138057 0.00191598 -0.152429 0.731725 0.732143
ENSG00000188976 3405 0.985401 347.717 213.109 1:1740628:AT:A;rs34549355 845938 0.0029755 -0.0567678 0.887411 0.879903
ENSG00000187961 3412 1.02063 277.649 204.075 1:936111:C:T;rs1936360 40143 0.0053132 0.106956 0.953333 0.959632
ENSG00000187583 3456 1.0084 296.268 205.425 1:894890:A:AAGAC;rs70949531 -6988 3.69377e-05 0.627779 0.0486951 0.0502623
ENSG00000188290 3639 1.04562 303.477 202.118 1:936194:A:G;rs3121570 641 2.42859e-08 -0.585506 0.00019998 0.000100494
ENSG00000187608 3667 1.01296 301.014 203.285 1:948870:C:G;rs4615788 66 4.76438e-05 0.479837 0.0646935 0.0666972
ENSG00000188157 3682 1.00397 307.41 204.951 1:930533:C:G;rs3128110 -24971 2.07976e-06 0.399629 0.00519948 0.00501861
ENSG00000217801 3758 1.04446 299.144 200.513 1:1051684:A:C;rs72892222 56569 2.21354e-10 -0.708649 9.999e-05 2.09962e-06
ENSG00000131591 3946 1.05985 306.357 200.768 1:1651631:T:G;rs12135951 599889 0.00287081 -0.138709 0.883495 0.887878
ENSG00000186891 4110 1.05773 357.372 204.999 1:1355160:C:A;rs11488463 213088 4.68728e-05 0.336253 0.0614939 0.064122
ENSG00000186827 4123 1.01145 345.541 205.364 1:1164465:C:T;rs115503846 14946 0.00289623 -0.247242 0.907525 0.904865
ENSG00000078808 4158 1.00832 388.722 210.033 1:863843:C:T;rs35599603 -303569 0.0013808 -0.0470098 0.712456 0.721596
ENSG00000176022 4158 1.04147 353.201 204.124 1:1173611:G:A;rs6697886 5981 2.31184e-09 -0.148562 9.999e-05 1.41864e-05
ENSG00000160087 4219 0.991075 431.671 214.702 1:863582:A:G;rs7417973 -345684 0.00182573 0.0940582 0.814483 0.80946
ENSG00000230415 4219 1.04876 341.461 202.556 1:1015716:G:A;rs61290587 -194888 0.000149008 0.371435 0.177231 0.174414
ENSG00000162572 4241 1.02503 459.474 213.924 1:2032458:TAA:T;rs33955838 816641 0.00768608 0.193416 0.997012 0.997934
ENSG00000169972 4298 1.02198 318.105 198.398 1:1736653:T:G;rs12134783 492705 0.00449874 -0.108548 0.969022 0.971273
ENSG00000131584 4299 1.0425 403.4 207.492 1:2204755:G:A;rs7553178 959765 0.0018644 0.118386 0.830017 0.82841
ENSG00000240731 4322 1.00504 329.139 199.03 1:1551249:C:T;rs9726211 297179 0.00293423 -0.118813 0.927711 0.924438
ENSG00000127054 4346 1.03945 381.017 203.309 1:1740628:AT:A;rs34549355 480556 0.000590042 -0.0671676 0.499501 0.498165
ENSG00000224051 4346 1.04323 398.386 206.738 1:863582:A:G;rs7417973 -396555 0.000286574 0.202491 0.294152 0.29593
ENSG00000169962 4362 1.03367 390.339 205.158 1:1344482:A:G;rs145326937 77787 0.000471715 0.423611 0.442138 0.429033
ENSG00000107404 4430 1.00638 445.539 211.516 1:863582:A:G;rs7417973 -421149 0.000327499 0.167965 0.335119 0.336694
ENSG00000162576 4471 1.02859 373.429 201.765 1:1319935:CT:C 22777 0.000170722 0.52432 0.226881 0.223253
ENSG00000175756 4506 0.985791 462.336 213.632 1:693823:G:C;rs200238956 -617053 0.00107742 0.165758 0.681416 0.685856
ENSG00000221978 4549 1.02535 434.845 208.088 1:2290890:C:T;rs2840543 956181 0.000443918 0.0831768 0.435028 0.425994
ENSG00000224870 4549 1.03016 437.25 208.708 1:1898859:G:A;rs35031992 563956 0.00156644 0.0786202 0.8008 0.80203
ENSG00000242485 4566 1.05119 410.496 203.711 1:1822889:G:C;rs12744867 480195 0.000327573 -0.0736131 0.362287 0.354531
ENSG00000272455 4566 1.01723 411.624 205.863 1:1351134:CCGCT:C;rs200282760 6657 2.15827e-05 -0.160094 0.039596 0.0426527
ENSG00000215915 4701 1.01943 423.605 205.461 1:1403693:A:G;rs139601047 18623 9.04677e-08 -0.711758 0.00029997 0.000438271
ENSG00000160072 4774 1.0174 420.558 204.501 1:1392209:G:C;rs2936660 -14935 2.16736e-05 0.132471 0.0450955 0.0460326
ENSG00000197785 4851 1.01698 550.225 216.063 1:1796717:A:C;rs12134553 349185 0.000659063 -0.103656 0.563944 0.557264
ENSG00000160075 4965 1.01416 522.26 210.665 1:2087051:C:T;rs76654231 576801 0.000517538 0.0777733 0.515979 0.514723
ENSG00000215014 4965 1.02238 443.215 204.574 1:1474304:C:A;rs1571150 -36052 0.000358509 0.319902 0.410078 0.406955
ENSG00000228594 5030 1.01441 558.743 216.112 1:1968831:A:G;rs9442614 433354 0.000382888 0.251788 0.412104 0.401293
ENSG00000197530 5062 1.01943 470.715 207.468 1:863582:A:G;rs7417973 -687214 6.45511e-05 0.2415 0.113312 0.112024
ENSG00000272106 5064 1.03928 409.211 199.334 1:726944:C:G;rs3131979 -824232 0.000332624 -0.177807 0.416563 0.400402
ENSG00000189409 5088 1.01559 509.402 213.097 1:1557675:G:C;rs28710339 -9800 0.000655743 0.363258 0.554264 0.555654
ENSG00000248333 5093 1.02188 482.08 209.231 1:1619848:C:G;rs61776794 29374 0.000627877 -0.0768446 0.554264 0.555017
ENSG00000272004 5094 1.01937 503.632 209.802 1:1592881:A:C;rs4648774 2094 1.80194e-07 0.504744 0.00039996 0.000727941
ENSG00000189339 5144 1.0472 433.268 201.656 1:1561331:G:A;rs66599757 -62837 2.4135e-07 -0.0999034 0.00079992 0.00105282
ENSG00000008128 5207 1.00842 543.206 212.878 1:1635749:C:A;rs55880629 -20018 4.81018e-09 0.203894 9.999e-05 3.10248e-05
ENSG00000268575 5204 1.01653 454.899 205.133 1:1689164:C:T;rs2235536 20036 6.29117e-08 0.259924 0.00039996 0.000362296
ENSG00000215790 5202 1.01182 356.537 191.407 1:1677924:C:G;rs146561796 492 1.87213e-09 -0.50615 0.00019998 4.38852e-05
ENSG00000008130 5233 1.06121 495.674 208.513 1:966064:T:C;rs143290379 -745833 0.00355186 0.109884 0.969961 0.974688
ENSG00000078369 5326 0.997185 575.714 215.65 1:2301691:G:A;rs6665546 479195 0.00294082 0.0705059 0.961575 0.962023
ENSG00000169885 5382 1.02553 480.932 205.461 1:1837878:C:T;rs4648732 -8389 4.04833e-05 0.438261 0.0824918 0.0825303
ENSG00000067606 5309 1.02319 479.567 206.24 1:2070879:A:G;rs111340248 88969 7.7593e-05 0.148286 0.137048 0.136177
ENSG00000271806 5214 1.00084 546.403 212.914 1:2068922:G:A;rs2459996 -7797 0.000112308 -0.422013 0.175276 0.176367
ENSG00000182873 5225 1.02563 521.709 210.993 1:2143491:G:A;rs143314458 27662 0.000353139 0.213883 0.407076 0.396675
ENSG00000269554 5235 1.02404 489.417 207.006 1:2082814:C:G;rs262666 -38424 4.19267e-09 -0.793942 0.00019998 3.21701e-05
ENSG00000162585 5230 1.01666 468.127 205.863 1:2723214:C:A;rs4648450 579054 0.000272686 -0.147558 0.34553 0.347054
ENSG00000157933 5231 1.02529 529.096 210.142 1:2904145:A:C;rs72855005 744010 0.000701854 -0.108201 0.616 0.614428
ENSG00000269896 5305 1.02835 513.848 207.054 1:2299627:T:C;rs7545940 15367 1.0043e-05 -0.266244 0.0228977 0.025637
ENSG00000272420 5300 1.06822 404.58 195.419 1:2283844:G:A;rs74047119 -11224 0.000426825 -0.455089 0.489247 0.486917
ENSG00000116151 5236 1.00534 671.427 218.592 1:2269899:T:C;rs2036085 -53248 0.00109095 0.108877 0.779595 0.772832
ENSG00000157916 5237 1.01332 540.285 209.303 1:2960790:C:T;rs12044848 637522 7.08353e-05 0.067051 0.13429 0.131601
ENSG00000157911 5279 1.01538 603.248 212.902 1:2017494:CT:C;rs34459015 -327743 0.000162738 0.0958136 0.253225 0.24928
ENSG00000149527 5272 1.00206 577.44 212.003 1:2347466:C:T;rs12746918 -9954 3.73846e-06 0.341371 0.010299 0.0112493
ENSG00000157881 5207 1.0386 523.557 205.923 1:2454709:T:C;rs2494625 -3331 0.00070893 -0.0664861 0.646641 0.647809
ENSG00000272449 5184 1.04557 556.266 207.832 1:3139916:G:A;rs2651891 662011 0.000174206 0.198787 0.270175 0.266153
ENSG00000157873 5179 1.031 607.748 212.379 1:2470675:T:C -16404 2.94844e-05 0.0967943 0.0585941 0.0611037
ENSG00000238164 5185 1.00542 650.352 215.261 1:2898515:T:G;rs6688998 410044 0.00119332 -0.15049 0.814483 0.81349
ENSG00000225931 5199 1.01755 538.662 206.908 1:2723552:T:G;rs10909872 225702 1.65285e-07 -0.484564 0.00059994 0.00086847
ENSG00000228037 5223 1.04881 617.457 211.881 1:2268791:A:G;rs2843145 -244209 0.00251187 0.167276 0.956979 0.959091
ENSG00000157870 5236 1.03955 617.807 211.407 1:2496917:C:T;rs11574000 -21014 2.40767e-07 0.209541 0.00069993 0.000909369
ENSG00000142606 5288 1.01425 536.763 205.765 1:2523723:C:T;rs867436 -40759 8.89124e-16 -0.722078 9.999e-05 1.04447e-10
ENSG00000215912 5264 1.01872 621.237 210.799 1:2537095:G:A;rs78506337 -181192 0.000183298 0.275567 0.290229 0.293414
ENSG00000162591 5785 1.05885 653.415 207.93 1:3450637:C:A;rs10797400 -77423 0.000161329 0.213432 0.283088 0.28293
ENSG00000238260 5746 1.02226 760.231 216.173 1:2723214:C:A;rs4648450 -818094 0.00100916 -0.201928 0.80531 0.804873
ENSG00000158109 5750 1.01487 701.522 213.498 1:4389262:G:A;rs639739 847695 0.00013497 -0.0690833 0.239416 0.243214
ENSG00000116213 5754 1.03124 718.983 213.109 1:3570883:C:T;rs6697769 1557 0.000125593 0.0730137 0.235807 0.231025
ENSG00000227372 5996 1.03431 656.686 209.376 1:3525622:C:A;rs10909984 -138279 0.000130571 0.125646 0.242667 0.242569
ENSG00000235169 6077 1.04767 659.206 209.158 1:3691727:A:C;rs1175549 2374 1.41594e-08 0.59665 9.999e-05 8.54748e-05
ENSG00000130764 6100 1.01723 763.236 214.981 1:2995968:C:CTTCGGGG;rs5772093 -717101 0.000139211 -0.0530306 0.262868 0.256314
ENSG00000116198 6143 1.03471 729.372 211.784 1:3762076:T:C;rs6699784 -11703 1.60164e-16 0.141567 9.999e-05 8.64807e-12
ENSG00000169598 6143 1.03437 758.755 213.595 1:3699568:G:C;rs2799185 -74278 5.38809e-05 -0.0558987 0.120428 0.120129
ENSG00000198912 6142 1.03511 740.512 212.562 1:3798400:C:T;rs12084944 -18458 1.23786e-06 0.0861599 0.00329967 0.00452616
ENSG00000236423 6142 1.01676 869.52 218.179 1:3789319:A:G;rs34725762 -27618 8.64216e-05 -0.493433 0.183099 0.180949
ENSG00000196581 6092 1.0309 753.388 213.328 1:4793137:T:A;rs3766965 78344 4.54017e-10 -0.676068 9.999e-05 4.0774e-06
ENSG00000069424 5057 1.01819 572.737 212.61 1:6087241:T:A;rs60876998 35714 3.69402e-05 -0.0683059 0.0685931 0.071964
ENSG00000131697 5058 1.084 527.024 205.291 1:6123628:G:C;rs7549975 71094 0.00019334 -0.0971142 0.281259 0.276361
ENSG00000116254 5064 1.01521 521.995 208.015 1:6237105:A:C;rs61198901 -3079 1.3058e-06 1.00144 0.00429957 0.00467139
ENSG00000158286 5051 1.03654 519.898 207.419 1:6266096:A:G;rs4908540 560 3.56521e-08 -0.40998 9.999e-05 0.000186511
ENSG00000116251 5053 1.04368 385.084 193.984 1:7139900:G:A;rs9434457 870450 0.000578224 -0.0908031 0.587097 0.58269
ENSG00000116237 5046 1.03924 525.898 208.161 1:6293890:G:A;rs12073932 -2143 6.21069e-14 -0.180333 9.999e-05 1.66839e-09
ENSG00000158292 4979 0.995527 561.076 213.936 1:6465714:T:G;rs72859962 144678 0.000361852 0.264084 0.421296 0.415141
ENSG00000097021 4743 1.02375 501.91 208.452 1:6463407:CA:C;rs112909392 8955 5.0674e-05 0.176729 0.0931907 0.0936418
ENSG00000187017 4768 1.02239 506.417 209.462 1:6474433:C:T;rs3791184 -10416 2.49941e-05 0.836652 0.0483952 0.0507808
ENSG00000215788 4835 0.996284 482.109 206.252 1:6180986:G:A;rs74224512 -345270 0.00276912 0.146544 0.957895 0.956656
ENSG00000171680 4960 1.03511 518.682 206.3 1:6610366:T:C;rs2063805 30244 3.94405e-23 0.884421 9.999e-05 2.77705e-17
ENSG00000162408 5010 1.04237 547.952 208.319 1:6602525:A:AT;rs35794526 -12071 8.05647e-09 0.122906 9.999e-05 4.79259e-05
ENSG00000204859 5007 1.04794 550.6 207.601 1:6335280:T:C;rs7540218 -304782 0.000397691 0.0895649 0.465365 0.467577
ENSG00000116273 4961 1.01891 565.745 211.419 1:7135268:A:G;rs10864271 461522 9.98502e-05 0.0742593 0.164882 0.166968
ENSG00000162413 4959 1.04481 561.175 209.243 1:6138659:C:T;rs72862363 -536009 0.000307737 -0.120146 0.397854 0.388953
ENSG00000041988 4934 1.1037 489.885 202.069 1:6208250:A:G;rs72632538 -476677 0.00018609 0.115795 0.274096 0.266257
ENSG00000007923 4827 1.04537 546.84 210.617 1:7216335:C:CA;rs34284954 454350 0.00167356 0.0605745 0.872711 0.869627
ENSG00000237436 4665 1.04251 513.49 207.662 1:7091845:C:A;rs2412213 246941 0.00189855 0.335111 0.906703 0.897822
ENSG00000171735 4665 1.05512 487.919 206.762 1:7801167:T:G;rs2032562 955782 0.000521823 -0.0870495 0.525184 0.5104
ENSG00000049245 4436 0.981515 422.056 203.553 1:8216986:G:A;rs11121116 385656 0.000135523 -0.128885 0.221264 0.218605
ENSG00000269925 4430 1.04132 411.415 198.276 1:7163611:CTACACACA:C;rs147320658 -672833 0.00314779 -0.140174 0.960653 0.9666
ENSG00000049246 4421 1.03658 520.88 211.99 1:7739250:T:C;rs4908678 -105131 3.50693e-05 -0.157887 0.0590941 0.0605948
ENSG00000049247 4471 1.01528 453.784 205.255 1:7978402:A:G;rs226479 64829 2.03272e-14 1.48887 9.999e-05 1.27356e-09
ENSG00000049249 4616 1.04947 499.919 208.209 1:8116489:G:A;rs72856355 115562 1.01309e-07 -0.554421 0.00049995 0.000381191
ENSG00000116288 4635 1.06753 525.085 208.854 1:7971960:CAAA:C;rs70987394 -42392 0.000219579 0.0687939 0.282449 0.282686
ENSG00000116285 4715 1.01675 525.372 207.905 1:8188123:T:A;rs9435004 101754 0.000190622 -0.260321 0.283569 0.282794
ENSG00000162426 4844 1.0489 486.281 203.382 1:9183453:A:AAT 805566 0.000439966 0.351087 0.509415 0.493366
ENSG00000232912 4934 1.02546 608.111 212.209 1:8911373:C:CA;rs34971118 426667 0.000125378 -0.210684 0.21136 0.205733
ENSG00000142599 4537 0.987299 580.565 216.671 1:9366425:T:C;rs531796 488722 0.000351586 0.135684 0.392088 0.39866
ENSG00000074800 4432 1.05025 442.33 203.091 1:8738944:A:G;rs11121216 -200365 1.40663e-05 -0.0719648 0.029797 0.031752
ENSG00000238249 4403 0.990259 515.44 213.291 1:9434137:A:C;rs11802522 480668 0.00025449 -0.15275 0.309046 0.312031
ENSG00000232208 4356 0.980066 463.307 207.699 1:9399195:G:A;rs12742286 431391 0.000246133 -0.311259 0.32574 0.323963
ENSG00000131686 4310 1.04929 487.065 209.06 1:9000220:A:G;rs12091891 -5707 1.29853e-10 1.22838 9.999e-05 9.72003e-07
ENSG00000142583 4140 1.03059 494.107 211.516 1:9120132:TAC:T;rs142027521 -28406 0.00010669 0.22882 0.15003 0.15079
ENSG00000180758 3986 1.02482 475.85 208.817 1:9354162:T:TGTGA;rs146864205 164932 0.000549337 0.174765 0.535581 0.511864
ENSG00000049239 3876 1.03773 442.134 208.136 1:9296479:C:G;rs56119172 1644 2.95414e-11 -0.216641 9.999e-05 3.07737e-07
ENSG00000171621 3788 1.02739 439.962 209.243 1:9349366:G:A;rs9727400 -3574 0.000105591 0.154313 0.142046 0.144687
ENSG00000171612 3905 1.02275 430.432 208.647 1:9655613:A:T;rs9430180 56071 0.000152477 0.135604 0.197904 0.194586
ENSG00000231181 4006 1.07094 397.621 203.759 1:9121687:T:C;rs765615 -514799 0.000220064 0.337747 0.253868 0.251247
ENSG00000188807 4025 1.04134 425.275 207.079 1:9402518:T:G;rs658738 -246415 0.001311 0.124365 0.743685 0.750239
ENSG00000171608 4019 1.04984 415.86 206.483 1:9366425:T:C;rs531796 -345366 7.03404e-05 0.0951927 0.100928 0.10181
ENSG00000179840 4023 1.04998 408.917 205.145 1:10612158:A:T;rs10864462 897513 0.000127962 0.292631 0.171934 0.169577
ENSG00000231789 4058 1.09373 364.878 195.018 1:10518596:C:T;rs3927586 770982 0.00279171 0.471056 0.935514 0.94021
ENSG00000171603 4160 1.02512 486.797 209.705 1:8987784:T:C;rs11121265 -896801 0.000129572 -0.140056 0.181571 0.185323
ENSG00000178585 4242 1.03249 563.414 215.261 1:10011520:T:G;rs11801898 41125 0.001101 -0.0797396 0.739291 0.732567
ENSG00000162441 4224 1.00266 675.19 224.829 1:10515551:CT:C;rs70997238 512085 0.000931756 0.0539499 0.671812 0.673087
ENSG00000173614 4225 1.02778 468.176 208.355 1:10068579:A:G;rs113023880 65092 3.96048e-05 0.138933 0.069593 0.0707621
ENSG00000162444 4276 1.03365 506.526 212.379 1:9409466:G:C;rs536211 -647799 0.000176118 -0.213921 0.223837 0.222663
ENSG00000130939 4279 1.02872 467.51 209.838 1:9213640:CA:C;rs70985597 -879251 0.000718215 -0.0728485 0.58029 0.577053
ENSG00000054523 4137 1.04188 401.01 205.583 1:10271688:C:G;rs11121529 824 1.17627e-07 0.241694 0.00019998 0.000430642
ENSG00000142657 3921 1.03162 368.327 207.48 1:9465727:C:T;rs9442593 -992923 0.000248065 -0.191427 0.25779 0.248519
ENSG00000175279 3928 0.961809 370.796 209.936 1:9718523:G:A;rs7553125 -771637 0.00119272 0.250601 0.68281 0.678809
ENSG00000142655 3938 1.01176 446.858 218.276 1:11024395:T:C;rs11121663 492049 0.00569012 0.0735907 0.982336 0.986453
ENSG00000160049 3939 1.03636 320.127 203.455 1:10612158:A:T;rs10864462 79574 0.000655023 -0.0732232 0.479177 0.467742
ENSG00000130940 4341 1.10079 351.324 198.215 1:11541131:C:T 684423 0.000787589 -0.19267 0.582315 0.575986
ENSG00000175262 4541 0.994399 420.976 208.258 1:11522580:C:A;rs6540977 480485 0.000261713 -0.457204 0.29997 0.301807
ENSG00000120948 4564 1.03818 469.617 211.759 1:11575260:G:T;rs17036947 502845 1.78436e-07 0.0927799 0.00059994 0.000518906
ENSG00000271895 4582 1.02631 447.578 209.474 1:11240111:A:G;rs113124929 150394 7.80764e-05 0.150468 0.117709 0.114661
ENSG00000116649 4636 1.02731 459.217 208.866 1:12003511:G:A;rs1964839 883429 3.65053e-05 0.124323 0.0609939 0.0637611
ENSG00000226849 4644 0.987021 378.028 200.866 1:11575260:G:T;rs17036947 446731 0.000767277 0.377716 0.618283 0.620397
ENSG00000171824 4680 1.00193 401.46 205.109 1:10844558:T:C;rs710139 -315381 0.000465643 0.0686057 0.450292 0.450529
ENSG00000198793 4641 1.03264 435.952 205.449 1:11620068:G:A 297503 0.00186518 -0.0555228 0.873473 0.866252
ENSG00000120942 4630 1.02603 450.72 206.434 1:11344767:C:T;rs59517794 11503 5.58519e-07 0.15923 0.00189981 0.00198011
ENSG00000204624 4323 1.02651 483.16 210.604 1:11501805:G:C;rs3010219 -37419 1.34001e-05 -0.501861 0.0250975 0.0268123
ENSG00000132879 4347 0.991502 493.807 212.744 1:11779499:T:C;rs4846028 65066 0.000367994 -0.108995 0.397065 0.392494
ENSG00000116661 4346 1.04069 458.728 206.142 1:12112720:C:T;rs6541012 396877 5.85439e-05 0.315993 0.0974903 0.0998555
ENSG00000116663 4358 0.919483 331.646 193.777 1:10877756:A:G;rs13374286 -846426 0.00232586 0.266759 0.917507 0.92252
ENSG00000116670 4359 1.03417 468.024 207.796 1:10902453:C:G;rs560310 -849255 1.96761e-05 -0.110922 0.0394961 0.0392273
ENSG00000162490 4358 1.05586 471.119 206.92 1:11778593:G:T;rs34717076 26806 8.97353e-07 0.385557 0.00179982 0.00252693
ENSG00000177674 4408 1.03393 497.896 209.717 1:11121516:CA:C -674626 0.000140046 0.134399 0.196236 0.197496
ENSG00000011021 4479 1.05025 474.702 207.127 1:11883731:C:T;rs12567136 17523 5.94583e-07 0.155236 0.00129987 0.00181615
ENSG00000177000 4479 1.01361 510.766 212.89 1:11852300:C:T;rs1476413 -14678 2.3304e-16 0.209575 9.999e-05 1.21108e-11
ENSG00000242349 4503 0.993974 420.341 203.905 1:11905633:T:C;rs198361 4558 7.11203e-28 -0.853503 9.999e-05 2.27811e-20
ENSG00000116685 4422 1.0321 505.822 211.577 1:12797420:T:A;rs7418883 810934 8.00707e-05 0.0785413 0.122807 0.121306
ENSG00000083444 4403 1.00943 511.248 213.17 1:11575331:A:G;rs41274530 -418932 3.23048e-05 -0.22937 0.0575942 0.0579227
ENSG00000116688 4256 1.01969 481.645 211.407 1:12047688:G:A;rs6677365 7449 9.89242e-25 -0.28301 9.999e-05 6.6232e-19
ENSG00000116691 4126 1.02838 543.27 214.787 1:12797420:T:A;rs7418883 717896 0.000471512 0.117621 0.460018 0.455953
ENSG00000120949 4029 1.05924 418.067 205.583 1:11550881:G:A;rs72635482 -572554 0.000111734 -0.230757 0.152545 0.1504
ENSG00000028137 3994 1.00688 510.557 214.933 1:11555862:C:T;rs55975941 -671199 6.86126e-05 -0.17948 0.102446 0.103083
ENSG00000048707 3919 1.02144 345.771 197.802 1:11437466:T:C;rs61053736 -852659 0.00136435 -0.104873 0.780811 0.769931
ENSG00000162496 2999 0.986297 493.5 220.258 1:12843531:C:T;rs9726687 165793 0.0013002 0.12585 0.707921 0.713373
ENSG00000116731 3493 1.06933 463.103 212.525 1:14202105:C:T;rs72871331 175411 0.00163657 -0.0712567 0.791304 0.794268
ENSG00000189337 5700 1.01943 591.269 206.945 1:15277941:C:CT;rs56820982 352740 6.2872e-06 -0.638235 0.0206979 0.020708
ENSG00000171729 5773 1.02266 610.505 211.686 1:15469482:G:A;rs9660093 -9547 4.13914e-16 0.998892 9.999e-05 2.26052e-11
ENSG00000142621 5836 1.04427 551.412 207.443 1:15669233:A:G;rs2479083 95464 5.27013e-06 0.566775 0.0150985 0.0145531
ENSG00000228140 5798 1.04682 503.303 204.562 1:15733394:G:A;rs2092324 -2536 4.77819e-07 -0.291963 0.00189981 0.00188044
ENSG00000142634 5799 1.00815 586.839 213.656 1:15589222:A:G;rs6676330 -147170 0.000807841 0.0989893 0.674983 0.672491
ENSG00000162438 5799 1.04815 496.203 203.759 1:15757224:C:T;rs10927785 -7712 2.29624e-06 -0.556419 0.00579942 0.00743011
ENSG00000132906 5776 1.02511 562.631 209.595 1:15941469:G:A;rs72647111 88439 5.79029e-06 -0.104629 0.0150985 0.0159428
ENSG00000116138 5774 1.03858 589.764 211.091 1:16504694:CTT:C;rs147437887 651385 0.000220588 -0.0526082 0.316372 0.309378
ENSG00000272510 5739 1.01669 427.008 198.556 1:15375109:T:C;rs111284224 -517343 0.00240939 0.375954 0.939024 0.9427
ENSG00000116771 5730 1.01431 500.435 204.927 1:16064144:A:G;rs1108185 152538 0.00139716 0.112788 0.844726 0.844319
ENSG00000235084 5737 1.03587 602.62 210.726 1:15754866:A:G;rs60482024 -176212 9.07761e-05 0.536415 0.163669 0.161672
ENSG00000197312 5752 1.01822 582.606 209.303 1:15971082:G:T;rs374378518 27086 0.000307989 -0.0716027 0.421829 0.413129
ENSG00000116786 5704 1.04678 632.864 211.31 1:15708220:G:A;rs74057321 -302608 0.000328064 -0.0845641 0.429429 0.425248
ENSG00000162461 5691 1.02499 676.805 213.474 1:16079403:A:G;rs12741030 16502 9.49649e-07 -0.290384 0.00219978 0.00330412
ENSG00000233954 5537 1.05648 690.714 213.814 1:16375966:G:A;rs13306246 241771 0.000330372 -0.191061 0.432211 0.428351
ENSG00000065526 5446 1.09094 663.09 209.607 1:15302590:C:CCCGCACACTGCACAG -871770 0.00108564 -0.138171 0.80791 0.812422
ENSG00000179743 5446 1.05951 485.801 201.449 1:15376661:GA:G;rs370466595 -797982 0.000280809 0.114488 0.39332 0.382502
ENSG00000116809 5369 1.03724 703.629 215.589 1:15607304:G:A;rs493970 -695324 2.5548e-05 -0.0830702 0.0535946 0.0543167
ENSG00000142627 5157 1.06062 565.816 209.072 1:16275506:T:C;rs848218 -207077 0.000194562 0.40185 0.283008 0.277166
ENSG00000142632 5130 1.04294 616.474 212.72 1:16530049:C:T;rs221045 -9056 6.49244e-09 -0.189318 9.999e-05 3.23409e-05
ENSG00000237276 5095 1.0302 705.622 217.522 1:17046439:C:A;rs9728204 491916 0.00202672 0.498978 0.930297 0.934021
ENSG00000204377 5083 1.03967 648.488 214.75 1:16746888:A:G;rs11260753 190849 3.49236e-08 -0.337907 0.00029997 0.000138345
ENSG00000132881 5059 1.02495 632.432 214.446 1:16529369:C:T;rs221041 -34289 1.35328e-08 0.270712 9.999e-05 6.77313e-05
ENSG00000037637 5159 1.0438 606.084 211.978 1:17393708:AG:A;rs199539170 714758 6.11194e-05 -0.0502002 0.110121 0.110709
ENSG00000055070 5159 1.04488 538.681 205.413 1:17467650:C:CAA;rs144847288 788579 0.000481246 0.0449245 0.555494 0.539496
ENSG00000157191 5237 1.06111 575.538 209.328 1:16730582:C:G;rs17419150 -36586 4.53614e-06 0.0707233 0.0089991 0.0113208
ENSG00000226029 5257 1.05083 641.938 214.361 1:16777812:G:C;rs279781 -9632 6.59056e-07 -0.26831 0.00169983 0.00183266
ENSG00000080947 5223 1.06745 494.866 203.99 1:16902894:A:G;rs61772339 77141 0.00127976 -0.142255 0.814483 0.811163
ENSG00000261135 5184 1.03377 616.576 213.826 1:16883613:A:G;rs151090343 42472 2.64852e-05 -0.516287 0.0474953 0.0530675
ENSG00000219481 4936 1.03271 683.689 217.632 1:17224094:A:G;rs6586525 284036 1.71861e-05 -0.235352 0.0350965 0.0348733
ENSG00000215908 4910 1.03073 651.824 214.969 1:17004770:G:T;rs2019755 33591 1.69069e-05 0.180989 0.0353965 0.0366725
ENSG00000186301 4906 1.03942 659.662 214.702 1:17258256:AT:A;rs60537875 286186 1.69886e-08 -0.478574 9.999e-05 7.40282e-05
ENSG00000236698 4882 1.00819 711.43 220.635 1:17533684:G:A;rs10888008 521133 9.09752e-05 0.414666 0.148715 0.148276
ENSG00000268869 4868 1.03981 695.871 217.948 1:16866297:T:A;rs200136456 -180356 0.000113967 0.556089 0.173094 0.177244
ENSG00000058453 4855 1.0194 758.277 221.571 1:16979027:T:G;rs78577283 -87742 0.000166748 0.238506 0.243612 0.24428
ENSG00000186715 4835 1.03169 644.616 214.471 1:16952060:A:G;rs2147036 -144673 6.16142e-07 0.652428 0.00159984 0.00194853
ENSG00000228549 4754 1.021 681.984 217.693 1:17003085:A:G;rs201194657 -194356 8.68365e-39 3.87073 9.999e-05 6.27091e-32
ENSG00000238142 4793 1.02956 642.763 213.486 1:17255791:A:G;rs9435788 39646 4.02425e-11 0.352649 9.999e-05 4.0638e-07
ENSG00000159363 4989 0.985699 914.352 229.158 1:17085255:A:G;rs2281029 -253169 0.00110351 -0.112181 0.8008 0.80257
ENSG00000117118 4845 1.01456 686.207 215.395 1:17628383:T:G;rs3003450 247717 0.000552248 0.0564616 0.597969 0.588927
ENSG00000117115 4703 1.04585 683.231 215.358 1:17417315:A:G;rs2014718 -28634 1.55408e-34 0.762757 9.999e-05 1.76851e-28
ENSG00000159339 4714 0.988766 797.179 222.495 1:17400887:CAAA:C;rs71006417 -233804 0.00185642 0.224284 0.926852 0.927745
ENSG00000256049 4771 1.02026 790.644 218.276 1:17721094:G:A;rs4920602 22402 3.74759e-37 -1.4918 9.999e-05 1.81954e-30
ENSG00000179051 4844 1.03169 764.023 216.38 1:17039205:A:G;rs1736697 -727016 4.74619e-05 0.0883727 0.0955904 0.0995031
ENSG00000074964 4918 1.08434 708.719 211.565 1:17912997:CAG:C;rs5772763 46666 0.000412066 0.137933 0.524358 0.513102
ENSG00000179023 5020 1.05405 600.698 212.294 1:18810344:G:T;rs2992740 2919 5.40616e-12 0.881614 9.999e-05 4.83638e-08
ENSG00000159423 5393 1.03617 685.227 216.112 1:19325638:T:C;rs6666432 96362 0.000109997 0.139238 0.182033 0.180629
ENSG00000169991 5307 1.04351 583.099 210.155 1:19258375:G:A;rs17387963 -24806 5.19471e-05 -0.132188 0.0954905 0.0990393
ENSG00000272084 5264 1.02805 567.869 208.343 1:19369527:C:T;rs2182197 -32479 0.000164105 -0.297113 0.264605 0.263185
ENSG00000127481 5122 0.995602 478.738 205.705 1:20211670:G:A;rs7541059 674899 0.000967345 -0.092934 0.73226 0.729066
ENSG00000230424 5122 0.971689 695.004 223.14 1:19564049:G:A;rs710880 27053 0.00113911 -0.204139 0.77357 0.772745
ENSG00000053372 5172 1.04767 491.191 205.036 1:19585903:G:A;rs9426684 7869 0.000413791 -0.0863194 0.476667 0.463943
ENSG00000127463 5172 1.04941 567.254 210.264 1:19542181:T:TTTTA;rs55741953 -35866 1.72819e-08 -0.114939 0.00019998 7.93525e-05
ENSG00000211454 5208 1.03951 562.374 210.507 1:19763105:T:C;rs114989748 162416 1.14182e-09 1.08016 9.999e-05 7.71844e-06
ENSG00000162482 5214 1.0182 616.853 215.881 1:19689639:G:A;rs56696582 73894 9.10114e-12 0.994113 9.999e-05 9.92127e-08
ENSG00000053371 5246 1.05746 561.203 210.057 1:19221359:CT:C;rs34445898 -417282 4.50698e-05 -0.138205 0.0777922 0.0816858
ENSG00000040487 5246 1.01155 595.512 213.911 1:18952112:C:T;rs17352100 -686709 1.1141e-05 -0.113937 0.0260974 0.0261625
ENSG00000077549 5017 1.00726 517.206 210.033 1:19799010:A:G;rs4912103 -13057 7.73847e-05 0.0538293 0.134561 0.134382
ENSG00000173436 5059 1.04818 502.829 208.015 1:20620323:C:T;rs2223225 696845 0.000324764 -0.0789525 0.378164 0.378274
ENSG00000226396 5041 1.04361 513.868 208.61 1:20160194:G:A;rs4654870 225585 0.000104547 -0.249524 0.164098 0.163568
ENSG00000158747 5120 1.01039 562.694 212.209 1:19960824:C:T;rs6426817 -6225 9.50963e-05 0.445655 0.160881 0.158969
ENSG00000162542 5097 1.03344 519.133 210.337 1:20128011:G:T;rs74057039 1572 8.30358e-06 -0.15669 0.0164984 0.018733
ENSG00000169914 4871 1.04281 448.15 205.413 1:20180520:C:T;rs6680988 -28487 0.000163518 -0.107435 0.223687 0.224538
ENSG00000117215 4540 1.07069 373.51 198.471 1:20436891:G:C;rs4655156 -9160 0.00288718 -0.410335 0.935514 0.939421
ENSG00000162543 4567 1.05518 420.834 205.996 1:19681273:G:T;rs7533994 -831306 0.000151786 0.260244 0.194218 0.192286
ENSG00000225986 4569 1.01119 468.468 214.009 1:21477260:G:A;rs113543820 964280 0.00118307 -0.595986 0.709426 0.70694
ENSG00000162545 4519 1.05115 359.407 199.869 1:20175112:T:G;rs12145220 -637602 6.67973e-05 -0.303589 0.104065 0.105235
ENSG00000090432 4506 1.03624 441.813 209.778 1:20861712:A:C;rs1253901 27057 1.13192e-05 -0.064936 0.0186981 0.0210433
ENSG00000158825 4476 1.04771 483.043 211.297 1:20924330:A:G;rs72649191 8888 1.16933e-11 0.472382 9.999e-05 9.41255e-08
ENSG00000158828 4446 1.07458 448.02 206.106 1:20256076:TC:T;rs142404170 -703873 0.000979048 0.128352 0.686557 0.675256
ENSG00000117242 4417 1.01612 494.13 212.793 1:20973892:C:T;rs9287034 -4795 1.42558e-14 0.208022 9.999e-05 3.99671e-10
ENSG00000244038 4410 1.05467 411.037 204.185 1:20254356:C:T;rs7543354 -733645 0.00195413 -0.0398928 0.862188 0.863535
ENSG00000127483 4268 1.04546 468.359 210.446 1:21726204:G:A;rs2796341 612387 0.000136111 0.0468702 0.174269 0.174525
ENSG00000075151 4474 1.01254 296.798 189.024 1:20620323:C:T;rs2223225 -883055 0.000132439 0.124197 0.22029 0.222903
ENSG00000236936 4562 1.03444 417.8 205.243 1:21592392:A:G;rs212539 -184 7.3437e-05 -0.483736 0.116341 0.114774
ENSG00000231105 4522 1.02709 427.391 207.808 1:21620995:C:A;rs1067236 1211 3.96796e-05 -0.242394 0.0659934 0.066181
ENSG00000117298 4521 1.02033 476.687 212.234 1:22244023:C:T;rs6698486 572025 0.00198668 -0.126262 0.874236 0.868289
ENSG00000227001 4629 1.03878 446.027 206.179 1:21644510:C:A;rs11804587 -109951 9.26255e-05 -0.19894 0.140216 0.141439
ENSG00000142794 4627 1.03127 431.669 205.984 1:21772167:C:G;rs4654746 5545 1.67817e-45 -0.551109 9.999e-05 2.22316e-36
ENSG00000162551 4646 1.0408 474.335 209.364 1:22701274:T:TTTTA;rs142227860 865415 0.000119107 -0.423615 0.169088 0.16551
ENSG00000233431 4489 0.972386 499.336 216.161 1:20944889:G:A;rs77158575 -968077 0.00271722 -0.291288 0.925139 0.930479
ENSG00000076864 4407 1.0782 383.35 198.641 1:22701274:T:TTTTA;rs142227860 705472 0.000259343 -0.48916 0.313008 0.309934
ENSG00000090686 4430 1.04599 437.273 206.434 1:22200998:C:T;rs2229481 90898 6.72838e-06 -0.0691095 0.0129987 0.0146906
ENSG00000187942 4491 1.03025 419.503 204.319 1:22314790:A:AT;rs35992019 176031 0.000196213 -0.291477 0.254837 0.255223
ENSG00000142798 4597 1.03499 418.508 201.522 1:22252415:C:T;rs9426789 -11376 0.000688613 0.294505 0.607403 0.597962
ENSG00000218510 4684 1.03637 455.001 204.379 1:22352108:C:T;rs11801382 426 1.2266e-34 0.345807 9.999e-05 5.44109e-27
ENSG00000070831 4703 1.03925 485.993 207.237 1:22395251:C:G;rs2473317 16130 0.000302652 -0.0679555 0.362813 0.361038
ENSG00000184677 4664 1.06003 339.272 194.13 1:23086441:G:A;rs2817889 308096 0.000272802 0.0957619 0.334001 0.331624
ENSG00000237200 4580 1.03026 463.528 208.963 1:22591873:C:T;rs10917193 -252095 0.000327634 -0.363186 0.360202 0.356806
ENSG00000173372 4436 1.07436 412.229 203.954 1:22200998:C:T;rs2229481 -762002 0.000348943 0.538089 0.365062 0.358574
ENSG00000159189 4430 1.05629 396.352 202.835 1:23712338:G:C;rs685895 742214 0.00119435 -0.543126 0.733871 0.726946
ENSG00000173369 4434 1.02721 390.535 203.771 1:22986716:T:A;rs623607 7460 0.000340438 0.549782 0.369236 0.360062
ENSG00000133216 4475 1.01041 412.73 206.993 1:23172745:G:T;rs12746324 135412 0.00193585 -0.227432 0.863676 0.855516
ENSG00000004487 4132 1.01441 431.116 212.294 1:23880703:T:C;rs877931 534761 0.000372359 0.0811057 0.352093 0.348384
ENSG00000169641 4288 1.03214 385.144 207.066 1:23590651:A:G;rs667311 86349 0.000105497 0.118981 0.134851 0.134759
ENSG00000261326 4227 1.05188 353.579 202.312 1:23086441:G:A;rs2817889 -526805 0.000341312 0.163034 0.335793 0.332425
ENSG00000125944 4270 1.08198 335.013 199.224 1:24290087:C:CAT;rs34796864 619257 0.0023741 -0.0431252 0.875 0.874546
ENSG00000249087 4266 1.06067 334.911 200.27 1:23702239:A:C;rs694843 6748 0.000447629 -0.119655 0.408738 0.395213
ENSG00000125945 4267 1.03817 383.978 206.385 1:23614982:T:C;rs9661830 -80954 2.37133e-05 0.104588 0.0368963 0.0391831
ENSG00000204219 4233 1.0348 352.121 203.662 1:23775296:T:G;rs946265 24062 0.00010712 0.207647 0.137462 0.138258
ENSG00000088280 4290 1.06541 370.937 204.331 1:23752640:G:A;rs1209364 -58422 8.86411e-09 0.474622 9.999e-05 3.66747e-05
ENSG00000007968 4341 0.976564 407.834 208.075 1:23991742:T:G;rs34288954 134029 0.000975523 0.156626 0.664234 0.661188
ENSG00000117318 4438 1.02358 391.666 207.565 1:23254628:CA:C;rs35547329 -631658 0.000192958 0.215555 0.223787 0.220011
ENSG00000197880 4519 1.01033 446.913 213.364 1:24635636:G:A;rs11249083 727650 0.000266447 -0.184863 0.28814 0.276957
ENSG00000142676 4600 1.01103 443.933 215.297 1:24591408:A:G;rs11249064 573138 0.000559551 -0.112382 0.449282 0.442368
ENSG00000011007 4606 1.05753 357.873 203.322 1:24043445:A:G;rs658387 -26201 1.41369e-13 0.109144 9.999e-05 2.84446e-09
ENSG00000236810 4536 1.05693 366.921 204.319 1:24065844:G:A;rs13376000 -38934 6.79581e-07 -0.253635 0.00139986 0.00173973
ENSG00000057757 4536 1.04858 321.389 200.574 1:24065844:G:A;rs13376000 -39052 0.000943127 -0.0741461 0.605566 0.598556
ENSG00000011009 4524 1.02759 339.061 203.224 1:23189059:C:T;rs6703896 -928402 0.00324645 0.0644185 0.930297 0.927303
ENSG00000117308 4509 1.05811 349.648 203.553 1:24659596:T:G;rs74062147 532324 0.000150616 0.150093 0.175245 0.171356
ENSG00000117305 4419 1.04779 341.307 203.771 1:24151996:C:A;rs6697805 -13115 0.000119861 0.0652405 0.14577 0.141933
ENSG00000179163 4487 1.04328 338.015 203.382 1:24155731:A:G;rs4649115 -39054 2.54238e-10 -0.175395 9.999e-05 2.12432e-06
ENSG00000229106 4485 1.01515 305.637 197.498 1:23825889:C:T;rs2742964 -403339 0.000216143 0.288329 0.260068 0.254233
ENSG00000188822 4460 1.01545 413.681 214.021 1:24895522:T:G;rs35646008 609972 0.000189928 0.167205 0.192057 0.194634
ENSG00000189266 4460 1.00221 333.09 203.832 1:24365512:T:C;rs17184588 79912 1.71641e-21 -0.760408 9.999e-05 2.21098e-15
ENSG00000188529 4525 1.04343 328.54 201.887 1:24364016:T:C;rs61773530 56598 8.50474e-07 -0.154683 0.00159984 0.00233509
ENSG00000185436 4719 1.05698 376.51 200.392 1:25354842:G:C;rs311430 840392 0.000141677 -0.16334 0.196892 0.192796
ENSG00000001461 4589 1.02579 410.096 206.835 1:24773776:A:G;rs11806902 31491 3.29515e-06 -0.117508 0.0079992 0.00804749
ENSG00000001460 4598 1.03626 450.854 209.522 1:24741081:G:A;rs728093 -2344 7.13392e-05 -0.180425 0.0991901 0.104371
ENSG00000117602 4651 0.99644 349.638 201.218 1:25544703:T:C;rs11805800 715315 0.000910358 -0.153904 0.636768 0.635881
ENSG00000133226 4796 1.01334 397.914 209.291 1:24521650:CAT:C;rs67313218 -436558 0.000486252 0.0619038 0.429061 0.417784
ENSG00000169504 4798 1.05841 376.068 203.65 1:25049688:TTA:T;rs202035292 -22161 6.20932e-08 0.152796 0.00029997 0.000228377
ENSG00000229162 4894 1.12713 338.326 194.701 1:25906305:AT:A;rs34348875 618468 0.000701509 -0.290476 0.562044 0.54821
ENSG00000020633 4893 1.04384 514.139 217.048 1:24390377:C:T;rs12404800 -901236 0.000628339 0.103559 0.505556 0.496139
ENSG00000117614 4886 1.05143 381.943 204.781 1:25285248:C:T;rs72876155 -273746 0.000294953 0.0986269 0.307716 0.302008
ENSG00000261349 4906 0.997889 259.196 187.613 1:25713333:AACACAC:A;rs3079633 119705 2.61371e-23 -1.50369 9.999e-05 1.69528e-15
ENSG00000187010 4904 1.00543 371.584 205.182 1:25713333:AACACAC:A;rs3079633 114448 2.18808e-15 -1.23515 9.999e-05 2.02004e-10
ENSG00000224183 4897 0.989686 328.898 199.638 1:25561667:G:A;rs55794721 -59468 1.25889e-11 -0.944791 9.999e-05 5.12039e-07
ENSG00000259984 4918 1.01906 286.917 193.072 1:25684650:G:A;rs3093637 20693 2.13702e-27 -1.13717 9.999e-05 1.71206e-19
ENSG00000183726 4918 1.04213 348.116 201.911 1:25519623:T:C;rs4520361 -144786 1.17765e-05 0.0878793 0.0213979 0.0231487
ENSG00000117616 4918 1.03159 374.438 206.58 1:25597321:A:G;rs28435299 -67384 1.60032e-08 0.135823 9.999e-05 7.36132e-05
ENSG00000238084 4955 1.03389 371.569 206.203 1:25079359:G:A;rs4648874 -645845 0.000622616 -0.528587 0.484511 0.481507
ENSG00000188672 4935 1.03063 372.735 205.376 1:25710968:G:A;rs28491276 -45716 4.29129e-08 0.746498 0.00029997 0.000186591
ENSG00000204178 4929 1.08521 308.991 196.282 1:26744087:T:C;rs11581746 986698 0.00117297 0.0741758 0.681416 0.674798
ENSG00000157978 4798 1.05386 347.111 202.057 1:25890050:A:G;rs6661159 19978 4.46906e-10 -0.21813 9.999e-05 3.47201e-06
ENSG00000225643 4678 1.00148 359.07 207.686 1:25878979:A:C;rs79537383 -28991 0.00118211 -0.488773 0.669565 0.667046
ENSG00000117643 4491 1.03487 365.538 207.796 1:25919430:G:A;rs60606602 -24530 0.00011884 0.177525 0.138662 0.137077
ENSG00000162430 4249 1.04833 327.547 203.382 1:26333073:A:AAAAT;rs56808862 206405 3.49709e-05 -0.119177 0.0462954 0.0501074
ENSG00000117640 4238 1.07284 332.645 202.288 1:25193199:T:C;rs3131514 -951933 0.00304574 -0.0769504 0.908348 0.909704
ENSG00000228172 4238 1.02779 350.913 205.522 1:26124007:T:C;rs807241 -22257 0.00202517 0.292536 0.824547 0.823748
ENSG00000223474 4236 1.03828 315.532 200.537 1:26748608:T:A;rs11247956 601319 0.000466472 0.310999 0.40008 0.395386
ENSG00000127423 4179 0.981667 365.435 210.58 1:25197155:G:A;rs4648881 -988749 0.00300499 -0.342018 0.912489 0.906199
ENSG00000236528 4178 1.03237 311.27 202.033 1:26434354:G:A;rs2802346 248249 9.15553e-05 0.365477 0.114965 0.114821
ENSG00000182749 4129 1.00965 365.468 211.358 1:26115095:CTT:C;rs71004539 -82650 0.000501136 0.114014 0.386039 0.384298
ENSG00000117632 4057 1.02812 309.713 204.987 1:26122097:G:T;rs11247709 -111386 0.000653134 -0.110971 0.455829 0.446458
ENSG00000158006 3907 1.03626 317.766 209.194 1:26292505:A:T;rs4659399 -32144 0.00129591 0.0723684 0.624454 0.623196
ENSG00000175087 3660 1.09666 214.503 188.464 1:26709720:G:A;rs7513378 272055 0.0025485 0.0602705 0.838358 0.82173
ENSG00000142684 3546 1.04363 266.212 204.878 1:26497340:A:C;rs8768 977 4.45678e-05 -0.21127 0.0461954 0.0478465
ENSG00000142675 3560 1.03151 253.105 203.832 1:26745033:T:TAA;rs10680192 241138 0.000332237 -0.347887 0.245343 0.242757
ENSG00000130695 3599 1.05674 246.827 201.656 1:26578980:G:A;rs12408213 18288 5.42961e-06 0.10042 0.00729927 0.00793133
ENSG00000142669 3573 1.01799 256.296 205.948 1:26700631:A:G;rs12079255 94963 0.00133158 0.0959926 0.593713 0.587285
ENSG00000169442 3538 1.05956 248.794 204.817 1:26122097:G:T;rs11247709 -522352 0.00117723 -0.071379 0.538751 0.528982
ENSG00000158062 3538 1.09115 264.739 200.817 1:26583415:T:G;rs143185459 -61440 0.00517154 -0.103015 0.948815 0.952005
ENSG00000176092 3506 1.05941 256.423 204.89 1:26540287:AT:A;rs35591511 -140335 0.000118546 -0.302389 0.102804 0.099782
ENSG00000176083 3509 1.04003 241.374 201.741 1:26678875:G:A;rs11247928 -22139 5.32716e-06 -0.503783 0.00539946 0.00825933
ENSG00000117682 3395 1.04485 265.216 206.872 1:26845586:C:T;rs11247961 86812 4.70812e-08 -0.0759111 9.999e-05 0.000113499
ENSG00000225891 3349 1.06107 251.516 203.078 1:26107688:C:A;rs807273 -686086 6.66484e-05 0.279243 0.0640936 0.0639425
ENSG00000198830 3348 1.05369 265.213 205.729 1:26607005:C:A;rs34824071 -191937 0.00142404 0.0770173 0.617139 0.607328
ENSG00000117676 3287 1.05056 252.665 201.887 1:26892034:T:TTTTTCTTTTC;rs57066833 35781 0.0013555 0.091453 0.609622 0.607769
ENSG00000260063 3097 1.00622 273.053 210.702 1:27523053:C:CT;rs56397215 502430 0.00232959 0.309472 0.756614 0.750789
ENSG00000117713 3102 1.03773 252.857 207.297 1:26255731:T:C;rs298438 -766794 0.000732921 -0.0782004 0.389191 0.388982
ENSG00000060642 3122 1.03898 248.587 204.124 1:27195693:G:A;rs12742519 81729 0.0043282 -0.0602127 0.910828 0.907492
ENSG00000204160 3087 1.00322 265.605 217.389 1:27418225:T:C;rs12144792 265023 0.0116972 0.0967438 0.99503 0.992943
ENSG00000175793 3011 1.03478 227.873 204.124 1:26645666:G:A;rs11247910 -543968 0.00421237 0.488567 0.890569 0.881883
ENSG00000142751 3028 1.04573 269.746 212.623 1:26255731:T:C;rs298438 -961058 0.00413514 0.0380505 0.882716 0.878482
ENSG00000090273 3037 0.994975 216.547 202.823 1:26255215:G:A;rs298439 -971515 0.000736149 0.050363 0.389949 0.397608
ENSG00000198746 3037 1.03876 249.082 207.188 1:26583415:T:G;rs143185459 -643543 0.0022166 -0.0696226 0.724313 0.717519
ENSG00000175707 3101 1.00842 187.755 194.531 1:27514625:AT:A 227727 0.00365006 0.340836 0.856287 0.852404
ENSG00000253368 3082 1.03639 233.065 204.209 1:27296135:A:G;rs74062556 -24064 8.56358e-13 1.01215 9.999e-05 1.14293e-08
ENSG00000158246 3072 1.03373 213.332 200.404 1:27491391:G:A;rs7552207 152063 0.00289322 0.463666 0.795075 0.791285
ENSG00000090020 2980 1.00954 216.129 203.759 1:27790318:T:A;rs112627742 296845 0.00466783 0.117118 0.892157 0.896344
ENSG00000142784 2845 0.99317 248.164 212.124 1:27585814:CTTTTTTTTTT:C 24806 0.00109309 -0.0962557 0.479866 0.477067
ENSG00000243659 2788 1.03536 206.827 202.24 1:28185325:T:C;rs6672956 547593 0.00309821 0.274711 0.790679 0.787162
ENSG00000186501 2774 1.06262 191.608 198.167 1:26709720:G:A;rs7513378 -938932 0.00178696 -0.0568815 0.611111 0.614943
ENSG00000241547 2775 1.02474 217.258 204.793 1:26990938:A:G;rs10794498 -660883 3.39174e-05 0.427671 0.0328967 0.0332219
ENSG00000142765 2746 1.03497 212.918 202.775 1:28430757:G:A;rs2985111 762243 0.000901894 -0.0995839 0.444691 0.426171
ENSG00000142733 2745 0.999018 239.919 213.449 1:28435342:G:A;rs540424 741958 0.00110394 -0.111606 0.447274 0.455369
ENSG00000158195 2890 1.07113 193.604 201.449 1:28632876:A:C;rs61542967 816206 0.00260708 -0.058928 0.721702 0.70652
ENSG00000237429 2927 1.03468 187.617 202.252 1:28308274:C:CA;rs11410374 455957 0.00576045 -0.25257 0.90099 0.906165
ENSG00000126705 2901 1.03137 226.781 213.085 1:27172684:C:T;rs116491347 -758259 0.0051553 -0.118809 0.881938 0.883844
ENSG00000000938 2907 1.02915 170.999 201.097 1:28283271:G:A;rs4644519 321482 0.00173197 0.117119 0.547893 0.553616
ENSG00000126709 2929 1.04552 171.645 201.352 1:27148520:CT:C;rs34403505 -850210 0.0032582 0.351611 0.747573 0.739632
ENSG00000009780 2984 0.984593 176.737 202.373 1:27696500:CT:C;rs34560038 -355991 0.00261864 -0.0512057 0.697561 0.700202
ENSG00000117758 3047 0.983088 150.988 195.796 1:27976448:GA:G;rs112674519 -123247 0.00147173 -0.0709929 0.530753 0.525483
ENSG00000270031 3115 1.13656 165.689 191.212 1:28612964:T:C;rs6692890 466469 0.00697786 0.26289 0.939024 0.937756
ENSG00000117751 3138 1.03775 186.38 201.607 1:27647082:T:C;rs4970518 -510208 0.000114238 0.0461259 0.0821918 0.0829769
ENSG00000130775 3216 1.03411 171.989 195.2 1:28010135:CT:C;rs370188693 -188921 0.00220635 -0.123146 0.686086 0.674019
ENSG00000117748 3319 0.991994 178.796 199.018 1:28917255:C:T;rs9426285 675997 0.00294616 0.0665128 0.749813 0.759298
ENSG00000130768 3340 1.08285 189.705 196.16 1:27983008:G:A;rs11808439 -278497 0.000477492 0.33551 0.274322 0.271115
ENSG00000158156 3348 1.0524 198.303 200.44 1:28283443:T:C;rs4243819 -2531 1.20872e-05 0.23541 0.0113989 0.0134537
ENSG00000158161 3377 1.04756 184.379 200.246 1:28295970:C:T;rs6658970 -119238 5.24006e-09 -0.180442 9.999e-05 1.81378e-05
ENSG00000228589 3378 1.0292 178.8 197.777 1:29169559:T:C;rs3766951 746625 0.00086181 0.140871 0.404118 0.400248
ENSG00000253005 3445 1.04641 166.582 194.604 1:29022553:ATTGT:A;rs71027288 553200 0.000140473 0.400655 0.104839 0.106538
ENSG00000252429 3447 1.03255 164.447 195.492 1:29227292:A:G;rs74796876 756563 0.000127715 0.400414 0.0973903 0.0985193
ENSG00000169403 3407 1.03159 200.308 204.72 1:29197728:T:G;rs169450 677280 0.00228112 0.127361 0.669565 0.667738
ENSG00000126698 3432 1.05539 162.709 191.236 1:29439623:C:A;rs550712 880086 0.00673217 0.0275052 0.93203 0.938287
ENSG00000130770 3439 1.06808 175.938 197.413 1:28568093:T:C;rs548177 5472 9.72411e-06 -0.0974585 0.00859914 0.0104612
ENSG00000270605 3438 1.02347 165.751 196.173 1:28969314:A:G;rs4252958 401349 2.50935e-07 0.356122 0.00089991 0.000656876
ENSG00000130766 3470 1.03943 179.371 198.568 1:28948869:C:A 362830 0.000146698 -0.141239 0.106241 0.106815
ENSG00000130772 3536 1.04042 188.719 199.613 1:29623033:C:T;rs201418848 967519 0.000770584 0.0785831 0.379886 0.36976
ENSG00000204138 3550 1.04954 190.562 197.936 1:28679153:A:G;rs4908399 -16962 2.71889e-16 -0.141637 9.999e-05 1.71844e-11
ENSG00000180198 3770 1.00133 284.033 213.145 1:28211403:A:G;rs1467465 -621053 0.00190844 -0.0612541 0.684211 0.686879
ENSG00000242125 3770 1.03867 250.266 204.671 1:28711152:T:G;rs78245197 -121341 6.76763e-08 0.161219 9.999e-05 0.000178011
ENSG00000200087 3770 1.08176 213.525 195.431 1:29630182:T:C;rs11590573 795110 0.00181308 -0.331206 0.679566 0.675811
ENSG00000180098 3849 1.04189 249.285 202.957 1:29053022:C:T;rs10915189 173424 0.000783088 -0.0564199 0.444889 0.434821
ENSG00000221539 3829 1.04017 237.137 200.902 1:28200702:C:T;rs11247700 -704633 0.000148376 -0.259726 0.133342 0.131421
ENSG00000197989 3824 1.03147 246.225 203.2 1:29103268:G:A;rs138270088 193772 6.80277e-05 -0.147464 0.0667933 0.0692855
ENSG00000120656 3758 1.03029 256.511 204.392 1:29827325:T:C;rs78419331 857727 0.00419025 0.085932 0.898564 0.908707
ENSG00000229388 3758 1.04508 226.513 199.37 1:29698763:G:A;rs714347 729022 0.000241249 -0.403463 0.189583 0.189328
ENSG00000162419 3697 1.05326 243.856 202.057 1:29779715:A:G;rs7515342 784470 0.00110616 -0.0447357 0.532164 0.529264
ENSG00000198492 3618 1.06289 259.315 204.015 1:29870952:A:G;rs28716253 807818 0.00162843 0.030574 0.662037 0.652086
ENSG00000233427 3778 1.03396 268.499 203.771 1:29203144:AT:A;rs112729257 -705 0.000190559 -0.439944 0.170238 0.167688
ENSG00000159023 3781 0.989133 258.934 203.407 1:28373355:C:CT;rs35846889 -840249 0.00260036 0.0828713 0.811183 0.818481
ENSG00000253304 3960 1.02237 328.292 208.683 1:28647137:GA:G -803311 0.000275381 0.414523 0.240625 0.239132
ENSG00000116350 4091 1.06393 281.196 198.337 1:29227473:A:G;rs58819283 -281027 0.00385324 0.040505 0.930297 0.931892
ENSG00000116353 4192 1.06312 302.487 197.85 1:30307717:G:A;rs4614307 750262 0.000719889 0.129405 0.521626 0.512777
ENSG00000186056 6052 1.00609 389.469 197.352 1:30587979:A:G;rs7534253 -603373 0.00352414 0.128188 0.976585 0.974447
ENSG00000264773 6010 1.02784 495.464 208.465 1:31212314:A:C;rs1188359 234 2.47267e-06 0.503266 0.00629937 0.00698951
ENSG00000162511 5972 1.04299 474.351 206.896 1:30629642:A:C;rs10799081 -601026 0.000395531 -0.0627427 0.435976 0.424687
ENSG00000162512 5711 1.02907 443.83 206.519 1:31600224:G:A;rs78133995 218615 6.5667e-06 -0.524541 0.0140986 0.015695
ENSG00000134644 5406 1.05191 416.934 205.17 1:32438515:T:C;rs6687920 899676 0.000220767 0.0664442 0.258656 0.261162
ENSG00000229447 4917 1.02873 351.952 202.592 1:31716490:A:G;rs16834275 -20039 5.49448e-05 -0.343616 0.0855914 0.085262
ENSG00000060688 4836 1.03274 401.464 210.155 1:31727214:GTT:G;rs144390376 -42449 3.21168e-05 -0.0667077 0.0445955 0.0468826
ENSG00000121766 4835 1.02187 377.975 207.565 1:31222491:A:C;rs1920420 -547352 0.000208379 0.0812797 0.227603 0.226542
ENSG00000168528 4512 1.02957 298.657 199.589 1:31881472:T:C;rs1039630 -941 1.82385e-09 -0.478705 9.999e-05 1.58272e-05
ENSG00000223907 4279 1.02502 335.101 208.331 1:31974905:A:G;rs28742121 -9132 6.9027e-16 -0.825669 9.999e-05 2.85362e-11
ENSG00000162517 4008 1.03211 253.899 197.23 1:31231126:C:G;rs11801629 -879372 0.000170048 0.0717993 0.175092 0.176406
ENSG00000121753 3818 1.04591 280.043 203.626 1:31295445:A:T;rs12407189 -935050 0.0023916 0.283565 0.804662 0.803904
ENSG00000134668 3736 1.02515 228.024 199.261 1:32248058:T:C;rs59066420 -33595 8.79277e-06 -0.463956 0.0125987 0.0141778
ENSG00000184007 3539 1.02508 225.895 205.097 1:32359595:C:T;rs6661020 -50863 0.000125084 0.0527671 0.0992901 0.100032
ENSG00000121774 3520 1.03958 261.773 210.762 1:31693029:T:G -786402 0.00122687 -0.0396333 0.521354 0.519278
ENSG00000121775 3455 1.03715 220.134 201.85 1:32012111:A:C;rs75867848 -525522 0.00108021 -0.0656362 0.496774 0.494665
ENSG00000025800 3367 1.07597 202.238 198.094 1:32340150:T:A;rs7545947 -233490 1.97837e-05 0.0762413 0.0183982 0.0208406
ENSG00000084652 3132 1.05159 218.396 204.744 1:32590108:CT:C -55180 0.000355223 -0.0691425 0.216714 0.210571
ENSG00000160050 3146 1.1058 195.449 197.157 1:33032412:G:T;rs9425886 366424 0.000880159 0.12787 0.428144 0.403355
ENSG00000160051 3139 1.0338 217.759 205.948 1:33384913:G:C;rs1293665 713676 0.00120437 0.162839 0.484746 0.490519
ENSG00000224066 3130 1.0547 191.098 198.945 1:31880285:C:T;rs67272103 -792131 0.0017746 -0.226117 0.619431 0.608717
ENSG00000084623 3040 1.02618 213.57 206.641 1:32128283:C:G;rs1568396 -559247 5.58333e-05 0.0686317 0.0432957 0.0461364
ENSG00000160055 3037 0.993122 258.195 218.13 1:33631761:A:G;rs623596 943788 0.00192082 -0.11335 0.615621 0.618466
ENSG00000220785 2973 1.04263 197.223 202.653 1:32713199:A:G;rs2291063 5977 9.466e-21 1.39471 9.999e-05 1.72905e-15
ENSG00000183615 2958 1.04799 191.412 201.802 1:32712450:G:A;rs72668506 -385 3.23173e-12 1.11202 9.999e-05 3.05081e-08
ENSG00000182866 2953 1.00519 213.914 207.249 1:33444351:G:A;rs59669045 727510 0.00018786 0.117822 0.131279 0.129638
ENSG00000116478 2868 1.05496 211.357 204.854 1:33426616:CA:C;rs5773391 668928 0.000227965 0.0384026 0.141046 0.14254
ENSG00000175130 2823 1.07808 169.86 192.294 1:32065733:G:A;rs148215108 -736248 0.0040203 -0.147736 0.848305 0.841701
ENSG00000233775 2813 1.01542 209.509 207.103 1:32188994:A:G;rs3862892 -627271 0.00375614 -0.329185 0.822514 0.818877
ENSG00000225828 2800 0.973022 194.247 204.173 1:32314300:T:TG;rs68058315 -515580 0.00199527 0.0871158 0.64249 0.643926
ENSG00000160058 2773 1.06093 177.723 194.398 1:32128283:C:G;rs1568396 -732050 0.00212702 -0.0461509 0.673167 0.671143
ENSG00000160062 2526 0.984301 201.225 209.085 1:33927948:CA:C;rs11289199 922919 0.00480862 -0.357996 0.859966 0.865327
ENSG00000176261 2481 1.05419 229.669 207.857 1:33009587:T:C;rs72652145 -106918 0.000354346 0.0845277 0.20759 0.20226
ENSG00000162521 2481 1.04297 207.828 203.82 1:33631761:A:G;rs623596 515017 0.000204725 0.0526737 0.1356 0.136193
ENSG00000162520 2436 1.08789 188.943 200.27 1:33078244:C:T;rs12021932 -90954 0.0014722 0.35759 0.531034 0.521233
ENSG00000162522 2435 1.03647 213.919 206.641 1:34075826:AT:A;rs11367076 868339 0.000526925 0.258875 0.275606 0.27246
ENSG00000116497 2487 1.06616 216.759 203.395 1:34187258:C:T;rs16835754 904889 0.000922685 -0.0430846 0.418129 0.4185
ENSG00000134684 2498 1.039 255.921 212.975 1:32906705:CA:C;rs200175585 -377050 0.00139921 0.067708 0.538751 0.534121
ENSG00000116514 2650 0.994124 308.644 221.255 1:33326681:G:T;rs16835198 -103606 0.00548297 -0.144916 0.94345 0.936481
ENSG00000004455 2805 1.0509 262.28 205.668 1:33521777:G:A;rs11803498 -24821 1.77443e-05 -0.0719486 0.0178982 0.020245
ENSG00000142920 2806 1.01373 249.149 203.942 1:34526252:CT:C;rs112747275 979546 9.23869e-06 0.236703 0.0136986 0.0139618
ENSG00000116525 2983 1.0153 360.894 220.38 1:32975903:T:G;rs2453244 -671758 0.0056918 -0.0520513 0.956979 0.964568
ENSG00000160094 3130 0.993064 416.823 225.912 1:32997851:G:T;rs151201352 -724296 0.00164245 0.102072 0.685147 0.680605
ENSG00000266239 3229 1.00836 349.394 213.486 1:34041095:C:T;rs12078465 243001 2.25997e-05 -0.572303 0.0278972 0.0291167
ENSG00000222112 3234 0.937012 372.749 220.939 1:33068395:G:A;rs140295961 -734071 0.00293359 -0.323704 0.857021 0.865144
ENSG00000134686 3401 1.01208 357.247 211.468 1:33892964:T:G;rs1324481 -3690 0.000459891 0.168681 0.355343 0.354041
ENSG00000121903 3428 1.00519 386.516 213.389 1:34733077:C:T;rs4653007 794830 0.000920717 0.149995 0.570046 0.564321
ENSG00000163866 3620 1.04153 333.178 204.829 1:35284144:C:G;rs28531091 -41274 9.39936e-05 0.0570226 0.108604 0.111973
ENSG00000116544 3555 1.00494 375.828 213.498 1:35334714:C:A;rs72894105 -60473 3.18171e-10 0.776729 9.999e-05 2.03157e-06
ENSG00000241014 3520 1.06045 290.95 204.939 1:35279153:GA:G;rs34335176 -171762 0.00330831 0.101588 0.879613 0.883711
ENSG00000163867 3434 1.06834 289.842 201.644 1:36150002:G:A;rs11264187 652432 0.000235046 -0.0617862 0.209634 0.210011
ENSG00000197056 3404 1.05002 285.011 203.711 1:35498017:AAT:A;rs142623916 -27371 4.5983e-06 -0.118896 0.00629937 0.00751856
ENSG00000116560 3257 1.0561 247.703 199.467 1:36056829:C:T;rs114876028 398079 1.81214e-05 -0.0541815 0.0208979 0.02449
ENSG00000146463 3156 1.02185 306.407 212.428 1:35364457:T:G;rs4259608 -370112 0.00112313 0.0867529 0.543726 0.542986
ENSG00000020129 3040 1.03722 241.824 203.553 1:36589403:A:G;rs190651 566328 0.00175219 -0.125688 0.664675 0.662908
ENSG00000142687 3042 1.01225 161.667 181.34 1:35294303:G:A;rs4653101 -729249 5.08517e-05 -0.112434 0.0810919 0.0818042
ENSG00000116819 3040 1.03579 251.01 205.024 1:35644486:A:C;rs201917609 -394486 2.36236e-05 -0.225174 0.0263974 0.0269549
ENSG00000239636 3049 1.0472 251.566 204.513 1:35664602:A:G;rs80332318 -378729 3.16763e-07 -0.298583 0.00079992 0.000637921
ENSG00000126067 2944 1.00895 222.349 201.79 1:36998140:C:A;rs7537473 890694 4.28781e-05 -0.085183 0.0454955 0.0485958
ENSG00000142686 2903 1.02867 243.181 205.778 1:36676327:T:TG;rs74206852 491253 0.000422912 -0.145046 0.273946 0.268063
ENSG00000092853 2876 1.00969 231.276 205.486 1:36516392:CA:C 280823 0.00101945 -0.380258 0.478261 0.47828
ENSG00000134698 2789 1.03086 205.202 202.167 1:35294155:G:C;rs72657924 -979619 0.000559018 0.15065 0.304718 0.305974
ENSG00000092847 2739 1.02602 192.477 202.75 1:36666683:AAG:A;rs141064401 331273 3.56665e-05 -0.0923158 0.0306969 0.0329091
ENSG00000126070 2728 0.982628 190.109 203.188 1:36100874:A:T;rs200569673 -295446 0.000896098 0.0818769 0.42632 0.410896
ENSG00000116863 2827 0.993702 239.067 207.954 1:36840013:C:T;rs77415398 285536 0.00121083 0.0910597 0.530472 0.527728
ENSG00000171812 2897 1.04784 230.484 202.227 1:36857037:A:G;rs12061059 266215 3.79397e-06 -0.267057 0.00389961 0.00553702
ENSG00000054116 2901 1.0588 302.685 212.635 1:37122604:T:TTATC;rs150143520 507505 0.00235177 0.0561263 0.768817 0.758241
ENSG00000116871 2898 1.0245 248.916 206.86 1:36616941:T:G;rs7537052 -4240 1.45874e-05 -0.0896145 0.0152985 0.0172918
ENSG00000054118 2851 1.0214 281.133 211.759 1:37534673:T:C;rs218424 844655 0.000749471 0.054732 0.402008 0.401015
ENSG00000214193 2955 1.01421 282.911 211.784 1:36642420:T:C;rs475591 -129569 0.00169238 0.181733 0.64249 0.652854
ENSG00000116883 2987 1.00321 242.852 205.413 1:36698861:C:T;rs61775902 -90475 0.00105675 0.402866 0.503521 0.509316
ENSG00000142694 2989 1.02193 261.747 206.75 1:37342395:A:T;rs820906 552639 0.00042374 0.342044 0.284375 0.282656
ENSG00000196182 3031 1.06388 295.328 207.832 1:36131089:T:A;rs12079070 -720409 0.00120468 0.125239 0.574297 0.572053
ENSG00000181817 3068 1.03815 280.779 206.385 1:36819140:T:C;rs78144054 -44354 0.000630059 0.0877148 0.392395 0.388949
ENSG00000116885 3197 1.05595 218.859 192.586 1:37398814:C:A;rs3767073 482727 0.0019781 -0.318119 0.756042 0.742941
ENSG00000116898 3228 1.0139 301.13 211.334 1:37544051:T:C;rs12406339 614012 0.00304293 -0.0630601 0.844726 0.849494
ENSG00000119535 3242 1.03649 271.125 202.629 1:36980610:G:A;rs72913005 31730 0.00159669 0.226584 0.694175 0.684652
ENSG00000233621 3944 1.04735 428.828 210.191 1:37948212:C:G;rs215205 8199 1.65591e-14 0.241985 9.999e-05 2.77867e-10
ENSG00000163874 3945 1.04818 443.329 213.924 1:37398039:G:A;rs7531813 -542115 0.000681343 -0.0999825 0.497268 0.494795
ENSG00000263675 3959 1.04442 393.679 205.984 1:37283209:C:A;rs75441098 -683387 0.000474735 -0.417515 0.427961 0.421208
ENSG00000163875 3951 1.04384 425.675 209.911 1:38036091:A:G;rs6700965 55715 2.66671e-05 0.0540596 0.0384962 0.0411816
ENSG00000163877 3880 1.03153 413.228 210.677 1:37829813:CACACAG:C;rs55788603 -190091 0.000164504 -0.0518128 0.190087 0.184516
ENSG00000237749 3877 1.04375 374.534 205.024 1:38861366:GACAC:G;rs57173976 839522 0.000543538 0.308515 0.451511 0.451008
ENSG00000134697 3874 1.007 456.031 217.218 1:37663143:C:T;rs215820 -398394 0.000677894 -0.0506127 0.499003 0.493568
ENSG00000116922 3948 1.02207 418.788 208.683 1:38164438:GC:G;rs3842536 6523 5.66907e-06 0.107456 0.0116988 0.0122469
ENSG00000134690 3946 1.04842 402.908 206.531 1:37934677:AATATATATATAT:A;rs59492566 -223414 0.00107961 -0.164354 0.677267 0.672585
ENSG00000185090 3918 0.995265 434.901 210.835 1:38169578:G:A;rs3790623 -89897 9.24815e-05 0.343901 0.13097 0.13226
ENSG00000197982 3922 1.0173 529.283 218.544 1:37426393:T:C;rs503154 -846259 0.000402902 0.186016 0.378307 0.376867
ENSG00000196449 3924 1.06066 488.502 210.118 1:37544051:T:C;rs12406339 -729807 0.00108257 -0.0711437 0.720144 0.70917
ENSG00000188786 3898 1.0255 468.8 211.82 1:38050660:CT:C -274633 0.000740341 0.124695 0.578278 0.570814
ENSG00000204084 3956 1.05502 474.251 210.471 1:38327384:A:G;rs12729989 -85346 1.29691e-07 -0.117181 0.00019998 0.000373782
ENSG00000183431 3955 1.04352 435.794 209.012 1:38298207:G:A;rs9729719 -158387 0.000164814 -0.0587254 0.200682 0.198735
ENSG00000183386 3986 1.04157 509.531 214.155 1:38465315:G:A;rs4634868 -5964 3.20961e-13 0.317021 9.999e-05 3.27408e-09
ENSG00000183520 3994 0.99838 489.692 216.015 1:38940070:A:G;rs2244293 465139 0.00110027 -0.0627625 0.691776 0.688028
ENSG00000116954 3736 0.99687 410.096 209.838 1:39564890:C:T;rs260975 239394 0.00143183 0.0733993 0.757186 0.756834
ENSG00000228436 3736 1.03681 423.608 211.65 1:39402453:T:A;rs139448078 76780 6.86993e-05 0.376428 0.0881912 0.0885037
ENSG00000214114 3756 1.0474 395.501 206.981 1:38943545:G:C;rs2255009 -403745 0.000235399 0.068789 0.246795 0.251099
ENSG00000174574 3746 1.05534 437.721 210.434 1:38568136:T:C;rs11206581 -888760 0.000300374 -0.0696764 0.29845 0.297898
ENSG00000168653 3803 1.03751 390.332 205.814 1:39492462:C:T;rs3768324 471 8.31829e-06 -0.11974 0.0143986 0.0167326
ENSG00000127603 3918 1.06503 482.55 214.434 1:39436498:C:T;rs12033448 -110491 0.000389521 0.111968 0.34446 0.351453
ENSG00000255103 4006 1.04609 333.923 204.088 1:40148780:T:C;rs34325753 272628 0.00409449 -0.326059 0.94702 0.952767
ENSG00000182109 3960 1.00555 332.435 207.151 1:39635445:CT:C;rs11335031 -376415 0.000200106 -0.256456 0.203455 0.204287
ENSG00000243970 4026 1.01518 337.611 207.066 1:40279124:G:A;rs2039450 254744 8.40148e-05 -0.198527 0.1031 0.103177
ENSG00000090621 4043 1.03129 333.622 204.598 1:40148780:T:C;rs34325753 106317 0.000925006 -0.0835184 0.587786 0.577799
ENSG00000116983 4042 1.0554 323.261 205.559 1:40149551:G:C;rs11206617 -7811 5.76878e-17 -0.443309 9.999e-05 2.23188e-12
ENSG00000084072 4042 1.03442 343.333 208.294 1:40212878:G:A;rs9787249 55023 2.13289e-49 0.472205 9.999e-05 2.19133e-40
ENSG00000116985 4091 1.01612 298.342 204.817 1:40265522:G:A;rs11584356 10988 6.95765e-11 -0.611273 9.999e-05 7.94394e-07
ENSG00000043514 4183 1.04179 304.629 200.866 1:40345157:A:AAT;rs111409305 -4027 0.000102616 0.109675 0.123049 0.124811
ENSG00000116990 4192 1.02696 367.324 210.592 1:41358478:C:T;rs112166166 990549 0.000622289 -0.150689 0.444889 0.442515
ENSG00000168389 4224 1.02302 355.048 207.589 1:40197531:C:CTCAG;rs10646429 -223272 0.000336476 -0.166116 0.301234 0.30401
ENSG00000228477 4244 1.0606 339.421 204.525 1:41287448:T:A;rs4483396 859095 0.00171128 -0.251829 0.768817 0.76346
ENSG00000131236 4077 1.0397 369.387 210.094 1:40510530:A:G;rs61781873 4624 0.0004671 -0.0946621 0.371704 0.365186
ENSG00000131238 3953 1.04636 328.224 205.899 1:40559441:C:CA;rs58463538 -3935 7.99628e-36 0.485252 9.999e-05 1.24222e-28
ENSG00000117000 3905 1.05742 333.625 205.498 1:41346428:T:C;rs35809276 719382 6.16454e-05 -0.152071 0.0715928 0.0741136
ENSG00000259943 3874 1.02192 368.736 213.255 1:40840249:T:TTGCG;rs200385638 116609 0.000132609 0.122518 0.133147 0.132091
ENSG00000084073 3874 1.0623 308.903 201.413 1:40510530:A:G;rs61781873 -213250 0.000166637 -0.106923 0.178495 0.174058
ENSG00000049089 3948 1.06872 353.668 209.656 1:40047730:G:T;rs112883597 -735759 0.000839076 -0.216196 0.514388 0.506602
ENSG00000084070 4005 1.05374 334.777 205.607 1:40516076:T:A -294447 0.000134962 -0.194192 0.146025 0.142929
ENSG00000187801 4118 1.05949 368.412 207.735 1:41000939:A:C;rs59758251 85164 0.000324047 -0.167344 0.289139 0.287963
ENSG00000260920 4121 1.01761 313.474 203.699 1:41138540:GA:G;rs56362779 208548 0.00152535 -0.139251 0.726943 0.722237
ENSG00000187815 4130 1.07071 358.209 205.887 1:41045802:A:T;rs12068523 102914 1.40971e-05 -0.138132 0.0183982 0.0209756
ENSG00000238287 4172 0.986844 342.426 204.939 1:40959506:G:T;rs11208254 -14828 3.44716e-17 -0.72718 9.999e-05 9.96513e-12
ENSG00000164002 4172 1.05446 384.02 208.513 1:41053950:G:C;rs16827399 79536 3.44864e-07 0.140984 0.00039996 0.000807609
ENSG00000117010 4170 1.01427 224.716 179.832 1:41969973:T:C;rs2483691 972739 0.00128421 0.157482 0.756042 0.750095
ENSG00000117016 4255 1.01243 421.155 213.133 1:41229460:G:A;rs6671172 98130 1.13047e-05 0.167572 0.0188981 0.0192731
ENSG00000066136 4196 1.02285 355.261 206.957 1:41066748:CT:C;rs34865869 -90573 0.000202126 0.0647199 0.21513 0.212478
ENSG00000272145 4196 1.05986 343.021 203.322 1:41238836:C:CTT;rs72184741 81097 0.000250072 0.194329 0.257724 0.249265
ENSG00000117013 4261 1.09315 311.363 197.376 1:41539290:T:TCATC;rs147448535 289605 0.00061023 0.40243 0.477804 0.465711
ENSG00000179862 4191 1.03986 340.805 204.841 1:41356628:A:G;rs35873233 28609 8.92857e-06 0.344279 0.0155984 0.01596
ENSG00000171793 4202 1.04589 330.761 206.276 1:41362714:C:CT;rs11414911 -82294 0.000163204 0.0732381 0.163749 0.164017
ENSG00000010803 3917 1.03805 342.837 205.218 1:41952333:C:T;rs12760844 244506 0.000209994 0.0928452 0.222099 0.215771
ENSG00000127124 3855 1.06325 297.848 205.753 1:42514452:T:C;rs11210568 12855 0.000220814 -0.150714 0.185542 0.184899
ENSG00000198815 4328 1.05637 341.237 203.127 1:43137280:A:G;rs12046563 335731 0.00307557 -0.0430429 0.915828 0.915879
ENSG00000177181 4276 1.03874 301.294 201.364 1:42877916:G:C;rs871645 31449 5.06446e-05 0.399909 0.0659934 0.069382
ENSG00000127125 4188 1.0579 327.79 208.696 1:42212547:T:G;rs4660562 -709242 0.00256053 0.0482829 0.84687 0.835785
ENSG00000066185 4188 1.03791 284.672 201.778 1:42921066:C:G;rs11210648 -873 3.74275e-06 -0.38632 0.00719928 0.00733575
ENSG00000186409 4191 1.0343 290.047 202.75 1:43083900:C:CTTTTTT 154898 1.9948e-05 -0.159302 0.0279972 0.0297815
ENSG00000236876 4145 1.04636 311.032 203.2 1:43223645:T:G;rs72956932 257577 0.00271296 -0.244829 0.874236 0.869446
ENSG00000171960 4209 1.02879 265.271 201.364 1:44043276:A:G;rs72889047 919179 0.00154321 -0.103425 0.688919 0.679565
ENSG00000065978 4229 1.01151 282.959 206.458 1:43492081:C:T;rs112074935 343982 0.0014816 -0.0546942 0.652968 0.655714
ENSG00000117385 4226 1.05396 216.742 192.221 1:43499155:C:T;rs841384 266399 0.000727131 -0.0548281 0.459385 0.452284
ENSG00000164008 4227 1.02228 322.054 212.72 1:43442698:G:A;rs1770796 209757 0.000922222 -0.0801946 0.512545 0.497299
ENSG00000164010 4231 1.057 242.077 197.06 1:43311563:A:G;rs12406643 28767 7.02873e-05 -0.105677 0.079992 0.0800786
ENSG00000177868 4231 1.03721 260.554 200.975 1:43076078:A:AT;rs66682084 -206877 0.000105951 0.0857942 0.110449 0.110862
ENSG00000228192 4226 1.04304 237.736 196.72 1:43486624:G:T;rs597479 174530 6.21369e-05 0.604168 0.0711929 0.0749877
ENSG00000164011 4227 1.00549 305.124 211.614 1:43767138:G:A;rs7527092 454857 0.000704846 -0.0576167 0.432958 0.41903
ENSG00000117394 4195 1.00482 268.62 206.41 1:43423324:C:T;rs112512746 -1207 0.00108292 0.110085 0.544022 0.543243
ENSG00000227533 4194 1.07227 239.437 198.24 1:43423622:T:C;rs3754224 -1099 9.00847e-06 0.541583 0.00979902 0.0128558
ENSG00000243710 4275 1.05743 278.782 201.68 1:44455203:T:C;rs2993619 817382 0.000374462 -0.465381 0.298628 0.291495
ENSG00000117395 4235 1.02794 305.963 207.151 1:44548953:G:GT;rs34044822 812345 0.00122304 -0.0860846 0.619431 0.611818
ENSG00000066056 4212 0.998697 315.979 210.665 1:44314041:G:A;rs12040333 547376 0.00302442 0.262225 0.877301 0.868454
ENSG00000117400 4200 1.02195 302.355 207.589 1:42854195:T:G;rs7414077 -949284 0.00423749 -0.38704 0.924284 0.933013
ENSG00000234694 4208 1.03946 259.48 199.662 1:43499696:T:C;rs35779166 -324634 0.00138656 0.28249 0.666445 0.648584
ENSG00000117399 4208 1.05963 262.706 201.705 1:42893739:A:T;rs2494375 -930888 0.00886496 0.284627 0.991089 0.991562
ENSG00000066322 4209 1.08758 277.08 201.632 1:43514196:A:G;rs675145 -319501 0.000756246 -0.0498704 0.459174 0.450682
ENSG00000159479 4176 1.03144 284.267 205.461 1:43257139:G:A;rs2760078 -598341 9.69367e-05 0.0500589 0.0969903 0.0989082
ENSG00000198198 4175 1.02157 279.653 204.015 1:43981101:T:C;rs78264954 125547 0.000966238 0.0948737 0.544022 0.536082
ENSG00000178922 4043 1.01954 294.658 205.534 1:44507374:A:T;rs28621397 587713 0.000132242 -0.198883 0.136674 0.13494
ENSG00000142949 4025 1.09087 230.453 191.783 1:43921636:C:CTTTTT;rs10694478 -69223 0.00285584 -0.338791 0.856287 0.851898
ENSG00000066135 3948 1.02801 372.262 211.188 1:44591136:C:T;rs2429055 475306 0.000447335 -0.0495344 0.359813 0.353606
ENSG00000126091 3977 1.02917 341.964 206.556 1:44181724:T:C;rs72884951 10228 9.64398e-10 -0.245744 9.999e-05 6.17717e-06
ENSG00000236200 3971 1.05263 303.273 199.005 1:43928197:A:G;rs1964952 -245613 0.000619619 -0.321841 0.470395 0.464972
ENSG00000237950 4059 1.05071 323.158 204.452 1:44931111:AT:A;rs11325368 518887 0.000263119 0.28871 0.250438 0.241913
ENSG00000117408 4055 1.02903 304.226 203.99 1:44925067:GC:G;rs76757921 512455 0.00102004 0.066175 0.584014 0.580227
ENSG00000132768 4049 1.05076 353.298 209.279 1:45134007:G:A;rs113807027 698334 0.00378849 0.0890659 0.928571 0.934745
ENSG00000117410 4052 1.02197 339.883 209.741 1:44450299:T:C;rs58111288 10139 1.64459e-06 0.220458 0.00259974 0.00324752
ENSG00000117411 4055 1.0272 327.38 208.1 1:44484068:A:C;rs11805054 39452 0.000311628 0.327418 0.26729 0.263195
ENSG00000159214 4073 1.03399 311.636 204.525 1:44457215:G:A;rs12403025 183 3.9253e-10 -0.2794 9.999e-05 2.89334e-06
ENSG00000230615 4083 1.04952 288.549 203.042 1:44227621:CAAAAAAAAAA:C;rs67747915 -274178 0.000158478 -0.44551 0.158914 0.153519
ENSG00000178028 3667 1.04804 277.909 203.723 1:45185261:A:G;rs12746898 506133 0.000997901 0.0596069 0.54196 0.533835
ENSG00000117419 3618 1.04175 242.527 199.869 1:45134007:G:A;rs113807027 313074 0.00266476 0.0826194 0.811841 0.812337
ENSG00000187147 3636 1.05433 237.059 199.103 1:45201803:G:T;rs11580010 330936 0.00588819 0.0464705 0.955153 0.958895
ENSG00000126106 3688 1.00454 243.558 206.276 1:44155674:G:C;rs16831077 -984554 0.00354586 -0.1535 0.857755 0.856405
ENSG00000198520 3687 1.04208 234.798 201.668 1:45191827:C:A;rs74070588 51462 0.000524791 0.209272 0.334001 0.326397
ENSG00000142945 3707 1.07496 233.154 199.419 1:45958534:G:GA;rs35223072 753043 4.07045e-05 0.409851 0.0371963 0.0426064
ENSG00000142937 3710 1.09262 234.652 196.246 1:45648872:C:T;rs1226741 407948 0.0026651 0.108235 0.82659 0.811739
ENSG00000225721 3711 0.996724 261.094 207.553 1:46191766:T:A;rs187982079 950283 0.000464083 -0.349943 0.311353 0.307192
ENSG00000200913 3710 1.02025 236.094 202.738 1:45187539:G:A;rs10127584 -54624 0.00456863 -0.466464 0.918349 0.914544
ENSG00000202031 3710 1.01397 231.717 201.291 1:45772904:A:G;rs7554112 529388 0.00124139 -0.333182 0.587097 0.569938
ENSG00000142959 3717 1.01845 251.466 204.44 1:45479499:G:C;rs2234480 226121 0.00154699 -0.402853 0.633144 0.639214
ENSG00000173846 3709 0.99966 258.291 208.379 1:44313718:A:T;rs114523105 -952180 0.00436477 0.132273 0.90343 0.906478
ENSG00000188396 3705 1.05041 202.48 195.2 1:45168726:T:A;rs2983713 -104232 0.00328201 -0.385559 0.836257 0.835592
ENSG00000222009 3704 1.03889 238.44 202.434 1:45366490:A:G;rs72676505 92335 9.98507e-05 -0.192753 0.0925907 0.0921181
ENSG00000117425 3706 1.00391 254.45 207.699 1:46177748:A:G;rs61784799 869012 0.00085836 -0.275583 0.440969 0.446716
ENSG00000070785 3752 1.03285 254.134 207.759 1:45013941:G:A;rs272568 -438342 0.00109111 0.0816134 0.510975 0.501156
ENSG00000126107 3767 1.06649 206.16 199.844 1:46184200:C:G;rs28484896 707198 0.00451346 -0.0533569 0.881162 0.885125
ENSG00000126088 3768 1.05838 210.817 199.066 1:44545844:T:C;rs11804028 -931976 0.000777822 -0.102332 0.407242 0.402121
ENSG00000162415 3558 1.0079 210.647 205.389 1:45557374:A:C;rs7548075 -214508 2.03685e-07 -0.338475 0.00039996 0.000470713
ENSG00000186603 3562 1.05141 179.967 196.112 1:44959877:C:CA;rs11413445 -832669 0.00054495 -0.452564 0.304626 0.298441
ENSG00000132773 3566 1.07352 190.757 198.714 1:45170742:C:T;rs11211023 -634601 0.00102227 -0.06766 0.447674 0.438088
ENSG00000132781 3566 1.02691 196.588 202.215 1:45488626:A:G;rs11211067 -317517 0.000339667 -0.0781638 0.211852 0.20655
ENSG00000070759 3736 1.05916 190.223 200.306 1:46953689:T:C;rs72892776 996816 0.000402587 -0.141937 0.223637 0.225114
ENSG00000132763 3743 1.05729 189.503 198.714 1:45869554:GA:G -96172 0.00228269 -0.123842 0.688446 0.683987
ENSG00000236624 3743 1.0389 185.423 200.951 1:45976587:A:G;rs1044717 10835 5.49522e-59 -1.54952 9.999e-05 2.03673e-47
ENSG00000117450 3779 1.06011 183.65 198.094 1:45055946:C:T;rs270719 -932774 3.96318e-06 -0.105863 0.00369963 0.00515525
ENSG00000117448 3809 1.06166 176.465 196.452 1:45055946:C:T;rs270719 -960270 8.95529e-05 -0.0879298 0.0673933 0.0712867
ENSG00000132780 3768 0.985867 133.554 186.543 1:46982743:G:A;rs7518867 933224 0.00113414 0.0940688 0.483108 0.484997
ENSG00000159588 3748 1.08226 157.197 194.847 1:46090711:C:T;rs72637957 981 0.000599741 -0.255721 0.278287 0.278451
ENSG00000225447 3781 1.01236 178.795 206.227 1:45647195:C:CAGG -464675 0.00312832 0.302931 0.716535 0.719574
ENSG00000234329 3795 1.05515 160.142 196.319 1:47012448:T:C;rs4442318 894949 1.9231e-05 -0.30498 0.0164984 0.0186515
ENSG00000159596 3826 1.02159 155.463 196.464 1:46927103:T:C;rs942256 774216 0.00566089 0.0393335 0.87807 0.884369
ENSG00000159592 3828 1.00734 176.75 204.306 1:45869554:GA:G -284232 0.000820594 0.0597509 0.35699 0.347795
ENSG00000230896 3840 1.04845 152.828 195.686 1:46182893:GAA:G 20145 7.94847e-05 -0.166267 0.0556944 0.0597327
ENSG00000197429 3899 1.00791 165.798 201.765 1:46176576:A:T;rs79086794 -39747 0.000647511 0.0866479 0.307621 0.295676
ENSG00000086015 3895 1.00294 182.364 203.407 1:45678125:C:G;rs1938303 -574535 0.00621903 -0.095128 0.916667 0.914522
ENSG00000117461 4015 1.04737 180.657 198.227 1:46252144:C:T;rs7540578 -390017 6.26892e-08 -0.283352 9.999e-05 0.000165892
ENSG00000085998 4053 0.996648 182.732 200.282 1:47522229:G:C;rs138288436 836251 0.0031464 -0.0894031 0.770593 0.774892
ENSG00000085999 4090 1.06329 208.416 201.413 1:46136881:CT:C;rs5773890 -576480 0.000217458 0.405483 0.148296 0.146715
ENSG00000132128 4186 1.02179 189.298 197.79 1:46224780:G:C;rs11488313 -544501 0.000297663 0.0602076 0.204494 0.204794
ENSG00000173660 4186 1.06909 189.399 195.784 1:46946541:G:GAAAATTTTCCTATAA;rs11269037 177237 0.000585113 0.0790371 0.333111 0.321664
ENSG00000117481 4262 1.06692 182.119 194.981 1:46807445:A:G;rs66972124 1595 3.17253e-22 0.172117 9.999e-05 1.77923e-16
ENSG00000117480 4355 1.01694 190.085 198.714 1:46804254:T:G;rs11590411 -55684 0.000207924 0.141752 0.156578 0.155224
ENSG00000232022 4359 1.04938 193.701 197.729 1:47598605:T:A;rs12046525 700803 0.00139695 -0.23207 0.563944 0.553364
ENSG00000079277 4306 1.03059 228.241 200.185 1:47072012:C:CTGGG;rs3834016 -10504 1.78512e-10 0.234903 9.999e-05 1.63495e-06
ENSG00000142961 4306 0.97573 166.118 184.112 1:47080741:C:T;rs12029680 -1823 2.11045e-05 0.115134 0.0463954 0.0455015
ENSG00000123472 4246 1.04321 257.176 204.088 1:47522229:G:C;rs138288436 382689 9.97138e-05 -0.074183 0.089891 0.0929164
ENSG00000159658 4195 0.969252 237.06 205.765 1:47012448:T:C;rs4442318 -172377 0.0030207 -0.0594757 0.822514 0.8209
ENSG00000224805 4146 1.04547 289.653 203.054 1:47956855:C:T;rs78331180 311932 0.000461929 -0.277173 0.348659 0.343839
ENSG00000162366 4148 1.0358 312.305 205.036 1:47656998:T:A;rs2251786 281 9.07151e-06 0.560578 0.0121988 0.0149322
ENSG00000162367 4249 1.11379 282.89 195.005 1:47045561:AT:A;rs59076641 -652332 0.000865754 -0.139689 0.559218 0.546772
ENSG00000123473 4332 1.0685 304.601 199.784 1:48224494:C:T;rs6588490 444674 0.00120325 -0.174394 0.662914 0.652592
ENSG00000162368 4328 1.03921 299.185 201.583 1:47771862:T:C;rs9436429 -27608 0.000380763 0.0721056 0.330581 0.322574
ENSG00000237424 4080 1.05472 305.934 203.224 1:48002153:C:CA;rs11423597 101839 0.000366179 -0.228601 0.308951 0.300877
ENSG00000186564 4080 0.993797 319.564 206.252 1:48225296:A:G;rs6588491 323606 0.00403933 0.287423 0.946125 0.943104
ENSG00000117834 3640 1.03435 316.341 208.331 1:48910976:G:A;rs2485911 222618 2.25498e-06 0.296461 0.00309969 0.00395095
ENSG00000272491 3630 1.0407 298.759 204.562 1:48861921:G:A;rs2265766 166687 4.08303e-05 0.682133 0.0481952 0.0510244
ENSG00000235105 3232 1.07994 233.425 195.151 1:48216629:C:T;rs12082556 -685011 0.000631756 -0.484755 0.413295 0.402833
ENSG00000132122 3189 1.04068 271.773 205.316 1:48941851:A:G;rs2798117 4005 2.38656e-06 -0.282166 0.00369963 0.00396089
ENSG00000162373 2928 1.03069 186.345 199.151 1:48884216:CAAAAAAAAAAAAAAAAAAA:C -358426 0.00098341 -0.179695 0.440387 0.436494
ENSG00000271782 1856 1.01261 80.2082 192.768 1:50582089:T:C;rs967583 -320890 0.0119503 -0.431259 0.888988 0.886641
ENSG00000185104 1980 1.03913 111.302 194.969 1:50854901:T:C;rs11584889 -571035 0.000290172 0.0662236 0.12424 0.126973
ENSG00000123080 1981 1.0337 126.092 201.559 1:51640313:G:C;rs11580368 213895 0.00204441 0.109602 0.5005 0.487612
ENSG00000123091 2040 1.04363 119.701 198.325 1:52235809:AT:A;rs111908339 533865 3.38254e-06 -0.168726 0.00229977 0.00312703
ENSG00000085831 2005 1.03592 100.532 194.312 1:51391845:C:T;rs12095997 -418944 0.0143993 -0.275298 0.94702 0.953281
ENSG00000227070 1831 1.01554 94.1522 193.838 1:51929914:A:AT;rs11375231 -54068 0.00590148 0.300785 0.764706 0.757556
ENSG00000085832 1830 0.983178 110.209 206.787 1:51168686:T:A;rs56274214 -816315 0.0194601 0.0534771 0.972789 0.9768
ENSG00000117859 1835 1.02179 107.117 200.708 1:52036691:G:C;rs11205861 -6161 0.000263655 0.0517752 0.09999 0.101111
ENSG00000266993 2226 1.02009 125.958 194.616 1:52195029:C:T;rs856600 -64609 0.000319117 -0.306779 0.167419 0.161656
ENSG00000078618 2449 1.02908 147.712 200.951 1:51635355:CT:C -709123 0.00163808 0.107008 0.480326 0.485956
ENSG00000198841 2709 1.07399 135.055 195.467 1:53088030:GT:G 588541 0.00193702 0.0891572 0.543431 0.524719
ENSG00000134717 2819 1.00177 135.56 196.391 1:52018630:A:C;rs12068026 -503168 0.00258086 -0.0426222 0.637174 0.636688
ENSG00000117862 2819 1.01101 154.65 203.759 1:53408366:GT:G 886522 5.96958e-05 0.0942933 0.0372963 0.0411955
ENSG00000157077 3022 0.94848 185.92 210.337 1:53232962:GTTGTTATT:G;rs72317376 624915 0.00602177 0.16496 0.889778 0.895585
ENSG00000154222 3420 1.04055 195.042 199.139 1:52834100:C:A;rs72899815 2234 3.32931e-06 0.102671 0.00329967 0.00501867
ENSG00000085840 3470 1.06058 212.677 199.893 1:52369967:G:T;rs61780678 -500165 0.000442658 0.263494 0.278133 0.269146
ENSG00000134748 3470 1.05737 219.929 202.24 1:52921448:C:T;rs72903628 51211 2.87162e-19 0.0939875 9.999e-05 2.42982e-14
ENSG00000134744 3696 1.02602 209.538 197.474 1:52912813:T:A;rs6680054 -106347 3.219e-07 0.089745 0.0009999 0.000932727
ENSG00000116157 3734 1.01465 219.404 199.711 1:53070393:C:T;rs3753754 2348 3.08091e-08 -0.176985 0.00019998 0.000137024
ENSG00000182183 3790 0.991673 285.067 211.492 1:53119747:G:C;rs80127752 20730 0.000806879 -0.187086 0.445285 0.442233
ENSG00000162377 3913 1.01943 279.861 206.227 1:52661348:CAG:C;rs10575332 -502691 0.00168894 0.0961657 0.693213 0.690993
ENSG00000162378 3974 1.03363 266.873 203.674 1:53249657:C:CGT;rs143550867 57530 3.83518e-05 0.107868 0.0440956 0.0457025
ENSG00000228929 4010 1.02698 246.641 199.784 1:53735026:C:T;rs10888777 496705 7.88374e-05 0.311314 0.0881912 0.0887174
ENSG00000121310 4056 1.01548 272.079 205.109 1:53344748:G:A;rs1242201 -48137 2.18668e-06 0.151861 0.00479952 0.00429934
ENSG00000116171 4056 1.05612 265.954 199.893 1:53067914:T:G;rs11810754 -324988 0.0126946 -0.0364415 0.999002 0.998827
ENSG00000174348 4176 1.05676 213.313 191.115 1:53457832:A:C;rs141420838 -70023 0.000937234 -0.651523 0.536154 0.525675
ENSG00000162383 4187 1.04258 253.231 196.756 1:53616806:G:A;rs10888769 8516 0.00194177 -0.58898 0.760638 0.762047
ENSG00000157184 4243 1.02496 334.478 209.936 1:54323653:CA:C;rs71246227 661551 0.00382128 -0.0416671 0.920037 0.926758
ENSG00000236723 4251 1.00517 334.854 209.072 1:54370306:G:A;rs2294512 690858 0.000890696 0.352328 0.534437 0.539991
ENSG00000162384 4263 1.03757 296.372 204.124 1:53663128:G:T;rs3766760 -23162 6.31063e-06 -0.0972398 0.00919908 0.0107188
ENSG00000162385 4300 1.05993 263.912 195.735 1:53600078:A:G;rs3737989 -104205 0.00032196 0.0803602 0.292177 0.287612
ENSG00000270172 4307 0.996355 245.58 194.641 1:54198318:A:G;rs797911 488105 0.000259936 -0.189201 0.262661 0.265331
ENSG00000157193 4417 1.05001 325.475 203.309 1:54690596:TAC:T;rs67459981 896853 2.60124e-05 -0.0955272 0.0342966 0.0386813
ENSG00000225675 4418 1.02191 298.096 200.124 1:53796921:G:T;rs1413874 3015 4.9437e-07 -0.780127 0.0019998 0.00169264
ENSG00000230138 4451 1.14066 293.578 191.99 1:54197141:T:C;rs797909 363223 0.00582951 -0.109418 0.98913 0.986189
ENSG00000058804 4958 1.02748 461.923 208.89 1:54171212:C:G;rs1173586 -133322 7.38872e-05 0.0989673 0.114596 0.114812
ENSG00000058799 4999 1.03391 403.854 202.118 1:54314043:C:T;rs4354491 -42365 0.000811437 -0.1585 0.632344 0.630096
ENSG00000081870 5107 1.04194 425.808 203.078 1:54889174:C:T;rs72895838 477571 0.000233785 -0.0696572 0.296329 0.297307
ENSG00000116212 5108 1.042 453.533 205.644 1:55211973:G:C;rs7555757 800222 0.000461243 -0.063644 0.472839 0.464737
ENSG00000272091 5199 1.04354 468.581 205.255 1:54517324:A:G;rs10489446 23151 1.44661e-12 0.641561 9.999e-05 2.91755e-08
ENSG00000203276 5197 1.04786 510.387 208.89 1:54531389:A:AAT;rs112344177 30835 1.03146e-09 -0.438577 9.999e-05 6.58165e-06
ENSG00000116209 5141 1.0182 404.449 198.568 1:54213246:C:T;rs72660694 -305932 0.000867318 0.107598 0.698535 0.689737
ENSG00000116205 5143 1.03767 479.099 206.227 1:54704510:A:C;rs2274662 185249 0.00211893 0.059827 0.913321 0.910923
ENSG00000212670 5020 1.04946 495.509 207.407 1:54562444:A:G;rs7524477 -7525 5.63022e-20 0.241918 9.999e-05 7.1159e-15
ENSG00000248835 4818 1.00795 428.86 204.963 1:54741120:T:C;rs4927080 103122 0.000165448 -0.149479 0.234152 0.234748
ENSG00000116221 4798 1.0506 464.558 206.519 1:54444174:T:A;rs1008406 -205541 0.000898319 -0.0975916 0.671812 0.66722
ENSG00000215883 4785 1.03029 386.615 198.811 1:54019422:C:CTTAGGGGTAG;rs80026096 -646288 0.00083969 -0.183041 0.655534 0.656275
ENSG00000225632 4918 1.00551 485.874 209.425 1:54655774:G:A;rs7528517 -95305 3.48734e-05 -0.443211 0.0687931 0.0680133
ENSG00000157216 4859 1.0723 460.679 204.781 1:54894388:AT:A;rs56942560 15235 1.83621e-05 -0.103052 0.0321968 0.0358621
ENSG00000162390 4864 1.03025 430.402 202.908 1:54211693:C:T;rs114686513 -796238 0.000181242 -0.450535 0.249377 0.255804
ENSG00000243725 4946 0.999574 497.193 211.82 1:55999067:A:G;rs356096 817571 0.00114853 0.106743 0.735489 0.741355
ENSG00000162396 4927 1.05389 443.8 204.623 1:55230463:C:G;rs1180943 275 2.23427e-07 -0.15228 0.00059994 0.000809014
ENSG00000006555 4936 1.03159 473.292 207.954 1:56088923:T:C;rs57338499 821982 0.000106283 -0.144848 0.160777 0.160543
ENSG00000162398 4936 1.03737 476.394 208.817 1:55263877:C:A;rs1147986 -7860 1.60682e-05 -0.386851 0.0291971 0.0318698
ENSG00000116133 4955 1.02976 486.202 208.89 1:55364852:A:G;rs12732413 11960 1.99182e-07 0.237284 0.00069993 0.000747267
ENSG00000162402 5047 0.992409 441.674 209.948 1:55306758:G:A;rs6703273 -374029 0.001741 0.0817659 0.824547 0.835018
ENSG00000234810 5163 1.07893 362.047 198.142 1:56801873:G:C;rs2994569 755162 0.000235555 -0.385229 0.284456 0.278359
ENSG00000233147 5082 1.04857 369.059 201.741 1:55961169:T:C;rs1165384 -328312 0.000397049 -0.49808 0.385593 0.388028
ENSG00000162407 5077 1.0244 378.306 204.829 1:56921785:TA:T;rs5774283 -189190 2.47346e-05 -0.403199 0.0413959 0.0445408
ENSG00000173406 4636 1.03125 397.81 206.021 1:58992273:CA:C;rs10574530 -20134 0.000459147 0.268348 0.435217 0.421504
ENSG00000162600 4636 1.0649 393.605 205.097 1:58958597:C:A -53878 1.26914e-13 0.151533 9.999e-05 2.01162e-09
ENSG00000184292 4592 1.03427 428.81 210.458 1:59045605:G:A;rs12068597 2438 7.71072e-34 2.1365 9.999e-05 4.2338e-27
ENSG00000162601 4507 1.03343 397.672 208.282 1:59148608:G:C;rs6658366 -17157 0.000508849 -0.0985342 0.438458 0.428926
ENSG00000177606 4399 0.91552 445.155 216.063 1:60209170:T:C;rs1207939 959384 0.00198303 0.189568 0.848305 0.851475
ENSG00000234807 4403 1.03064 416.718 210.617 1:58900084:G:GAA;rs113433831 -350740 3.33608e-05 0.422019 0.050095 0.0497752
ENSG00000232453 4302 1.01981 316.288 199.297 1:58571753:TTTCC:T;rs139152915 -790623 0.0011266 0.321004 0.676351 0.670393
ENSG00000230812 4106 1.03337 454.156 211.978 1:60019325:G:A;rs76274856 533265 0.000624484 -0.513127 0.495545 0.501149
ENSG00000172456 3909 1.03356 359.754 208.562 1:59782114:G:A;rs76609602 19803 1.01543e-12 0.331054 9.999e-05 1.36059e-08
ENSG00000134709 3296 1.02609 278.923 202.045 1:61116869:T:TA 836410 0.00023892 0.226613 0.216807 0.219447
ENSG00000134716 3348 1.03261 297.436 205.692 1:60280451:C:T;rs12127291 -112012 5.27482e-06 0.399495 0.00769923 0.00881584
ENSG00000162598 3262 1.04564 275.482 202.24 1:60654116:A:G;rs72669699 114673 7.65908e-11 1.62804 9.999e-05 6.59952e-07
ENSG00000162599 3443 1.06545 315.099 201.437 1:61640688:T:A;rs11207705 309756 9.39868e-05 -0.145506 0.112497 0.111469
ENSG00000162604 4207 1.09026 483.258 208.829 1:61484997:T:C;rs2173346 -706099 0.00155471 0.0512453 0.825908 0.815032
ENSG00000132849 4222 1.00828 393.195 202.385 1:62108837:CT:C -99313 0.000829329 0.133484 0.640435 0.635273
ENSG00000240563 4712 1.03097 541.742 212.61 1:62664452:ACCT:A;rs58127767 3948 7.6069e-11 -0.842465 9.999e-05 6.35054e-07
ENSG00000162607 4717 1.08428 465.168 204.063 1:62859245:C:T;rs12033521 -42724 2.14491e-05 0.0766607 0.0370963 0.0409855
ENSG00000116641 4742 1.02414 523.641 213.607 1:63155349:G:A;rs10889356 1379 3.28412e-08 -0.169188 0.00019998 0.000130324
ENSG00000125703 4830 1.0099 493.367 212.927 1:63221167:G:A;rs6698990 -28640 0.000181764 -0.102509 0.233715 0.229257
ENSG00000088035 4925 1.02248 380.44 208.258 1:64026183:CT:C;rs11347600 192921 0.00142479 -0.0434151 0.730124 0.732668
ENSG00000203965 5019 1.03617 453.721 212.465 1:64044117:A:AT;rs34381659 55073 0.000156359 -0.0984494 0.184755 0.181946
ENSG00000116652 5017 1.01355 384.466 206.458 1:64061522:A:G;rs2301063 46933 8.18549e-05 0.439169 0.119067 0.117116
ENSG00000079739 5058 1.05538 414.878 207.188 1:63993270:T:C;rs6684993 -65678 1.8733e-09 -0.146486 9.999e-05 9.41025e-06
ENSG00000142856 5058 1.04646 399.278 205.255 1:63893394:A:G;rs6697508 -165999 2.23578e-17 -0.303277 9.999e-05 1.61755e-12
ENSG00000185483 4970 1.08102 375.526 198.3 1:64309093:G:A;rs4915931 69399 0.00272195 -0.415566 0.921731 0.931081
ENSG00000158966 4813 1.03515 359.58 205.96 1:65455477:C:A;rs573741 519048 8.96408e-05 0.395521 0.113789 0.113715
ENSG00000162437 4896 1.01931 282.95 197.376 1:65219883:C:G;rs10889499 9104 1.20669e-09 -0.315316 0.00019998 1.42233e-05
ENSG00000162434 4829 0.971031 369.25 213.875 1:64529686:A:T;rs834340 -902502 0.00179963 -0.0923788 0.769408 0.76662
ENSG00000226891 4819 1.05804 347.085 206.203 1:65887508:C:G;rs9436737 419348 0.000398705 -0.364412 0.335343 0.330444
ENSG00000272506 4812 1.04791 322.828 202.106 1:64863911:C:T;rs12141085 -605860 0.000580977 0.409337 0.44 0.443207
ENSG00000265996 4776 1.04016 356.129 207.857 1:65152939:A:G;rs75681619 -370587 0.00064217 -0.205357 0.465365 0.458296
ENSG00000162433 4622 1.0478 315.767 204.1 1:65640280:G:A;rs41403544 27047 6.81574e-06 -0.469866 0.00969903 0.0116599
ENSG00000116675 4599 1.06171 273.442 194.604 1:65703484:A:G;rs12032616 -10419 0.0010407 0.360627 0.631944 0.616129
ENSG00000116678 4158 1.00738 320.177 209.231 1:65900690:G:T;rs55655800 14441 1.35447e-09 0.431173 9.999e-05 8.14533e-06
ENSG00000213625 4158 1.03414 317.876 207.942 1:65886142:C:G;rs12564738 -129 1.8808e-09 0.150642 9.999e-05 8.61491e-06
ENSG00000184588 4726 1.03159 293.646 203.176 1:66799150:TAC:T;rs34525171 540952 0.00154939 0.116071 0.70049 0.702287
ENSG00000152760 4542 1.03231 338.54 204.586 1:67198642:C:T;rs485122 -19501 5.32895e-19 -1.04847 9.999e-05 9.1521e-14
ENSG00000152763 4666 1.05539 350.209 204.063 1:68145621:C:T;rs56315442 755050 0.00137208 -0.274754 0.726415 0.71377
ENSG00000198160 4666 1.07214 322.453 199.832 1:67963457:G:A;rs6588266 572878 0.000443104 0.100093 0.392703 0.37908
ENSG00000116704 4767 1.02634 428.544 212.562 1:68372986:AT:A;rs34790237 853203 0.000672586 -0.07671 0.51202 0.501321
ENSG00000162594 4800 1.02314 408.041 211.103 1:67440222:T:C;rs72926093 -191862 0.00105816 -0.38757 0.648316 0.640832
ENSG00000081985 4820 1.04658 391.926 205.607 1:67809317:A:T;rs10889683 36269 9.52335e-06 -0.239962 0.0151985 0.0183137
ENSG00000142864 5004 1.06721 360.982 200.829 1:67821105:G:A;rs113459960 -74994 0.000406326 0.0479511 0.388436 0.386067
ENSG00000116717 4760 1.06824 307.835 194.835 1:68095872:G:A;rs787480 -54873 0.00102606 -0.128428 0.65942 0.652184
ENSG00000116729 4284 1.05259 343.823 203.796 1:68737383:C:A;rs59129922 38579 2.42886e-10 0.386191 9.999e-05 1.77771e-06
ENSG00000024526 4319 1.03839 340.234 205.012 1:69633213:A:T;rs1763920 670308 0.000267521 0.480419 0.263699 0.25806
ENSG00000033122 3573 1.04384 243.33 203.297 1:70109127:C:T;rs1145929 75045 6.51e-21 1.55111 9.999e-05 1.33306e-15
ENSG00000066557 3843 1.03513 287.34 204.598 1:71076276:C:G;rs143339299 404972 0.000176187 -0.112759 0.160391 0.163811
ENSG00000116754 3843 0.996774 320.9 211.443 1:70815183:CA:C;rs146637791 143817 0.00206894 -0.0685363 0.766462 0.768985
ENSG00000118454 3699 1.03132 272.148 202.738 1:71076276:C:G;rs143339299 255858 0.000344779 -0.0890175 0.273423 0.273135
ENSG00000197568 3699 1.06045 266.304 202.252 1:70853028:AT:A;rs112782095 32539 7.88699e-10 0.513044 9.999e-05 3.88567e-06
ENSG00000116761 3575 1.01701 249.785 198.823 1:70867001:T:TA;rs11428269 -9901 7.86755e-13 0.463017 9.999e-05 2.89159e-08
ENSG00000235782 3263 1.01196 270.284 208.525 1:71480939:T:C;rs4649933 67876 0.00294903 -0.392194 0.833472 0.826434
ENSG00000050628 3391 1.0528 253.08 203.431 1:72299344:C:T;rs6683448 785852 9.66951e-05 -0.261642 0.0852915 0.088764
ENSG00000207721 3380 1.03292 217.901 192.355 1:71121684:CATCT:C;rs71702149 -411716 0.000271206 -0.226298 0.244923 0.245097
ENSG00000132485 3373 1.10972 237.393 197.863 1:70815183:CA:C;rs146637791 -731798 0.00142762 -0.0774112 0.622512 0.610242
ENSG00000172260 3846 1.01754 147.311 195.54 1:72813218:C:A;rs1432639 64800 5.57164e-13 0.541495 9.999e-05 1.80636e-08
ENSG00000162620 3684 1.05859 223.698 204.392 1:74681010:C:CT;rs71798754 17138 2.93031e-25 -0.663466 9.999e-05 9.98488e-20
ENSG00000254685 3684 1.04351 216.301 203.784 1:74545527:A:G;rs1843023 -118370 1.3645e-08 -0.153023 9.999e-05 3.91892e-05
ENSG00000259030 3684 1.02742 167.667 191.54 1:74536803:T:C;rs7535276 -127117 4.15558e-12 0.534967 9.999e-05 1.32333e-07
ENSG00000178965 3820 1.01116 231.283 203.091 1:75811811:T:C;rs1343517 672388 0.000216172 -0.491485 0.178846 0.172005
ENSG00000272864 3903 1.04857 230.193 200.708 1:75226252:A:G;rs28482086 61234 5.83499e-14 -0.900104 9.999e-05 1.36453e-09
ENSG00000162623 3952 1.06691 225.699 199.638 1:75241971:T:C;rs12125889 43134 2.79183e-06 -0.0927667 0.0029997 0.00425061
ENSG00000116791 3952 1.05061 231.82 201.291 1:75198740:A:C;rs2345436 -353 3.22742e-45 -0.477881 9.999e-05 3.17101e-36
ENSG00000137968 4760 1.05944 259.176 198.349 1:75832001:C:T;rs1249847 -244801 2.01159e-22 -2.65047 9.999e-05 1.14869e-16
ENSG00000117054 4872 1.01662 275.861 202.13 1:76212891:C:CT;rs143191741 22854 2.40901e-06 0.097014 0.0049995 0.00541522
ENSG00000137955 4927 1.02253 264.958 201.656 1:76626260:C:A;rs11162090 374380 0.00149815 -0.0498764 0.669118 0.670153
ENSG00000057468 4930 1.0146 277.192 200.221 1:76328894:G:A;rs12732407 66326 1.16331e-06 -0.586786 0.00239976 0.00331598
ENSG00000184005 4932 1.05931 294.645 200.16 1:76517798:T:TA;rs11453018 -22607 3.08135e-05 0.198985 0.0416958 0.0440356
ENSG00000226415 4707 1.00661 252.366 195.808 1:76741876:C:CTA;rs59142016 -423599 0.000911634 -0.270419 0.561099 0.560531
ENSG00000226084 3847 1.1013 257.485 196.367 1:77726241:C:T;rs10493596 131472 0.00306813 0.118931 0.877301 0.871528
ENSG00000142892 3933 1.0031 307.092 209.644 1:77582280:T:C;rs12136128 -102836 0.00221436 -0.0666583 0.78881 0.784413
ENSG00000154027 3936 1.02474 290.472 206.799 1:77899640:C:T;rs12093881 151903 3.68524e-07 0.346032 0.00059994 0.000874768
ENSG00000036549 3651 1.034 221.314 199.492 1:78774078:A:G;rs6696390 624973 0.00244404 -0.0615518 0.766462 0.762946
ENSG00000077254 3687 1.05528 229.237 199.358 1:77738757:C:G;rs12132703 -486781 0.000166118 0.0868303 0.140452 0.140602
ENSG00000180488 3694 1.05308 178.086 189.607 1:78487615:C:T;rs72685391 242305 0.0011754 -0.116792 0.561099 0.539241
ENSG00000219201 3712 1.02285 235.952 203.577 1:77983289:G:A;rs56010467 -294333 0.000276646 -0.416663 0.204536 0.2034
ENSG00000162614 3806 1.04316 226.968 198.276 1:78014583:CT:C;rs34026852 -339616 0.00106294 -0.18784 0.552124 0.528453
ENSG00000235927 3806 1.07418 230.6 199.309 1:78309982:CAT:C;rs5775427 -45243 1.2106e-08 0.599526 9.999e-05 3.8274e-05
ENSG00000162613 3881 1.10674 213.659 196.987 1:77473070:T:C;rs34336958 -971725 0.00427057 -0.056344 0.890569 0.888876
ENSG00000162616 3881 1.00685 261.901 208.003 1:77582280:T:C;rs12136128 -862580 0.000935545 -0.117525 0.483108 0.476832
ENSG00000273338 3868 1.05227 245.527 203.322 1:79431817:C:T;rs12023956 961578 0.000805106 0.596211 0.428877 0.429467
ENSG00000137959 4212 1.02196 188.315 193.352 1:79769233:A:T;rs10735756 683625 9.12914e-05 -0.48712 0.0936906 0.0955209
ENSG00000137965 4313 1.01421 202.232 195.091 1:79769233:A:T;rs10735756 653751 3.29432e-05 -0.391832 0.0432957 0.0448403
ENSG00000234184 5328 1.07629 346.304 200.805 1:80741675:A:G;rs1954338 -259766 0.000742873 0.274468 0.539623 0.538723
ENSG00000227288 4501 1.03723 480.893 215.687 1:82670035:AAC:A;rs72413475 702555 0.00155654 -0.476892 0.776571 0.778276
ENSG00000137941 4433 1.0549 352.338 205.62 1:83475391:A:G;rs12022479 -989443 0.00014603 -0.22173 0.155798 0.159472
ENSG00000271576 4365 1.04874 311.693 200.331 1:85213900:C:T;rs12085269 670285 0.00024835 0.213766 0.255032 0.250727
ENSG00000142875 4365 1.02097 313.509 203.699 1:84749166:A:G;rs11163936 205420 0.000702696 0.0917514 0.488531 0.485871
ENSG00000203943 4242 0.986568 371.21 208.878 1:84023383:A:G;rs4907149 -740667 0.0021118 -0.26583 0.839061 0.840607
ENSG00000117133 4232 1.02858 366.523 208.513 1:84944940:G:A;rs11163977 -3 5.72561e-07 -0.105125 0.00149985 0.00143788
ENSG00000122432 4241 1.07433 352.143 204.063 1:84955752:A:G;rs12124731 -16223 2.85783e-06 -0.323732 0.00369963 0.00538017
ENSG00000174021 4241 1.02596 336.877 203.978 1:84832120:T:G;rs6669915 -140129 1.37247e-05 0.154043 0.0240976 0.0249406
ENSG00000117151 4286 1.07332 329.769 199.382 1:84936874:G:C;rs72946397 -103290 0.000581148 -0.206043 0.475309 0.46289
ENSG00000117155 4165 1.01283 358.456 207.407 1:85948952:CT:C;rs71582956 792465 0.00777324 -0.0874286 0.997012 0.995663
ENSG00000171517 4165 1.06217 367.728 207.382 1:85361011:T:A;rs6660755 2114 1.26071e-19 1.15431 9.999e-05 7.12977e-15
ENSG00000153898 4251 1.02283 386.406 210.471 1:85715453:G:T;rs11161567 252656 1.85579e-05 0.185355 0.0265973 0.0288776
ENSG00000162643 4264 1.04777 380.728 207.954 1:85447757:G:GT;rs11461473 -17074 2.23264e-09 -0.820539 9.999e-05 1.03053e-05
ENSG00000055732 4423 1.01643 413.628 212.404 1:85581281:G:A;rs10747316 67098 0.000277696 0.391384 0.275378 0.270925
ENSG00000097096 4695 1.0462 342.033 201.218 1:85651520:G:T;rs817449 -15210 0.000139262 -0.378924 0.173273 0.173356
ENSG00000162642 4632 1.10635 302.036 194.142 1:85211579:A:G;rs11581202 -513777 0.00132308 0.0403698 0.717563 0.713868
ENSG00000142867 4608 1.04533 355.967 204.428 1:85884024:T:C;rs7539738 141250 0.00024991 -0.087651 0.264256 0.256342
ENSG00000153904 4563 1.05168 358.408 203.759 1:85987130:T:A;rs671020 -56804 5.39924e-07 1.1706 0.00119988 0.00148327
ENSG00000117174 4560 1.02974 363.344 206.191 1:86949040:G:A;rs5744357 774923 0.000667102 -0.071614 0.503521 0.496021
ENSG00000171502 4214 1.06198 259.917 199.929 1:86952601:A:G;rs2075630 329974 0.000311749 -0.198476 0.254448 0.248595
ENSG00000122417 4271 1.03491 315.133 206.398 1:86660419:C:A;rs4655915 -201605 3.27522e-05 0.0828219 0.039696 0.0426312
ENSG00000261737 4219 1.04926 278.635 203.443 1:87743805:G:A;rs60949844 573659 0.000279755 -0.295039 0.223587 0.22798
ENSG00000097033 4219 1.05925 261.427 198.483 1:86356828:G:A;rs1965928 -813432 0.000269407 -0.185519 0.236141 0.234104
ENSG00000230721 4165 1.00572 317.729 210.69 1:87827248:T:A;rs12089211 576651 0.000621486 -0.453246 0.410246 0.405118
ENSG00000183291 4071 1.04544 278.212 200.282 1:88132380:G:T;rs983332 752272 0.000596257 0.0593861 0.42723 0.41789
ENSG00000153936 4071 1.03425 282.757 202.969 1:87348808:CA:C;rs34608814 -31524 0.000119827 -0.0926321 0.12472 0.125243
ENSG00000143013 3760 1.03148 320.163 206.154 1:88391595:T:C;rs12748215 597443 6.40043e-05 0.102191 0.0756924 0.0773182
ENSG00000065243 3927 1.03203 254.866 204.367 1:88192230:T:A;rs305460 -957676 0.00355166 0.122504 0.881938 0.873153
ENSG00000241975 3959 0.98854 239.267 205.437 1:89082829:A:T;rs55683189 -211957 0.00167132 0.255434 0.644559 0.649243
ENSG00000137947 3935 1.00107 195.827 191.261 1:89797161:C:G;rs67165315 439533 8.42884e-05 0.115345 0.10507 0.105557
ENSG00000137944 3820 1.06856 242.438 203.662 1:89418403:C:T;rs1409152 -40234 3.26145e-09 -0.100038 9.999e-05 9.84465e-06
ENSG00000213516 3820 1.02831 237.943 204.294 1:89043609:G:A;rs7513469 -415035 0.00013328 -0.0858129 0.108935 0.112498
ENSG00000117226 3785 0.982468 152.436 181.984 1:89475929:T:C -12649 5.87752e-06 -0.334855 0.0177982 0.0176737
ENSG00000117228 3739 1.00006 170.209 188.452 1:89788893:G:C;rs10922607 257849 1.57807e-05 0.319422 0.030397 0.0290846
ENSG00000234518 3810 1.06001 223.033 199.151 1:88989017:C:G;rs12143684 -581434 0.00160232 -0.172397 0.650422 0.63182
ENSG00000162645 3847 1.02324 235.103 200.392 1:89788893:G:C;rs10922607 172753 0.000190768 0.176763 0.169834 0.166824
ENSG00000213512 3900 1.04555 251.248 203.881 1:89572014:C:T;rs4655899 -69710 3.26951e-45 2.54445 9.999e-05 1.74052e-36
ENSG00000162654 3924 0.984056 212.43 195.711 1:89783209:T:A;rs2390735 118593 1.18339e-05 0.266283 0.0224978 0.0232318
ENSG00000154451 3904 1.01809 211.051 194.75 1:89788893:G:C;rs10922607 50348 2.22774e-05 0.300368 0.0320968 0.034333
ENSG00000183347 3938 1.02908 262.451 206.434 1:90359589:G:A;rs3936019 529971 0.00153677 0.4204 0.635556 0.632034
ENSG00000225492 3878 1.01439 231.973 198.957 1:89797161:C:G;rs67165315 -76078 4.21728e-05 0.86728 0.0547945 0.0542701
ENSG00000197147 3933 1.04647 251.548 203.395 1:90022971:G:C;rs4658280 32575 1.20038e-22 0.2283 9.999e-05 4.06151e-17
ENSG00000231999 3901 1.03677 283.213 208.124 1:89564383:A:AT;rs150600391 -534071 0.000565267 0.12846 0.35346 0.351469
ENSG00000171488 3902 1.06292 265.021 203.37 1:90210777:C:G;rs17130872 112145 3.59652e-05 0.0836356 0.0383962 0.0393139
ENSG00000231613 3939 1.04407 302.019 206.945 1:90229187:G:C;rs527317 -25287 1.59237e-14 -0.893431 9.999e-05 3.00954e-10
ENSG00000272931 4035 0.99891 237.069 195.504 1:90574807:T:TA;rs111960740 288379 0.00117393 -0.339578 0.619048 0.617846
ENSG00000171492 4035 1.05494 289.521 204.27 1:90329218:A:AG;rs79443646 42644 0.00059579 0.0551218 0.392395 0.392957
ENSG00000162664 3761 1.05616 258.323 201.085 1:90282195:T:C;rs1407559 -178477 0.00796771 -0.0380954 0.983301 0.986951
ENSG00000122482 4467 1.06141 381.319 201.255 1:92435380:GT:G;rs66466350 947550 0.00281645 0.0746158 0.926852 0.930394
ENSG00000097046 4221 1.04584 355.143 207.844 1:91933287:G:C;rs6684013 -33122 4.33367e-09 -0.173992 9.999e-05 1.76721e-05
ENSG00000069702 3965 1.01544 269.957 198.677 1:92118526:T:G;rs17131517 -253367 0.00429691 -0.193021 0.949715 0.944656
ENSG00000172031 4048 0.997694 349.352 210.799 1:91645183:C:T;rs56303608 -850357 0.000394992 -0.399993 0.333111 0.323937
ENSG00000189195 4058 1.06047 274.331 199.309 1:92538104:G:A;rs6691918 -7759 1.17366e-05 0.370038 0.0154985 0.0186696
ENSG00000069712 3907 1.04637 282.381 203.966 1:92539600:G:GT;rs201100718 -92943 5.62342e-09 0.252921 9.999e-05 2.3141e-05
ENSG00000273487 3818 1.04837 255.055 198.92 1:92581818:T:C;rs4437922 -72977 0.000257119 -0.336146 0.220825 0.222836
ENSG00000122484 3815 1.09948 231.392 196.598 1:92917312:A:AT;rs112383098 152789 0.00041307 0.0856323 0.28478 0.281721
ENSG00000174842 3815 1.02951 241.724 201.461 1:92162292:C:T;rs2765888 -602253 0.000322491 -0.128215 0.253675 0.242762
ENSG00000162676 3722 1.04701 242.881 201.936 1:92069892:T:C;rs1192408 -882542 0.00271213 0.140099 0.80791 0.802478
ENSG00000067208 3517 1.00742 149.892 195.747 1:92512218:G:A;rs11807276 -745744 0.00469438 0.127207 0.836257 0.839487
ENSG00000122406 3540 0.967682 172.13 205.765 1:92936697:C:T;rs7552212 -360886 0.00412581 -0.0735717 0.805958 0.80363
ENSG00000251795 3535 1.02758 154.914 197.133 1:93303603:T:C;rs6604026 27 9.21716e-08 -0.246762 0.00039996 0.000247391
ENSG00000207523 3538 1.03526 173.776 203.723 1:93447486:G:A;rs2086314 141209 0.00306189 -0.24391 0.717049 0.712194
ENSG00000154511 3563 1.03835 151.508 197.449 1:93267953:A:ATT;rs10665085 -159105 0.00321724 0.0994649 0.72906 0.720956
ENSG00000143033 3773 1.03434 190.244 201.097 1:94194250:G:A;rs58038827 649457 0.000844256 0.056564 0.392241 0.38658
ENSG00000122483 3886 1.04423 191.449 198.057 1:92730890:A:AC;rs34392135 -914587 0.00122199 -0.0714902 0.51758 0.509146
ENSG00000117500 3884 1.04454 212.844 202.3 1:93768407:G:T;rs626714 122121 7.58471e-06 0.0968557 0.00719928 0.00932995
ENSG00000117505 3930 1.04766 204.315 199.48 1:93818448:ATTTTT:A;rs66850500 7002 7.83613e-06 -0.071381 0.00869913 0.010256
ENSG00000223745 3930 1.04427 200.133 198.373 1:93738632:C:CT -72951 2.89101e-27 -0.424382 9.999e-05 1.36713e-20
ENSG00000137942 3901 1.03444 181.895 193.583 1:93853190:T:A;rs60013975 -60499 0.00167209 0.151354 0.628374 0.625081
ENSG00000224093 4008 1.07695 210.609 196.781 1:94529289:G:GAA;rs143149524 471532 0.00117072 -0.443245 0.537883 0.527112
ENSG00000137936 4424 1.03386 262.116 200.939 1:94399231:G:GA;rs112404639 86524 1.6628e-05 -0.363656 0.0244976 0.0248565
ENSG00000260464 4424 1.04348 286.015 205.936 1:94314834:A:G;rs6681169 2103 0.000447678 0.267678 0.317576 0.312746
ENSG00000067334 4477 1.04448 285.2 204.44 1:94753694:C:G;rs142418728 408219 0.00032538 -0.0601512 0.254707 0.2561
ENSG00000023909 4510 1.0165 235.925 191.273 1:94376869:C:T;rs115368318 1902 2.62011e-05 -0.106048 0.0473953 0.0499606
ENSG00000137962 4529 1.0361 307.222 202.945 1:94610395:C:T;rs17111161 -130230 7.68898e-05 0.537692 0.0914909 0.0947887
ENSG00000117528 4540 1.04564 333.624 204.367 1:94948133:T:C;rs2147795 64199 3.23458e-06 -0.0676162 0.00629937 0.00648988
ENSG00000143036 4452 1.07305 312.641 198.434 1:94420698:AT:A -865201 0.000318242 -0.500219 0.319095 0.303524
ENSG00000117519 4336 1.03049 329.647 202.106 1:95628979:C:CT;rs78689095 236144 2.44678e-05 0.263388 0.0383962 0.0417626
ENSG00000172339 4239 1.01557 302.948 203.078 1:94608806:AAAC:A;rs139957705 -929696 0.000893111 0.123547 0.551819 0.5524
ENSG00000152078 4172 1.05186 301.271 202.252 1:95597575:T:C;rs35961290 14680 5.92685e-09 0.834225 0.00019998 2.77666e-05
ENSG00000122481 4136 1.03287 305.733 203.212 1:95664555:A:C;rs1414906 -35157 1.49887e-05 0.0960431 0.0215978 0.024416
ENSG00000228502 4126 1.07313 211.235 195.297 1:96214131:A:G;rs10735792 -698356 0.00108774 -0.13414 0.543136 0.521046
ENSG00000137970 4054 0.990203 314.187 218.653 1:97751239:AT:A;rs113145453 606062 0.0017404 0.122199 0.65812 0.655412
ENSG00000117569 3964 1.04869 200.286 196.343 1:97266007:A:G;rs35137759 78785 3.64462e-05 0.0741116 0.0367963 0.0407818
ENSG00000228057 3381 1.05632 220.242 202.069 1:98794000:AT:A;rs113977905 782742 0.00079177 0.379089 0.395028 0.397893
ENSG00000188641 3370 1.03481 230.334 205.814 1:98831645:T:C;rs13374556 445039 0.000387798 -0.124204 0.237654 0.236999
ENSG00000162627 3519 1.06618 240.799 202.957 1:99127205:A:G;rs12723363 -32 4.94456e-45 -2.85192 9.999e-05 6.92022e-37
ENSG00000156869 4279 1.08724 233.426 195.723 1:99561622:C:T;rs72734413 -670566 0.00102038 -0.324883 0.532164 0.528978
ENSG00000162688 4310 1.03437 254.976 202.835 1:99770075:A:G;rs819920 -545566 0.000137486 0.0894676 0.124844 0.126921
ENSG00000117620 4130 1.05332 198.306 191.893 1:101420502:C:G;rs6577222 985156 0.000706241 -0.0682918 0.435596 0.418026
ENSG00000228084 4129 0.985785 241.144 203.723 1:100859520:T:A;rs189904600 424099 0.000512246 -0.453548 0.343632 0.339945
ENSG00000261254 4108 1.03955 239.51 201.619 1:100075695:T:C;rs7554246 -420428 2.70152e-05 -0.233579 0.029797 0.0323453
ENSG00000156875 4102 0.987351 186.926 192.404 1:100767616:CT:C;rs71084820 263962 0.00431692 0.0684795 0.902615 0.900247
ENSG00000156876 3966 1.05203 210.483 196.464 1:100356206:A:T;rs374795374 -242306 0.000452208 -0.0950134 0.304533 0.297586
ENSG00000122435 3966 1.04485 251.785 205.121 1:101551798:CA:C;rs111760664 953091 0.00128109 -0.0784256 0.578947 0.56363
ENSG00000122477 3979 1.02408 176.523 188.671 1:100657305:T:C;rs112901689 13533 0.000156218 -0.222981 0.156431 0.153705
ENSG00000137992 3975 1.10967 223.536 196.61 1:100975625:CTT:C;rs28364908 260234 0.000784936 -0.0770276 0.437118 0.42018
ENSG00000224616 3975 1.00714 268.132 208.781 1:101059255:C:A;rs12130269 327578 0.000437942 -0.246344 0.291922 0.288606
ENSG00000137996 3976 1.03325 258.371 206.154 1:100617887:C:T;rs2784177 -113877 9.69436e-06 -0.0821549 0.00879912 0.0125466
ENSG00000079335 4031 1.02844 234.182 200.173 1:100818728:T:G;rs17420882 8143 0.00032345 -0.118416 0.24379 0.244741
ENSG00000234332 4111 1.01462 255.92 202.677 1:100099170:A:C;rs7529598 -760413 0.000448418 0.23616 0.322383 0.320164
ENSG00000162694 4247 0.99539 325.225 212.343 1:101200608:A:G;rs3176876 -160947 0.000515725 -0.121812 0.352217 0.356794
ENSG00000162695 4248 1.09185 271.584 197.729 1:101473310:CA:C;rs10708264 111677 0.00115542 -0.0637109 0.613358 0.604662
ENSG00000235795 4435 1.00586 404.443 218.337 1:101508569:TTCCC:T;rs146028299 47539 0.001656 0.410848 0.73226 0.727149
ENSG00000233184 4442 1.04445 308.252 203.686 1:101590335:G:A;rs6688545 98900 1.34989e-07 0.173045 0.00039996 0.000405471
ENSG00000117543 4442 1.05858 324.714 206.872 1:101263295:C:T;rs4908100 -228350 0.00401673 -0.0793445 0.934641 0.935777
ENSG00000225938 4702 1.01912 303.295 202.154 1:101701839:C:T;rs79060434 -246 1.45862e-12 -0.660943 9.999e-05 3.96192e-08
ENSG00000170989 4701 1.04981 324.919 203.747 1:102236986:T:C;rs1417825 534541 0.000258978 0.0846267 0.243197 0.24507
ENSG00000260940 4706 1.04455 302.444 200.975 1:101762215:G:A;rs9434185 53500 9.26736e-05 0.280559 0.11062 0.113146
ENSG00000183298 4899 1.04781 349.851 211.407 1:101507838:A:T;rs34653057 -746222 0.00353238 -0.195896 0.912489 0.913148
ENSG00000185946 4129 1.07648 160.283 191.042 1:104979435:AC:A;rs138693375 911121 0.00262965 -0.0647409 0.718077 0.715938
ENSG00000240038 4155 1.06217 171.204 194.045 1:104136644:T:C;rs113729291 40206 4.46026e-08 0.195972 0.00029997 0.000136072
ENSG00000174876 4431 1.06374 191.287 196.343 1:103754185:A:G;rs11164767 -485118 0.00240389 0.368558 0.731191 0.719064
ENSG00000198890 4695 1.03463 314.256 204.659 1:107569316:T:G;rs61798468 -29952 2.81991e-08 -0.161034 0.00039996 0.000110479
ENSG00000230489 4172 1.02192 304.223 201.607 1:108591307:G:C;rs1343204 84241 0.000139545 0.322851 0.160109 0.161901
ENSG00000134215 4173 1.05065 331.714 204.841 1:108279327:A:G;rs7547514 -228440 0.000486856 0.138009 0.385445 0.380355
ENSG00000226822 4097 1.04394 352.295 207.881 1:108591307:G:C;rs1343204 -22798 1.09229e-12 -0.651157 9.999e-05 1.26833e-08
ENSG00000260879 4110 1.04336 328.27 203.869 1:108743059:G:C;rs663045 510 2.17795e-12 0.534355 9.999e-05 3.32871e-08
ENSG00000085491 4112 1.03913 368.496 208.866 1:108743059:G:C;rs663045 -413 2.36846e-07 0.157819 0.00049995 0.000609173
ENSG00000162636 4013 1.03859 343.979 208.793 1:109107470:G:C;rs12401631 4758 7.63284e-05 0.0952612 0.0873913 0.0861832
ENSG00000162639 3952 1.02657 320.766 206.969 1:109101902:T:C;rs11102032 -102247 4.83578e-06 -0.134238 0.00709929 0.00860475
ENSG00000134186 3969 1.06884 281.344 199.249 1:108508568:C:T;rs3761901 -726378 0.000719457 -0.0497595 0.481019 0.471373
ENSG00000116266 3979 1.05508 308.912 202.677 1:108441999:G:A;rs11185208 -847298 0.000122478 -0.103361 0.136599 0.133391
ENSG00000121957 4091 1.00849 351.612 208.696 1:109746501:CAAA:C;rs149143656 328528 0.00157148 -0.142387 0.727471 0.735739
ENSG00000121940 4079 1.03319 361.081 207.151 1:109510958:AAGT:A;rs72502373 4846 1.10565e-06 0.084316 0.00249975 0.00260871
ENSG00000244716 4004 1.02788 344.764 206.215 1:109645365:G:A;rs688036 110486 0.000158171 0.107692 0.17645 0.173088
ENSG00000228665 3878 0.970572 384.64 213.437 1:110232524:A:G;rs4147567 659834 0.00121455 -0.377215 0.656824 0.66486
ENSG00000085433 3864 1.05328 408.278 211.589 1:109685273:A:G;rs587727 100422 0.00109361 0.0646983 0.633544 0.634801
ENSG00000197780 3829 1.0133 383.182 211.614 1:110503963:C:T;rs12036565 885338 2.39044e-05 0.138955 0.0333967 0.0352732
ENSG00000215717 3841 1.04147 421.045 213.328 1:109690878:AGTCCCCCGAGTAGCTGGGATTACAGGCACCCACCACCAC:A;rs371539060 58452 0.00157578 0.0634301 0.744238 0.752643
ENSG00000273382 3839 1.04863 338.377 203.942 1:109289747:CTT:C;rs370042961 -343734 9.64771e-05 0.295104 0.114728 0.117377
ENSG00000270066 3819 1.04522 336.096 202.896 1:110036462:A:G;rs1149171 393646 0.000393083 0.701578 0.357245 0.349596
ENSG00000116299 3777 1.04772 347.985 206.154 1:109706393:A:G;rs649539 50091 7.21086e-33 1.03791 9.999e-05 4.10447e-26
ENSG00000031698 3675 1.02898 364.044 209.231 1:109707607:C:T;rs17033772 -48934 0.000825555 -0.0368673 0.539332 0.53428
ENSG00000143126 3730 1.03141 386.07 210.179 1:109775787:AT:A;rs11306493 -16855 0.000185849 -0.20457 0.20255 0.193493
ENSG00000134222 3863 1.04087 396.821 209.012 1:109817590:G:T;rs12740374 -8219 0.000144671 0.151884 0.164071 0.165115
ENSG00000134243 4021 1.00607 393.346 206.653 1:109664694:CT:C -275880 0.000818372 -0.177194 0.596188 0.593538
ENSG00000143106 4089 1.01878 362.781 204.562 1:109604709:A:G;rs28430298 -364354 0.000720717 0.0616054 0.538462 0.538378
ENSG00000162650 4175 1.04526 403.768 207.127 1:109897103:A:G;rs11142 -128999 2.29753e-05 0.131492 0.0354965 0.0380336
ENSG00000174151 4177 1.05043 350.733 198.167 1:110926210:C:T;rs4084434 889535 0.0014124 -0.0429435 0.772973 0.772414
ENSG00000181754 4189 1.01526 383.995 203.589 1:110052139:A:G;rs2570972 -222 2.42928e-05 0.187825 0.0481952 0.0481643
ENSG00000065135 4182 1.03037 435.044 208.708 1:110781302:G:A;rs2603591 690068 0.00012359 -0.0967824 0.165893 0.16386
ENSG00000225113 4228 1.02791 427.858 206.361 1:110415626:G:A;rs6695237 276778 0.00034902 -0.167501 0.373229 0.371434
ENSG00000134183 4247 1.00596 353.893 202.264 1:109405971:C:T;rs11587109 -749709 0.00688335 -0.302745 0.99503 0.994979
ENSG00000116337 4253 1.05391 409.207 203.066 1:110766466:G:A;rs12411176 607739 1.94107e-05 -0.246053 0.0347965 0.0380396
ENSG00000168765 4278 1.0228 430.871 205.595 1:110198727:C:G;rs1010167 23 1.60779e-25 -0.629851 9.999e-05 3.99719e-19
ENSG00000213366 4281 1.02228 454.044 209.571 1:110225019:C:<CN0>;YL_CN_MSL_117 14374 1.69141e-06 -0.229337 0.00349965 0.00450002
ENSG00000134184 4290 1.0314 464.833 209.802 1:110225019:C:<CN0>;YL_CN_MSL_117 -5418 1.02457e-29 -3.52807 9.999e-05 2.5777e-23
ENSG00000134201 4309 1.03178 465.46 208.829 1:110274057:C:G;rs1571859 19192 1.81807e-08 -0.839704 0.00019998 8.80672e-05
ENSG00000134202 4306 0.996893 384.17 200.914 1:110282972:G:T;rs1332018 -1413 6.46132e-31 1.1336 9.999e-05 1.33514e-22
ENSG00000261055 4371 1.02153 511.565 213.705 1:109503433:A:C;rs536689 -935163 0.00038308 -0.375819 0.387984 0.391137
ENSG00000184371 4386 1.0402 368.83 201.607 1:110412995:C:T;rs7547765 -39870 0.000323315 -0.257109 0.337151 0.342757
ENSG00000168710 4326 1.03791 504.22 214.702 1:111237685:A:G;rs12061304 710376 0.000308492 0.0465471 0.318182 0.317231
ENSG00000143093 4363 1.05764 457.996 209.048 1:110319701:G:C;rs11803309 -254499 0.000196242 -0.0611428 0.231767 0.23199
ENSG00000258634 4432 1.05819 429.827 206.191 1:110606564:C:T;rs2360636 5601 6.55271e-06 -0.100848 0.010199 0.0134978
ENSG00000116396 4305 1.05694 406.069 206.045 1:110819062:G:C;rs3843830 65096 7.10049e-05 -0.192101 0.0956904 0.0998501
ENSG00000162775 4640 1.0078 534.103 218.665 1:111175372:C:G;rs2821553 294243 0.00177183 0.0737759 0.84047 0.83586
ENSG00000227963 4641 0.994672 423.008 209.79 1:110669830:G:A;rs1976317 -211964 0.000152097 0.280344 0.195051 0.195833
ENSG00000273373 4739 1.04944 475.234 211.662 1:110347233:A:C;rs1466937 -565544 0.00173258 -0.229908 0.830705 0.829992
ENSG00000224699 4745 1.05204 409.167 205.072 1:111779276:TA:T;rs60523421 853834 0.00223674 0.205383 0.889778 0.887803
ENSG00000168679 4761 0.99631 483.773 213.243 1:110671320:T:G;rs593644 -262385 0.000384277 0.222786 0.392549 0.391086
ENSG00000134248 4797 1.03929 397.18 202.106 1:110926210:C:T;rs4084434 -24355 5.48971e-05 -0.101189 0.0938906 0.0947803
ENSG00000177301 4969 1.02754 504.077 208.781 1:111338232:G:A;rs343816 164135 0.000220354 -0.375114 0.298539 0.291441
ENSG00000015171 2351 1.04795 171.555 193.996 10:608591:C:T;rs61831053 428185 0.000765075 0.082255 0.383966 0.378036
ENSG00000151240 4503 1.04106 436.659 207.042 10:535806:G:A;rs4348822 -199878 5.26229e-09 -0.279208 9.999e-05 2.90179e-05
ENSG00000107929 5166 1.01069 394.725 197.048 10:1589704:G:A;rs12764629 612139 0.000741329 -0.0717391 0.653821 0.65094
ENSG00000107937 5311 1.06226 474.222 201.705 10:1022496:G:A;rs4881546 -11843 0.000351119 -0.0481733 0.434462 0.430137
ENSG00000238924 5521 1.05045 543.904 207.808 10:1922296:C:T;rs2492866 834000 5.39176e-06 -0.480052 0.0124988 0.0140012
ENSG00000067064 5560 1.01582 334.853 184.416 10:1918528:T:C;rs7096499 823417 6.28221e-05 -0.175622 0.171345 0.169563
ENSG00000047056 5563 1.03187 473.124 203.759 10:1157410:A:G;rs7088740 61931 0.000510663 0.0353227 0.533014 0.532204
ENSG00000067057 6465 1.00806 827.098 219.577 10:3185393:A:G;rs4881110 76867 8.45508e-05 -0.103703 0.165783 0.165753
ENSG00000237399 6388 1.03383 678.794 210.422 10:3177111:C:G;rs9423698 -6714 1.43842e-06 0.288436 0.00349965 0.00530253
ENSG00000107959 6307 1.03098 739.634 215.03 10:3176389:C:T;rs2306311 -38615 8.50337e-05 0.0783079 0.168348 0.164347
ENSG00000067082 5967 1.02998 745.337 215.152 10:4243160:G:A;rs112321917 415686 3.32074e-05 0.171745 0.0727927 0.0750633
ENSG00000165568 6233 1.00957 625.814 211.614 10:4872524:A:G;rs1901645 43702 3.83856e-07 -0.428275 0.00169983 0.00168696
ENSG00000187134 6270 1.03748 562.504 207.553 10:4905128:G:A;rs7070674 -29669 2.40147e-07 -0.371126 0.00079992 0.00104462
ENSG00000196139 6020 1.03525 594.725 210.993 10:4676270:C:T;rs313470 -401277 5.81735e-05 0.254906 0.111309 0.110159
ENSG00000224034 6313 1.01793 646.228 209.498 10:5335339:C:T;rs4881429 22139 2.02093e-18 -0.954081 9.999e-05 3.77328e-13
ENSG00000215267 6334 1.0553 660.489 208.732 10:5331159:A:G;rs2398236 725 1.66257e-15 -0.751138 9.999e-05 5.79622e-11
ENSG00000173848 6322 1.04728 715.776 211.516 10:4664349:C:G;rs10751981 -790166 0.000265409 -0.130375 0.420412 0.404147
ENSG00000196372 6196 1.0306 480.908 192.306 10:6538303:C:A;rs565660 829744 7.35359e-05 -0.137955 0.199164 0.200011
ENSG00000108021 6258 1.03782 617.836 206.58 10:4781029:A:G;rs10508288 -945773 0.00188596 0.0865526 0.938144 0.939906
ENSG00000272764 6380 1.02349 787.281 215.638 10:6843920:G:T;rs7094921 987971 0.000219414 0.229408 0.351475 0.357801
ENSG00000057608 6411 0.988663 796.711 214.811 10:6527143:G:A;rs2236379 643047 0.000354266 0.0559117 0.530191 0.52101
ENSG00000134452 6270 1.07907 879.094 217.62 10:6841153:T:C;rs185878003 909617 0.000756293 0.0418808 0.751502 0.737508
ENSG00000134461 6271 1.0299 739.472 211.419 10:6521721:G:A;rs5015567 589851 0.00101915 -0.156647 0.830705 0.832195
ENSG00000232807 6339 1.01034 724.08 208.732 10:6711191:C:G;rs11813112 723327 0.000313911 -0.422357 0.496774 0.500276
ENSG00000134470 6376 1.02338 698.052 207.054 10:6020749:T:C;rs3136613 598 0.000144672 -0.160866 0.303609 0.2991
ENSG00000134460 6192 0.98241 851.101 217.79 10:6954627:T:G;rs4748520 850338 0.000714433 -0.130072 0.734949 0.740196
ENSG00000134453 6146 1.02389 847.058 218.033 10:6177195:T:G;rs11256944 46244 0.000496285 -0.0427222 0.615621 0.602384
ENSG00000170525 5959 1.00939 539.73 195.273 10:6521721:G:A;rs5015567 334839 1.40555e-06 0.373889 0.0089991 0.00997084
ENSG00000215244 5786 0.993856 852.327 217.437 10:6481954:C:T;rs661803 162303 0.000100853 0.253266 0.223089 0.214796
ENSG00000212743 5619 1.00172 767.108 214.24 10:6521721:G:A;rs5015567 129442 0.000887284 0.309417 0.803371 0.792412
ENSG00000065675 5645 1.00053 859.291 219.115 10:7479820:G:C;rs72775591 857556 0.000326122 -0.153296 0.480788 0.474932
ENSG00000237943 5645 1.02255 709.649 210.349 10:6527143:G:A;rs2236379 -95239 4.44335e-06 -0.168269 0.0134987 0.0157087
ENSG00000225948 5613 1.0378 774.484 213.936 10:6630095:G:A;rs755627 -30584 1.90534e-05 -0.228253 0.0476952 0.049252
ENSG00000198879 5759 1.01362 741.578 215.066 10:6467187:AT:A -986264 0.00011478 -0.136729 0.218702 0.216357
ENSG00000151657 6041 1.05088 649.095 207.881 10:7794141:C:T;rs61836673 -35850 7.88316e-05 0.0655876 0.15942 0.164047
ENSG00000165629 6041 1.09552 585.648 201.449 10:7210030:C:CA;rs111860362 -620063 0.0020573 0.0485178 0.952426 0.95468
ENSG00000165632 5973 1.03365 580.019 204.732 10:7651909:C:G;rs4623795 -208559 0.000540426 0.0917362 0.624065 0.614689
ENSG00000107485 5812 1.06873 558.374 204.513 10:7713204:G:A;rs76819699 -382364 0.000338521 0.127997 0.450495 0.445575
ENSG00000048740 5074 1.03113 700.204 221.912 10:10133700:CAA:C -913560 0.0020784 -0.0730564 0.916667 0.918816
ENSG00000148429 5119 1.02998 706.646 215.747 10:12481625:C:T;rs73587080 827871 0.000653231 -0.117906 0.646641 0.644403
ENSG00000271046 5128 1.04282 600.835 208.185 10:11715636:A:G;rs11257236 -6039 5.23166e-07 0.678249 0.00159984 0.00205476
ENSG00000134463 5120 1.00387 535.87 203.103 10:11812287:CT:C;rs35564938 27921 6.63408e-23 0.6742 9.999e-05 2.67346e-16
ENSG00000148426 5290 0.999673 662.268 213.085 10:11885837:T:C;rs115778338 20498 0.000439967 -0.220255 0.540205 0.533485
ENSG00000151461 5591 1.07694 617.704 203.528 10:11837824:G:A;rs4750119 -247346 0.000875952 -0.103228 0.79193 0.7808
ENSG00000181192 5620 1.07951 665.077 206.264 10:12096773:A:T;rs79596006 -14199 0.000874062 0.0883098 0.794444 0.781875
ENSG00000065665 5607 1.03685 720.305 210.945 10:12201176:C:T;rs7099650 29539 2.68409e-11 0.186248 9.999e-05 3.6437e-07
ENSG00000151465 5619 1.03311 998.744 223.322 10:12385268:G:GTTGTT 147303 0.00161073 -0.0780129 0.940789 0.936715
ENSG00000165609 5619 1.03133 740.669 213.352 10:12356823:CAAAAAAAAAAA:C;rs67371786 118679 9.44381e-05 0.0850612 0.193955 0.188375
ENSG00000228302 5686 1.00203 1083.47 228.902 10:11703427:T:C;rs7070729 -586418 0.00134012 0.421266 0.894549 0.897818
ENSG00000183049 5829 1.01717 701.539 210.361 10:12307894:C:T;rs11257655 -83588 9.8945e-05 0.175098 0.209634 0.208948
ENSG00000123240 6202 1.03934 879.011 214.568 10:13230950:C:T;rs2296222 89500 6.74785e-05 -0.136873 0.162158 0.15949
ENSG00000151468 6202 1.03835 823.623 213.389 10:13061501:CGTT:C;rs78067341 -80152 1.05415e-18 1.32012 9.999e-05 8.06262e-14
ENSG00000203414 6273 1.01775 861.786 214.617 10:13576118:C:G;rs7101115 375981 8.99352e-05 0.437739 0.207978 0.205751
ENSG00000065328 6267 1.00236 958.007 222.301 10:13272850:A:G;rs60451973 69295 0.000577445 -0.582668 0.662475 0.665862
ENSG00000107537 6311 1.01792 836.504 214.544 10:13417455:C:A;rs112812460 73042 6.27599e-05 -0.115504 0.151943 0.150524
ENSG00000086475 6309 1.04892 753.784 209.303 10:14281651:C:A;rs66964294 891353 2.19269e-06 0.0909415 0.00709929 0.00836783
ENSG00000165626 6303 1.05083 686.526 205.717 10:13419861:G:A;rs7906238 -151114 2.46823e-06 0.530942 0.00789921 0.00994918
ENSG00000165630 6229 1.03256 727.061 209.376 10:14077623:C:T;rs55829876 448695 0.00046975 0.0974768 0.614865 0.609579
ENSG00000239665 6231 1.06789 692.714 206.775 10:12979732:G:T;rs1757054 -672316 6.52063e-05 0.0796619 0.151506 0.149754
ENSG00000151474 6074 1.04935 625.802 206.471 10:14004036:C:A;rs10906551 -500106 2.75039e-05 0.38761 0.0673933 0.0699947
ENSG00000065809 6274 0.97724 721.829 216.197 10:15211739:A:G;rs7091245 394842 0.00229118 -0.0460009 0.963426 0.963008
ENSG00000187522 6073 1.0083 664.431 213.753 10:14081445:AAATC:A;rs199833425 -798719 0.000135972 0.042571 0.243434 0.23428
ENSG00000185267 6071 1.04919 515.374 200.708 10:14673108:T:C;rs80253111 -207467 0.000173854 0.359288 0.299611 0.29889
ENSG00000272853 6001 1.04657 507.027 201.778 10:15064894:A:G;rs2487923 144208 0.000325261 0.340303 0.443116 0.438239
ENSG00000152455 6001 1.0347 564.299 206.373 10:14281651:C:A;rs66964294 -639169 0.000385735 0.151758 0.487342 0.485181
ENSG00000152457 6056 1.03842 517.11 202.264 10:15762867:CTTTTTTTTTTT:C 766435 0.000328338 -0.0572461 0.450495 0.446731
ENSG00000152463 6001 1.03944 525.696 203.395 10:14125635:A:T;rs922239 -948592 0.000496331 0.641802 0.570696 0.562235
ENSG00000152464 5902 1.03851 538.545 207.674 10:14767991:A:AT;rs200256526 -371189 0.000216181 0.0697613 0.303333 0.30761
ENSG00000152465 5858 1.05681 445.047 197.936 10:15239498:A:G;rs10906857 28805 9.57539e-05 -0.119657 0.180263 0.180353
ENSG00000148468 5817 1.06154 449.976 199.151 10:15798477:T:G;rs7070312 385415 0.00104361 0.169165 0.760638 0.762071
ENSG00000148481 5834 1.04351 486.982 205.182 10:15843331:T:C;rs10904626 -59189 4.21498e-05 -0.0822427 0.0807919 0.0829268
ENSG00000165983 5954 1.03081 466.488 205.68 10:16465637:A:G;rs7086806 -13306 1.00028e-05 0.0877699 0.0218978 0.0242986
ENSG00000225213 5605 1.0293 454.422 203.686 10:16493210:T:TG;rs35467653 -297167 9.48628e-05 0.37872 0.160752 0.161863
ENSG00000148484 5489 1.0529 447.12 202.057 10:16857133:C:G;rs812426 -2395 6.00638e-13 0.17707 9.999e-05 1.57685e-08
ENSG00000107611 4825 1.01069 484.377 210.592 10:17176321:GC:G;rs11316102 4490 1.1336e-21 0.605905 9.999e-05 4.7965e-16
ENSG00000107614 4779 1.039 438.113 204.987 10:17173849:C:T;rs4748357 -70205 1.28557e-11 -0.191281 9.999e-05 1.97358e-07
ENSG00000026025 4759 1.12054 454.795 199.905 10:16677091:T:A;rs79401768 -593168 0.00149515 0.110276 0.838358 0.841096
ENSG00000229124 4766 1.03343 530.145 214.155 10:17020395:A:G;rs2932903 -251590 0.000328973 0.125321 0.370603 0.353072
ENSG00000234961 4777 1.03943 474.185 207.747 10:17605741:A:G;rs7915059 328908 4.89768e-07 0.63399 0.00079992 0.00158808
ENSG00000148488 4786 1.06483 485.303 206.835 10:17010798:T:C;rs1687702 -485532 0.000380305 -0.212986 0.424153 0.411571
ENSG00000165996 4775 0.967838 434.398 205.79 10:18353038:C:G;rs74118099 693661 0.00155231 -0.314642 0.827957 0.834827
ENSG00000260589 4810 1.00248 430.36 200.489 10:17341142:C:T;rs56656622 -344736 0.00323916 -0.356494 0.96715 0.971723
ENSG00000136738 4808 1.05198 484.962 206.385 10:17719246:C:A;rs10904991 33121 6.89066e-07 -0.113569 0.00129987 0.00217745
ENSG00000240291 5397 1.0795 368.961 199.103 10:18851090:T:C;rs114496140 16509 1.06651e-14 0.349873 9.999e-05 3.44068e-10
ENSG00000241058 5715 1.02461 410.455 205.255 10:18884437:C:T;rs7098721 -56115 3.30467e-19 0.207539 9.999e-05 8.3576e-14
ENSG00000152487 5742 1.03271 403.942 204.027 10:18844773:A:G;rs114617683 -103442 8.86001e-15 0.300632 9.999e-05 4.53805e-10
ENSG00000165997 5743 1.0518 407.105 202.933 10:18682233:T:A;rs11014021 -266102 0.00019271 0.0892891 0.250877 0.245404
ENSG00000233968 6252 1.04558 377.786 202.531 10:20506014:C:A;rs4638201 488534 5.23352e-06 -0.467646 0.0106989 0.0121542
ENSG00000120594 6181 0.979443 433.552 211.516 10:20415363:C:G;rs146445884 310194 0.000961904 -0.179039 0.655105 0.647891
ENSG00000078114 3988 1.0472 275.566 199.431 10:21501307:C:G;rs12253488 38190 2.01239e-25 2.17425 9.999e-05 4.55493e-19
ENSG00000078403 3357 1.02434 242.908 200.781 10:21199452:C:G;rs16921248 -623643 7.70266e-05 -0.0912981 0.0826917 0.0836561
ENSG00000136770 3134 0.964715 218.876 203.188 10:23101837:C:T;rs7913894 809138 0.0039994 0.119959 0.876532 0.879087
ENSG00000261671 3069 1.01746 181.764 194.47 10:23307443:A:ATT;rs34086042 760727 0.000761041 0.329137 0.410246 0.405486
ENSG00000148444 3040 0.99954 183.84 198.033 10:22400243:TG:T;rs34577778 -204661 0.000841117 -0.0920893 0.420059 0.415219
ENSG00000168283 3039 1.02691 162.944 191.978 10:22303137:T:A;rs4748780 -307004 0.00207558 0.0609498 0.668671 0.664096
ENSG00000077327 3004 1.10075 130.82 176.574 10:22556139:G:A;rs16906095 -78261 0.00783395 -0.425761 0.954242 0.956888
ENSG00000150867 3830 1.03282 200.889 196.744 10:22822393:T:G;rs9787624 -181092 7.24697e-09 -0.106565 9.999e-05 3.92291e-05
ENSG00000165309 4309 1.04243 215.453 196.537 10:23144216:C:G;rs7098978 -72738 7.4815e-07 -0.370841 0.00139986 0.00180993
ENSG00000148450 4573 1.02176 230.662 195.054 10:23397443:C:T;rs11013288 13007 0.00212862 0.177586 0.774768 0.774517
ENSG00000229932 4569 1.01543 187.264 187.017 10:22518522:T:C;rs1034024 -907331 0.00032085 -0.297192 0.281734 0.282944
ENSG00000165312 4853 1.06354 277.923 195.65 10:24306622:A:G;rs72773144 578423 0.0004717 0.11455 0.404118 0.387576
ENSG00000107863 5299 1.0526 371.089 203.857 10:25197073:C:T;rs6482454 184475 0.000387605 -0.123375 0.371981 0.364076
ENSG00000099256 5339 0.985097 458.763 210.933 10:25177056:C:T;rs72780356 -64478 0.000746322 -0.245349 0.594065 0.591923
ENSG00000151023 5429 1.05305 416.282 207.164 10:25270441:C:G;rs902903 -34649 0.000172916 0.210606 0.206519 0.204649
ENSG00000185875 5430 0.991531 471.44 215.577 10:25177056:C:T;rs72780356 -128532 0.000524742 -0.159247 0.448678 0.450849
ENSG00000077420 7043 1.0183 377.489 207.127 10:26690937:G:A;rs12264724 -36196 1.77106e-05 0.156169 0.029897 0.0314608
ENSG00000233261 6831 1.06538 361.085 202.312 10:25880942:A:T;rs16926162 -997853 0.00151014 -0.25793 0.774169 0.764378
ENSG00000148459 6957 1.01184 277.083 190.993 10:27870856:G:A;rs2808288 884267 0.000158822 -0.120629 0.228018 0.225245
ENSG00000136754 6756 1.02686 325.882 202.167 10:26186479:T:A;rs1339807 -963538 0.000558279 -0.0739273 0.453351 0.44492
ENSG00000232224 6592 1.05985 304.502 200.732 10:26916897:A:C;rs10430595 -314034 0.000289263 0.452412 0.28118 0.266694
ENSG00000107890 6136 1.04102 326.289 202.957 10:27483184:TA:T;rs113763199 93762 5.45752e-09 0.157564 9.999e-05 2.9891e-05
ENSG00000120539 6127 1.05063 314.679 199.674 10:27444763:C:A;rs7900024 1009 7.73035e-43 0.480703 9.999e-05 8.78367e-34
ENSG00000136758 6127 1.02457 315.08 200.051 10:27474715:C:CA;rs59621747 30519 0.000250196 0.0615202 0.267504 0.2668
ENSG00000107897 6205 1.05616 348.382 204.379 10:26992953:G:A;rs74985049 -538107 0.0005708 -0.066521 0.445285 0.440128
ENSG00000262412 6203 1.03618 329.945 203.224 10:27573914:T:C;rs11015635 41854 2.19197e-06 0.405729 0.00319968 0.00511407
ENSG00000099246 6060 1.03896 346.279 201.425 10:27179596:T:G;rs7911117 -613602 0.000159347 0.0946548 0.205333 0.196
ENSG00000150054 5843 1.03669 517.964 208.878 10:28638920:A:C;rs1457171 15504 3.16038e-05 -0.114144 0.0619938 0.061812
ENSG00000095787 5921 1.01586 499.227 206.13 10:28779217:T:G;rs10826476 -42206 0.000302452 0.0656201 0.404772 0.389478
ENSG00000254635 5922 1.05201 492.411 205.34 10:28933134:G:A;rs11007172 111461 6.6264e-07 0.111396 0.00179982 0.00226326
ENSG00000095739 5834 1.05658 469.539 201.413 10:29104304:TA:T;rs72365171 138032 6.28578e-15 -0.698746 9.999e-05 3.35465e-10
ENSG00000229605 6096 1.02323 543.374 204.963 10:30170965:A:C;rs79407149 982542 3.71648e-05 -0.378993 0.090191 0.0888522
ENSG00000224597 6364 1.03761 644.623 209.875 10:29722914:G:A;rs61839300 24582 6.80887e-10 0.211337 9.999e-05 6.07418e-06
ENSG00000197321 6752 0.983431 946.665 224.343 10:30096083:G:T;rs2986969 70372 0.00237586 0.126183 0.981373 0.9767
ENSG00000259994 5990 1.04612 442.313 201.413 10:30868576:C:T;rs10826825 273580 0.00292239 0.222367 0.958812 0.96002
ENSG00000107951 5882 1.01048 564.187 209.778 10:29673827:C:T;rs7915492 -989551 0.000474405 -0.08402 0.539332 0.525855
ENSG00000107968 5801 1.05159 474.262 201.34 10:30851783:T:TTTCTACTA;rs3051554 128916 0.000151519 0.100143 0.242608 0.246339
ENSG00000234814 5400 1.01007 468.688 207.151 10:30719002:G:GA;rs71281537 -241494 4.37441e-05 0.45344 0.0827917 0.0844371
ENSG00000272914 5316 1.05365 446.429 203.577 10:31163834:T:A;rs10826886 41517 0.000555442 -0.25541 0.54491 0.528105
ENSG00000237135 5204 1.04642 418.405 205.923 10:31351105:A:C;rs2793114 140940 1.11998e-07 -0.770699 9.999e-05 0.000407643
ENSG00000183621 5000 1.01848 291.199 192.209 10:31216094:C:T;rs7073562 -104773 2.4924e-05 -0.190676 0.0579942 0.0567752
ENSG00000148516 5139 1.12573 326.677 193.473 10:31113723:A:G;rs4749617 -493702 0.000286998 0.0811552 0.320013 0.308505
ENSG00000237036 5137 1.04222 375.393 202.653 10:31738041:A:G;rs223527 128664 9.36489e-05 0.0844965 0.134978 0.134103
ENSG00000237797 5006 1.04161 238.192 194.021 10:32704918:C:G;rs7089789 708601 9.94099e-05 -0.50131 0.117654 0.119192
ENSG00000165322 4856 1.08112 215.037 193.644 10:32525983:T:C;rs28419651 308240 0.00368897 0.0529714 0.882716 0.881085
ENSG00000170759 4851 0.99486 284.317 210.313 10:32510838:A:AAAAG;rs56281317 165478 0.00172947 0.0996502 0.684211 0.681193
ENSG00000217094 4943 1.06424 220.772 195.48 10:32349711:A:T;rs72777112 -128035 0.000282214 0.236952 0.225096 0.22265
ENSG00000120616 5239 1.0444 279.082 201.097 10:33557761:A:G;rs1571781 890034 0.00110019 -0.0405096 0.593361 0.590121
ENSG00000216937 5298 1.01367 283.841 201.072 10:32775779:C:T;rs149877493 40710 2.08534e-05 -0.142787 0.0354965 0.0348795
ENSG00000150076 5367 1.05917 273.72 196.55 10:32775779:C:T;rs149877493 -56519 4.74489e-08 -0.317697 0.00039996 0.00020489
ENSG00000273038 5303 1.046 303.558 199.893 10:33266876:C:A;rs1187096 88636 5.57927e-06 0.330425 0.00959904 0.0115069
ENSG00000150093 5256 1.01193 449.248 215.784 10:33163681:T:TAC;rs145159276 -131040 0.00181091 -0.0693974 0.805958 0.806475
ENSG00000233387 5303 1.038 345.855 201.632 10:33366348:C:T;rs2506157 -39253 3.3728e-05 -0.213558 0.0562944 0.0566817
ENSG00000099250 5030 1.0923 304.057 194.701 10:33746909:C:T;rs11009395 121718 0.00283058 0.249832 0.90018 0.907123
ENSG00000148498 3963 1.05027 279.83 203.127 10:35094991:C:T;rs72783690 -9263 2.95467e-06 0.19663 0.00349965 0.0051737
ENSG00000108094 3842 1.03024 238.198 203.309 10:36319024:T:G;rs7913527 939453 0.000374159 0.0414407 0.261905 0.254788
ENSG00000095794 3830 0.968549 168.927 186.021 10:35256960:G:C;rs4934685 -158760 0.000341688 -0.106762 0.302508 0.298054
ENSG00000269952 3723 1.06566 215.657 196.148 10:35212149:T:C;rs11597065 -287196 0.000533437 0.324466 0.338977 0.336194
ENSG00000108100 3765 1.04436 256.582 205.17 10:36468947:T:C;rs16936738 932993 0.000134394 -0.098817 0.112801 0.113975
ENSG00000271335 3767 1.05357 243.904 202.203 10:35675054:A:G;rs2474533 49724 2.64185e-21 0.457636 9.999e-05 5.4897e-16
ENSG00000229644 3936 1.01372 288.088 207.601 10:37357426:G:C;rs200785805 544263 0.000723064 -0.270776 0.432024 0.43592
ENSG00000236514 4065 1.05003 200.056 203.93 10:38262957:T:C;rs2180408 116288 0.000178894 0.247411 0.113866 0.115417
ENSG00000198105 4065 1.05067 196.338 202.787 10:37801084:ATGT:A;rs57296475 -345951 0.00374487 -0.10109 0.817143 0.813881
ENSG00000175395 3934 0.99773 179.872 204.999 10:39109045:G:A;rs7101120 843483 0.000411493 -0.145978 0.226984 0.216985
ENSG00000189180 3857 1.03281 184.391 206.142 10:37940722:AAC:A -358857 0.000742281 -0.0824447 0.320731 0.312205
ENSG00000075407 3692 1.01063 166.81 204.635 10:37927275:C:CA;rs61468903 -455990 0.00032819 0.081793 0.165921 0.168239
ENSG00000099251 3360 0.978803 146.381 200.975 10:39116761:C:T;rs58599452 471455 3.03531e-10 0.406965 9.999e-05 3.01578e-06
ENSG00000120555 3269 1.00157 153.815 206.835 10:38561172:G:T;rs4385832 -130673 3.19849e-06 -0.490382 0.00249975 0.00333726
ENSG00000225119 3245 1.01391 138.499 199.419 10:39093451:A:G;rs7095972 376376 0.000342976 0.374138 0.167897 0.166525
ENSG00000215146 3572 1.03589 322.149 208.379 10:42832578:G:T;rs2466466 -30845 1.57865e-29 1.18299 9.999e-05 2.99658e-23
ENSG00000234420 4087 1.01079 317.982 205.838 10:42381309:C:G;rs12220693 -666962 0.00107716 0.0978515 0.612232 0.605346
ENSG00000196693 4262 1.04423 345.434 205.413 10:43082704:G:A;rs7919880 -51289 1.85426e-07 -0.115063 0.00049995 0.000542288
ENSG00000272373 4262 1.02932 388.59 212.635 10:43020868:C:A;rs7914365 -113149 1.64152e-07 0.202089 0.00029997 0.000403493
ENSG00000259869 4537 1.03506 394.718 209.425 10:42399313:C:G;rs61847628 -848281 9.28817e-05 -0.575783 0.112371 0.114737
ENSG00000165733 4613 1.07512 353.124 203.249 10:43229835:T:A;rs56213617 -48415 0.000450839 -0.08236 0.388738 0.381735
ENSG00000165731 4502 1.09286 262.613 199.103 10:43364417:CT:C;rs35686082 -208059 0.000313229 0.368066 0.251824 0.244437
ENSG00000273008 4628 1.0487 225.824 195.82 10:43603878:C:T;rs2472741 -29905 0.000144731 -0.449559 0.137784 0.140502
ENSG00000169826 4627 1.07551 190.429 184.209 10:43406047:GGTTA:G;rs74836458 -227888 0.00210634 0.0822824 0.772973 0.768226
ENSG00000198915 4803 1.06619 230.932 196.513 10:44553583:T:C;rs2802493 791215 0.000480483 0.110839 0.337605 0.328877
ENSG00000169813 4827 1.05586 140.593 163.783 10:44104894:A:G;rs17154012 200279 0.00139723 -0.0535504 0.736571 0.72252
ENSG00000230555 4833 1.05301 267.005 200.55 10:43925426:CT:C;rs141325836 9239 3.83531e-08 0.257108 9.999e-05 0.000134857
ENSG00000243660 4811 1.06577 258.892 198.702 10:43891275:G:A;rs12220230 -41008 0.000104837 -0.185499 0.108029 0.109385
ENSG00000236114 4873 1.05443 290.635 205.765 10:44006461:A:G;rs77689589 -12244 0.0023735 0.415501 0.798883 0.797034
ENSG00000196793 4919 1.03241 263.723 197.705 10:44105044:G:A;rs10899836 34977 0.00170209 0.200333 0.72853 0.734874
ENSG00000232004 4909 1.0499 278.633 200.173 10:45077687:A:G;rs12244967 975987 0.000315871 0.198416 0.277132 0.270717
ENSG00000198298 4908 0.970517 286.411 205.838 10:44294814:G:A;rs6593368 192958 0.00145475 0.0906993 0.680952 0.6765
ENSG00000169740 4940 1.0408 269.824 199.723 10:43826459:A:G;rs11238514 -317846 0.00409818 0.102995 0.93203 0.931556
ENSG00000107551 4315 1.04254 238.923 203.711 10:45372612:G:A;rs12248777 -82244 0.000396178 -0.155984 0.265306 0.258441
ENSG00000273363 4315 1.06815 240.497 202.24 10:44826376:G:A;rs2028100 -628531 0.000664814 -0.36631 0.390406 0.373536
ENSG00000165507 4281 1.05992 208.563 197.948 10:45252504:A:G;rs12049690 -221755 0.00518736 0.322478 0.921731 0.922856
ENSG00000165512 4212 1.06741 185.801 192.1 10:46091818:G:C;rs80174235 595894 0.000947055 0.0868214 0.465149 0.465633
ENSG00000165511 4210 1.04218 210.308 198.616 10:45517347:C:T;rs2018728 21010 0.000441891 -0.159207 0.287975 0.282446
ENSG00000256574 3280 1.02932 190.802 202.398 10:45873629:C:CT;rs11418683 62572 1.32398e-11 -1.11812 9.999e-05 1.28269e-07
ENSG00000012779 3112 1.06822 155.977 194.057 10:46091818:G:C;rs80174235 222156 0.00254224 -0.166663 0.681416 0.675489
ENSG00000165406 2675 1.02326 260.217 214.556 10:45416845:TC:T;rs150390088 -673510 0.000171896 -0.113351 0.116045 0.112581
ENSG00000172671 2689 1.00727 288.378 214.568 10:46203943:G:C;rs12772287 35714 7.84013e-05 -0.0946812 0.0664934 0.067213
ENSG00000230869 2661 1.03311 252.535 207.65 10:47061580:G:A;rs10219043 887439 0.00170846 0.325957 0.64373 0.639362
ENSG00000172661 2571 1.02982 292.306 215.37 10:46200866:A:C;rs10900234 -21783 3.06347e-05 -0.118388 0.0237976 0.0271575
ENSG00000237840 2571 1.03841 290.015 213.79 10:46196575:C:G;rs150968467 -26105 2.77482e-20 0.51918 9.999e-05 9.8974e-16
ENSG00000188234 2337 1.01392 265.089 212.72 10:46327952:G:C;rs189065006 -21372 8.47122e-12 -1.14551 9.999e-05 5.77113e-08
ENSG00000239883 2220 1.04857 233.873 207.93 10:47050480:C:CCCACCTGGACATT 638860 0.00154639 0.36267 0.584355 0.569871
ENSG00000204177 2376 1.0725 278.518 211.869 10:46977838:G:GA;rs5784694 216632 4.02911e-05 0.433542 0.0293971 0.0320458
ENSG00000165874 1959 1.03041 241.361 207.261 10:46079574:C:CAT -818019 0.00429231 -0.291312 0.89375 0.88658
ENSG00000231187 1889 1.01569 293.566 219.723 10:47688629:T:G;rs60358125 737156 4.61207e-05 0.743841 0.0325967 0.0352671
ENSG00000204176 1890 1.04799 267.728 213.279 10:47156353:A:T;rs59339297 184952 0.000977341 0.280804 0.437883 0.434419
ENSG00000204172 1674 1.03744 275.647 216.428 10:47144003:C:T;rs4979743 -95736 0.000623917 0.388532 0.316272 0.308225
ENSG00000251079 1674 1.03411 264.253 215.054 10:47385741:TAGATCCTGCCTTAG:T;rs144117534 143798 0.000208116 -0.523712 0.12695 0.128659
ENSG00000189014 1754 1.01876 232.531 207.541 10:48036104:G:A;rs185460498 656376 0.002345 0.416343 0.720662 0.714534
ENSG00000226667 2139 1.01378 324.552 215.845 10:47652891:A:G;rs12242367 79018 0.000171561 -0.508996 0.137067 0.136695
ENSG00000243536 2256 1.05171 321.35 212.975 10:47619848:G:T;rs2999451 -24946 0.000241302 -0.205807 0.178654 0.178616
ENSG00000204150 2303 1.07627 273.272 204.452 10:48559440:A:G;rs58376504 851132 0.00476316 -0.241803 0.939906 0.936608
ENSG00000152726 2325 1.0297 311.568 212.051 10:47915977:A:T;rs201484861 21953 3.04051e-08 -1.1155 0.00019998 7.50861e-05
ENSG00000198035 1872 1.0622 141.729 193.157 10:47627436:T:C;rs3013823 -562177 0.000902985 0.204631 0.368828 0.359651
ENSG00000107623 2037 1.019 177.673 203.844 10:47915977:A:T;rs201484861 -523000 0.000715359 0.565318 0.317778 0.315837
ENSG00000204164 2345 1.02086 206.546 203.2 10:48529682:T:C;rs57621454 -421291 9.79261e-07 0.553321 0.00089991 0.00175997
ENSG00000179296 3046 1.04168 252.939 202.142 10:48320402:T:C;rs7900745 -919328 6.66027e-13 0.916518 9.999e-05 1.14625e-08
ENSG00000107643 3523 1.068 247.697 197.936 10:49521863:A:G;rs11101290 7164 1.04509e-08 0.0772764 9.999e-05 4.27781e-05
ENSG00000128805 3750 1.04311 302.216 203.407 10:49853559:T:C;rs7084773 -10752 2.20837e-08 -0.387564 0.00029997 8.65053e-05
ENSG00000128815 3784 1.03683 304.029 205.705 10:49968596:G:A;rs11101460 75674 7.41229e-05 0.220044 0.079792 0.0829158
ENSG00000228403 4145 1.03621 322.616 204.477 10:50086242:C:T;rs17011340 174 5.33093e-08 0.708351 9.999e-05 0.000195289
ENSG00000204161 4090 1.05193 300.543 201.644 10:50384820:C:G;rs7923767 -11811 8.58313e-06 -0.433434 0.0132987 0.0147608
ENSG00000225830 3711 1.01192 319.852 207.613 10:50212300:T:G;rs11100967 -535285 8.58586e-05 0.102069 0.0968903 0.0988274
ENSG00000227345 3293 1.07594 289.842 203.346 10:51375865:TAAATC:T;rs199594505 245149 0.000496426 0.116511 0.354839 0.344976
ENSG00000225784 3176 1.00321 256.175 199.2 10:50474756:A:G;rs10857456 -896315 0.00544662 0.185014 0.961575 0.964244
ENSG00000174194 3177 1.06851 272.367 202.969 10:51585752:C:T;rs4463801 214430 3.39142e-23 0.680409 9.999e-05 7.17643e-18
ENSG00000204152 3177 1.10642 241.86 194.349 10:50414310:CAAAAAAAAAAAAAAAAA:C;rs201940709 -957081 0.00546535 0.209064 0.959732 0.960627
ENSG00000204169 3058 1.0406 250.939 201.157 10:51504797:T:A;rs2012677 18469 1.72209e-13 0.566429 9.999e-05 4.1283e-09
ENSG00000138293 3173 1.02112 260.103 206.884 10:51529379:A:G;rs7896156 -35730 2.53464e-07 0.169145 9.999e-05 0.000580307
ENSG00000138297 3168 1.06068 213.281 197.461 10:51541749:G:A;rs111914917 -81617 0.00921592 -0.0719224 0.984267 0.986029
ENSG00000214982 3168 1.01162 214.88 198.094 10:52163991:G:T;rs884880 540573 0.000334228 -0.185009 0.246006 0.25173
ENSG00000178440 3117 1.04616 246.471 202.872 10:51049548:G:A;rs3849145 -682976 0.00017298 -0.159412 0.14503 0.143225
ENSG00000204149 3134 1.04748 246.867 202.726 10:51035834:CTTAT:C;rs34194141 -712245 2.09957e-06 -0.115978 0.0029997 0.00350535
ENSG00000235618 3089 1.02861 251.69 205.267 10:52213810:CAA:C 386246 0.000431472 -0.291138 0.289641 0.283596
ENSG00000099290 3089 1.04953 253.163 204.708 10:51808725:C:A;rs2490922 -18924 1.47027e-12 -0.240089 9.999e-05 1.48546e-08
ENSG00000188611 2969 1.03774 203.093 197.838 10:51469118:G:A;rs71233903 -539253 0.00153281 -0.322725 0.603376 0.603351
ENSG00000225137 2985 0.973319 285.252 217.267 10:52052352:G:C;rs17777471 27613 0.00427206 -0.279228 0.891362 0.892063
ENSG00000226200 3943 1.04923 287.555 201.875 10:52365676:T:A;rs73318780 -19036 3.64106e-14 0.318272 9.999e-05 9.86733e-10
ENSG00000198964 3943 1.03458 302.904 205.279 10:52293096:C:T;rs7911643 -91828 2.67099e-05 -0.135065 0.0339966 0.0360091
ENSG00000204147 4066 1.05398 292.133 200.756 10:52507396:G:A;rs2820762 8317 4.62666e-08 -0.245146 0.00049995 0.000170212
ENSG00000185532 4624 1.02376 338.389 204.075 10:53010188:A:G;rs10996328 259242 0.000114754 0.490605 0.140728 0.142333
ENSG00000177613 5135 1.03896 390.012 205.778 10:53196580:T:C;rs10997541 -262776 9.38735e-05 -0.0511846 0.126869 0.127233
ENSG00000228651 7044 1.00574 401.059 201.705 10:54950356:A:G;rs2384170 435186 0.000344121 -0.469502 0.39071 0.398289
ENSG00000122952 5666 1.01857 177.471 198.75 10:58245388:G:A;rs7077390 124351 0.000264708 -0.250341 0.17583 0.173768
ENSG00000151151 5230 1.03975 243.057 202.908 10:59934579:G:GT;rs111909015 -93116 3.87151e-07 -0.208126 0.00119988 0.000846134
ENSG00000122873 5231 1.04523 241.501 202.227 10:59935221:C:G;rs1111821 -93598 7.94376e-32 -0.291247 9.999e-05 8.12216e-25
ENSG00000072401 5230 1.0144 277.178 208.574 10:60144073:TA:T;rs35524461 49337 4.76458e-11 -0.341387 9.999e-05 3.91364e-07
ENSG00000108064 5261 1.04417 252.351 202.604 10:60144073:TA:T;rs35524461 -710 1.58202e-12 -0.124607 9.999e-05 2.17215e-08
ENSG00000122870 5039 1.05373 254.22 202.349 10:60359091:C:T;rs10826202 86190 1.57796e-16 0.970713 9.999e-05 6.96987e-12
ENSG00000108091 4667 1.06249 285.799 199.236 10:61531607:T:TA;rs11436000 -134808 0.00251877 0.0556793 0.849745 0.847426
ENSG00000151150 4468 1.06094 247.825 196.039 10:62485356:C:A;rs10761552 -7893 6.23077e-19 -0.446577 9.999e-05 1.39813e-13
ENSG00000170312 4440 1.03257 263.185 200.975 10:62086651:G:A;rs373540013 -451439 0.00116999 -0.276684 0.60048 0.59336
ENSG00000072422 4026 1.06349 266.862 201.267 10:62715129:A:C;rs2116452 -46070 4.51997e-08 0.255511 0.00029997 0.000134873
ENSG00000150347 3638 1.01289 274.656 204.951 10:63760590:T:TGATA;rs138581562 99530 0.00183258 -0.0872595 0.729592 0.721592
ENSG00000182010 4020 1.04684 269.109 201.461 10:63989784:G:A;rs4979761 -38683 1.89741e-07 -0.235268 0.00029997 0.000528359
ENSG00000138311 4018 1.04984 273.403 204.173 10:64146649:G:A;rs4104477 12697 0.00052105 0.224009 0.366667 0.345351
ENSG00000181915 3812 1.00548 330.297 215.285 10:63699895:A:C;rs7073837 -864622 0.000742339 0.0617165 0.433897 0.429331
ENSG00000122877 3948 0.995046 237.194 199.224 10:65329622:A:C;rs10740136 649961 5.88615e-06 0.491099 0.0114989 0.0122957
ENSG00000148572 4178 1.10254 219.837 194.191 10:64645198:CAATAAAATAAAATAAAATAA:C;rs200395828 -247853 0.000658753 0.158408 0.405921 0.391772
ENSG00000171988 3924 1.03921 223.682 204.537 10:64645198:CAATAAAATAAAATAAAATAA:C;rs200395828 -580525 0.00131312 0.13173 0.547294 0.535148
ENSG00000165476 3919 1.005 257.224 208.72 10:65392260:C:T;rs12246748 111136 0.00244689 -0.0758948 0.756042 0.759204
ENSG00000213609 4014 1.02227 217.367 199.954 10:64703490:G:A;rs4414110 -959516 0.00389222 0.280072 0.882716 0.875389
ENSG00000272892 4387 1.01302 222.602 200.294 10:69449416:C:T;rs4409725 -159868 0.000125365 -0.599931 0.115057 0.117991
ENSG00000219932 4302 1.02718 233.106 202.945 10:69946726:T:C;rs10997997 312635 0.00391537 -0.389166 0.875 0.879178
ENSG00000096717 4292 1.04845 220.63 198.118 10:69613031:C:A;rs7081610 -31397 4.0616e-10 -0.103508 9.999e-05 2.97253e-06
ENSG00000226318 4287 1.07488 181.003 186.312 10:69905017:G:T;rs2673800 183795 0.00258291 -0.260321 0.793185 0.789598
ENSG00000148634 4248 1.07263 184.976 190.288 10:69781351:T:C;rs12761264 -53755 0.00297782 -0.053378 0.801441 0.807504
ENSG00000096746 4282 1.06216 248.348 198.41 10:70268160:TAAA:T 177228 0.00013338 0.0755454 0.132145 0.129533
ENSG00000108187 4282 1.04945 250.036 199.164 10:70033963:A:G;rs61854830 -58844 2.52021e-06 0.151488 0.00479952 0.00489244
ENSG00000204130 4435 1.06128 274.022 200.039 10:70312705:C:CAA 145653 0.000151927 -0.0713621 0.149025 0.150624
ENSG00000138346 4607 1.06334 286.701 201.534 10:69630370:CA:C -601510 0.00145254 0.128246 0.686557 0.675048
ENSG00000122912 4684 1.05691 309.2 205.024 10:70198788:CA:C;rs35393675 -88444 0.000315664 0.0581536 0.269521 0.259814
ENSG00000138336 4713 0.97785 308.937 204.525 10:70107942:AT:A;rs375494025 -212472 0.00345534 0.220896 0.925994 0.92119
ENSG00000260400 4711 1.01447 293.343 194.835 10:70198788:CA:C;rs35393675 -259470 1.30205e-05 0.295311 0.0308969 0.0315281
ENSG00000060339 4742 1.02723 455.52 213.401 10:71379640:C:T;rs76496728 898870 0.00119497 -0.0475844 0.699511 0.698946
ENSG00000221184 4782 1.03777 367.831 204.683 10:71047201:G:T;rs12265826 528125 2.5055e-05 -0.225453 0.0416958 0.0420223
ENSG00000165730 4825 1.03449 372.706 203.516 10:70587148:G:A;rs12268631 -151 2.1053e-15 1.31414 9.999e-05 1.26867e-10
ENSG00000107625 4962 0.99969 451.27 208.623 10:69928084:A:T;rs73267128 -732951 0.000626778 0.0616568 0.55766 0.546554
ENSG00000165732 4983 1.09278 461.523 205.668 10:69989788:C:T;rs4746742 -726097 0.00214394 0.093578 0.90343 0.898468
ENSG00000198954 5009 1.03394 495.494 211.066 10:71617740:C:T;rs4076958 869252 6.4494e-05 -0.102459 0.09999 0.100579
ENSG00000122862 5029 1.05942 456.179 206.082 10:71734157:C:T;rs61859061 886294 0.00107664 0.14561 0.729592 0.717769
ENSG00000122958 5025 1.03703 493.977 209.814 10:70935909:G:A;rs74233638 52640 3.30857e-06 0.0774814 0.00549945 0.00802669
ENSG00000156502 4946 1.02957 474.255 208.343 10:70972370:C:T;rs148552852 32381 8.68575e-06 0.0977184 0.0167983 0.019667
ENSG00000156510 4921 0.951207 282.011 185.473 10:70989270:G:A;rs10823321 9210 2.55879e-13 -0.818197 9.999e-05 1.76299e-07
ENSG00000156515 4919 1.005 360.25 194.762 10:70902121:T:A;rs12254103 -127620 0.000580141 0.0763795 0.569073 0.569067
ENSG00000099282 4983 1.05607 470.896 203.407 10:70221466:T:C;rs12220291 -989764 0.000454992 -0.346186 0.50251 0.48823
ENSG00000171224 5025 1.03307 507.145 204.841 10:71525084:A:T;rs2255667 135076 0.000135048 0.218439 0.224944 0.22485
ENSG00000197467 5269 1.03296 700.744 215.492 10:71573597:C:T;rs78751839 11952 7.27889e-16 2.01555 9.999e-05 1.97416e-11
ENSG00000099284 5327 1.0285 614.64 210.045 10:71952447:C:T;rs6480445 139894 0.000352061 -0.12733 0.461716 0.456114
ENSG00000042286 5350 1.03987 748.342 216.842 10:72656002:A:G;rs827351 763311 9.44782e-05 -0.146406 0.171023 0.168091
ENSG00000156521 5354 1.06202 655.098 210.106 10:72204961:T:C;rs7072552 298528 9.97024e-05 0.124287 0.182864 0.182225
ENSG00000229097 5339 1.02484 595.219 205.996 10:71947027:CT:C;rs11308652 23585 0.000291399 0.310164 0.430723 0.432019
ENSG00000079332 5325 1.0431 648.32 210.264 10:71919271:G:A;rs10999165 -11009 1.41834e-10 0.0691371 9.999e-05 1.38409e-06
ENSG00000180817 5269 1.01177 731.751 216.258 10:71993094:T:G;rs7077538 -574 3.11356e-15 0.255348 9.999e-05 1.11879e-10
ENSG00000172731 5287 1.03103 680.189 209.838 10:72423135:G:A;rs59886435 280752 0.00164296 -0.164311 0.922581 0.923741
ENSG00000148730 5269 1.04422 681.078 211.492 10:72209324:T:C;rs2127585 45188 0.000150359 -0.07015 0.269231 0.258553
ENSG00000197604 5222 1.05393 604.568 206.544 10:72755123:C:A;rs1338638 560537 0.0005409 -0.323956 0.605932 0.60395
ENSG00000107719 5175 0.983201 739.521 215.237 10:72253926:G:A;rs4746040 15348 0.000348034 -0.291573 0.48877 0.488586
ENSG00000180644 5204 1.00912 779.712 218.69 10:71546573:A:G;rs2247549 -815959 0.000370557 -0.250968 0.480326 0.480223
ENSG00000166224 5047 1.09283 670.075 209.936 10:72733128:T:A;rs79292036 157410 0.000503494 -0.0809737 0.585723 0.569161
ENSG00000166228 4997 1.00477 631.868 212.501 10:72797381:C:T;rs6480482 148839 0.00090982 0.120721 0.747015 0.74743
ENSG00000107731 5334 1.03819 690.971 214.057 10:72995213:T:C;rs1124397 22885 5.70017e-13 1.29659 9.999e-05 8.10061e-09
ENSG00000198246 5313 1.03037 595.538 209.437 10:73092797:G:A;rs7071979 13781 5.77529e-06 -0.221061 0.0135986 0.0165825
ENSG00000107736 5253 1.03257 490.403 201.68 10:73392926:A:G;rs2394833 236234 3.35181e-06 0.139377 0.0119988 0.0120706
ENSG00000214688 5000 1.04369 593.165 216.063 10:74361569:T:C 863987 0.000495409 0.164807 0.491168 0.482063
ENSG00000107738 4886 1.03677 538.651 214.446 10:73243644:C:G;rs7085904 -289612 0.000769154 0.118072 0.609251 0.605449
ENSG00000197746 4843 1.05436 499.207 212.513 10:73097571:G:A;rs780661 -513556 0.000613623 -0.128155 0.52907 0.514896
ENSG00000107742 4753 1.06634 323.03 201.692 10:73010863:T:G;rs10823707 -837928 0.000605521 0.114246 0.442138 0.449919
ENSG00000166295 4820 1.034 282.769 198.021 10:73244417:A:G;rs12256187 -731371 0.00242577 -0.0545423 0.856287 0.849328
ENSG00000138303 4821 1.02192 299.635 200.841 10:73983524:C:G;rs11000226 6631 1.9831e-06 -0.0860352 0.00519948 0.00517844
ENSG00000200170 4817 1.0811 279.824 196.015 10:73538164:T:C;rs10762481 -442347 0.001408 0.234758 0.707921 0.696752
ENSG00000168209 4871 1.06421 272.166 196.829 10:73769543:G:A;rs4148944 -264136 5.6985e-05 -0.230715 0.0744926 0.0751351
ENSG00000148719 4917 1.04221 264.093 203.528 10:74108951:C:T;rs72808140 -6038 0.000836465 0.0770248 0.464933 0.467895
ENSG00000107745 4775 1.10123 177.959 190.835 10:74047070:A:G;rs111781439 -338830 0.00077914 0.103065 0.409072 0.394236
ENSG00000156026 4664 0.990856 189.357 201.461 10:73728919:C:G;rs4148909 -722971 0.00325709 0.0690366 0.78695 0.790262
ENSG00000213700 4240 1.07298 119.84 193.315 10:75657163:GTTTTT:G;rs71021576 890809 0.00940809 0.212987 0.918349 0.922403
ENSG00000122884 4118 1.01275 109.063 195.723 10:75380079:A:AAAAG;rs112720011 523346 2.97093e-06 0.130376 0.00289971 0.00347561
ENSG00000272630 4120 1.02901 99.003 188.282 10:74031815:C:CAA;rs57819640 -829241 7.91695e-05 0.218281 0.0486951 0.0525946
ENSG00000166321 4127 1.02717 113.144 196.319 10:74925559:T:TA;rs60180525 55341 1.33816e-35 -0.601905 9.999e-05 4.66179e-27
ENSG00000272599 4132 0.991024 119.464 199.249 10:74071282:T:C;rs4746115 -813882 0.00134731 -0.255338 0.39534 0.395564
ENSG00000138286 4143 1.02343 112.235 195.018 10:75113627:T:C;rs7072462 185702 6.59435e-06 -0.0861696 0.00439956 0.00660594
ENSG00000122882 4147 1.0383 106.075 191.917 10:74861794:C:CAA;rs10694614 -67020 9.37779e-13 -0.104994 9.999e-05 2.01186e-08
ENSG00000213551 4114 1.04887 109.579 194.154 10:74959742:T:G;rs75847412 -48879 3.9061e-06 -0.123509 0.00289971 0.00379907
ENSG00000182180 4104 1.05569 111.299 194.179 10:74985515:A:G;rs7922374 -26937 5.52934e-07 0.0718084 0.00039996 0.000732073
ENSG00000227540 4104 0.990487 98.654 191.662 10:75364350:A:AT;rs71021554 351800 0.00246605 0.233079 0.55 0.548248
ENSG00000156042 4083 1.04957 103.262 192.586 10:75189586:C:T;rs1332178 70968 1.19219e-25 -0.501453 9.999e-05 4.71799e-19
ENSG00000138279 4043 1.04349 101.695 190.543 10:74285299:C:T;rs7901986 -888536 0.0004637 0.048567 0.188123 0.184224
ENSG00000229659 4026 0.969483 95.4659 191.236 10:74736048:CA:C;rs34763574 -446407 0.00347757 -0.310719 0.62798 0.646889
ENSG00000166343 4015 1.02292 114.141 201.291 10:76049832:A:ACG;rs200106704 856512 0.00156825 0.0846234 0.396279 0.390036
ENSG00000221817 3988 1.02718 103.301 194.398 10:75312064:G:A;rs12251843 56780 4.95234e-07 -0.110622 0.00089991 0.000753953
ENSG00000107758 3986 1.04388 99.1798 191.954 10:75793372:C:T;rs4745730 537589 0.000654213 -0.0337241 0.233933 0.22282
ENSG00000166348 3805 1.0569 94.5716 187.382 10:75844397:A:T;rs4746170 458685 0.00219263 -0.100256 0.512282 0.50118
ENSG00000268584 3805 1.03539 100.296 192.671 10:74732859:T:C;rs10740408 -652896 0.00274142 0.267288 0.560157 0.556304
ENSG00000272791 3796 1.01656 113.365 202.142 10:75589024:T:TTTTA;rs34137234 198709 0.00261031 -0.397934 0.514653 0.525241
ENSG00000172650 3773 1.02432 101.935 193.68 10:76440075:GA:G;rs11310513 982435 0.000257722 0.307859 0.112662 0.114539
ENSG00000272140 3791 1.02558 105.438 194.714 10:75486815:T:C;rs11000757 13475 0.000408949 0.131285 0.166003 0.162229
ENSG00000242338 3803 1.03987 102.011 192.452 10:75474608:ATT:A;rs200141902 -15620 0.00275534 0.197881 0.575618 0.563654
ENSG00000271816 3803 1.03941 105.592 193.34 10:75487498:A:T;rs7923045 -2748 0.000842721 0.173988 0.271863 0.274985
ENSG00000250959 3803 1.00888 109.448 195.577 10:74736048:CA:C;rs34763574 -754273 0.00247961 -0.10974 0.554878 0.549461
ENSG00000235316 3806 1.02009 111.802 198.446 10:75759298:C:T;rs7079796 267715 0.000234226 0.270946 0.104543 0.102815
ENSG00000176986 3832 1.07548 111.136 195.2 10:75669013:T:C;rs2459449 164892 0.00234378 -0.0372782 0.507606 0.510674
ENSG00000196968 3874 1.03587 108.455 193.315 10:75504029:T:A;rs7080579 -28021 4.945e-07 0.113086 0.00059994 0.000788108
ENSG00000172586 3881 1.05619 106.427 189.656 10:74948514:GGGAA:G;rs201659525 -593292 0.000765815 -0.0989247 0.279922 0.273575
ENSG00000214655 3883 1.04614 113.056 194.106 10:75661571:A:G;rs4746155 116230 0.00049051 0.11741 0.194444 0.192819
ENSG00000272916 3913 1.00155 113.349 195.844 10:74745364:A:C;rs58907430 -826046 0.00251584 0.290082 0.584014 0.567771
ENSG00000166507 3913 1.05008 115.744 196.671 10:74602966:G:A;rs10823944 -968624 0.00496695 0.106688 0.759484 0.752069
ENSG00000148660 3895 1.03037 115.225 197.218 10:74671611:C:T;rs3750736 -962733 0.000356118 -0.130081 0.149559 0.147378
ENSG00000122861 3903 1.04284 111.675 193.911 10:75683590:C:T;rs2633314 14654 1.97962e-06 -0.365942 0.00219978 0.00232591
ENSG00000035403 3801 1.03879 128.021 202.41 10:75611508:T:TG;rs34527786 -146365 0.00260256 -0.145587 0.568427 0.556241
ENSG00000267957 3680 1.10173 123.531 192.598 10:75848464:T:A;rs7908476 -32158 0.00193675 0.142997 0.51386 0.502011
ENSG00000269772 3679 0.988331 156.804 210.799 10:76534348:GA:G;rs58025811 653547 0.00634056 0.230624 0.839061 0.85302
ENSG00000185009 3633 1.03194 118.803 194.081 10:75839454:A:G;rs1908338 -71368 0.00059866 0.0627695 0.247038 0.239268
ENSG00000156110 3632 1.04472 112.81 191.48 10:75839454:A:G;rs1908338 -71507 8.30625e-06 0.164107 0.00669933 0.00837657
ENSG00000156650 3301 1.00734 183.321 204.744 10:77380716:G:A;rs1991611 795375 0.00182716 -0.0761655 0.580963 0.576249
ENSG00000156671 3211 1.07012 190.013 200.999 10:76613378:CT:C -245967 0.00268244 -0.116842 0.717049 0.71207
ENSG00000079393 3220 1.05814 189.287 202.471 10:77781624:A:G;rs12261217 912644 0.000393467 0.486292 0.20889 0.208894
ENSG00000165637 3210 1.0731 202.466 200.246 10:77562730:A:T;rs9416092 592817 0.000352951 0.0643822 0.21513 0.210899
ENSG00000165644 3151 1.02753 210.455 204.708 10:77263773:A:AT;rs34217626 267984 0.000302275 0.341541 0.187138 0.188524
ENSG00000165655 3210 1.01919 223.344 204.744 10:77221514:G:C;rs11001398 59849 8.42326e-06 -0.375623 0.00849915 0.0109009
ENSG00000148655 3417 1.05774 259.27 204.732 10:76883186:A:G;rs72805342 -477813 0.00109198 0.175419 0.52907 0.522657
ENSG00000156113 4217 1.04878 382.833 206.848 10:79283170:A:C;rs1248568 -115184 2.08531e-20 -1.16172 9.999e-05 2.57598e-15
ENSG00000151208 4181 1.03703 438.158 209.996 10:79612905:AT:A;rs71030909 -73474 1.0293e-05 -0.298804 0.0176982 0.01897
ENSG00000148606 4179 1.06385 390.536 202.142 10:79181254:T:C;rs35795 -608050 0.00138581 -0.0533162 0.764706 0.768806
ENSG00000138326 4191 0.971669 563.141 224.222 10:79808156:G:A;rs12266268 14637 0.00253985 -0.0857101 0.906703 0.910198
ENSG00000224596 5253 0.978778 634.124 219.188 10:81197061:A:G;rs4980082 369408 0.00100392 -0.240091 0.721702 0.732095
ENSG00000108175 5255 1.05376 500.145 206.677 10:81214178:C:T;rs1998315 385385 0.00230885 0.122122 0.927711 0.93033
ENSG00000108179 5427 1.03556 496.048 209.145 10:81224191:T:C;rs7923505 116965 0.00120001 -0.114968 0.764706 0.763143
ENSG00000165424 5553 1.04567 473.972 207.151 10:81390377:C:T;rs1713328 184993 0.000137612 -0.131433 0.200843 0.195985
ENSG00000253626 5488 1.05032 471.688 206.677 10:81619789:T:C;rs61862186 347431 6.96177e-05 0.538351 0.112548 0.1134
ENSG00000244733 5599 1.01769 470.362 204.987 10:82351068:T:C;rs12247537 930420 0.000638628 0.248423 0.607772 0.593056
ENSG00000272489 5596 1.05001 439.263 202.823 10:81898665:C:G;rs7070596 475716 0.00157638 0.306536 0.847587 0.840744
ENSG00000224886 5576 1.00465 459.455 205.583 10:81551892:CTTTT:C 107152 6.90825e-06 -0.441138 0.0190981 0.0196607
ENSG00000188199 5573 1.0373 464.152 204.683 10:81592152:T:C;rs4097131 129168 6.96127e-11 0.855483 9.999e-05 9.40698e-07
ENSG00000226381 5605 1.0359 459.809 204.537 10:81554207:T:A;rs374073438 28121 9.35408e-12 -0.29305 9.999e-05 1.73279e-07
ENSG00000272447 5692 1.0386 518.748 209.474 10:81525997:C:T;rs150976965 -59662 3.78031e-08 0.265647 9.999e-05 0.000168086
ENSG00000225484 5696 1.03513 467.912 205.036 10:81459489:G:A;rs9415214 -126862 2.65523e-12 0.295143 9.999e-05 5.78661e-08
ENSG00000133661 6048 1.04261 503.112 207.492 10:81695913:T:C;rs11200738 -46458 6.15817e-06 0.509986 0.0138986 0.0152318
ENSG00000133678 6026 1.02701 422.326 201.79 10:81863465:T:G;rs11201696 25062 4.5966e-09 -0.165543 0.00019998 4.25156e-05
ENSG00000230091 6025 1.04529 417.797 201.17 10:81838071:T:C;rs10430708 -598 1.57173e-09 0.553755 9.999e-05 1.46816e-05
ENSG00000122359 5861 1.06037 407.49 202.604 10:81372708:G:A;rs4253520 -592621 5.97603e-05 -0.103071 0.0951905 0.0968633
ENSG00000234743 5848 1.06186 382.118 196.477 10:82024216:C:T;rs73299582 16776 0.000717586 0.33449 0.617139 0.612777
ENSG00000122378 5892 1.02359 363.74 199.127 10:82194689:A:G;rs10887869 27103 3.7771e-07 0.202472 0.00139986 0.00173495
ENSG00000271738 5925 1.01812 334.179 197.729 10:82195949:T:C;rs7096715 1183 6.53384e-09 0.437159 9.999e-05 6.56214e-05
ENSG00000108219 5960 1.02359 352.866 198.726 10:82397693:C:T;rs145207857 183770 0.00163796 0.073411 0.824547 0.817867
ENSG00000226659 6115 1.02624 333.338 197.23 10:82295398:G:A;rs11185932 -301 6.68853e-18 -1.02693 9.999e-05 2.87725e-12
ENSG00000178217 6118 1.06065 404.097 205.182 10:82983713:T:C;rs7070856 686054 0.000421119 0.4715 0.404281 0.396643
ENSG00000165678 5298 1.01916 286.794 203.504 10:85891907:A:G;rs10732827 -7290 6.76865e-08 -0.0750178 0.00029997 0.000260776
ENSG00000148600 5174 1.06081 263.106 197.255 10:85942596:T:G;rs11200909 -11815 2.2997e-08 -0.36321 0.00019998 0.000100209
ENSG00000107771 5312 1.05611 279.595 200.44 10:86234418:CAAAAAAAAAAAAAA:C 146075 3.65145e-10 -0.166323 9.999e-05 2.59481e-06
ENSG00000178429 5125 1.02302 290.407 201.218 10:87165868:C:T;rs74148491 845668 0.00184126 0.214788 0.774169 0.767471
ENSG00000062650 3920 0.966015 464.921 219.468 10:88245075:G:A;rs12411744 -36498 0.00445832 0.0502814 0.969022 0.973136
ENSG00000227896 3919 1.02699 344.107 205.984 10:88253452:AT:A;rs11343574 -28251 0.000137926 -0.252996 0.155677 0.156601
ENSG00000107779 4022 1.05023 318.416 201.449 10:88773146:G:A;rs9421552 256738 0.000121613 0.138323 0.146839 0.14344
ENSG00000272734 3898 1.02785 374.104 210.313 10:89341359:T:G;rs76737403 610290 0.0016387 0.251673 0.757186 0.750897
ENSG00000122376 3903 1.04939 310.975 203.151 10:88907319:G:A;rs72545883 53400 2.40775e-05 0.0659673 0.0326967 0.0348665
ENSG00000148672 3903 1.05604 311.22 202.264 10:89042569:A:AAAAC 187945 0.000492003 -0.0610452 0.37561 0.381978
ENSG00000184923 3884 1.00637 323.57 205.024 10:89133565:C:T;rs3128207 148359 8.94145e-12 0.853216 9.999e-05 1.76462e-07
ENSG00000223482 3763 1.02369 349.514 207.115 10:89064720:C:A;rs376654803 -37650 2.02548e-06 -0.224459 0.00339966 0.0045003
ENSG00000224914 3765 1.03708 325.254 203.018 10:89102129:A:C;rs61858506 -365 2.60387e-09 0.27019 9.999e-05 1.64757e-05
ENSG00000214562 3765 1.05737 300.446 198.483 10:88838039:G:A;rs112557340 -279387 0.000352961 -0.295034 0.323007 0.322033
ENSG00000107789 3706 1.02033 316.904 204.841 10:89146603:G:A;rs61859272 -118030 1.45432e-05 0.179555 0.0226977 0.0243126
ENSG00000198682 3518 1.03465 311.251 204.124 10:90041294:G:A;rs2872068 621923 0.000120013 0.214445 0.134128 0.132592
ENSG00000223820 3543 1.04642 256.152 197.048 10:89149108:G:A;rs149939123 -428578 0.00140734 -0.362695 0.672715 0.667761
ENSG00000138138 3555 1.11365 280.659 196.853 10:89919779:G:A;rs112243443 318678 0.000281146 0.0883054 0.248757 0.246041
ENSG00000171862 3554 1.0556 388.79 215.589 10:90016800:CA:C;rs35477000 393929 0.000880476 -0.123672 0.531034 0.509611
ENSG00000227268 3554 1.08216 319.198 205.316 10:89719137:G:A;rs79136542 95942 0.00164777 -0.207504 0.721702 0.71613
ENSG00000224745 3558 1.0491 292.54 202.544 10:90094994:C:T;rs7096330 456544 0.00201449 0.166237 0.777778 0.777445
ENSG00000213613 3584 1.03816 295.886 203.638 10:89136502:G:A;rs141057076 -568758 1.11636e-05 -0.570861 0.0167983 0.0177008
ENSG00000184719 3808 1.04372 319.475 203.589 10:89885149:A:G;rs79044284 -459139 0.00061176 0.193033 0.450292 0.443142
ENSG00000204022 3806 1.00322 300.381 205.753 10:89410069:A:G;rs78283828 -936442 0.00277782 0.365327 0.857755 0.860626
ENSG00000204020 3840 1.05531 302.277 203.808 10:90525792:C:T;rs10509554 4628 7.17877e-17 0.573127 9.999e-05 3.2826e-12
ENSG00000152766 4034 0.942195 262.489 200.671 10:90944216:G:A;rs4269843 332640 0.00121431 0.422001 0.640435 0.645984
ENSG00000138134 4103 1.0175 352.472 210.592 10:91594700:CA:C;rs11338033 955208 1.72565e-05 -0.120038 0.0251975 0.0251461
ENSG00000180139 4211 1.01771 318.458 205.279 10:90719237:C:T;rs7907084 26836 0.000209696 -0.314379 0.215408 0.209121
ENSG00000026103 4317 0.975764 350.658 209.887 10:90760225:T:C;rs7920305 9810 0.00139891 -0.185753 0.693694 0.70229
ENSG00000107796 4317 1.02654 338.908 205.96 10:90752616:A:G;rs3824729 1468 1.33185e-20 -0.555495 9.999e-05 3.74726e-15
ENSG00000261438 4390 0.990328 365.111 209.607 10:90631310:C:CTCCAGCATCTATTGTT;rs199612044 -144284 0.00140925 0.19236 0.708422 0.715573
ENSG00000119922 4703 1.05079 225.6 188.768 10:91002804:C:T;rs1412445 -58909 0.00271946 0.23858 0.871951 0.861149
ENSG00000119917 4742 1.05439 342.06 204.744 10:91966514:A:G;rs61870238 878862 0.00336527 0.317565 0.923432 0.925596
ENSG00000204010 4746 1.06952 334.075 206.264 10:90781284:G:GA;rs144649914 -356530 0.000353113 0.379867 0.292605 0.287519
ENSG00000185745 4752 1.10001 291.172 195.127 10:90450508:GA:G;rs56201080 -701796 0.00368811 -0.532854 0.940789 0.938796
ENSG00000107798 4777 1.02538 366.04 210.544 10:91002804:C:T;rs1412445 -171511 1.44229e-18 0.229511 9.999e-05 1.07448e-13
ENSG00000152778 4777 0.959324 278.369 200.063 10:91626930:TC:T;rs143242776 452586 0.000772589 0.244021 0.528511 0.533187
ENSG00000152782 4832 1.06906 318.517 201.425 10:91400149:T:TAC;rs142108601 -5067 3.7604e-09 0.274185 9.999e-05 1.76517e-05
ENSG00000138182 4974 1.06354 342.35 205.534 10:91836221:T:C;rs2900876 374853 0.000384068 0.0902763 0.326378 0.320546
ENSG00000232229 4852 1.03845 338.156 207.054 10:91601787:G:C;rs2181946 12519 3.53275e-18 0.514447 9.999e-05 2.58774e-13
ENSG00000148680 4729 0.977691 294.156 207.443 10:92393307:C:CAT;rs10657636 -224365 0.00106515 0.289535 0.584355 0.574795
ENSG00000148688 4727 1.07515 254.739 197.486 10:92741717:T:C;rs11186407 110243 7.05106e-05 0.0641653 0.0784922 0.0792095
ENSG00000234043 4449 1.04881 250.417 201.34 10:92819347:A:G;rs7917503 -93760 0.000570999 -0.272476 0.360331 0.363954
ENSG00000180628 4302 1.03505 218.369 194.276 10:93434892:A:T;rs2421634 454983 0.00162407 0.1032 0.667779 0.678785
ENSG00000165338 4214 1.06026 210.887 199.686 10:93209518:G:A;rs12269643 39421 7.72536e-22 0.426416 9.999e-05 2.14565e-16
ENSG00000228701 4216 1.05697 212.428 197.17 10:93572418:C:T;rs1935030 14369 2.47126e-08 -0.672099 9.999e-05 8.84701e-05
ENSG00000107854 4216 1.03045 233.036 202.094 10:93338600:T:C;rs4933206 -219470 0.000623519 0.0855269 0.373926 0.366939
ENSG00000180581 4221 1.05018 227.825 200.306 10:94162334:CCT:C;rs58345141 595080 7.2923e-05 0.184876 0.070293 0.0708343
ENSG00000174721 4156 1.036 242.324 203.65 10:92914306:A:G;rs11186468 -754935 3.12636e-05 -0.253305 0.0314969 0.0346869
ENSG00000095564 4158 1.0457 209.142 197.875 10:93587789:A:G;rs12242720 -95738 0.00109588 0.0791118 0.513333 0.510066
ENSG00000107864 4053 1.02707 214.809 198.896 10:94842827:T:C;rs6583854 791982 0.00285074 -0.106151 0.8008 0.801453
ENSG00000198060 4053 1.08793 218.553 197.012 10:94317630:T:A 266709 0.00394103 -0.0858307 0.881938 0.881192
ENSG00000119912 4548 1.0507 242.956 197.048 10:93339988:C:G;rs61874526 -993846 0.00042744 -0.0632603 0.32971 0.320008
ENSG00000138160 4573 1.04083 241.586 195.394 10:94559029:C:T;rs12267383 205985 0.00269724 0.231746 0.844726 0.842451
ENSG00000236493 4515 1.00082 266.242 198.847 10:95364033:C:G;rs17108993 934532 0.00620518 -0.442558 0.982336 0.979405
ENSG00000152804 4492 1.03677 253.678 198.993 10:94859247:C:T;rs11187279 411301 0.000784231 0.103098 0.474633 0.477029
ENSG00000138190 4562 1.07781 298.091 198.434 10:95222853:C:G;rs12358603 631917 0.00193081 0.120623 0.794444 0.793363
ENSG00000138119 4621 0.980873 357.431 209.729 10:95126732:T:G;rs10882223 -115343 0.000461425 -0.381402 0.383231 0.383664
ENSG00000138180 4611 1.03196 345.839 205.692 10:95369411:C:T;rs10786117 113021 0.000184132 -0.328974 0.205081 0.196473
ENSG00000186188 4563 1.05726 312.78 200.854 10:95275894:C:G;rs10882260 -50529 8.47704e-07 -0.487876 0.00109989 0.00214407
ENSG00000148690 4416 1.04549 322.581 202.568 10:95460373:T:G;rs1998840 -1957 1.51205e-06 0.12052 0.00269973 0.003568
ENSG00000176273 4345 1.05514 291.739 202.385 10:95674192:AAT:A;rs72059936 20461 5.55377e-06 0.312506 0.00729927 0.00939425
ENSG00000180764 4368 1.05111 263.726 197.243 10:95587747:T:G;rs10882341 -133551 0.0003195 0.295708 0.284456 0.279175
ENSG00000173145 4474 1.05741 275.154 201.68 10:96071212:T:C;rs77218185 -51505 7.08283e-07 0.142805 0.00079992 0.00153267
ENSG00000108239 4391 1.03378 313.581 209.437 10:96283928:G:A;rs10882470 121666 0.000579588 -0.142391 0.382353 0.379187
ENSG00000119969 4184 1.05583 270.502 203.164 10:96200796:A:G;rs7895305 -104752 8.32701e-12 0.272451 9.999e-05 7.55629e-08
ENSG00000138115 3890 1.04241 191.324 197.534 10:95904722:C:G;rs61886307 -924533 0.000217736 -0.418312 0.159141 0.15812
ENSG00000107438 3996 1.01243 220.851 204.878 10:97237794:A:G;rs998292 187012 0.00134456 -0.119594 0.57037 0.547302
ENSG00000095637 4178 0.985546 238.981 198.106 10:97414303:C:T;rs12251664 93131 0.00236881 -0.20335 0.80016 0.804508
ENSG00000059573 4274 1.03623 280.765 203.309 10:98336997:T:TA;rs60557473 920533 0.00101053 -0.0968769 0.571673 0.550458
ENSG00000119977 4303 1.04908 312.66 207.905 10:97759626:A:G;rs2015029 305725 0.00177862 0.0586079 0.738201 0.723133
ENSG00000138185 4291 1.02213 299.874 205.291 10:97305536:C:T;rs1536444 -166001 0.00286749 0.110542 0.860705 0.865834
ENSG00000173088 4348 1.0082 335.623 207.942 10:98507309:TA:T;rs58174335 839948 0.000362638 -0.589473 0.309333 0.310099
ENSG00000269948 4340 1.02501 320.235 205.072 10:98562521:ATAGT:A;rs199618805 852795 0.00351147 -0.298262 0.925139 0.922284
ENSG00000188649 4329 1.06653 266.721 194.057 10:97982795:T:TC;rs144122030 249008 0.00614882 0.309301 0.977539 0.982623
ENSG00000107443 4261 1.0165 305.617 202.191 10:97235508:G:A;rs7085831 -567644 8.73766e-05 0.089638 0.110291 0.112603
ENSG00000226688 4185 1.05203 331.489 204.525 10:97691327:C:T;rs78978162 -158669 0.000163157 0.139907 0.168917 0.170715
ENSG00000177853 4161 1.04101 364.827 206.848 10:97308423:A:G;rs10786221 -581050 0.000496723 0.0992014 0.413978 0.403214
ENSG00000229417 4098 0.98048 371.013 208.72 10:98016637:C:CA;rs66538634 66661 0.00155736 0.188981 0.769408 0.761187
ENSG00000095585 4022 1.11074 362.373 204.197 10:97083979:C:G;rs4918911 -947366 0.00193118 0.121518 0.8125 0.808249
ENSG00000107447 4028 1.0967 263.151 189.644 10:98138568:G:A;rs3827865 74482 0.00320011 0.363504 0.91 0.918301
ENSG00000077147 4043 1.06999 270.403 196.075 10:99206826:T:C;rs11189224 859616 0.00192236 0.0451866 0.775969 0.778502
ENSG00000227032 4004 1.00614 360.771 212.708 10:97759626:A:G;rs2015029 -621839 0.00106597 -0.353786 0.595125 0.590958
ENSG00000155629 3997 0.988658 322.971 203.273 10:98508282:A:G;rs11188904 28010 0.000285341 0.18995 0.302143 0.292341
ENSG00000236552 4024 1.06227 373.36 207.115 10:98508282:A:G;rs11188904 -1764 0.000652327 -0.15048 0.489966 0.475353
ENSG00000196233 4100 1.10639 304.057 194.361 10:98226956:G:A;rs11188775 -365062 0.00158454 -0.0950986 0.779595 0.767399
ENSG00000155640 4088 1.05156 388.826 205.571 10:98173446:C:G;rs1923694 -567596 0.000723784 0.235488 0.541374 0.540565
ENSG00000231025 4090 1.00101 457.148 215.188 10:99278450:G:C;rs10882951 526242 0.00303886 0.0652174 0.923432 0.932183
ENSG00000213390 4074 1.0312 423.926 210.118 10:99064358:C:T;rs111645097 11944 8.37226e-05 0.129858 0.110449 0.111476
ENSG00000237169 4082 1.01828 378.524 204.319 10:99285132:A:G;rs11189259 215416 0.000573116 -0.227565 0.497762 0.488277
ENSG00000165879 4104 1.03975 400.282 207.139 10:99115683:A:G;rs10882904 36660 5.1924e-05 0.131672 0.0780922 0.0765422
ENSG00000225850 4108 0.991514 430.458 211.65 10:99421044:G:A;rs10882977 326722 0.000394048 0.457141 0.394716 0.378112
ENSG00000181274 4108 1.04427 435.209 210.179 10:99149922:T:C;rs1537646 55463 8.07938e-07 0.178148 0.00139986 0.00191457
ENSG00000231970 4203 1.0306 407.393 206.653 10:99159634:T:C;rs9887991 -1239 2.90614e-21 1.03237 9.999e-05 9.48353e-16
ENSG00000052749 4205 1.0281 424.99 209.133 10:99142521:AT:A;rs11290358 -18607 1.09426e-17 0.308687 9.999e-05 8.39232e-13
ENSG00000224474 4259 1.12337 362.28 197.364 10:99409366:ATTTTTTTTTTTTT:A 223534 0.00102034 0.25818 0.681416 0.668464
ENSG00000171314 4259 1.01304 406.615 209.437 10:99849232:T:TA;rs11461797 663314 0.000380048 0.0679171 0.363076 0.359764
ENSG00000171311 4266 1.04394 429.914 208.647 10:99587353:T:C;rs12356500 381578 8.80122e-05 0.088394 0.118196 0.119619
ENSG00000171307 4266 1.01664 447.222 212.076 10:98226956:G:A;rs11188775 -978972 0.000262706 0.0783316 0.285837 0.280238
ENSG00000155229 4293 1.05744 371.651 202.009 10:98493555:C:CCTT;rs201113433 -764997 0.000111277 -0.0689412 0.146089 0.150131
ENSG00000165886 4293 1.08927 394.692 202.726 10:99588835:G:T;rs35086167 330209 0.00057371 -0.210006 0.496528 0.484724
ENSG00000155252 4481 1.04972 385.738 204.975 10:98504521:GC:G;rs56839475 -839611 0.000153937 -0.0779466 0.185542 0.186564
ENSG00000171160 4513 1.01705 385.8 204.136 10:99402553:GCTTT:G;rs72458051 9208 1.32142e-07 -0.532296 0.00069993 0.000604936
ENSG00000119986 4494 1.02981 500.581 218.373 10:98625174:G:A;rs11188952 -821907 0.00322286 -0.325078 0.939024 0.942842
ENSG00000155254 4561 1.03702 426.949 209.474 10:99371344:C:A;rs12261752 -101587 3.46524e-05 0.193487 0.0515948 0.0538103
ENSG00000155256 4551 1.0485 341.609 199.03 10:99464693:ATTTTTTTT:A;rs56107810 -32186 0.000313618 -0.0685133 0.344816 0.330858
ENSG00000120057 4544 1.01609 390.36 207.334 10:99542988:T:C;rs10882997 11278 1.72561e-09 -1.02576 9.999e-05 1.27617e-05
ENSG00000155265 4557 1.05043 367.45 205.23 10:99836031:A:G;rs11189479 226034 1.79063e-05 -0.163914 0.0269973 0.0294996
ENSG00000269783 4546 1.01709 334.735 203.322 10:99840527:G:A;rs61873714 212637 0.000999191 -0.242729 0.626016 0.620542
ENSG00000166024 4569 1.03443 337.958 205.097 10:99579585:TTG:T;rs112536909 -314803 6.16171e-05 0.0692981 0.0819918 0.0812477
ENSG00000119943 4231 1.04135 309.862 204.805 10:99368560:C:CA;rs5787247 -806382 2.18404e-05 0.207699 0.0282972 0.0308757
ENSG00000107521 4242 1.03573 281.318 201.17 10:100176869:C:T;rs701801 -29816 6.49251e-07 0.078993 0.00189981 0.00172647
ENSG00000120053 4374 1.06035 218.946 196.622 10:101781656:C:T;rs150462237 591274 0.000277001 -0.108962 0.217609 0.212876
ENSG00000224934 4376 1.05128 223.071 195.394 10:101152191:T:C;rs11592057 -38758 0.000479278 0.232198 0.338863 0.333791
ENSG00000155287 4061 1.01641 144.663 179.419 10:101327093:CT:C;rs35611937 -53274 0.00396438 -0.0999455 0.880387 0.875832
ENSG00000198018 4052 1.03643 207.022 197.717 10:102185084:A:G;rs11817557 765820 0.000232872 0.219561 0.186858 0.18049
ENSG00000233690 4016 1.04089 210.085 197.17 10:101268070:G:A;rs4988936 -189637 4.88172e-05 0.522266 0.049595 0.0540597
ENSG00000119929 4011 1.04488 212.204 196.987 10:101359183:CA:C;rs34316298 -103133 0.00163965 0.0464202 0.660726 0.644464
ENSG00000014919 4018 1.03508 236.453 202.58 10:101781656:C:T;rs150462237 289798 5.41711e-05 0.0646559 0.0543946 0.0557546
ENSG00000023839 4061 1.05706 227.82 197.838 10:101521927:G:C;rs2804413 -20563 5.77235e-08 -0.169448 0.00019998 0.000186264
ENSG00000107554 4029 1.04241 279.359 205.401 10:102388240:G:GC;rs35066520 618563 0.000183432 -0.0910708 0.154954 0.158412
ENSG00000107566 4085 0.995087 162.724 166.738 10:101327093:CT:C;rs35611937 -620999 9.19348e-05 -0.186087 0.211404 0.203222
ENSG00000213341 4097 1.09852 236.338 189.376 10:102935208:T:C;rs113765957 945831 0.00078834 0.11204 0.522989 0.510483
ENSG00000212464 4100 1.05495 347.88 207.091 10:101325797:C:T;rs1360522 -671263 0.00241102 -0.262116 0.849025 0.848819
ENSG00000095485 4129 1.04554 319.48 204.088 10:102038641:G:A;rs61871342 11203 3.23848e-08 0.0673347 0.00019998 0.000118982
ENSG00000196072 4152 1.02786 352.002 208.671 10:102037795:G:A;rs11190452 -8675 1.05884e-06 -0.090163 0.00169983 0.00234047
ENSG00000107593 4196 1.06226 311.853 200.294 10:101954347:C:T;rs17878999 -135897 1.15459e-16 1.76686 9.999e-05 7.26856e-12
ENSG00000099194 4217 1.0198 366.398 207.772 10:102383988:C:T;rs1110286 277106 0.00056468 -0.139089 0.450292 0.441908
ENSG00000235823 4216 1.04013 327.19 203.565 10:101814331:T:G;rs74152959 -319042 2.07322e-05 -0.319299 0.0320968 0.0329478
ENSG00000075290 4247 1.06058 357.709 206.872 10:102486102:ATC:A;rs58712685 263303 0.000576668 -0.411673 0.436736 0.42808
ENSG00000166135 4137 1.08369 287.198 199.674 10:102299239:A:G;rs4919471 10409 7.96617e-11 -0.0826687 9.999e-05 5.3398e-07
ENSG00000075826 4136 1.04347 302.643 203.881 10:102228519:T:C;rs10883497 -61110 3.13657e-16 -0.281759 9.999e-05 1.55463e-11
ENSG00000166136 4133 1.09311 287.596 198.872 10:102188603:AT:A;rs202070620 -101155 0.00068186 -0.106699 0.475083 0.455872
ENSG00000119906 3642 1.06042 277.053 203.018 10:102699360:G:A;rs113470732 27033 7.61739e-07 -0.117382 0.00119988 0.0014986
ENSG00000272572 3641 1.05923 264.628 201.534 10:102593209:C:T;rs11190721 -79288 0.000167999 -0.536168 0.149693 0.151451
ENSG00000095539 3547 1.01617 249.684 201.048 10:101755510:C:CTT;rs34581736 -973766 0.000674016 -0.283746 0.426502 0.423072
ENSG00000236662 3528 1.04185 233.863 197.705 10:101830981:G:A;rs74152967 -914391 0.00074246 0.220442 0.448075 0.442729
ENSG00000107815 3524 1.02018 273.721 205.413 10:101764013:T:A;rs7915731 -983112 0.000177225 -0.0895465 0.156946 0.158686
ENSG00000055950 3524 1.04234 260.126 203.03 10:103065789:G:T;rs620191 318516 0.00023955 0.0980366 0.201125 0.194867
ENSG00000107816 3503 1.07202 240.502 198.507 10:102422281:G:A;rs73345804 -334095 0.000619678 -0.137826 0.393166 0.383559
ENSG00000186862 3429 1.0371 258.083 204.732 10:102486102:ATC:A;rs58712685 -304789 5.49689e-05 -0.359466 0.0547945 0.05677
ENSG00000107819 3429 1.04959 259.274 203.784 10:102792200:A:G;rs61397346 1208 9.59739e-05 -0.0877085 0.0879912 0.0901135
ENSG00000166167 2950 1.08572 194.127 191.832 10:102430518:A:AT;rs111267895 -683303 0.0014286 0.0627697 0.604104 0.595568
ENSG00000166171 2908 1.07711 203.971 194.507 10:103250815:CA:C;rs10558650 -79503 0.00087964 -0.162115 0.452941 0.452831
ENSG00000166169 2925 1.03033 253.787 206.665 10:103352766:T:TCAAAAAAAAAAAC;rs6144053 4738 0.000343665 -0.10182 0.238959 0.232998
ENSG00000107829 2905 1.08704 210.818 197.887 10:102935208:T:C;rs113765957 -519845 0.000165803 -0.1196 0.121969 0.125725
ENSG00000107833 2862 1.06514 223.955 203.504 10:104216728:T:C;rs200608553 673557 0.000614595 -0.144016 0.328304 0.325625
ENSG00000198408 2912 1.06901 225.861 205.522 10:104097126:C:CA;rs11419990 518429 0.00465257 -0.0587736 0.896953 0.887903
ENSG00000226009 2912 1.03616 233.053 205.182 10:103019884:G:A;rs17113829 -558952 0.0035413 -0.354856 0.837657 0.841971
ENSG00000120049 2910 1.06601 219.465 201.753 10:103521325:T:C;rs10786648 -82353 0.000119413 -0.200996 0.0893911 0.0933538
ENSG00000120029 2932 1.04183 174.256 197.133 10:103611191:A:G;rs61874116 -204760 5.50677e-07 0.115151 0.00079992 0.00109385
ENSG00000166189 2936 1.05628 191.31 202.616 10:103611191:A:G;rs61874116 -213957 3.02194e-10 0.184275 9.999e-05 1.22159e-06
ENSG00000198728 2901 1.06054 174.715 199.309 10:103743852:C:G;rs4919606 -136359 0.000112296 0.0766748 0.0769923 0.0774642
ENSG00000148840 2901 0.988838 212.733 212.708 10:102931959:CA:C;rs58648732 -960829 0.00709613 -0.072592 0.933769 0.937455
ENSG00000166197 2868 1.04961 161.914 197.972 10:103997077:C:T;rs7910399 85143 0.000367379 -0.0916775 0.201611 0.19561
ENSG00000119915 2813 1.04734 165.418 205.012 10:104543883:G:A;rs478126 557797 0.00114991 0.328586 0.396122 0.387281
ENSG00000107862 2815 1.06138 134.769 191.893 10:103063437:T:C;rs667707 -941853 0.00312571 -0.0596774 0.709426 0.701266
ENSG00000077150 2665 1.05544 125.915 194.811 10:103232024:T:C -921844 0.00517308 -0.0793609 0.799521 0.802016
ENSG00000107872 2640 1.05644 119.422 192.27 10:104158972:CA:C;rs11331332 -19975 0.000558941 -0.267866 0.231445 0.228849
ENSG00000059915 2640 1.04228 113.55 187.516 10:104606063:CA:C;rs34732173 424766 0.00264527 -0.287817 0.646641 0.628413
ENSG00000107874 2630 1.09212 109.634 185.96 10:103672148:CA:C;rs34173316 -520271 0.00845676 0.0542449 0.905882 0.907644
ENSG00000269609 2616 1.11096 116.331 186.774 10:103541016:T:G;rs2735421 -668559 0.00309284 -0.086276 0.675895 0.662066
ENSG00000138111 2609 1.03644 126.939 196.951 10:104246709:AT:A;rs61362296 25559 2.0169e-08 -0.202303 9.999e-05 5.38481e-05
ENSG00000138107 2664 1.01044 125.953 191.942 10:104392497:T:C;rs11191355 130014 0.00288808 -0.044896 0.677267 0.672322
ENSG00000107882 2670 1.05427 142.572 197.668 10:105262570:C:T;rs10883876 998825 0.000721221 -0.086649 0.291242 0.285093
ENSG00000272933 2749 1.01008 188.896 207.978 10:105378932:A:G;rs7095740 975034 0.00719418 0.306176 0.924284 0.929708
ENSG00000171206 2750 1.05545 175.176 201.741 10:104097126:C:CA;rs11419990 -307128 0.000144618 -0.123932 0.0876912 0.0896849
ENSG00000138175 2817 1.04325 160.378 197.595 10:104218850:C:A;rs12240453 -255315 0.00602072 0.0975462 0.886625 0.895551
ENSG00000156398 2817 1.02954 151.058 192.185 10:104482330:C:T;rs11191379 8034 7.69802e-07 -0.278404 0.00159984 0.00176065
ENSG00000166272 2846 1.00367 169.045 200.659 10:104313377:C:T;rs11591681 -190351 0.00187906 -0.0687939 0.594771 0.589055
ENSG00000203886 2991 1.04366 189.695 198.276 10:104508202:A:G;rs12763284 -84277 0.00167713 0.258692 0.604469 0.598901
ENSG00000166275 3057 1.04313 198.287 200.647 10:104623053:C:G;rs11191421 9072 3.04352e-12 -0.201452 9.999e-05 3.6858e-08
ENSG00000148842 3180 1.05596 196.545 198.531 10:105375817:T:C;rs3781361 697766 4.95754e-05 -0.0928229 0.0421958 0.0463634
ENSG00000076685 3523 1.01231 228.334 202.762 10:103997523:A:T;rs7913991 -955534 0.00631977 0.149104 0.955153 0.956645
ENSG00000156374 3755 1.05312 215.689 197.486 10:105162320:T:C;rs12413386 51428 1.41799e-05 0.109726 0.0167983 0.0189678
ENSG00000148835 3765 1.10143 192.386 190.823 10:105789161:A:AAC;rs10624387 661436 0.00176624 -0.0428886 0.674983 0.658863
ENSG00000173915 3780 1.08111 209.327 194.422 10:105720351:C:T;rs11191884 564127 0.00307429 -0.0673642 0.836257 0.826701
ENSG00000148843 3778 1.00546 258.2 207.966 10:105717085:C:T;rs77189468 560679 0.00121573 -0.110805 0.538751 0.550765
ENSG00000138172 3772 1.09453 193.873 192.622 10:105247311:C:T;rs59578393 34650 0.00142771 -0.132929 0.591957 0.584206
ENSG00000107954 3731 1.05264 252.328 203.735 10:106117728:C:CAT;rs200290661 863991 0.000391995 -0.210559 0.26594 0.264586
ENSG00000273108 3801 1.04243 252.79 201.072 10:105293442:C:T;rs11517079 -74935 8.09981e-05 0.382735 0.0832917 0.0852991
ENSG00000107957 3730 1.13314 199.8 185.145 10:105522875:C:T;rs12257568 -92427 0.00301542 -0.119501 0.850467 0.852289
ENSG00000260461 3734 1.02948 253.086 201.595 10:105618160:G:A;rs7075894 -21360 0.00016332 -0.121311 0.152151 0.151286
ENSG00000107960 3746 0.99723 199.283 186.689 10:106575206:C:CA;rs5787549 897242 0.00012056 0.141199 0.162132 0.160909
ENSG00000065613 3796 1.04194 246.378 199.467 10:104932004:A:AT;rs34644789 -794956 0.00164415 -0.107859 0.689869 0.681916
ENSG00000065618 3875 0.963358 316.261 213.693 10:105218254:C:T;rs4918016 -627507 0.00299175 -0.514427 0.855556 0.857996
ENSG00000156384 3902 1.02731 290.733 205.923 10:105893295:G:A;rs11191930 11478 0.00121918 0.0993569 0.608881 0.602651
ENSG00000148834 3954 1.04949 260.37 197.887 10:106021826:G:C;rs74154774 26711 7.42687e-10 0.19487 9.999e-05 5.90527e-06
ENSG00000266852 3940 1.05656 263.892 198.799 10:106019931:T:C;rs74154769 -8247 5.20682e-26 0.952272 9.999e-05 1.09897e-19
ENSG00000065621 3940 1.04512 280.362 201.911 10:105463366:GT:G;rs35290264 -565266 5.59936e-05 -0.349651 0.0632937 0.0674619
ENSG00000148841 4041 1.0822 261.93 195.589 10:106886631:T:G;rs6584655 788468 0.000433957 0.135932 0.35 0.341432
ENSG00000231233 4060 1.06555 276.423 200.319 10:106111089:C:T;rs11192019 -2245 3.13038e-06 0.315746 0.00409959 0.00566843
ENSG00000120051 4060 1.0499 254.652 196.598 10:106487100:A:G;rs1565420 373577 0.000717455 0.27958 0.486868 0.468005
ENSG00000156395 4124 1.06248 234.404 195.127 10:106681267:G:C;rs112592427 280407 0.000123198 -0.574757 0.126565 0.127276
ENSG00000213260 4650 1.03176 223.809 196.525 10:108081234:T:C;rs10884305 635153 0.00364396 -0.270004 0.874236 0.884018
ENSG00000108039 4387 1.04498 246.223 201.255 10:111628909:A:G;rs10082546 -54403 7.6518e-05 0.0941425 0.0759924 0.0782922
ENSG00000203876 4362 1.02611 280.47 204.088 10:112584803:C:CT;rs11370585 871153 0.00405024 -0.204378 0.924284 0.923297
ENSG00000148700 4335 1.04233 244.022 200.926 10:112072178:G:A;rs1774646 316051 1.59868e-05 0.0948849 0.0176982 0.0216119
ENSG00000119950 4231 1.03958 266.819 203.078 10:111430044:A:C;rs10884850 -537320 0.000171041 -0.101432 0.155846 0.154437
ENSG00000119953 4158 1.05021 271.005 202.41 10:112577176:C:T;rs942075 512466 5.31181e-05 -0.074446 0.0580942 0.0603785
ENSG00000138166 4331 1.00544 286.417 205.121 10:112208500:A:G;rs11195140 -49097 0.000335072 -0.185692 0.277055 0.275371
ENSG00000108055 4439 1.03142 275.751 202.179 10:111663603:CT:C;rs111845864 -663847 1.3173e-05 -0.102609 0.0169983 0.0207014
ENSG00000203867 4654 1.08871 252.329 194.592 10:113312964:G:A;rs1914141 908808 0.0037319 -0.309005 0.915828 0.915942
ENSG00000150593 4542 1.03338 271.831 199.224 10:111939703:AT:A;rs199761572 -691863 0.00013396 -0.0483717 0.14376 0.147705
ENSG00000203497 4541 1.08017 301.711 204.306 10:112579299:A:G;rs7072681 -52693 0.00315411 -0.083284 0.875 0.882229
ENSG00000270589 4579 1.04418 295.672 202.106 10:112970339:A:C;rs72821545 299984 0.00216893 0.191836 0.801441 0.805973
ENSG00000214413 4595 1.043 266.846 198.179 10:112574139:T:TG;rs59247193 -104894 9.23161e-05 0.0775685 0.108545 0.109642
ENSG00000108061 4595 1.03788 276.27 201.291 10:112579299:A:G;rs7072681 -100003 0.00022709 -0.102045 0.209327 0.209112
ENSG00000150594 4660 1.03857 267.363 197.68 10:112187779:C:A;rs73345560 -649012 0.000164382 -0.557821 0.176699 0.175805
ENSG00000119927 4466 1.05282 304.463 202.312 10:113951706:G:A;rs74156595 -23430 1.82273e-05 -0.130227 0.0237976 0.0275029
ENSG00000197142 4268 1.02815 319.016 203.905 10:114149860:AAG:A;rs147449364 16083 2.04579e-09 -0.0922308 9.999e-05 1.35898e-05
ENSG00000270599 4200 1.08517 270.399 194.75 10:114116911:A:G;rs768103 -62855 0.00138086 0.253706 0.699022 0.687253
ENSG00000023041 4107 1.12182 292.462 195.249 10:113893105:C:T;rs76960179 -313568 0.00284258 -0.0405546 0.892953 0.891051
ENSG00000151532 4107 1.03417 304.501 201.048 10:113455945:T:C;rs7899581 -750812 8.27452e-05 0.0939023 0.106808 0.106581
ENSG00000260917 3997 1.0237 328.934 201.85 10:114257087:A:T;rs10787450 -326163 0.000346185 0.0932124 0.331457 0.332271
ENSG00000148737 3815 1.04241 367.317 203.881 10:115276766:GAAAAAAA:G;rs200689458 566756 0.000174462 -0.215526 0.211628 0.205438
ENSG00000233547 3817 1.02637 384.457 206.191 10:114711755:C:T;rs10885396 120 0.000103073 -0.375222 0.140669 0.13751
ENSG00000165806 4144 0.992345 354.623 198.604 10:115439394:C:T;rs7918733 451 2.67245e-09 0.181902 9.999e-05 4.14624e-05
ENSG00000198924 4153 1.07023 408.305 205.911 10:114829769:C:T;rs11196216 -784374 0.00105216 0.110079 0.672263 0.666405
ENSG00000196865 4153 1.06667 390.26 205.376 10:116219316:CT:C;rs11357358 604895 0.000718535 0.0915201 0.540789 0.534596
ENSG00000043591 4236 1.0525 410.57 208.1 10:115830718:C:G;rs4918889 26911 0.000183714 0.628081 0.213387 0.206533
ENSG00000165813 4202 1.03876 328.338 200.477 10:116219491:G:T;rs7899351 285511 0.000851984 -0.0985336 0.592308 0.580603
ENSG00000095627 4205 1.05029 381.506 206.993 10:116666059:G:GTTGCAAATAA;rs11282385 727029 0.000252932 0.525228 0.26 0.255306
ENSG00000169129 4102 1.06523 368.308 206.641 10:116150161:C:T;rs4751756 -14355 0.000839574 -0.130546 0.553957 0.550612
ENSG00000099204 4056 1.00602 283.168 202.531 10:115689803:C:T;rs77143 -754960 0.00155672 0.147012 0.706422 0.705378
ENSG00000228169 4062 1.03034 250.837 194.969 10:115617080:C:G;rs73345579 -833314 0.00329746 -0.231738 0.897758 0.899767
ENSG00000151553 4152 1.0065 305.628 208.306 10:117437992:A:G;rs1034939 856488 0.000297894 0.166223 0.251824 0.247118
ENSG00000165832 4282 0.987585 278.526 207.382 10:116775885:G:T;rs7090904 77932 0.000515294 0.071481 0.357628 0.353533
ENSG00000165863 4688 1.01384 498.062 218.434 10:117485648:T:G;rs4491139 -944128 0.00293319 0.486819 0.927711 0.928776
ENSG00000187164 4253 1.02127 430.189 209.559 10:118718210:G:C;rs4092881 -167888 2.75813e-25 0.549603 9.999e-05 2.75928e-19
ENSG00000165646 4110 1.02187 417.45 210.981 10:119009966:G:A;rs2532805 9361 6.03293e-05 -0.23127 0.0809919 0.0834124
ENSG00000225936 4109 1.0354 375.845 205.948 10:119190845:C:A;rs881594 189410 0.000497624 0.26895 0.432771 0.423587
ENSG00000165650 4002 1.02896 421.868 211.091 10:119161516:CT:C;rs11300852 26537 2.03121e-07 -0.217241 0.00059994 0.000581341
ENSG00000107560 4217 1.02537 473.411 209.376 10:120560911:T:C;rs11598503 754796 0.000732351 -0.0817265 0.594771 0.593658
ENSG00000165669 4374 1.09874 423.827 201.012 10:120016190:C:T;rs59064742 -85651 0.000558237 -0.0504968 0.524908 0.514662
ENSG00000151893 4282 1.00459 486.353 211.796 10:120255670:G:A;rs4752168 -259092 0.00304983 -0.117623 0.961575 0.953264
ENSG00000236058 4119 1.06014 485.956 212.501 10:119820861:A:G;rs1764205 -811254 0.00116391 0.402867 0.731725 0.709831
ENSG00000107581 4357 0.995124 428.235 210.483 10:120761509:A:G;rs555938 -78808 0.000451944 0.0525259 0.419531 0.420138
ENSG00000119979 4420 1.02755 410.559 206.288 10:120820578:A:G;rs3736447 -43021 4.87261e-05 0.194372 0.079692 0.0794368
ENSG00000183605 4590 1.05717 442.236 206.969 10:120920588:T:C;rs10749291 -4592 2.06846e-26 0.367175 9.999e-05 1.1627e-20
ENSG00000165672 4628 1.09719 358.886 194.629 10:120779693:A:G;rs504162 -158653 0.00236187 -0.0536108 0.921731 0.91144
ENSG00000198873 4709 1.07754 464.048 209.036 10:120893909:C:T;rs59795188 -73193 0.000307553 -0.0711361 0.326804 0.319594
ENSG00000148908 4681 1.05596 442.466 206.021 10:121278684:T:C;rs1974210 -23537 2.2801e-05 0.115481 0.0372963 0.0417593
ENSG00000151923 4714 1.043 466.846 208.416 10:121311757:GA:G -44785 0.000169003 0.0595913 0.224691 0.219716
ENSG00000151929 4717 1.02733 508.973 212.027 10:120760754:A:G;rs1247265 -650129 0.00144904 -0.119618 0.815811 0.806429
ENSG00000198825 4735 0.992618 630.269 223.772 10:121882872:G:A;rs4751769 397262 0.000824529 0.0648594 0.63075 0.620779
ENSG00000197771 4951 0.98641 530.751 212.136 10:122301371:T:C;rs1977403 649302 0.00105408 -0.0962123 0.733333 0.740412
ENSG00000107651 4951 1.05209 427.777 202.933 10:122154291:G:C;rs7067868 502067 0.00338969 0.0548744 0.963426 0.966922
ENSG00000220842 5122 1.06397 473.435 204.854 10:122154223:A:G;rs7101199 39504 0.000337394 -0.133903 0.384556 0.389591
ENSG00000120008 5529 1.03224 511.378 209.51 10:122610927:G:A;rs17100985 239 3.33829e-11 -0.157675 9.999e-05 3.79228e-07
ENSG00000227165 5529 1.03584 482.748 206.677 10:122552720:A:C;rs55786065 -58002 1.7294e-05 -0.243042 0.0351965 0.0376898
ENSG00000066468 5687 1.05266 527.292 205.826 10:123212302:A:G;rs2901293 -145671 3.66198e-25 1.34387 9.999e-05 2.75036e-19
ENSG00000226864 5178 1.02541 513.968 208.136 10:123688152:A:T;rs10887024 324 2.76972e-11 -0.764078 9.999e-05 4.08014e-07
ENSG00000107669 5178 1.08078 534.316 206.313 10:123634821:TTG:T;rs201573831 -53496 0.00111206 0.0702573 0.778988 0.77535
ENSG00000107672 5087 1.02058 542.079 211.176 10:123327876:C:T;rs10510097 -406857 0.000462842 -0.0822418 0.493833 0.486432
ENSG00000107679 4864 1.04472 453.229 205.328 10:124511276:C:T;rs10902917 377063 0.00308588 -0.0917012 0.958812 0.959092
ENSG00000166033 4770 1.05076 432.694 203.468 10:124328321:T:G;rs3019529 107279 2.34292e-06 0.461413 0.00589941 0.00655795
ENSG00000138161 4924 1.04379 563.742 210.215 10:124039657:T:C;rs4752678 -599490 0.000104515 0.15497 0.166611 0.169857
ENSG00000213185 4924 0.998553 516.294 208.696 10:125192325:G:A;rs7916709 553167 0.000190697 -0.236714 0.283569 0.281229
ENSG00000255624 4924 1.02965 526.656 207.31 10:124879148:T:C;rs2083069 239901 6.98684e-05 -0.250458 0.129028 0.130298
ENSG00000179988 5039 1.01367 635.964 215.249 10:123966811:C:A;rs876442 -747087 0.00161012 0.0995697 0.880387 0.880229
ENSG00000119965 5039 1.05875 603.941 210.519 10:124692586:A:G;rs4980169 -21334 0.00017826 -0.069107 0.268869 0.265215
ENSG00000095574 5127 1.01357 500.197 204.999 10:124203787:T:C;rs61871744 -564547 0.00147101 -0.0604459 0.851915 0.856212
ENSG00000196177 5125 1.06792 394.157 188.61 10:123883114:G:C;rs7078490 -885382 0.000305809 -0.0938876 0.457078 0.452689
ENSG00000154473 4753 1.03305 575.852 211.565 10:124220682:T:C;rs2672598 -693112 0.00111453 -0.0474079 0.785714 0.774129
ENSG00000232334 5306 1.03332 542.973 202.884 10:126151679:C:T;rs1254950 387334 0.000428616 -0.418938 0.544614 0.537402
ENSG00000182022 5322 1.08633 628.654 207.626 10:126811672:T:C;rs1254698 958465 8.01686e-05 0.225507 0.145452 0.15081
ENSG00000065154 5322 1.01708 542.996 203.322 10:126088060:A:G;rs7921159 -19486 8.60093e-09 -0.161956 0.00019998 9.17265e-05
ENSG00000107902 5478 1.03825 643.817 210.629 10:126151938:C:CT 1534 4.10696e-07 0.140994 0.00129987 0.00160543
ENSG00000189319 5134 1.04869 589.608 209.924 10:126675759:A:AAGAT;rs35084073 242920 8.48722e-05 -0.0938585 0.150323 0.149568
ENSG00000258539 5066 1.0076 567.338 208.927 10:126570733:G:GTAAC;rs10690668 90436 0.000354831 0.383031 0.448075 0.452077
ENSG00000203791 5066 0.944232 639.603 218.179 10:126390349:AG:A;rs3842242 -90091 0.000267118 -0.10862 0.359168 0.36575
ENSG00000165660 5054 1.07233 519.782 203.37 10:125671146:C:T;rs73368727 -819209 0.0017946 -0.0476734 0.904246 0.90633
ENSG00000019995 4853 0.991755 586.774 214.179 10:126811672:T:C;rs1254698 180979 0.00126025 0.0709145 0.79761 0.807824
ENSG00000175029 5145 1.01071 570.377 212.89 10:126000709:C:T;rs7905589 -849031 0.000301232 -0.0922455 0.380175 0.373385
ENSG00000107938 4850 1.05261 629.731 217.863 10:127777021:G:A;rs1278368 368936 0.000588023 0.0342346 0.555494 0.536716
ENSG00000224023 4851 1.07448 449.485 201.936 10:127862776:A:G;rs11244865 454640 0.00113337 -0.235845 0.76705 0.758165
ENSG00000188690 4983 1.00718 579.069 213.972 10:127658748:T:C;rs11244737 146930 5.67655e-06 -0.11923 0.0121988 0.0144441
ENSG00000107949 4983 1.0299 577.811 213.012 10:126602927:ATTTG:A;rs144692293 -909189 3.26958e-05 0.0772644 0.059794 0.062237
ENSG00000089876 5077 1.04515 586.471 211.565 10:127651741:T:C;rs11244733 66735 1.2457e-29 -0.256973 9.999e-05 1.20279e-23
ENSG00000203780 5076 1.00661 576.694 212.598 10:127661373:CGTGT:C;rs151081626 76264 2.98325e-06 -0.371448 0.00819918 0.0088076
ENSG00000148848 4827 1.03232 554.576 213.51 10:127666887:TAAA:T;rs3067248 -410138 4.38606e-05 -0.334148 0.0762924 0.0749247
ENSG00000150760 5700 1.02491 669.296 211.65 10:128811831:A:G;rs11018028 217852 0.000223763 0.418205 0.354587 0.349185
ENSG00000132334 5835 1.0317 909.872 225.328 10:129781253:G:A;rs11015991 75927 0.000295221 -0.121867 0.396436 0.392539
ENSG00000227076 5904 1.07391 626.039 206.629 10:129647282:A:G;rs4992232 -85681 0.000324025 0.318426 0.453762 0.449482
ENSG00000148773 6076 1.00267 623.529 207.674 10:130482379:A:T;rs913171 557729 4.01956e-05 0.493681 0.107128 0.103908
ENSG00000170430 5385 1.01862 607.637 212.744 10:131308055:T:C;rs11016823 42606 1.28096e-06 -0.22352 0.00319968 0.00414805
ENSG00000237489 6000 1.06461 448.381 197.583 10:131653736:T:C;rs76456153 -255346 0.00092186 -0.167519 0.746458 0.737295
ENSG00000108010 5956 0.979146 637.86 217.121 10:132885066:G:T;rs11017706 950402 0.000872506 -0.0759557 0.705924 0.707786
ENSG00000175470 5777 1.05758 641.214 207.151 10:133358409:TTC:T;rs376366433 -389547 6.43288e-05 -0.0750244 0.13336 0.138811
ENSG00000176171 5669 1.02998 733.598 213.826 10:133862171:C:T;rs115202669 66735 0.00020881 -0.14149 0.336019 0.337692
ENSG00000188385 5675 1.04039 723.616 212.842 10:133775375:C:T;rs12761761 -142801 6.59283e-06 -0.458207 0.0164984 0.0187185
ENSG00000151640 5767 1.03508 704.411 212.538 10:133969872:C:T;rs869252 -30533 1.80222e-17 -1.68831 9.999e-05 1.07198e-12
ENSG00000165752 5841 1.04653 684.736 212.209 10:134070118:A:C;rs2818399 -75234 1.13132e-05 0.137502 0.0261974 0.0285788
ENSG00000148814 5842 1.02838 652.811 210.896 10:134157220:G:A;rs7098749 11605 8.71262e-13 0.280874 9.999e-05 1.87566e-08
ENSG00000171813 5779 1.05745 658.83 211.127 10:133608292:T:G;rs4897743 -602381 0.000106867 0.14069 0.191873 0.18947
ENSG00000180066 5786 0.97451 729.593 217.486 10:134044798:G:GC;rs35196383 -213034 0.000150346 -0.379961 0.259528 0.262891
ENSG00000068383 5690 0.979246 633.946 213.826 10:133874720:G:GGC -476605 0.000518275 -0.132198 0.574957 0.571149
ENSG00000171798 4174 1.03097 421.701 207.091 10:134999200:A:T;rs11595788 25248 9.24278e-20 -1.1347 9.999e-05 1.74483e-14
ENSG00000151650 3967 1.02946 425.548 209.96 10:134827931:G:A;rs7893172 -222978 1.11671e-05 0.204798 0.0191981 0.0204356
ENSG00000151651 3784 0.995031 483.444 218.75 10:134925423:C:A;rs368743402 -164950 0.0012423 0.171602 0.697075 0.700484
ENSG00000235245 3725 1.03001 390.992 208.44 10:135276654:T:A;rs880283 167172 0.00109862 0.122264 0.662037 0.65742
ENSG00000198546 3695 1.06879 410.766 210.361 10:135346927:C:A;rs915907 224947 0.00198296 -0.0779843 0.829329 0.824492
ENSG00000130640 3687 1.07583 321.982 198.604 10:134669684:A:G;rs12766134 -456158 0.000237855 0.0668675 0.258323 0.250304
ENSG00000148803 3545 1.04037 365.395 207.699 10:135164526:A:C;rs59811762 -7004 1.50598e-09 -0.255608 9.999e-05 7.77347e-06
ENSG00000127884 3491 1.06158 351.965 206.069 10:135268542:A:G;rs2013642 81348 0.0010735 -0.0753485 0.628769 0.618354
ENSG00000148832 3483 1.03505 375.706 209.753 10:135192153:G:A;rs11101724 -543 0.00023578 -0.149998 0.227759 0.228047
ENSG00000148824 3447 1.02736 359.012 209.474 10:135229891:TA:T;rs149480609 22292 9.13527e-06 0.193552 0.0128987 0.0148841
ENSG00000214279 3327 1.01324 343.565 211.273 10:135288814:G:T;rs2149618 21381 1.82106e-08 -0.397783 9.999e-05 6.56365e-05
ENSG00000130649 3089 1.04549 256.349 201.024 10:135290516:C:A;rs2250564 -43395 0.00293892 0.369034 0.84047 0.846043
ENSG00000171772 3058 1.07277 293.204 203.346 10:134607299:T:C;rs12266570 -775578 0.00139818 0.767447 0.65942 0.652303
ENSG00000233435 2970 0.995391 312.002 209.547 10:134581316:C:CTG;rs111993537 -874275 0.000976779 -0.508225 0.544022 0.543334
ENSG00000188076 2754 1.04105 302.035 207.723 11:218640:G:A;rs535716 25559 0.000190316 0.345785 0.169517 0.164805
ENSG00000177947 2754 1.03898 301.317 207.93 11:220243:T:C;rs10902106 23504 1.28949e-08 -0.766171 0.00019998 4.12738e-05
ENSG00000177951 2754 1.0333 330.092 211.735 11:225256:C:T;rs10902108 17827 5.03081e-09 0.108136 9.999e-05 1.60677e-05
ENSG00000177963 2754 1.02782 325.925 212.246 11:207275:C:G;rs6598075 -237 4.76688e-05 0.0486361 0.0479952 0.0502903
ENSG00000185627 2835 1.03943 334.836 211.2 11:236871:T:C;rs2272563 324 6.39491e-05 -0.074686 0.0631937 0.0664395
ENSG00000142082 2835 1.03653 351.294 212.27 11:219089:T:C;rs511744 -17843 4.14931e-05 0.10754 0.0450955 0.0466818
ENSG00000174885 2911 1.09171 268.461 197.449 11:290158:C:T;rs3809107 11792 0.00157625 0.309499 0.725362 0.699378
ENSG00000255026 2922 1.03953 345.096 211.212 11:1092506:T:C;rs199927035 805200 0.000495911 -0.312248 0.357628 0.351638
ENSG00000142102 2924 1.0335 366.203 214.276 11:296203:A:G;rs7110174 7067 1.31083e-05 0.201163 0.0146985 0.0165736
ENSG00000185201 2936 1.00062 337.81 214.519 11:292798:A:G;rs11602423 -14834 0.00393867 -0.123757 0.924284 0.92023
ENSG00000254910 2939 1.04638 328.209 207.881 11:326564:A:T;rs11246067 15422 1.46769e-08 0.338348 0.00019998 4.70674e-05
ENSG00000185885 2942 1.02213 330.599 207.516 11:950311:GT:G 636804 0.00262613 -0.171143 0.861446 0.859936
ENSG00000251661 2949 1.03793 367.224 212.878 11:326317:C:G;rs10902124 7676 1.41574e-08 -0.377035 9.999e-05 3.93954e-05
ENSG00000270030 2962 1.03202 366.208 212.829 11:326718:G:A;rs9704354 423 9.54257e-14 1.42081 9.999e-05 1.1105e-09
ENSG00000255328 2964 1.0438 331.808 208.088 11:325249:A:G;rs7931303 -1923 2.07558e-12 0.828954 9.999e-05 2.04834e-08
ENSG00000142089 2964 1.02995 350.649 209.984 11:316299:T:G;rs7947900 -11239 0.000152902 0.485046 0.153976 0.152855
ENSG00000270972 2969 1.01631 345.905 211.31 11:326718:G:A;rs9704354 -6475 6.12342e-12 0.993813 9.999e-05 6.29621e-08
ENSG00000182272 3023 1.03679 341.911 210.458 11:635241:TAAAC:T;rs80156021 265444 6.13569e-05 0.469006 0.0655934 0.0677134
ENSG00000185187 3194 1.04877 413.117 214.41 11:342776:CT:C;rs35848998 -74680 0.00132514 -0.121271 0.694175 0.679185
ENSG00000185101 3279 1.04398 376.78 211.395 11:485075:A:G;rs56088382 43063 0.000350635 0.166708 0.299521 0.291598
ENSG00000174915 3306 1.02828 378.884 211.881 11:357463:A:AACAT;rs200606697 -90806 9.32224e-05 0.13072 0.1018 0.104075
ENSG00000023191 3453 1.02332 394.914 212.27 11:357463:A:AACAT;rs200606697 -149838 2.62398e-05 0.126317 0.0359964 0.0370177
ENSG00000174775 3535 1.04294 386.105 209.936 11:357463:A:AACAT;rs200606697 -179825 0.00122231 0.140058 0.660726 0.668454
ENSG00000161328 3536 1.05393 398.677 212.039 11:292798:A:G;rs11602423 -244730 0.00103009 0.200273 0.609994 0.60197
ENSG00000254815 3579 1.04151 356.452 205.62 11:525784:T:C;rs4963205 -31812 3.35487e-06 0.392052 0.00579942 0.00690688
ENSG00000099849 3589 0.999355 441.79 217.304 11:361550:T:C;rs10902137 -198855 0.00450306 -0.0958301 0.971845 0.970912
ENSG00000185522 3590 1.04685 393.164 208.55 11:214544:C:T;rs10081 -346236 0.000365525 0.233695 0.331897 0.331914
ENSG00000247095 3602 1.0728 344.004 202.799 11:1062194:T:C;rs74688994 493736 0.00088759 -0.462353 0.593009 0.574382
ENSG00000070047 3613 1.06007 382.449 208.148 11:1235429:ACTGGTTAATT:A;rs77992347 658942 0.000113306 0.0983799 0.122357 0.128505
ENSG00000185507 3707 0.970539 458.256 214.446 11:482246:G:A;rs59229796 -133754 0.00285133 -0.209071 0.925139 0.928999
ENSG00000070031 3729 1.01972 420.496 213.498 11:768473:CA:C 141329 0.00033614 -0.446042 0.310195 0.306336
ENSG00000177106 4079 1.08101 429.641 206.361 11:723429:C:T;rs4078520 28990 9.84005e-05 0.149605 0.124984 0.129354
ENSG00000177042 4081 1.03867 445.266 210.823 11:686839:G:A;rs7121478 -8590 1.65922e-21 0.252166 9.999e-05 2.18715e-16
ENSG00000177030 4115 1.01862 468.242 212.27 11:690472:T:C;rs10794331 -16244 1.52511e-07 -0.111864 0.00019998 0.000509243
ENSG00000177156 4276 1.05793 407.796 205.182 11:835622:A:G;rs7117701 88292 0.0046359 -0.0908784 0.977539 0.982554
ENSG00000177225 4364 0.974245 531.336 219.905 11:358777:C:A;rs61876266 -418712 0.00211271 -0.0677561 0.881162 0.878112
ENSG00000255284 4364 1.04852 446.176 206.641 11:780321:C:CTG;rs10678686 2742 1.54159e-05 -0.202349 0.0285971 0.0301279
ENSG00000177236 4368 1.0552 432.213 205.875 11:780321:C:CTG;rs10678686 203 1.9612e-20 -0.518422 9.999e-05 2.6956e-15
ENSG00000255142 4369 0.999582 424.121 205.449 11:780321:C:CTG;rs10678686 -1325 3.34888e-08 -0.387109 9.999e-05 0.000225759
ENSG00000177542 4372 1.08845 423.686 201.936 11:1077493:C:T;rs34367348 279176 0.000771065 0.098811 0.630353 0.611093
ENSG00000177600 4396 0.999851 543.818 217.997 11:1774136:T:G;rs8839 964488 0.000135347 -0.181983 0.179745 0.17622
ENSG00000177595 4396 0.997036 567.619 220.951 11:838672:C:T;rs1803956 28918 0.00354626 -0.172566 0.973735 0.967808
ENSG00000177666 4418 1.0894 402.034 201.085 11:268219:C:T;rs10902117 -550684 0.000853274 -0.0791693 0.635556 0.630728
ENSG00000177685 4442 1.05842 449.526 206.848 11:827317:G:A;rs112770511 1172 5.33846e-12 -0.655911 9.999e-05 5.76045e-08
ENSG00000177697 4459 1.02935 492.537 210.641 11:831122:C:T;rs7114218 -1722 4.03143e-25 0.442734 9.999e-05 2.45816e-19
ENSG00000177700 4486 1.03584 490.878 211.054 11:365894:A:G;rs6421979 -476652 0.00145934 0.151492 0.807258 0.801312
ENSG00000214063 4486 1.04512 479.57 209.717 11:843710:A:AGGCTCCTTGGAGGTGCGAG 901 9.0673e-10 -0.265528 9.999e-05 5.31675e-06
ENSG00000177830 4705 1.02549 456.201 204.161 11:488135:G:A;rs11820122 -426924 0.00301655 0.0628034 0.958812 0.961938
ENSG00000183020 4718 1.04753 559.239 213.048 11:1366668:A:T;rs2176025 441773 0.000178573 -0.0655679 0.240221 0.235753
ENSG00000078902 5417 1.01954 643.585 213.522 11:1691874:A:G;rs199846832 360989 0.000264027 0.0855588 0.364663 0.36583
ENSG00000255153 5415 1.02565 534.444 208.343 11:2190519:A:G;rs7483056 859519 0.000598768 0.323036 0.582654 0.584814
ENSG00000182208 5613 1.02066 545.986 206.361 11:1886147:G:A;rs622173 363669 0.00181675 -0.0638096 0.909173 0.913147
ENSG00000233930 5618 1.06052 547.367 204.963 11:1620367:G:A;rs10768561 27783 2.07529e-10 -0.535285 9.999e-05 2.0637e-06
ENSG00000184545 5619 1.03132 608.326 211.297 11:1935812:C:CTG;rs139129847 342661 2.31735e-05 0.32676 0.0492951 0.0517801
ENSG00000244242 5464 1.06543 646.189 211.99 11:1301982:T:C;rs3793964 -469840 0.000285613 -0.308097 0.387834 0.379012
ENSG00000229512 5458 1.10744 474.349 196.89 11:1726996:T:A;rs73406517 -57984 0.0010458 -0.411746 0.792557 0.785919
ENSG00000117984 5458 1.02542 577.687 209.121 11:1675559:A:G;rs11038344 -109664 0.000434157 -0.14814 0.512282 0.50663
ENSG00000130598 5465 1.0029 589.246 208.683 11:1422147:C:T;rs12796869 -438073 0.000915268 0.185131 0.762957 0.757624
ENSG00000130592 5483 1.02014 665.03 214.021 11:1875289:G:T;rs73410935 1088 3.49246e-05 0.116358 0.0734927 0.0751041
ENSG00000229671 5508 1.05514 625.194 208.343 11:1405209:AT:A;rs368771840 -518669 5.26674e-06 0.453805 0.0145985 0.0151581
ENSG00000130595 5518 1.0124 688.296 213.948 11:1902768:G:A;rs621679 -38025 6.7698e-09 -0.319254 0.00019998 4.71389e-05
ENSG00000214026 5501 1.02802 595.407 206.58 11:1902793:A:T;rs11545725 -65716 0.00130688 0.0913968 0.856287 0.863846
ENSG00000130600 5573 1.03553 696.176 213.109 11:1160118:A:G;rs28587571 -862583 0.000101818 -0.734772 0.195584 0.188704
ENSG00000183734 5848 1.02497 861.059 216.294 11:2914200:A:T;rs12274507 622017 0.00126184 0.242143 0.896953 0.894419
ENSG00000064201 5823 1.05228 738.27 211.273 11:2321093:T:C;rs2521268 -2135 1.9499e-05 0.148982 0.0469953 0.0507015
ENSG00000110665 5822 1.0353 805.546 215.504 11:2314686:G:A;rs7119341 -9594 1.69013e-12 0.186211 9.999e-05 2.26535e-08
ENSG00000110651 5760 1.04204 746.447 211.893 11:1935812:C:CTG;rs139129847 -461596 0.000174018 0.105243 0.314879 0.309965
ENSG00000184281 5803 1.03622 796.654 213.79 11:2591848:G:A;rs28730752 170129 6.00543e-05 0.159402 0.131244 0.136272
ENSG00000053918 5932 1.04256 902.575 217.571 11:3223784:T:A;rs10833458 757869 0.000279449 0.0964712 0.450495 0.439941
ENSG00000269821 6365 1.06335 709.84 206.41 11:1941481:T:C;rs73413011 -779744 0.000181032 -0.317582 0.35 0.34155
ENSG00000129757 6234 1.09436 887.712 212.72 11:2440749:G:A;rs757088 -466363 0.00118576 -0.242713 0.899371 0.896562
ENSG00000110628 6254 1.03083 885.847 215.735 11:2929659:G:A;rs424663 8707 5.6695e-11 -0.352211 9.999e-05 6.12614e-07
ENSG00000254827 6268 1.01357 653.081 202.835 11:2926314:T:C;rs451782 1343 7.27824e-06 -0.512877 0.0309969 0.0315816
ENSG00000205531 6281 1.05756 732.511 209.145 11:3055361:T:C;rs572373 41753 0.000265672 -0.0477039 0.433333 0.429325
ENSG00000110619 6179 1.04538 619.176 200.501 11:3230061:A:G;rs4445611 151217 0.000726775 0.0696903 0.765876 0.764109
ENSG00000021762 6268 1.07134 620.931 203.468 11:2706327:G:C;rs231355 -481643 0.000483396 -0.160212 0.6052 0.60187
ENSG00000005801 6103 1.025 762.172 214.155 11:3399740:G:C;rs739393 -709 1.14077e-09 0.102739 9.999e-05 9.3726e-06
ENSG00000182048 6635 1.0655 772.577 211.954 11:3616283:G:C;rs150700466 -14849 0.000224914 0.375526 0.379023 0.3711
ENSG00000129749 6803 1.03047 759.057 210.422 11:3129200:GCCCCAC:G;rs113370820 -563415 0.000475785 0.159235 0.629956 0.620238
ENSG00000148985 7006 1.01181 659.072 208.027 11:3263621:T:G;rs11026107 -555334 0.00171046 -0.0873634 0.94345 0.934253
ENSG00000110713 7006 1.13045 655.463 203.516 11:3214223:G:A;rs7926217 -604800 0.000528641 0.0852862 0.63475 0.626674
ENSG00000250404 7056 1.01403 820.212 217.984 11:3078885:T:G;rs384490 -759098 0.000335339 -0.223053 0.480096 0.471664
ENSG00000177105 7031 0.99798 787.47 214.714 11:3418628:G:A;rs57687197 -443586 0.000274638 0.158818 0.446875 0.43859
ENSG00000167323 7044 1.07908 730.16 208.44 11:4454844:C:A;rs6578493 579086 0.0002464 -0.0616155 0.403955 0.403923
ENSG00000229368 7044 1.033 567.095 201.388 11:4462427:T:C;rs61883694 586584 0.000489197 -0.356311 0.606299 0.608768
ENSG00000230593 7031 1.05603 570.96 201.316 11:3116911:G:GA;rs150518827 -797210 0.000161989 0.378933 0.305462 0.302589
ENSG00000167325 7235 0.975345 797.19 218.994 11:3675911:A:G;rs28536578 -440027 0.000555974 0.102683 0.624065 0.629172
ENSG00000132109 7991 1.009 480.919 194.531 11:3418628:G:A;rs57687197 -996299 0.000771032 0.195151 0.761217 0.756848
ENSG00000225101 8013 1.04957 561.675 203.492 11:4493831:G:A;rs890417 -2213 5.11457e-12 -0.432522 9.999e-05 1.14294e-07
ENSG00000167333 7913 1.07049 572.284 203.468 11:4632414:GT:G;rs11295440 2924 2.92017e-05 0.0682594 0.0676932 0.0708619
ENSG00000244734 8655 1.02596 685.324 211.832 11:5203032:T:C;rs10837519 -47594 0.000206223 -0.187478 0.34375 0.334172
ENSG00000223609 8607 1.00659 757.274 215.334 11:4727705:A:G;rs10768187 -528896 0.000858802 0.316389 0.76705 0.768218
ENSG00000213934 8520 1.05505 635.046 208.489 11:5290053:C:T;rs72872549 18930 3.5012e-11 1.62014 9.999e-05 3.91557e-07
ENSG00000175518 8079 1.03207 589.297 205.96 11:5641756:G:A;rs55931953 103820 7.15646e-08 0.594737 0.00039996 0.000441505
ENSG00000224295 8019 1.08174 645.664 208.148 11:5628945:G:C;rs11824446 82759 0.000533976 -0.43725 0.601924 0.596904
ENSG00000121236 7699 0.990526 705.905 216.829 11:5629314:A:C;rs11822879 11974 0.000347881 -0.486184 0.445681 0.454532
ENSG00000258659 7702 1.00468 578.237 207.832 11:5620697:G:T;rs56253733 -20298 0.00130097 -0.259545 0.852641 0.851899
ENSG00000196565 7607 1.04048 605.964 209.133 11:5290053:C:T;rs72872549 -376967 7.74758e-09 1.32315 9.999e-05 4.94186e-05
ENSG00000132274 7571 0.99558 391.857 188.707 11:5669465:G:A;rs10838485 -41455 0.000311883 0.260035 0.49481 0.489518
ENSG00000181074 7558 1.02838 582.952 206.957 11:6123340:C:CA;rs201869532 347416 0.000165536 0.346257 0.284699 0.280992
ENSG00000132256 7914 0.990771 318.454 177.583 11:5669465:G:A;rs10838485 -290385 0.000172829 0.234349 0.385742 0.388856
ENSG00000267940 7385 1.02975 526.364 206.154 11:5684417:C:A;rs1566281 -540067 0.000105778 0.281618 0.190377 0.187118
ENSG00000051009 7284 1.03298 531.775 205.461 11:5664355:A:T -591587 0.000112036 0.145047 0.20462 0.200225
ENSG00000132259 7284 1.01585 476.849 202.495 11:6551889:C:A;rs11040911 295893 0.000146911 -0.319846 0.24637 0.249192
ENSG00000166311 6785 1.02535 558.538 210.276 11:6207299:G:A;rs11040792 -204357 4.88874e-05 0.117366 0.0931907 0.0943473
ENSG00000166313 6623 1.01831 600.804 212.282 11:7321481:C:T;rs755831 880836 0.000396044 -0.190859 0.466449 0.466604
ENSG00000110169 6588 1.04432 512.868 204.282 11:6440446:A:G;rs67622999 -23402 2.10157e-05 -0.470182 0.0464954 0.0504432
ENSG00000110171 6598 1.05061 580.483 208.975 11:5548824:T:A;rs12364340 -946866 0.000106019 -0.0963773 0.17981 0.180871
ENSG00000132254 6587 1.0991 531.369 202.556 11:6084034:G:T;rs12417160 -418633 0.000428615 0.0542289 0.510454 0.502581
ENSG00000132286 6587 1.01454 583.292 211.407 11:6502636:G:C;rs11600431 -42 3.26875e-05 0.0747884 0.0682932 0.0697881
ENSG00000254595 6610 0.970186 505.776 206.884 11:7435778:G:C;rs6578863 925170 0.00105166 0.328531 0.769408 0.771192
ENSG00000179532 6613 1.04364 581.594 208.148 11:5624141:A:G;rs11602842 -894350 0.000995716 -0.142338 0.771186 0.768874
ENSG00000132275 6404 1.05918 465.835 201.218 11:6134904:T:C;rs4758085 -489947 0.000338009 0.0491386 0.431094 0.41985
ENSG00000166333 6404 1.03791 459.126 202.033 11:6730108:C:T;rs12362642 105146 0.000813056 0.0667638 0.680489 0.67788
ENSG00000254400 6404 1.10333 400.856 190.932 11:7283776:G:A;rs11041288 658125 0.00146804 -0.238471 0.865917 0.863058
ENSG00000166337 6399 1.02265 537.763 208.428 11:6365563:C:CA;rs11451842 -268336 6.42311e-05 0.086452 0.119794 0.121815
ENSG00000166340 6367 1.05332 489.674 201.729 11:6303792:T:C;rs12708350 -336901 0.000820106 0.0873517 0.717049 0.701383
ENSG00000166341 6362 1.00281 529.973 209.085 11:6706681:A:G;rs10769707 29595 8.70918e-05 0.3062 0.153929 0.156952
ENSG00000158042 6382 1.0531 436.673 199.334 11:6709897:A:G;rs2135669 5264 0.000330211 0.0961594 0.415008 0.412691
ENSG00000241678 6384 1.02853 563.019 211.395 11:7507475:T:C;rs7112389 799874 0.000172709 0.346802 0.253289 0.249831
ENSG00000254838 6353 1.01766 502.596 206.775 11:7507475:T:C;rs7112389 739804 0.00177769 -0.106466 0.885057 0.888276
ENSG00000149054 6414 1.03218 533.134 206.325 11:6948376:C:CG;rs5789491 740 7.55221e-30 1.33437 9.999e-05 5.59233e-23
ENSG00000251364 6473 1.03536 591.896 208.161 11:7528559:AT:A;rs5789523 -5188 1.95579e-26 -0.521071 9.999e-05 2.93415e-20
ENSG00000166387 6470 1.05723 547.909 203.212 11:7548423:G:A;rs7126061 13893 8.65121e-16 0.23844 9.999e-05 5.52357e-11
ENSG00000166394 6479 1.05295 566.51 207.212 11:7685848:C:T;rs12575300 -12606 1.16008e-17 1.19084 9.999e-05 8.17701e-13
ENSG00000175390 5981 1.03013 552.767 208.598 11:8015146:T:G;rs10839960 23347 1.17681e-07 0.106567 0.00049995 0.000548008
ENSG00000166402 5922 1.02522 552.969 209.243 11:8040517:G:C;rs12789627 -275 2.17576e-06 0.543033 0.00649935 0.00683851
ENSG00000166405 5809 1.04389 478.905 201.729 11:8116920:C:G;rs3752898 -73683 0.000282624 0.141109 0.386785 0.384595
ENSG00000130413 5494 1.04484 367.093 193.449 11:9062104:A:G;rs7108565 446267 8.36209e-05 -0.309456 0.16127 0.160119
ENSG00000166436 5313 1.05922 438.89 203.382 11:8703973:G:GC;rs35981610 10559 1.06838e-11 0.241437 9.999e-05 1.45128e-07
ENSG00000166441 5295 1.04962 389.621 198.762 11:9631225:G:T;rs11042447 927266 0.000951855 0.119782 0.705924 0.689986
ENSG00000212607 5278 1.05746 472.596 208.914 11:9258091:GA:G;rs11367232 551104 0.00353512 0.352632 0.960653 0.968806
ENSG00000166444 4922 1.04841 412.649 203.176 11:8923119:A:G;rs74609201 -9380 3.68977e-07 0.74436 0.00069993 0.0013076
ENSG00000166452 4922 1.03038 376.462 199.601 11:9004002:C:T;rs2742470 71315 7.46644e-16 -0.242042 9.999e-05 1.00233e-10
ENSG00000254860 4831 1.04996 391.019 203.954 11:8988083:G:A;rs2742484 1860 6.60878e-24 0.45135 9.999e-05 4.16809e-18
ENSG00000175348 4832 1.09013 370.086 197.899 11:8671547:G:A;rs10769938 -315012 0.000461553 -0.0530696 0.453351 0.443914
ENSG00000175352 4821 1.00823 374.387 203.857 11:8878803:C:T;rs2568055 -146794 8.46732e-06 0.367646 0.019798 0.0200929
ENSG00000184014 4658 1.07793 279.971 196.416 11:8568152:G:T;rs11041973 -718786 0.000367137 0.164217 0.310677 0.317912
ENSG00000166471 4583 1.06458 272.663 198.92 11:9316730:T:C;rs4396289 -19598 4.71584e-05 0.119149 0.0538946 0.0597048
ENSG00000205339 4613 1.04362 251.406 198.385 11:9066476:C:T;rs10743099 -339694 0.00139961 0.0548478 0.665116 0.648761
ENSG00000166478 4655 1.02719 288.303 201.109 11:8714325:G:A;rs4929908 -767542 0.000374323 0.0772564 0.319502 0.317913
ENSG00000268403 4656 1.00724 238.165 192.598 11:9291932:C:G;rs5025277 -190079 2.89589e-06 0.412986 0.00759924 0.00892014
ENSG00000166483 4668 1.07108 293.356 198.86 11:9587478:G:A;rs7937639 -7751 6.59421e-05 -0.134954 0.080092 0.0834592
ENSG00000243964 4602 1.01489 265.969 195.005 11:9780892:G:A;rs7929937 153202 0.000230187 0.471026 0.251318 0.25109
ENSG00000239470 4637 1.06055 256.932 191.771 11:9631225:G:T;rs11042447 -50722 0.000263026 0.287674 0.272901 0.269383
ENSG00000133789 4643 1.04135 295.69 199.297 11:10681497:G:A;rs1895712 995872 0.000189398 0.142407 0.207763 0.203899
ENSG00000246273 4747 1.03397 382.834 206.969 11:9578761:A:G;rs72854168 -201079 0.000844923 0.187737 0.581301 0.578065
ENSG00000254719 5200 1.0259 434.88 205.936 11:10518902:C:A;rs10840428 225095 0.000393264 -0.307458 0.410414 0.411796
ENSG00000133812 5210 1.03787 465.31 207.273 11:10146675:T:A;rs11042637 -169080 2.04871e-06 0.220919 0.00569943 0.00559236
ENSG00000254554 5256 1.0521 421.866 202.422 11:10085403:C:G -239849 4.32776e-06 0.570494 0.00979902 0.0113013
ENSG00000148926 5258 1.03535 505.853 210.921 11:10288235:G:A;rs11042703 -37993 1.10546e-05 0.315647 0.020498 0.0226515
ENSG00000133805 5270 1.04799 446.959 205.62 11:9818132:G:A;rs429835 -511729 0.000469601 0.096149 0.464717 0.462262
ENSG00000255823 5512 1.05149 543.885 208.537 11:10693584:T:C;rs7938027 162860 4.98522e-06 -0.336087 0.0118988 0.01258
ENSG00000110315 5611 1.06641 544.559 207.006 11:10635340:C:A;rs11042895 72562 3.7998e-05 0.148211 0.070393 0.0746169
ENSG00000177112 5611 1.05449 475.116 201.413 11:10563090:G:T;rs1462941 270 2.93037e-14 -0.735517 9.999e-05 1.32511e-09
ENSG00000133800 5668 1.03655 543.939 208.89 11:9780892:G:A;rs7929937 -852345 7.37528e-05 -0.426757 0.131055 0.131227
ENSG00000072952 5642 1.01762 604.764 214.507 11:10631227:AG:A;rs201993567 -84309 0.000790199 -0.26038 0.671812 0.664939
ENSG00000198730 5439 1.045 519.38 203.577 11:11473108:G:A;rs10831614 700573 0.00322542 0.0512096 0.981373 0.980674
ENSG00000110321 5442 1.04577 553.177 207.042 11:11813344:G:A;rs7950577 982686 0.00108499 0.0636049 0.780203 0.784889
ENSG00000246308 5443 1.01558 514.446 202.702 11:11680935:G:A;rs7480726 850090 0.000311503 -0.409865 0.429429 0.437564
ENSG00000247271 5481 1.03206 642.192 213.194 11:10880371:T:A;rs771372 564 7.69389e-05 -0.125896 0.139668 0.140079
ENSG00000236287 5481 1.04479 590.179 208.987 11:11346295:G:T;rs2722764 465951 0.000294982 -0.0655573 0.397538 0.395735
ENSG00000170242 5758 1.03467 793.069 215.164 11:11241139:C:T;rs7130631 -621832 0.000186437 -0.0679833 0.325106 0.318958
ENSG00000050165 5788 0.995826 689.363 208.185 11:12010705:A:C;rs6485347 -20612 2.54057e-07 0.805486 0.00159984 0.00173481
ENSG00000133816 5807 1.03024 873.191 216.076 11:12558335:C:T;rs12279698 442791 0.00111093 0.231458 0.880387 0.869778
ENSG00000133808 5769 1.0112 605.649 206.507 11:12052666:T:TAA;rs148758304 -244962 0.000440885 -0.313618 0.566818 0.56031
ENSG00000197702 5543 1.01888 616.924 210.264 11:12398611:T:C;rs4757405 -122 0.000103343 0.353895 0.191983 0.192256
ENSG00000251381 5474 1.03881 538.02 210.215 11:13010975:A:G;rs61878848 -121 4.66766e-44 3.29069 9.999e-05 4.75885e-36
ENSG00000133794 5241 1.0265 415.949 206.179 11:13087407:C:T;rs16911996 -210793 6.5872e-05 -0.124661 0.102688 0.103571
ENSG00000148925 4870 1.07881 367.86 204.586 11:13496683:G:A;rs186277 11838 3.95646e-05 -0.10483 0.0491951 0.0543963
ENSG00000197601 4499 1.04048 324.665 206.738 11:13105314:C:T;rs12417189 -584904 0.000301962 0.103542 0.264675 0.258314
ENSG00000152268 4333 1.02504 260.936 202.993 11:13949093:A:AC;rs34211092 -34822 2.83293e-09 -0.347256 9.999e-05 1.61475e-05
ENSG00000133818 3799 1.05699 220.939 199.54 11:14328437:TA:T;rs11287532 -57616 1.28299e-07 0.173909 0.00019998 0.000319155
ENSG00000129083 3825 1.06987 232.112 200.854 11:14480309:CT:C;rs34021860 -41265 8.81346e-14 0.114253 9.999e-05 1.26462e-09
ENSG00000129084 3642 1.03746 269.485 208.756 11:15508873:G:T;rs11023593 843691 0.00081243 0.0607015 0.44 0.425524
ENSG00000152270 3642 1.04105 224.286 199.431 11:14985780:A:G;rs12282127 320510 0.00027384 0.105495 0.210294 0.207584
ENSG00000186104 3700 1.0113 277.139 212.878 11:15023351:T:C;rs59385129 109552 0.00184567 0.0925705 0.662037 0.665357
ENSG00000188487 3477 1.09259 236.27 201.826 11:15319060:C:G;rs1344216 185089 0.000744153 0.556909 0.401524 0.389069
ENSG00000254789 3610 1.06212 219.39 201.267 11:15519540:T:C;rs7129098 -124398 2.84441e-07 -0.734524 0.00019998 0.000543363
ENSG00000110696 3855 1.04731 263.151 202.629 11:15888147:T:C;rs1440718 -746533 6.16212e-06 0.0466256 0.00919908 0.00947334
ENSG00000110693 3931 1.04672 275.918 203.808 11:17594897:C:T;rs757986 833758 0.000176964 -0.379489 0.157365 0.157868
ENSG00000244398 3785 1.08049 237.174 196.635 11:16828594:G:A;rs217744 -167967 0.000765397 -0.142368 0.451715 0.446738
ENSG00000166689 3731 1.06056 250.309 200.294 11:16981213:A:G;rs17773381 -54778 0.000309545 0.210108 0.243434 0.237322
ENSG00000272034 3826 1.0378 301.04 207.796 11:17852232:A:C;rs11024414 755940 1.74354e-05 0.316319 0.0178982 0.0222553
ENSG00000110700 3831 1.02593 274.733 204.294 11:17451082:C:A;rs7120249 351747 0.000646734 -0.152856 0.421651 0.411577
ENSG00000011405 4264 1.01555 290.766 205.328 11:17521825:C:T;rs11024311 292294 0.000970815 0.122512 0.551211 0.543004
ENSG00000070081 4264 1.0372 310.348 206.689 11:17086927:A:G;rs34591697 -142774 1.21039e-05 -0.0998998 0.0161984 0.0175952
ENSG00000188211 4346 1.05636 277.042 196.914 11:16926899:T:C;rs7933299 -446375 0.00139141 -0.212637 0.690821 0.690988
ENSG00000260196 4348 1.12821 285.038 194.531 11:17601219:G:A;rs11024327 199022 0.00179335 0.225038 0.771186 0.771642
ENSG00000129158 4842 1.0509 362.018 203.224 11:18154223:T:G;rs1975777 119513 9.04973e-05 -0.111254 0.121011 0.121179
ENSG00000129167 4787 1.0187 323.766 199.212 11:18094243:C:T;rs16934918 30269 3.37923e-10 -0.539191 9.999e-05 5.01659e-06
ENSG00000166788 4894 1.06389 369.743 202.872 11:18616932:C:T;rs7105387 489293 0.000134231 0.102801 0.165728 0.166457
ENSG00000110756 5041 1.02979 395.797 201.863 11:18389988:A:G;rs73434649 46242 9.67522e-08 -0.109967 0.00069993 0.000496589
ENSG00000110768 5042 1.05185 416.321 203.93 11:18375164:A:T;rs4150655 31321 5.53054e-06 0.0462128 0.0114989 0.0128496
ENSG00000134333 5009 1.03577 412.605 202.24 11:18643758:C:T;rs10766487 227822 3.53784e-05 0.103363 0.0675932 0.0692458
ENSG00000166796 5034 1.04317 450.84 206.957 11:18438770:G:A;rs78454952 4915 6.67771e-53 3.10281 9.999e-05 2.26167e-43
ENSG00000256464 5079 1.03919 425.403 204.392 11:17646369:G:C;rs7395804 -866134 0.000139363 -0.368627 0.196621 0.196455
ENSG00000074319 5106 1.03981 451.71 209.182 11:17594094:T:A;rs4562808 -954686 0.000546277 -0.0548551 0.487105 0.481378
ENSG00000151116 5157 1.02373 375.662 200.574 11:18793360:T:C;rs4075664 183065 0.000482165 -0.0955216 0.471725 0.467962
ENSG00000179119 5155 1.06205 324.916 194.069 11:17841561:A:T;rs7109836 -814778 0.0025114 -0.0673426 0.912489 0.908092
ENSG00000151117 5130 1.06944 385.558 201.23 11:18352433:G:A;rs60889939 -362237 0.000634708 0.124208 0.527954 0.529772
ENSG00000179057 5088 1.10517 366.535 196.768 11:19445475:A:G;rs10766556 697697 0.00185521 0.32238 0.865169 0.853243
ENSG00000177054 5482 1.02977 668.667 218.495 11:19503590:A:C;rs1976124 364943 0.00117452 -0.0673741 0.790055 0.786562
ENSG00000129173 5260 1.08381 511.784 203.468 11:18698357:C:T;rs7941738 -564811 0.000123302 -0.44971 0.197086 0.200578
ENSG00000166833 5259 1.02199 540.601 208.392 11:19807951:T:C;rs73433685 435679 0.000148108 -0.514847 0.237148 0.235641
ENSG00000109854 5462 1.02597 573.731 206.775 11:20385606:G:A;rs10437608 374 7.20155e-08 0.153311 0.00029997 0.00043084
ENSG00000185238 5463 1.05829 646.837 210.823 11:19527854:G:A;rs12806445 -881223 0.00020841 -0.0950756 0.335793 0.314228
ENSG00000171714 5839 1.03649 370.096 204.233 11:22173652:T:A;rs75493309 -41071 3.48779e-08 -0.730291 9.999e-05 0.000158732
ENSG00000148935 6652 1.03083 337.283 201.522 11:22646025:G:A;rs4447177 -1164 1.45888e-07 -0.463048 0.00049995 0.000602113
ENSG00000183161 6652 1.03627 357.994 205.449 11:23268514:T:C;rs7350546 621126 0.00271585 -0.0717251 0.892953 0.895922
ENSG00000246225 6436 1.01069 383.582 206.544 11:22260061:A:T;rs10741934 -590866 0.000670163 0.418856 0.52217 0.522433
ENSG00000198168 6434 1.0418 366.074 204.063 11:23192375:G:C;rs1384474 340529 0.000214561 -0.100538 0.241787 0.238416
ENSG00000109881 4173 1.04873 208.887 197.498 11:27155061:G:A;rs61890662 -230355 0.000987827 0.201018 0.486395 0.481574
ENSG00000205213 3995 1.02344 227.206 203.042 11:27455576:T:C;rs10835179 -38747 3.65392e-09 0.539949 0.00019998 1.75976e-05
ENSG00000148943 3909 1.02881 222.061 200.939 11:27517409:T:C;rs1140711 -10912 3.67718e-08 -0.106853 0.00019998 0.000130228
ENSG00000245573 3909 1.04299 221.717 199.164 11:27181187:G:T;rs2351395 -347199 0.00123853 -0.17699 0.565217 0.557912
ENSG00000240036 3712 1.06608 191.623 196.173 11:27952426:C:T;rs11522627 349198 0.000575477 0.164019 0.326059 0.319778
ENSG00000224411 3604 1.04569 178.492 197.911 11:27235715:G:A;rs4597027 -676866 0.00142845 0.325378 0.532447 0.530091
ENSG00000169519 3492 1.06068 156.264 193.984 11:28210245:G:A;rs76371599 80449 0.000529693 -0.0847638 0.27305 0.267636
ENSG00000121621 3492 1.04326 173.573 202.41 11:28021399:A:T;rs1525716 -108457 0.000324519 -0.303813 0.172974 0.171259
ENSG00000152219 3605 1.0441 194.048 198.58 11:30344883:G:C;rs11826681 284 1.21322e-29 -0.214896 9.999e-05 1.31926e-22
ENSG00000066382 3270 1.05661 154.836 194.592 11:30601733:CT:C;rs66528013 -6687 1.11992e-07 -0.522285 0.00039996 0.000266589
ENSG00000170946 3368 1.02553 241.945 206.458 11:31744269:C:CTT;rs34168331 352881 0.00342715 0.0784721 0.844013 0.840197
ENSG00000148950 3440 1.03816 229.471 199.638 11:31503321:G:A;rs961627 -27872 0.000909011 0.15274 0.478718 0.47777
ENSG00000109911 3441 1.0688 266.258 205.024 11:32038244:A:G;rs224660 506946 0.000186986 0.0737448 0.145664 0.146658
ENSG00000049449 3472 1.05953 239.373 202.276 11:32149398:C:T;rs1605271 315458 1.62979e-08 -0.150727 9.999e-05 4.81383e-05
ENSG00000149100 3904 1.02153 329.687 208.404 11:32758485:CAT:C;rs71859007 153140 0.00226878 0.0507074 0.8125 0.817008
ENSG00000186714 4072 1.01122 334.225 207.042 11:32891402:A:G;rs184845827 75197 0.000363293 0.414909 0.316973 0.314466
ENSG00000135378 4127 1.00468 365.56 209.364 11:31901009:C:T;rs12363397 -950481 0.00107361 0.258795 0.62798 0.627754
ENSG00000060749 4157 0.975037 398.978 214.191 11:33097267:T:C;rs7127111 182542 0.00358821 -0.0963965 0.940789 0.940294
ENSG00000121690 4158 1.04713 350.992 203.638 11:33075340:C:T;rs11032126 37929 2.41327e-07 0.282641 0.00069993 0.00075236
ENSG00000176148 4148 1.07304 356.023 204.051 11:33075340:C:T;rs11032126 14376 2.14715e-26 0.326125 9.999e-05 9.75103e-21
ENSG00000247151 4105 0.983878 353.987 207.711 11:32211627:A:G;rs10835859 -971577 0.00154794 0.345308 0.750938 0.749887
ENSG00000176102 4107 1.05354 410.595 214.653 11:33722823:C:T;rs831616 538905 0.00101366 -0.0548011 0.582654 0.584576
ENSG00000110422 4128 1.0439 392.307 212.525 11:33722458:G:C;rs11032346 444239 0.00199975 0.148212 0.814483 0.804039
ENSG00000085063 4421 0.968434 278.506 191.018 11:34622004:T:C;rs12794834 864012 0.000314925 0.16594 0.376883 0.376638
ENSG00000110429 4460 1.07155 369.683 203.103 11:33806361:C:T;rs7125621 10271 8.39723e-08 0.0638214 0.00029997 0.000271523
ENSG00000135363 4680 1.01446 374.17 204.428 11:33618349:A:AT;rs34752435 -295488 0.000691098 0.162875 0.536154 0.540158
ENSG00000135387 5096 1.02126 473.383 212.708 11:35024965:G:A;rs1326947 951734 0.00219057 0.0409596 0.896953 0.885672
ENSG00000135372 5124 1.05154 390.063 205.218 11:33430661:T:C;rs10836060 -696489 7.62563e-05 -0.0829239 0.106184 0.106093
ENSG00000166016 5396 1.05479 477.256 209.34 11:33428255:G:T;rs2615919 -951301 0.00118814 -0.262194 0.73226 0.738448
ENSG00000121691 5405 1.04154 423.631 204.161 11:34439880:C:G;rs12790378 -20593 0.000653298 0.186891 0.565217 0.558403
ENSG00000135373 5585 1.04393 490.483 208.841 11:35368139:G:C;rs7934466 725498 1.27472e-05 -0.44952 0.0213979 0.0261838
ENSG00000110435 5370 1.01154 450.608 210.227 11:35270257:T:C;rs12577763 332880 0.00113157 -0.0842409 0.723789 0.710703
ENSG00000149089 5370 1.03624 438.386 207.966 11:34946303:A:G;rs60774328 8256 9.23401e-19 -0.157592 9.999e-05 9.73137e-14
ENSG00000255521 5446 1.05473 481.913 206.556 11:34860887:TACAC:T;rs10617306 -298693 0.0021575 0.26649 0.905063 0.911412
ENSG00000026508 5448 1.04697 376.983 190.835 11:34432130:A:G;rs10836223 -728288 0.00125456 0.0770116 0.823191 0.821628
ENSG00000251194 5486 1.03311 517.419 211.614 11:34633536:G:GC;rs11417770 -600562 7.32052e-05 -0.372259 0.113905 0.114712
ENSG00000166326 5199 1.06244 415.605 203.553 11:35862819:GTC:G;rs10597560 178465 0.000435951 0.103752 0.430723 0.428658
ENSG00000261355 5181 0.990757 419.227 206.75 11:36182357:G:A;rs10836513 346474 0.000862755 -0.0989329 0.63758 0.639102
ENSG00000179241 4826 1.03516 441.256 206.714 11:35969086:A:G;rs263100 3554 0.000100646 0.274187 0.151782 0.148312
ENSG00000196559 4829 1.0415 434.086 207.297 11:36286244:C:T;rs6484831 -8666 2.00475e-05 -0.311841 0.0346965 0.0366842
ENSG00000110442 4842 1.03163 465.545 213.656 11:36146156:A:G;rs7111716 -164844 0.00106922 0.0551327 0.67362 0.667387
ENSG00000135362 4816 1.06339 392.542 201.157 11:36096165:G:A;rs904551 -221674 0.000399764 -0.20419 0.413807 0.40743
ENSG00000175104 4693 1.04879 412.786 208.659 11:36028475:A:C;rs1322737 -503348 1.16235e-05 -0.106019 0.0166983 0.0199801
ENSG00000166349 4693 1.04838 392.7 205.705 11:36628551:G:A;rs113345859 96291 7.19634e-06 0.42326 0.0141986 0.0142333
ENSG00000166352 4729 1.01349 404.764 209.765 11:36626837:C:A;rs73437908 10785 7.84613e-05 -0.201177 0.105479 0.107014
ENSG00000166181 4679 1.07848 311.171 199.078 11:43195700:T:G;rs11037311 -137814 0.00134903 0.0367557 0.705924 0.698404
ENSG00000052841 4690 1.08076 368.843 203.492 11:43216175:TAATA:T;rs145679265 -164308 0.000668128 0.0449016 0.51202 0.502648
ENSG00000254577 4669 1.05212 314.122 198.714 11:42643807:A:G;rs7119587 -768027 0.000117125 0.219224 0.155242 0.148925
ENSG00000254463 4552 1.02165 343.931 206.787 11:43158686:TAG:T;rs138821299 -329257 0.00520175 0.304009 0.974684 0.975861
ENSG00000149084 4547 1.03076 395.533 209 11:43849293:C:T;rs6485469 271306 1.73421e-50 0.344182 9.999e-05 2.89899e-41
ENSG00000166199 4459 1.11861 366.216 197.121 11:44800546:A:G;rs10769082 898184 0.000401404 -0.0757112 0.410246 0.396488
ENSG00000213693 4436 1.02383 460.733 209.097 11:43208994:A:G;rs9888276 -710013 5.9472e-06 -0.302584 0.0136986 0.0136922
ENSG00000110455 4422 1.0532 515.139 209.96 11:44104885:T:G;rs3107274 17409 2.43339e-10 0.34407 9.999e-05 1.57808e-06
ENSG00000151348 4417 1.03965 464.013 205.316 11:44115742:G:A;rs3814767 -1358 6.34679e-07 -0.0920146 0.00189981 0.00221694
ENSG00000085117 4440 1.00962 597.732 219.48 11:44800546:A:G;rs10769082 214568 0.000826084 0.101589 0.636768 0.633159
ENSG00000255079 4450 1.04484 477.929 205.765 11:45708543:C:T;rs56012067 990691 0.000317979 0.674991 0.380319 0.378263
ENSG00000157570 4454 1.07045 439.774 201.68 11:44705478:G:A;rs4356211 -42538 9.24657e-07 -0.220296 0.00189981 0.00293008
ENSG00000175274 4349 1.03313 518.523 211.066 11:44800546:A:G;rs10769082 -172295 0.000400656 0.159369 0.438266 0.424838
ENSG00000019485 4072 1.03521 442.05 206.507 11:44869445:C:T;rs12287862 -246120 5.19801e-05 -0.244379 0.0860914 0.0875077
ENSG00000254427 3971 1.0338 403.089 205.972 11:45389464:C:T;rs1868910 12541 2.69147e-07 0.420506 0.0009999 0.000918173
ENSG00000181830 3256 1.03389 282.814 204.635 11:45827350:A:G;rs3808976 1726 9.29399e-12 0.120554 9.999e-05 1.06525e-07
ENSG00000121671 3165 1.00793 300.627 211.37 11:44886867:A:T;rs835748 -981803 0.000656634 -0.0604837 0.409407 0.396169
ENSG00000121653 3088 1.0527 247.354 201.413 11:45870743:T:C;rs4756032 -36460 1.71403e-15 0.876246 9.999e-05 6.11181e-11
ENSG00000121680 3070 1.05882 219.897 199.018 11:44973448:G:A;rs34446101 -966916 0.000309248 0.106328 0.221167 0.21838
ENSG00000165905 3062 0.97442 241.548 206.422 11:45393005:C:G;rs10838458 -550168 0.00197535 -0.162518 0.691298 0.701465
ENSG00000135365 2780 1.01287 155.599 192.732 11:46897787:T:C;rs60258676 754801 0.0110203 -0.123521 0.975634 0.981125
ENSG00000149091 2633 1.04895 159.02 198.312 11:46724289:C:G;rs4297419 369833 0.000925747 0.073229 0.385 0.368698
ENSG00000110492 2670 1.0622 152.409 195.82 11:46711778:A:C;rs10838613 309471 0.00082658 0.340042 0.352962 0.341204
ENSG00000244313 2713 1.00577 149.099 197.668 11:45471823:A:AT;rs5791681 -978878 0.00117683 -0.144989 0.434462 0.434769
ENSG00000110497 2612 1.04392 132.25 191.188 11:47144542:A:C;rs2087215 528866 5.50009e-05 0.100007 0.0427957 0.0456212
ENSG00000175224 2589 1.04396 135.926 194.75 11:46174945:T:C;rs11038787 -463882 0.000149521 0.0623474 0.0866913 0.091719
ENSG00000180423 2590 1.05803 136.584 194.47 11:46933152:T:A;rs7131632 293692 2.18639e-05 0.138562 0.0168983 0.018708
ENSG00000175220 2543 1.09526 115.083 186.604 11:47717589:G:GA;rs71045503 995423 0.000521896 0.0665231 0.229324 0.225967
ENSG00000175213 2543 1.04416 128.134 194.58 11:47265543:T:C;rs7109203 543174 0.000726805 -0.0682774 0.29668 0.283886
ENSG00000175216 2504 1.03556 118.565 196.294 11:47246805:TA:T;rs10708891 378957 0.000196839 -0.0778458 0.0927907 0.0970887
ENSG00000149179 2549 1.04082 114.709 194.349 11:46728971:T:G;rs58561056 -229270 9.79562e-05 0.176662 0.0507949 0.0566239
ENSG00000270060 2544 1.05745 110.922 191.565 11:46335191:T:C;rs5028615 -855924 0.00036948 -0.173259 0.158486 0.16003
ENSG00000149182 2544 1.0868 130.055 198.677 11:47458069:AT:A;rs10570981 259392 0.00160968 -0.0433141 0.444691 0.427464
ENSG00000134574 2608 1.03684 104.108 189.376 11:46972846:CT:C;rs199683739 -263648 0.000148915 -0.0984632 0.0826917 0.0845518
ENSG00000025434 2678 1.05944 104.364 190.628 11:47347688:TG:T;rs11341424 77836 3.47451e-08 -0.165882 9.999e-05 8.44056e-05
ENSG00000134575 2676 1.03792 101.877 189.534 11:47245389:T:C;rs4647725 -25069 6.3807e-09 -0.160533 9.999e-05 2.8027e-05
ENSG00000110514 2702 1.03428 97.419 189.291 11:46385124:C:T;rs116753200 -905589 0.000111946 -0.0945833 0.0639936 0.0642527
ENSG00000134571 2826 1.05313 100.169 192.063 11:47669861:G:A;rs113211479 295607 4.17438e-07 -0.262788 0.00019998 0.000596368
ENSG00000066336 2854 1.03154 97.5964 191.601 11:47679273:CTTT:C;rs138649539 279145 0.000252381 0.149283 0.111309 0.11256
ENSG00000165915 2903 1.02497 101.5 194.58 11:47501888:C:T;rs57680742 73204 0.000949163 -0.115755 0.294932 0.287356
ENSG00000255197 2909 1.0768 98.4611 190.264 11:47474920:T:A;rs7944313 44178 0.000474518 0.289473 0.176263 0.171194
ENSG00000165916 2935 1.01259 88.3983 185.546 11:47246397:G:A;rs7395581 -201597 0.00462797 0.0448408 0.717563 0.72139
ENSG00000165917 2964 1.0417 97.9954 189.862 11:47805558:TA:T;rs55761726 334827 0.00619745 -0.249206 0.804016 0.799513
ENSG00000213619 3318 1.05566 96.4485 188.866 11:47474920:T:A;rs7944313 -111969 0.000266415 -0.155316 0.112725 0.118064
ENSG00000110536 3318 1.05843 96.3484 188.671 11:47619660:C:CT;rs66482326 32677 1.17057e-06 -0.126095 0.00129987 0.00153828
ENSG00000149187 3319 1.05115 108.694 193.303 11:48220888:G:GTA 633766 0.00707987 -0.0481683 0.844013 0.844263
ENSG00000123444 3384 0.985895 100.452 196.319 11:47424963:A:G;rs11820650 -175605 0.00195134 0.0313894 0.465365 0.458686
ENSG00000109919 3515 1.04126 92.5401 188.027 11:47423920:GT:G;rs10717830 -240256 0.000216774 -0.0551885 0.102164 0.103024
ENSG00000165923 3647 1.03231 97.0844 191.552 11:47565313:TA:T;rs75482377 -171629 8.5873e-06 0.163452 0.00649935 0.00781985
ENSG00000200090 3666 1.02586 93.9513 191.285 11:48676598:C:A;rs7294262 928053 1.03429e-05 0.191474 0.00769923 0.0091643
ENSG00000109920 3751 1.0803 93.2059 184.197 11:47572591:TA:T;rs10718787 -216405 0.00277965 -0.0696026 0.584355 0.577357
ENSG00000030066 3885 1.07193 93.5102 185.279 11:47204175:A:T;rs2279438 -665933 0.0020079 -0.0480513 0.50075 0.482028
ENSG00000149177 4121 1.05367 99.7779 188.404 11:47474920:T:A;rs7944313 -527194 0.000193661 0.344842 0.0952905 0.0975434
ENSG00000149115 4180 1.0447 157.98 190.325 11:56901995:CT:C;rs35513764 -190432 0.00399305 -0.0946794 0.836257 0.837497
ENSG00000149136 4201 1.08039 138.913 180.695 11:57279228:A:G;rs2467327 175876 0.00231269 -0.0822232 0.70742 0.704422
ENSG00000134802 4263 1.06474 162.427 190.701 11:57690319:AAAAC:A;rs146210922 495265 0.000649666 -0.0970944 0.346487 0.340645
ENSG00000149150 4253 1.08304 181.085 194.495 11:57302055:T:G;rs7101425 18795 0.00336769 -0.0853499 0.801441 0.802396
ENSG00000134809 4245 1.03695 142.136 183.528 11:57279228:A:G;rs2467327 -19049 1.53151e-07 -0.308445 0.00069993 0.000718996
ENSG00000156587 4156 1.01647 164.631 191.565 11:56616183:G:T;rs200248689 -719575 0.00585172 0.220505 0.924284 0.923454
ENSG00000149131 4142 1.01886 176.024 197.571 11:57875194:G:A;rs61902761 510333 0.000506538 0.534566 0.293721 0.28315
ENSG00000172409 4171 1.04898 173.92 194.118 11:57246296:TAAAAAAAAAAAAA:T -170170 0.00490793 0.0482042 0.891362 0.888982
ENSG00000166793 4175 1.05424 176.99 196.829 11:56841389:G:A;rs694774 -576029 0.000791221 -0.270984 0.380753 0.371256
ENSG00000156599 4215 1.05098 174.421 195.018 11:57385856:C:T;rs112764194 -49364 0.000190419 0.0619561 0.1375 0.137746
ENSG00000156603 4248 1.05142 187.172 197.826 11:57399256:T:C;rs11229078 -80438 1.11499e-06 -0.125237 0.00129987 0.00192143
ENSG00000213593 4250 1.116 159.895 189.376 11:56735308:C:T;rs1792471 -744765 0.00978224 0.0381968 0.971845 0.975169
ENSG00000211450 4179 1.07518 167.2 192.562 11:57784307:A:G;rs2866833 275481 6.80978e-05 -0.15031 0.0545945 0.0593334
ENSG00000198561 4160 1.05352 169.082 194.227 11:57560304:AT:A;rs35942817 39588 7.18733e-06 -0.154435 0.0079992 0.00962072
ENSG00000254589 4524 1.04997 169.634 200.075 11:57681028:A:C;rs56962445 -329542 0.0082727 -0.298218 0.948815 0.949107
ENSG00000255299 4592 1.06293 128.302 187.504 11:57974453:A:T;rs12287303 -298779 0.000272933 -0.447768 0.164314 0.162206
ENSG00000110031 4547 1.10834 129.646 184.732 11:59338354:CA:C;rs34416772 992660 0.0106542 -0.0456803 0.959732 0.968232
ENSG00000186660 4550 1.0682 139.585 191.504 11:57745566:G:C;rs938012 -601019 0.00101127 -0.0432383 0.406911 0.391887
ENSG00000242689 4497 1.0786 122.709 188.173 11:58421179:T:C;rs10896808 31032 0.00607316 0.208704 0.86817 0.863411
ENSG00000254717 4461 1.04104 146.222 194.385 11:58043623:A:G;rs7112590 -602153 0.000551498 -0.256498 0.270321 0.265451
ENSG00000156689 4427 1.05377 137.383 192.61 11:58607580:G:GAA;rs34626559 -64109 1.15833e-12 -1.13809 9.999e-05 2.21931e-08
ENSG00000254877 4308 0.996955 138.269 196.294 11:58786928:T:G;rs4465380 51163 0.00129618 -0.257557 0.445483 0.450275
ENSG00000254786 4279 1.01971 151.417 198.592 11:58854875:A:G;rs28472454 87712 0.000378724 0.285891 0.198572 0.19628
ENSG00000255240 4191 1.05802 142.07 191.978 11:58729333:A:C;rs10896884 -96800 4.46536e-08 0.309018 0.00019998 0.000133007
ENSG00000189057 4211 1.03449 167.578 200.027 11:58929387:C:T;rs517845 54728 4.38245e-06 -0.255819 0.00459954 0.0053542
ENSG00000166801 4167 1.03769 127.311 185.826 11:58911054:A:G;rs57969871 832 0.00127125 -0.112411 0.49165 0.479339
ENSG00000245571 4166 1.0802 145.14 192.61 11:58930707:G:GA;rs56979102 20218 9.19737e-06 0.155846 0.00779922 0.00950966
ENSG00000110042 4131 1.0239 156.376 197.449 11:59852446:T:A;rs116009633 913542 0.000199809 -0.181023 0.12868 0.127799
ENSG00000197629 4122 0.95326 154.946 203.334 11:59918837:G:A;rs684961 938412 0.00353026 -0.0801889 0.73226 0.74605
ENSG00000214797 4023 1.08072 145.617 194.154 11:59979783:CT:C 928276 0.0011552 0.394621 0.424332 0.413382
ENSG00000254704 4019 1.08386 128.753 186.264 11:60016932:A:G;rs2509801 959972 0.000786518 0.289559 0.334001 0.340007
ENSG00000110048 4223 1.05973 171.721 194.495 11:60062368:T:A;rs10736702 678750 0.000628583 -0.0548176 0.32574 0.323817
ENSG00000255139 4220 1.04228 183.322 198.033 11:58429583:T:TC;rs140292266 -954320 0.000668299 -0.309425 0.3575 0.338467
ENSG00000166889 4151 1.00658 173.459 196.853 11:60379030:A:T;rs12271356 942576 0.0015886 0.115554 0.582994 0.577675
ENSG00000166900 4123 1.04416 174.046 197.182 11:60384836:AT:A 903906 0.0041408 0.191369 0.838358 0.836693
ENSG00000254477 4145 1.0216 168.504 195.176 11:60368782:C:A;rs11230424 846333 0.00189474 0.205417 0.630353 0.626244
ENSG00000166902 4151 1.04523 213.072 200.829 11:59695120:A:G;rs10896997 116774 0.00014457 0.0950273 0.114413 0.114905
ENSG00000134827 4060 1.0697 232.736 200.817 11:59834298:G:C;rs12221875 200249 0.000286174 0.322761 0.203538 0.202868
ENSG00000149516 3954 1.01612 268.929 206.483 11:58951440:A:G;rs656163 -872621 0.00355114 -0.173562 0.876532 0.879765
ENSG00000149534 3980 1.10652 220.783 192.294 11:59858036:C:G;rs2847663 2301 0.00183742 0.249073 0.715511 0.70942
ENSG00000254952 4059 1.03188 260.279 203.48 11:59939954:C:A;rs597982 11658 2.25573e-09 -0.41478 9.999e-05 1.18536e-05
ENSG00000110077 4027 1.02243 281.946 206.872 11:59924022:C:CT;rs35957807 -28118 0.00254079 -0.116257 0.803371 0.807608
ENSG00000214787 4024 1.0632 242.244 195.832 11:60022320:C:T;rs10792258 11758 0.00170912 -0.147114 0.720662 0.709119
ENSG00000110079 4006 1.03013 271.566 205.316 11:60050816:A:G;rs12275496 2801 2.68831e-05 0.523429 0.0312969 0.0329052
ENSG00000166927 3948 1.01941 293.86 209.51 11:60152563:T:A;rs950803 6607 7.65758e-07 -0.237094 0.00139986 0.00148843
ENSG00000166928 3949 1.04056 229.73 197.668 11:60161527:A:G;rs1062167 15523 0.000670113 0.204334 0.412954 0.410692
ENSG00000156738 3919 1.04845 285.146 204.72 11:60533354:CA:C;rs11351320 310128 0.000992111 0.172098 0.540789 0.53255
ENSG00000110104 3920 1.03017 311.996 207.48 11:60014415:C:G;rs1820426 -595130 0.000141005 -0.0848559 0.137387 0.138003
ENSG00000183134 3952 1.03181 322.172 207.893 11:60889159:G:A;rs35979264 265714 4.16314e-05 -0.409198 0.0473953 0.0510658
ENSG00000110107 4027 0.994727 336.171 209.462 11:60044880:G:A;rs10897021 -629181 0.00116065 -0.0826562 0.6229 0.624851
ENSG00000257052 4027 1.02917 299.696 203.613 11:60674537:T:TTGGCTTCCC;rs143737511 275 8.7768e-05 -0.322595 0.102635 0.102568
ENSG00000110108 4028 1.1208 266.098 196.075 11:60044880:G:A;rs10897021 -636467 0.00363054 -0.0759247 0.911658 0.911867
ENSG00000110446 4081 1.07455 325.994 204.282 11:60533354:CA:C;rs11351320 -186649 0.000279793 -0.149912 0.248943 0.246427
ENSG00000013725 4108 1.00377 277.386 201.097 11:60312863:C:T;rs1941027 -426253 0.000736286 0.130951 0.482875 0.4878
ENSG00000110448 4162 1.04223 330.112 203.82 11:60384836:AT:A -485032 8.20409e-05 -0.198896 0.104839 0.102491
ENSG00000167987 4279 1.00362 338.704 205.96 11:60107105:A:G;rs2165832 -821985 0.00234906 -0.104859 0.848305 0.853502
ENSG00000167992 4409 1.04647 292.697 196.428 11:61017744:C:G;rs11602879 -45153 0.000378879 -0.575377 0.363735 0.351882
ENSG00000149476 4397 1.06204 349.285 204.27 11:60561613:C:T;rs751026 -539070 0.000776064 0.0674753 0.544614 0.529683
ENSG00000167986 4388 1.03 327.53 203.249 11:62043593:A:G;rs12285785 933524 2.82061e-05 -0.0735397 0.040496 0.0447613
ENSG00000149483 4400 1.06242 329.385 201.376 11:61775613:G:GA;rs56324210 646139 9.28965e-05 0.0775716 0.113556 0.116471
ENSG00000162144 4399 1.05782 371.164 206.908 11:60333095:A:G;rs2633275 -796677 0.000206879 0.104134 0.208498 0.211228
ENSG00000187049 4420 0.955775 313.851 204.343 11:60887939:C:T;rs12279916 -271221 0.00377421 -0.089155 0.94702 0.940929
ENSG00000256591 4481 1.01215 304.43 196.331 11:62120815:C:CT;rs35136967 924122 0.00101885 -0.293408 0.663353 0.655324
ENSG00000149532 4484 1.07357 316.791 199.553 11:61813185:C:T;rs58213269 615681 0.00120515 -0.0852779 0.686086 0.668075
ENSG00000167985 4484 0.989967 355.002 206.118 11:61798362:T:C;rs112397717 600847 0.000704011 0.131229 0.527954 0.523405
ENSG00000240823 4487 1.00807 352.002 204.161 11:61287534:G:C 75931 0.00646348 0.469444 0.986207 0.992032
ENSG00000162148 4544 1.05658 311.952 195.784 11:62168355:C:T;rs74920337 919762 0.000239843 -0.156552 0.269448 0.272011
ENSG00000134780 4236 1.05011 301.594 197.777 11:61850648:A:ATGTGTGTGTG;rs138752261 402742 0.000303388 0.192199 0.306491 0.299069
ENSG00000124920 4169 1.02559 354.813 204.914 11:61521446:C:A;rs520987 1331 1.78701e-07 -0.541352 0.00039996 0.000641068
ENSG00000168496 4156 1.01054 296.992 197.996 11:61498197:G:A;rs198449 -61913 0.00223706 -0.0906219 0.844013 0.850198
ENSG00000134825 4157 1.05429 317.774 201.474 11:61965475:A:C;rs61893715 405200 0.00130565 -0.126999 0.684211 0.684748
ENSG00000134824 4157 1.04501 299.079 197.328 11:61600327:G:A;rs174573 39874 2.75699e-28 1.02167 9.999e-05 3.71643e-21
ENSG00000149485 4075 1.05007 336.738 203.711 11:61602003:C:G;rs174575 5212 0.000145549 0.158661 0.162606 0.162889
ENSG00000221968 3990 1.02289 324.494 204.927 11:61650747:G:A;rs174454 -8777 0.000256728 0.177719 0.249005 0.247046
ENSG00000167995 3917 1.05641 298.47 200.525 11:61515869:TA:T;rs147252389 -201425 2.58413e-05 0.333453 0.0359964 0.0383421
ENSG00000167996 3932 1.04196 269.654 196.793 11:61978395:ATT:A;rs138951746 243262 0.000252809 -0.0970225 0.255683 0.247519
ENSG00000269089 3932 1.01152 371.863 211.528 11:61808107:G:C;rs3019625 72653 0.00390576 -0.293691 0.94345 0.945086
ENSG00000149503 4021 1.04287 328.031 207.091 11:61996322:T:C;rs12284381 104876 0.000175798 -0.0963328 0.16675 0.169667
ENSG00000162174 4183 1.05441 273.628 198.653 11:62134796:T:C;rs35105438 29875 3.80248e-08 0.218579 9.999e-05 0.000153942
ENSG00000124942 4381 1.04539 296.323 202.142 11:62162088:G:A;rs10897269 -161620 0.000890175 -0.104011 0.550302 0.53789
ENSG00000149016 4369 1.05122 270.284 198.081 11:63086944:T:TAAGAAAGAAAGAAAGAAAGAAAGAAAGA 727294 0.00235604 -0.107766 0.834167 0.823916
ENSG00000149480 4382 1.06692 291.817 198.969 11:62036585:AT:A;rs56794320 -332728 8.60804e-05 -0.0550667 0.101769 0.10392
ENSG00000149489 4386 1.04439 277.883 198.458 11:61641396:C:T;rs75306442 -737799 9.06592e-05 0.235379 0.109795 0.111057
ENSG00000149499 4384 1.04876 298.432 200.975 11:62380119:C:G;rs12798970 -119 2.6119e-10 -0.122177 9.999e-05 2.19011e-06
ENSG00000149541 4405 1.0582 325.035 204.537 11:63086944:T:TAAGAAAGAAAGAAAGAAAGAAAGAAAGA 697296 0.00091813 -0.104758 0.562044 0.554227
ENSG00000089597 4358 1.02532 316.583 205.303 11:62044545:C:A;rs7102858 -369560 4.95593e-05 -0.0550955 0.0632937 0.0649485
ENSG00000185085 4355 1.03826 321.596 205.68 11:62426978:A:G;rs11231176 6203 2.70011e-08 0.162219 9.999e-05 9.84582e-05
ENSG00000214756 4340 1.00718 220.823 184.634 11:62397177:C:G;rs948683 -35605 1.31076e-11 0.649698 9.999e-05 1.13724e-06
ENSG00000204922 4332 1.05119 290.548 199.881 11:62166172:G:A;rs7118835 -271574 0.00103801 -0.103645 0.603012 0.595202
ENSG00000162194 4332 1.03022 301.479 202.434 11:62423856:C:G;rs10792355 -15872 1.93803e-07 -0.106481 0.00059994 0.000648385
ENSG00000162191 4321 0.951761 394.991 219.334 11:62021959:G:A;rs10750971 -424609 0.00203655 0.0510221 0.78695 0.792353
ENSG00000162188 4299 1.05551 299.921 199.881 11:63226070:C:A 750939 0.00187845 -0.547022 0.792557 0.783836
ENSG00000168000 4298 1.02147 282.698 199.419 11:61879216:T:C;rs200014341 -598102 0.000226068 -0.153602 0.229851 0.230516
ENSG00000214753 4279 1.09009 294.643 199.127 11:61952029:G:A;rs4963474 -542793 0.000621591 0.0586663 0.466449 0.437333
ENSG00000234857 4279 1.04853 290.262 201.778 11:63165375:CA:C;rs137942940 670518 0.000302973 -0.22536 0.260813 0.262181
ENSG00000162222 4279 1.03143 277.323 197.936 11:62451363:C:T;rs2957118 -44179 6.79811e-07 -0.0668717 0.0019998 0.0021624
ENSG00000185670 4239 1.09838 315.688 202.58 11:62914847:A:G;rs10501392 393186 0.00334026 -0.0911047 0.915828 0.910002
ENSG00000168002 4229 1.03888 270.652 197.996 11:63086944:T:TAAGAAAGAAAGAAAGAAAGAAAGAAAGA 557927 0.000450083 -0.068633 0.378307 0.360515
ENSG00000162227 4215 1.02569 335.203 208.963 11:62036585:AT:A;rs56794320 -502191 0.000402984 -0.101856 0.323529 0.3177
ENSG00000269176 4232 1.05744 256.043 195.394 11:62784710:CA:C 230452 0.00324109 0.28061 0.894549 0.894698
ENSG00000185475 4233 1.04142 284.913 200.829 11:61978395:ATT:A;rs138951746 -576493 0.000667382 -0.0636894 0.47351 0.453645
ENSG00000168569 4245 1.03073 325.07 206.835 11:61873742:A:AT;rs111355453 -685752 0.000779293 0.110782 0.504028 0.496668
ENSG00000162231 4265 0.981686 336.595 208.939 11:62003572:C:A;rs1729404 -570203 0.00479398 0.0459453 0.961575 0.964846
ENSG00000162236 4303 1.06892 272.082 196.695 11:63283886:C:T;rs76706902 684325 0.00103909 -0.066774 0.593009 0.591689
ENSG00000256690 4303 0.970188 307.66 206.191 11:63595925:A:G;rs7949608 996218 0.00371924 -0.295266 0.926852 0.927265
ENSG00000133316 4302 1.0094 263.72 197.486 11:62172631:T:G;rs2513064 -436651 0.00552579 -0.0722091 0.968085 0.971678
ENSG00000255717 4288 1.0605 318.77 203.808 11:62043593:A:G;rs12285785 -579794 0.000269997 -0.0983041 0.251129 0.243656
ENSG00000168003 4288 1.01909 269.303 198.495 11:63075423:T:A;rs565787 451904 0.000181482 0.0821787 0.200682 0.193634
ENSG00000168004 3512 1.06579 192.731 192.951 11:62975874:C:T;rs1852067 -282793 0.00409658 0.28352 0.880387 0.880676
ENSG00000133317 3524 1.04488 200.399 196.428 11:62424096:C:G;rs1893458 -849461 0.00677446 -0.157522 0.959732 0.958642
ENSG00000133321 3571 1.0539 213.12 194.787 11:63086944:T:TAAGAAAGAAAGAAAGAAAGAAAGAAAGA -217338 0.00212673 -0.120587 0.735489 0.73793
ENSG00000133328 3590 1.01912 231.061 202.009 11:62505574:GT:G;rs34665194 -825282 3.93466e-05 -0.424103 0.0441956 0.0451155
ENSG00000176485 3655 1.06502 227.589 198.106 11:63375490:C:G;rs586713 -8866 4.21251e-19 -0.423774 9.999e-05 5.71795e-14
ENSG00000184743 3646 1.049 236.819 200.452 11:63388296:T:G;rs7931908 -51098 0.000168646 0.0861186 0.148121 0.14415
ENSG00000133318 3639 1.04315 240.88 201.401 11:63624356:T:C;rs148661764 175437 0.000304337 0.184241 0.235807 0.226758
ENSG00000188070 3644 0.989988 239.074 206.689 11:63693272:C:CA;rs57206776 157158 0.00190301 0.0958741 0.679104 0.678209
ENSG00000168005 3662 1.0188 255.996 204.878 11:63688693:C:A;rs2840079 107832 0.00140966 0.0923578 0.613358 0.613181
ENSG00000256280 3676 1.02331 228.858 198.142 11:63848524:T:G;rs2701546 246108 0.00154821 -0.249391 0.655963 0.654625
ENSG00000072518 3675 1.04748 238.818 200.282 11:64528770:CT:C;rs11308610 922369 8.00226e-05 0.137337 0.079692 0.0808025
ENSG00000110583 3712 1.00278 257.757 207.115 11:64621470:G:A;rs3741391 915038 0.00045144 0.0715752 0.299701 0.298245
ENSG00000176340 3693 1.05705 237.893 198.094 11:63712374:C:CA;rs5792305 -29706 0.00415671 0.0973319 0.909173 0.91236
ENSG00000167770 3696 1.02718 236.504 200.063 11:63764302:G:C;rs7939571 10976 7.68973e-05 -0.0570969 0.080392 0.0826667
ENSG00000133315 3341 1.02964 221.045 199.978 11:63596641:G:A;rs7129412 -336938 0.000413677 0.288084 0.284618 0.278071
ENSG00000168439 3340 0.948655 158.022 180.27 11:63868690:A:G;rs1984852 -84055 0.00359719 -0.0541853 0.87807 0.889106
ENSG00000149781 3316 1.03554 242.033 201.072 11:63741715:CT:C;rs35489471 -232436 0.000373094 0.0724674 0.274547 0.269844
ENSG00000149761 3300 1.03287 237.052 199.273 11:64265874:G:A;rs6421689 272460 0.000356746 0.08067 0.265166 0.269265
ENSG00000149743 3299 1.02476 245.508 202.337 11:64265874:G:A;rs6421689 272147 0.000917048 0.0869697 0.49359 0.487371
ENSG00000110011 3291 1.04218 231.888 199.808 11:64018341:T:C;rs620818 20590 0.000106715 0.134293 0.102783 0.101945
ENSG00000256116 3294 1.02958 255.306 204.647 11:64573589:T:C;rs669976 571764 0.00117664 -0.436178 0.56458 0.553516
ENSG00000173511 3293 1.05373 265.763 205.729 11:64942416:G:T;rs11227144 940405 0.000858746 0.125523 0.462783 0.453599
ENSG00000173486 3298 1.054 241.547 200.355 11:63551916:C:T;rs7944094 -456560 0.000709975 -0.126175 0.408571 0.41365
ENSG00000173457 3299 1.02268 242.623 204.854 11:64542433:CA:C 528019 0.000931466 -0.141544 0.47351 0.467781
ENSG00000257086 3299 1.03244 213.437 196.416 11:64701030:T:C;rs3741392 684063 0.000797734 0.326085 0.449282 0.446758
ENSG00000149782 3299 1.03191 263.878 206.872 11:64207488:A:G;rs488909 188492 0.000300201 0.0919638 0.218607 0.216115
ENSG00000173264 3302 1.03243 232.632 201.072 11:63995652:TTC:T;rs146908310 -41883 0.0040182 0.0739022 0.885057 0.891921
ENSG00000002330 3288 0.984846 260.782 206.714 11:63548335:CAA:C;rs35715596 -503842 0.00193043 -0.16135 0.720662 0.715577
ENSG00000173153 3263 1.05223 243.857 202.264 11:63712374:C:CA;rs5792305 -360671 0.0010137 0.0963749 0.515183 0.501857
ENSG00000173113 3243 1.09199 221.24 195.078 11:64757718:C:T;rs7947883 672161 0.000547752 0.0725384 0.345291 0.345981
ENSG00000126432 3243 1.01469 244.205 203.516 11:63647605:G:GT;rs60235665 -437956 0.00169896 -0.0700844 0.668224 0.666414
ENSG00000236935 3242 1.03987 242.745 201.717 11:64110668:G:A;rs574835 13691 1.08091e-16 0.60546 9.999e-05 7.45914e-12
ENSG00000168071 3222 1.01571 266.988 205.644 11:64345919:A:AC;rs34316671 238223 0.00157729 0.117344 0.657687 0.658672
ENSG00000162302 3199 1.02239 250.902 204.841 11:64158706:G:A;rs692813 32085 1.90633e-06 0.106682 0.00229977 0.00343028
ENSG00000231680 3168 1.05393 247.751 202.422 11:64158683:C:T;rs692842 -4621 1.28228e-29 0.520881 9.999e-05 3.87564e-23
ENSG00000181908 2998 1.04634 239.817 202.009 11:64158304:G:A;rs10897490 -58243 2.1109e-05 -0.174954 0.0234977 0.0252658
ENSG00000110076 3193 1.0347 261.939 206.142 11:65438384:C:CA;rs56295446 947723 5.48544e-05 -0.510528 0.0532947 0.0551703
ENSG00000068831 3241 1.05442 253.555 204.489 11:64980051:A:G;rs67698652 467122 0.000586024 0.0730011 0.350982 0.347303
ENSG00000068976 3252 1.04188 285.7 207.2 11:63595087:G:A;rs12290172 -932683 0.00165227 -0.149896 0.68188 0.675112
ENSG00000168066 3267 1.03612 234.167 199.236 11:64302526:G:A;rs10792438 -243733 0.00160882 0.035945 0.665116 0.660527
ENSG00000269038 3267 1.12238 176.266 184.732 11:65362041:A:G;rs58448771 815614 0.00347554 0.322502 0.853367 0.85215
ENSG00000269290 3261 0.996519 204.381 197.753 11:65235792:C:T;rs2957267 682699 0.00077914 0.207804 0.433146 0.432877
ENSG00000168067 3262 1.07128 218.136 195.407 11:64603844:A:ACTCACCCAC;rs71471960 33130 0.000322703 0.0728521 0.240799 0.240451
ENSG00000133895 3259 1.03141 239.326 200.939 11:63647605:G:GT;rs60235665 -931162 0.00126365 0.0766302 0.589864 0.582352
ENSG00000171219 3282 1.05749 217.091 195.613 11:63688693:C:A;rs2840079 -923349 0.000321675 0.153877 0.24249 0.243201
ENSG00000110047 3288 1.03899 236.249 201.547 11:65309864:T:TTC;rs71923644 654095 0.000127009 -0.153847 0.113634 0.11386
ENSG00000110046 3299 1.04961 210.991 197.498 11:64310787:G:C;rs4930196 -373936 0.0030615 0.118195 0.819149 0.817053
ENSG00000068971 3300 1.07112 218.589 195.407 11:65311760:TTC:T;rs34294277 626734 0.000247226 0.15702 0.195584 0.197789
ENSG00000168070 3247 1.05127 243.665 200.355 11:64730793:A:C;rs7925178 -8765 2.06768e-11 1.13163 9.999e-05 2.09546e-07
ENSG00000168062 3255 1.02355 194.264 191.09 11:65706036:T:TAC 941518 0.00176321 0.503581 0.686557 0.690049
ENSG00000213465 3266 1.07783 224.579 194.762 11:64981587:G:A;rs11605632 200001 0.000727369 0.103809 0.436546 0.431482
ENSG00000110025 3268 1.00977 220.4 197.911 11:65226551:T:A;rs10896005 431670 0.000641112 0.175667 0.407076 0.399317
ENSG00000168061 3293 1.08065 223.168 194.568 11:65641033:G:C;rs10896064 832659 0.000999748 0.138417 0.527954 0.519476
ENSG00000168060 3301 1.03502 247.8 203.042 11:64796160:T:TA;rs35180212 -29862 4.73212e-05 0.130301 0.0494951 0.0514282
ENSG00000146670 3297 1.03539 236.008 198.385 11:65787196:A:G;rs61895579 935559 0.000529695 0.364247 0.361502 0.357571
ENSG00000162300 3296 1.05954 254.869 204.975 11:64187188:G:A;rs11824951 -664508 0.00544976 0.0805446 0.940789 0.944302
ENSG00000149823 3294 1.04672 210.81 196.246 11:64980051:A:G;rs67698652 123254 0.00427817 0.0852998 0.897758 0.899713
ENSG00000187066 3294 1.05842 261.12 203.601 11:65465002:G:GA;rs34744056 608154 0.00139898 0.427929 0.624844 0.612023
ENSG00000149809 3262 1.04509 240.137 201.717 11:65080427:AT:A;rs66536070 201109 0.000110406 -0.213799 0.100735 0.101271
ENSG00000174276 3258 1.03075 265.269 206.604 11:65380248:T:C;rs1784223 495077 0.0014336 -0.189334 0.616 0.611992
ENSG00000149792 3251 1.07035 241.43 200.841 11:65637273:A:G;rs501630 747617 0.00622131 0.0326542 0.965284 0.962063
ENSG00000149806 3251 1.04914 216.212 197.109 11:65254025:T:G;rs616599 364079 0.00308964 0.0717792 0.822514 0.829576
ENSG00000162298 3245 1.07133 245.819 198.325 11:65102550:G:GT;rs57579516 200545 0.00490057 0.0920418 0.945231 0.942145
ENSG00000204710 3260 1.06907 216.747 195.747 11:64936931:T:G;rs1195959 -695 4.92756e-10 1.16307 9.999e-05 3.25375e-06
ENSG00000255200 3265 1.03588 238.217 201.765 11:64948555:A:G;rs12422027 4613 2.0481e-19 -0.544165 9.999e-05 4.10944e-14
ENSG00000014216 3263 1.07704 246.408 198.75 11:64353029:A:G;rs561193 -595009 0.00186541 0.0585763 0.706422 0.713107
ENSG00000254614 3261 1.0289 250.301 203.905 11:64948555:A:G;rs12422027 -751 7.06171e-19 -0.55822 9.999e-05 1.05402e-13
ENSG00000197847 3259 0.999547 220.469 200.392 11:65018714:C:T;rs472171 37402 0.00218882 0.269563 0.741481 0.735194
ENSG00000014138 3227 1.03881 263.654 206.483 11:65003026:C:T;rs2904981 -26208 2.46814e-08 0.0935766 9.999e-05 6.98706e-05
ENSG00000149798 3256 1.08733 239.124 199.917 11:64528770:CT:C;rs11308610 -553520 0.000578823 0.230799 0.364796 0.34683
ENSG00000226210 2433 1.02433 377.068 212.756 12:92664:C:A;rs374745804 18938 0.000213301 -0.323761 0.202181 0.199334
ENSG00000256263 2490 1.02495 368.518 211.614 12:572879:G:A;rs2159362 479448 0.000177933 0.438392 0.172497 0.174339
ENSG00000120645 2633 1.04704 372.486 208.647 12:248202:C:G;rs56204927 72270 1.25542e-18 -1.84354 9.999e-05 6.98829e-14
ENSG00000256948 2741 1.02193 400.773 212.124 12:229541:A:G;rs59530692 8524 2.47558e-05 -0.886499 0.0342966 0.0361133
ENSG00000111181 3038 0.978306 320.432 200.464 12:324457:A:T;rs12424772 720 7.09948e-09 -0.728832 9.999e-05 8.26069e-05
ENSG00000010379 3150 1.04275 448.93 213.158 12:751499:C:T;rs12832701 379459 0.000148508 -0.392438 0.165073 0.167092
ENSG00000261799 3179 1.06616 354.807 203.139 12:555220:AT:A;rs71045061 168930 0.000522332 0.10728 0.432771 0.427749
ENSG00000120647 3495 1.03775 414.525 208.975 12:432666:G:C;rs3213751 -65774 2.89792e-09 -0.118387 9.999e-05 1.46507e-05
ENSG00000073614 3496 1.0049 517.078 220.671 12:907114:CAA:C;rs10542152 408493 0.000247362 0.081643 0.254837 0.249761
ENSG00000139044 3682 1.04934 448.418 208.805 12:662838:T:C;rs1056008 93307 3.66574e-32 1.74747 9.999e-05 9.15707e-26
ENSG00000177406 4336 1.03897 543.402 211.31 12:782997:G:GAA;rs35041650 42939 4.44628e-09 0.216066 0.00019998 2.3422e-05
ENSG00000171840 4427 1.02702 572.98 212.416 12:736102:G:T;rs10774386 -36844 1.29624e-11 -0.355775 9.999e-05 1.52906e-07
ENSG00000060237 4603 1.01459 672.142 217.51 12:907114:CAA:C;rs10542152 45354 1.58332e-05 0.109817 0.0327967 0.0342675
ENSG00000002016 5049 1.04718 698.637 214.762 12:1058738:C:G;rs3748523 -40482 1.58677e-15 -0.245951 9.999e-05 3.1214e-11
ENSG00000082805 5049 1.03419 638.561 211.334 12:1734593:C:A;rs4766400 634917 0.000969983 0.0919113 0.766462 0.770131
ENSG00000250132 5050 1.02226 640.767 210.86 12:1974908:A:G;rs10848583 874551 0.000192917 0.247567 0.30876 0.310343
ENSG00000111186 4775 1.01925 552.266 209.887 12:1726773:A:C;rs4765833 87715 2.79888e-08 -0.684195 0.00029997 0.000159546
ENSG00000171823 4634 1.026 567.854 211.054 12:791805:G:A;rs7312896 -911527 0.000312731 -0.130528 0.398012 0.390013
ENSG00000006831 4575 1.04308 677.22 220.817 12:2140849:C:T;rs4765881 343108 0.00142915 -0.043575 0.830705 0.826282
ENSG00000256706 4771 1.02409 541.737 210.738 12:1402606:A:G;rs61912048 -624512 0.000171991 0.297607 0.247283 0.24689
ENSG00000151062 4773 1.09977 512.157 206.167 12:1919543:C:T;rs2286377 -108460 0.00109272 0.0964763 0.754902 0.750237
ENSG00000151065 4857 1.05514 526.548 208.185 12:1757441:T:C;rs6489317 -356261 0.000183209 0.135923 0.262661 0.256705
ENSG00000256271 4863 1.0456 526.225 204.598 12:2518352:T:C;rs4765929 -263035 0.000406925 -0.205089 0.504282 0.488242
ENSG00000246627 4869 1.01025 613.412 211.091 12:2518352:T:C;rs4765929 -282015 0.00032251 -0.15734 0.424512 0.429925
ENSG00000004478 4925 0.938219 358.418 183.723 12:1906208:C:T;rs7980272 -997912 0.000207599 0.124008 0.434085 0.435671
ENSG00000111203 4935 0.989204 839.492 226.836 12:2884308:A:G;rs4075718 -37481 0.00109161 -0.0708189 0.788189 0.788219
ENSG00000258325 4935 0.998402 519.278 202.702 12:3440339:G:C;rs11611272 518270 0.000172811 -0.363206 0.304997 0.307157
ENSG00000171792 4931 1.02415 667.904 214.568 12:2986911:G:T;rs4766002 1486 1.15284e-11 -0.144118 9.999e-05 1.37004e-07
ENSG00000111206 4932 1.01607 641.246 212.696 12:3200301:G:C;rs11062498 214094 0.000645728 -0.319131 0.635152 0.639227
ENSG00000078246 4933 1.01065 690.425 218.702 12:3759214:G:A;rs12425092 772824 0.00253993 0.0982088 0.964355 0.959837
ENSG00000234589 5066 1.01958 638.76 211.249 12:2794306:A:G;rs2370610 -387009 0.0025509 0.378472 0.96715 0.968462
ENSG00000011105 5059 1.06003 719.703 212.842 12:3952441:A:G;rs4765756 765919 0.00092709 -0.220643 0.780203 0.777325
ENSG00000227081 5125 1.01885 624.979 210.398 12:4050172:C:A;rs659211 729075 7.94107e-05 -0.130925 0.158788 0.157588
ENSG00000130038 5224 1.01995 665.854 210.373 12:3218346:C:T;rs7485657 -655640 0.000376808 -0.0963768 0.52 0.504725
ENSG00000256862 5323 0.997968 730.482 215.845 12:3789551:C:CA;rs35179033 -191350 0.000262847 0.322666 0.391016 0.392885
ENSG00000111224 5323 0.971007 372.725 179.297 12:4909037:A:AT;rs11389158 926428 0.000136194 0.120087 0.38177 0.37791
ENSG00000118971 4688 0.997844 754.549 218.106 12:5278031:G:A;rs11063547 895092 0.00032365 -0.0781218 0.427961 0.440296
ENSG00000078237 4617 1.0199 735.209 216.149 12:4399087:T:G;rs3217862 -31285 5.3651e-05 -0.143403 0.108427 0.110512
ENSG00000047621 4665 1.00561 403.45 186.531 12:4613033:T:TA;rs149477770 -34642 8.6829e-07 0.192352 0.00859914 0.00810727
ENSG00000111247 4666 1.04496 645.189 211.735 12:4622401:T:C -25550 1.46841e-05 0.360681 0.0334967 0.0346955
ENSG00000010219 4672 1.04074 714.336 214.677 12:4602721:G:GTT;rs63035560 -68650 0.000140036 0.153062 0.237711 0.235154
ENSG00000111254 4752 1.0389 689.406 213.449 12:4757809:C:G;rs4147668 -405 3.63718e-07 -0.382586 0.00039996 0.00131521
ENSG00000139180 4752 1.04261 689.691 212.914 12:4761560:G:C;rs2191156 3298 6.50139e-05 -0.104825 0.130833 0.128491
ENSG00000151079 4848 1.0266 560.961 206.154 12:4318723:C:T;rs12820863 -599620 0.000219285 -0.347609 0.344697 0.33956
ENSG00000130037 4987 1.02645 637.232 212.404 12:5107548:G:A;rs11063452 -45538 0.000744819 -0.40152 0.689394 0.681092
ENSG00000047617 5227 1.05735 540.392 206.033 12:5336829:GC:G;rs145751653 -718570 0.000242716 0.575726 0.348416 0.339735
ENSG00000110799 4958 1.04178 587.427 212.927 12:6160045:C:T;rs10849379 -73892 1.05209e-05 0.310487 0.0194981 0.0226303
ENSG00000010278 4901 1.03235 564.419 213.012 12:6245698:A:G;rs7971489 -63184 5.29669e-05 -0.211269 0.0887911 0.0910493
ENSG00000067182 5057 1.00185 488.53 207.407 12:6160744:A:G;rs4764533 -290537 0.000516782 0.143513 0.528232 0.526889
ENSG00000111321 5017 1.00177 590.617 216.246 12:6415426:C:G;rs4764569 -68786 0.000391051 -0.140184 0.429798 0.429641
ENSG00000111319 5023 1.03455 489.072 206.458 12:6650187:C:CA;rs34135055 163290 4.39023e-05 -0.307368 0.0831917 0.0844011
ENSG00000256433 5025 1.04772 554.642 211.042 12:6509806:C:T 6734 0.0002244 0.452189 0.297828 0.29356
ENSG00000139193 4978 1.02227 507.495 207.553 12:5680104:T:A;rs58399805 -873930 0.000837777 -0.208486 0.678184 0.68006
ENSG00000215039 4978 1.04591 546.728 211.334 12:6032299:T:TAC;rs10625843 -528435 2.07485e-05 0.123784 0.0414959 0.0401466
ENSG00000139192 4978 1.04406 518.792 209.547 12:6570539:A:T;rs2244083 9682 2.51475e-21 0.254263 9.999e-05 3.91625e-16
ENSG00000139190 4983 1.04277 529.544 210.41 12:6582699:T:A;rs2532486 2545 3.35759e-10 -0.123972 9.999e-05 2.38119e-06
ENSG00000010292 4981 1.05133 547.23 211.285 12:6622346:T:C;rs2079868 19823 1.50818e-08 -0.107597 9.999e-05 6.187e-05
ENSG00000111639 4981 1.03516 589.126 213.875 12:6380058:C:G;rs150402754 -222950 0.000189819 0.12042 0.259932 0.258558
ENSG00000239002 4984 1.02638 522.556 211.127 12:7171620:C:T;rs7965055 552231 3.57453e-05 0.740448 0.0609939 0.0657963
ENSG00000111640 4953 1.0052 484.392 207.954 12:6474140:A:T;rs78093878 -168954 0.000108607 -0.114885 0.180393 0.176449
ENSG00000269968 4924 1.0109 571.235 217.133 12:6588972:A:C;rs2532514 -58565 0.00103896 -0.407028 0.705426 0.711199
ENSG00000010295 4918 1.0431 510.087 210.24 12:6661711:T:C;rs7306500 -3529 7.49611e-07 -0.0882545 0.00159984 0.00212298
ENSG00000111641 4919 1.04056 509.812 209.693 12:6597913:GA:G;rs60940528 -79945 1.25385e-05 -0.083269 0.0233977 0.026266
ENSG00000247853 4928 1.06222 429.471 200.002 12:6629359:T:A;rs56216299 -58430 0.00139156 0.149935 0.825908 0.818516
ENSG00000111642 4926 1.04288 567.822 214.252 12:7535354:G:A;rs11053562 818711 0.000526362 -0.0837558 0.518116 0.502569
ENSG00000184574 4989 1.04462 442.464 204.331 12:6825371:A:G;rs7133104 79757 5.20036e-05 -0.184238 0.089791 0.0920967
ENSG00000111644 4968 1.04127 480.752 209.06 12:6519837:A:G;rs7300170 -236790 0.000266936 -0.193228 0.313008 0.312766
ENSG00000111653 4954 1.0521 486.739 209.036 12:5800576:G:A;rs12580433 -971739 0.000802527 -0.0422604 0.627193 0.624901
ENSG00000126746 4878 1.03245 522.914 213.267 12:6545531:A:G;rs2364493 -253208 1.54459e-05 0.061704 0.0266973 0.028828
ENSG00000111652 4907 0.980327 526.531 215.687 12:7011498:T:C;rs112619185 178590 0.000841287 -0.0587043 0.62798 0.639187
ENSG00000269892 4941 1.04009 470.784 206.872 12:6831701:C:T;rs12304637 -20451 1.88542e-07 -0.364542 0.00059994 0.000718654
ENSG00000159335 5006 1.11941 387.528 195.492 12:6956180:C:T;rs5445 81497 0.000568656 0.153368 0.541081 0.531659
ENSG00000089693 5015 0.989853 542.758 217.364 12:7806968:C:CT;rs35741011 930326 0.0045186 0.0779664 0.988154 0.987418
ENSG00000089692 5044 1.04455 435.522 202.361 12:7178586:CAAA:C 296907 0.00116273 -0.241617 0.763539 0.76065
ENSG00000010610 5072 0.987696 569.729 216.635 12:6253161:G:A;rs35640186 -642864 0.00224018 0.0661853 0.915828 0.91915
ENSG00000250510 5050 1.02934 470.76 206.775 12:6925407:C:T;rs28919570 -5305 2.73555e-06 -0.458498 0.00749925 0.00778256
ENSG00000110811 5052 1.04003 530.314 212.258 12:7278538:G:C;rs10772367 340965 0.000439289 -0.334518 0.453557 0.444407
ENSG00000111664 5113 1.03874 479.503 206.653 12:7429686:G:A;rs12578975 480567 0.000234095 -0.679738 0.306585 0.302562
ENSG00000111665 5215 1.06914 503.714 206.835 12:7698750:A:G;rs4883278 737519 0.000276255 -0.290918 0.343396 0.338636
ENSG00000111667 5215 1.03154 531.074 211.881 12:6546260:G:A;rs34807506 -415033 4.24858e-05 -0.089725 0.0728927 0.0741761
ENSG00000111669 5292 1.04111 521.017 209.693 12:6996014:A:T 19730 9.05763e-07 -0.121427 0.00189981 0.0026735
ENSG00000240370 5318 1.02098 452.457 204.793 12:7606164:C:T;rs73043430 623610 0.000446837 -0.204366 0.481713 0.47274
ENSG00000010626 5317 1.04705 503.814 208.197 12:7017826:CA:C;rs34377913 35092 2.38875e-18 0.235024 9.999e-05 1.81546e-13
ENSG00000248593 5317 1.03127 564.373 213.948 12:7965802:A:C;rs11055935 971955 1.27971e-05 -0.186884 0.0233977 0.0258082
ENSG00000111671 5324 1.04462 538.646 210.641 12:6982347:A:C;rs6489739 -16176 7.60986e-13 0.244908 9.999e-05 1.04945e-08
ENSG00000111674 5358 1.03711 576.354 212.671 12:6415423:C:T;rs4764568 -607487 6.3363e-05 0.185228 0.106399 0.107956
ENSG00000111676 5384 0.984171 579.436 215.735 12:6616120:G:T;rs10774435 -417507 0.000636222 0.12405 0.585723 0.583009
ENSG00000111678 5349 1.01356 550.12 212.063 12:7847308:C:T;rs1123136 795166 3.73932e-05 -0.183836 0.0719928 0.0722638
ENSG00000272173 5349 0.943238 556.035 213.559 12:6392889:A:G;rs61918200 -660879 0.00139633 -0.378717 0.828642 0.836185
ENSG00000111679 5353 1.04413 530.215 209.182 12:6903989:C:T;rs2857232 -151643 0.00071827 0.0795103 0.6268 0.623584
ENSG00000126749 5356 1.04479 520.467 208.234 12:6552516:G:C;rs2286598 -519893 4.06237e-06 -0.0978171 0.00779922 0.0105091
ENSG00000238795 5353 1.01808 557.483 211.443 12:8050222:G:C;rs7296924 973452 0.000299555 -0.28933 0.376599 0.373793
ENSG00000215021 5345 1.0499 534.38 210.118 12:6415158:C:T;rs11064136 -664831 2.59167e-05 -0.115827 0.0454955 0.0492371
ENSG00000272201 5342 1.02915 482.254 206.033 12:6417998:C:G;rs4764572 -669686 3.42669e-05 0.158178 0.0659934 0.0699644
ENSG00000182326 5339 1.02618 546.796 212.55 12:7850153:A:C;rs55689257 753801 7.90632e-05 -0.463547 0.130118 0.127194
ENSG00000111684 5332 1.02242 463.925 204.282 12:7894379:C:T;rs12426933 768564 1.2493e-05 0.159718 0.030397 0.0318865
ENSG00000159403 5233 1.00201 596.052 216.805 12:7331502:C:CT;rs148155319 86298 0.000537526 -0.167309 0.530753 0.521944
ENSG00000205885 5178 1.05157 519.897 208.623 12:7256628:A:G;rs7139078 -4021 5.70315e-15 0.314047 9.999e-05 1.47926e-10
ENSG00000139178 5178 1.03303 479.698 205.729 12:7894379:C:T;rs12426933 632509 8.31646e-05 0.180998 0.147098 0.142979
ENSG00000139182 5131 1.02658 557.047 212.878 12:7293796:C:G;rs2305341 11501 4.28493e-10 -0.2033 9.999e-05 3.11297e-06
ENSG00000139197 5118 1.06221 477.406 205.133 12:7334813:C:T;rs7973719 -6469 7.01242e-12 0.11408 9.999e-05 8.77139e-08
ENSG00000255836 5662 1.0468 503.842 206.045 12:7570597:T:TA;rs144589499 -21990 1.23828e-06 0.436246 0.00389961 0.00397117
ENSG00000177675 5722 1.03563 554.796 210.337 12:8373682:C:T;rs7976701 741188 0.00127718 0.390542 0.818479 0.809252
ENSG00000177575 5713 1.03171 500.903 206.75 12:7847308:C:T;rs1123136 190818 1.43001e-07 0.241668 0.00039996 0.000646939
ENSG00000256331 5866 1.02129 608.096 215.127 12:7916048:C:T;rs113850905 158237 0.000363891 0.461986 0.418828 0.419161
ENSG00000198178 5809 1.04598 547.289 210.337 12:7904260:C:A;rs10845835 58 1.46844e-38 0.869161 9.999e-05 1.9022e-31
ENSG00000173262 5871 1.01558 536.9 210.191 12:8080330:A:G;rs12315382 36585 7.73327e-20 1.91676 9.999e-05 1.81585e-14
ENSG00000059804 5958 1.04073 516.821 206.799 12:7894379:C:T;rs12426933 -194493 8.0006e-05 0.241123 0.14241 0.141363
ENSG00000065970 6075 1.05291 598.732 210.252 12:8213085:A:G;rs7968345 27785 0.00147632 0.0907562 0.865917 0.865649
ENSG00000171860 6146 1.0334 559.33 209.547 12:8210637:A:G;rs2072449 -8431 3.01712e-13 0.415004 9.999e-05 6.7159e-09
ENSG00000089818 6196 1.02743 502.651 205.68 12:8210637:A:G;rs2072449 -24171 5.59867e-06 0.0680784 0.0149985 0.0162639
ENSG00000111729 6207 1.05449 540.902 207.37 12:7806566:T:C;rs10772596 -469663 1.9889e-06 0.163416 0.00449955 0.00580286
ENSG00000226711 6223 0.985836 405.447 196.015 12:8349970:C:T;rs58712432 17164 1.71745e-11 0.442833 9.999e-05 1.19173e-06
ENSG00000171847 6220 0.987608 606.541 215.614 12:8407229:T:C;rs4354765 27014 0.000320099 0.409756 0.39992 0.395824
ENSG00000215241 6201 1.04153 504.895 205.62 12:8382146:G:A;rs9668786 -5866 3.8066e-08 -0.618507 0.00019998 0.000206418
ENSG00000164845 6191 1.00895 505.726 206.264 12:8394656:A:G;rs9300122 -889 2.43756e-07 0.371655 0.00109989 0.001249
ENSG00000226091 6556 1.02414 567.79 208.756 12:8591731:G:A;rs4882938 42331 8.35485e-16 0.828252 9.999e-05 5.56256e-11
ENSG00000238152 6654 1.02644 626.796 212.392 12:8558501:C:<CN0>;SI_BD_11938 -9901 9.50403e-14 0.846775 9.999e-05 2.26549e-09
ENSG00000205846 6678 1.04697 554.799 205.607 12:8636500:T:A;rs4457803 27977 6.59181e-14 0.684001 9.999e-05 2.1704e-09
ENSG00000166527 6775 1.05017 580.212 207.212 12:8679767:T:C;rs12305960 17695 8.5861e-12 0.504672 9.999e-05 1.2574e-07
ENSG00000166523 6729 1.05431 553.748 205.328 12:8721557:C:T;rs11046223 27997 3.95375e-07 -0.248996 0.00139986 0.00160866
ENSG00000255801 6681 0.985201 581.933 210.069 12:9472329:G:A;rs10771524 752119 0.000406893 -0.268372 0.496282 0.500322
ENSG00000111732 6685 1.06411 479.949 200.525 12:9008318:G:C;rs1468711 242850 0.000397888 0.335191 0.490927 0.479848
ENSG00000166532 6660 1.03372 567.99 208.452 12:8953400:G:A;rs7137727 119203 4.06443e-07 0.114067 0.00179982 0.00162562
ENSG00000249790 6720 1.01778 611.295 215.188 12:8066122:A:G;rs2377237 -874732 0.00227783 0.395019 0.935514 0.936953
ENSG00000111752 6407 1.04305 526.802 208.051 12:8390849:G:T;rs11044206 -675644 0.000405891 0.123839 0.458543 0.456433
ENSG00000003056 6387 1.04003 464.164 203.358 12:9175704:G:A;rs759469 73152 4.27746e-08 -0.0709174 0.00049995 0.000245534
ENSG00000139187 6387 1.05029 536.145 208.817 12:9174082:C:T;rs2889705 71441 3.42758e-05 -0.204849 0.0633937 0.0659296
ENSG00000245105 6361 1.03743 443.889 202.58 12:9203359:G:C;rs7965184 -14415 9.06782e-15 0.635351 9.999e-05 5.55524e-10
ENSG00000175899 6509 1.05008 441.007 201.157 12:9227058:T:A;rs1805660 -41768 5.66904e-05 -0.422278 0.106489 0.108314
ENSG00000256937 6555 1.02249 490.275 206.154 12:9311251:C:G;rs7309811 30871 7.85767e-06 0.699083 0.0185981 0.0211337
ENSG00000256720 6550 1.04144 506.384 207.115 12:9187136:G:A;rs12819409 -100545 4.27605e-06 -0.487085 0.009999 0.0114313
ENSG00000237248 6570 1.02016 462.889 203.115 12:9173765:C:T;rs4883206 -218835 1.08284e-06 -0.309923 0.00389961 0.00439444
ENSG00000231503 6572 1.04671 453.415 203.443 12:10342244:G:A;rs200751826 949316 0.00108523 0.244566 0.749251 0.744994
ENSG00000256427 6560 1.03439 483.085 205.729 12:9173237:G:A;rs12322917 -225857 7.0545e-08 -0.386356 0.00039996 0.000353713
ENSG00000111788 6542 1.05205 420.13 199.735 12:9434815:T:G;rs7135251 4983 1.21952e-34 -0.962767 9.999e-05 8.81443e-27
ENSG00000256673 6111 1.02321 426.787 203.018 12:9599179:T:C;rs373507147 31731 5.04939e-06 0.611575 0.0129987 0.0144926
ENSG00000214826 6140 1.03393 474.765 207.31 12:9579969:A:G;rs61914678 -20857 1.38878e-17 0.466453 9.999e-05 1.3063e-12
ENSG00000214776 6084 1.0161 415.862 201.778 12:9621036:T:C;rs3928137 887 1.05156e-34 -1.28771 9.999e-05 3.2293e-26
ENSG00000111796 6305 1.06888 407.926 200.027 12:9734586:C:T;rs61913628 -25897 0.000103862 0.190458 0.161036 0.161501
ENSG00000256594 6372 1.03781 414.551 201.559 12:9814266:T:G;rs7304464 27077 4.22098e-08 -0.150815 0.00029997 0.000247326
ENSG00000272917 6377 1.02093 377.163 197.17 12:10389074:C:T;rs7963011 593605 0.000453275 -0.368231 0.48125 0.484829
ENSG00000257027 6403 1.04377 417.219 201.34 12:9795254:T:C;rs1863871 -15910 7.49967e-10 0.134448 9.999e-05 7.85333e-06
ENSG00000069493 6440 1.03674 417.769 199.978 12:9655767:T:TATTC;rs201322060 -161799 0.00396944 0.134034 0.979452 0.98272
ENSG00000213443 6449 1.04155 425.406 201.899 12:9847990:C:T;rs2401388 9 1.67162e-10 -0.211764 9.999e-05 2.19813e-06
ENSG00000256582 6454 1.04869 426.693 201.352 12:9846521:C:G;rs7968401 -10153 1.59721e-10 0.499727 9.999e-05 2.03004e-06
ENSG00000184293 6478 1.06974 396.441 198.774 12:9878144:TA:T;rs35954981 -7752 7.18113e-15 -0.362867 9.999e-05 3.38025e-10
ENSG00000110848 6491 1.04447 385.614 196.55 12:10132993:C:T;rs111468383 219495 1.88754e-05 0.200857 0.0454955 0.0468637
ENSG00000150045 6536 1.02775 506.937 209.316 12:10703381:T:TCTC;rs148682688 723303 0.000393107 0.282965 0.426502 0.430367
ENSG00000255882 6459 1.00773 366.938 197.413 12:10645258:G:A;rs57688645 625631 0.000510417 0.276064 0.519191 0.512661
ENSG00000110852 6444 1.05332 436.45 204.939 12:9946029:C:A;rs7966635 -76707 0.000206381 -0.147471 0.261017 0.259743
ENSG00000225231 6403 1.04729 382.919 200.428 12:10114321:T:TA;rs5796375 18226 3.66046e-19 1.47655 9.999e-05 9.86361e-14
ENSG00000172322 6393 1.06416 415.926 203.03 12:10132283:C:T;rs7313235 28367 3.77946e-44 0.923859 9.999e-05 8.22001e-36
ENSG00000256660 6514 1.05548 392.321 201.741 12:10132283:C:T;rs7313235 -30944 3.49901e-36 0.839456 9.999e-05 1.68613e-28
ENSG00000165682 6535 1.04041 406.442 203.322 12:10151124:C:G;rs3818341 -14900 3.38967e-08 -0.310132 0.00019998 0.000175162
ENSG00000197992 6547 1.05998 399.065 201.559 12:10190365:T:G;rs10845024 7088 7.17282e-06 -0.321982 0.0162984 0.016506
ENSG00000150048 6695 1.03037 390.957 202.361 12:10239782:C:T;rs12301411 -24445 5.63681e-05 0.34485 0.0923908 0.0967798
ENSG00000172243 6764 1.11644 320.131 190.568 12:10221042:CT:C;rs11319366 -61816 0.00116112 -0.125705 0.733871 0.724767
ENSG00000173391 6920 1.05953 462.642 209.267 12:10237795:AAC:A;rs144572464 -86943 0.00231349 -0.361533 0.904246 0.902014
ENSG00000139112 7006 1.08118 373.812 198.385 12:9586268:C:T;rs10771741 -778790 0.000116459 0.14347 0.16295 0.166614
ENSG00000134539 6980 1.05665 379.719 200.501 12:9810000:C:G;rs17805558 -568658 0.000149198 -0.247532 0.201571 0.20162
ENSG00000245648 6751 0.998516 428.655 207.954 12:10560957:T:C;rs2617170 44588 0.00141796 -0.304432 0.794444 0.782776
ENSG00000213809 6685 1.0361 372.815 203.468 12:10537573:A:G;rs2927561 -6901 3.55543e-17 0.371621 9.999e-05 3.85449e-12
ENSG00000183542 6620 1.05968 347.504 199.504 12:10547338:T:C;rs2617164 -15019 1.41526e-05 0.410674 0.0259974 0.0278558
ENSG00000255819 6619 1.06259 364.383 202.349 12:10565113:T:C;rs17548983 2367 1.39531e-06 0.457509 0.00279972 0.00346647
ENSG00000205810 6607 1.04903 340.249 200.039 12:10607120:A:C;rs2734436 33925 9.68919e-05 -0.207374 0.134128 0.133983
ENSG00000205809 6606 0.987763 339.127 201.461 12:10579084:A:G;rs12318583 -15816 1.11357e-30 -1.43793 9.999e-05 2.50893e-22
ENSG00000134545 6612 1.02484 366.936 205.024 12:10598426:A:G;rs4492899 -8859 4.83028e-17 -0.531229 9.999e-05 5.21235e-12
ENSG00000180574 6621 1.04205 359.722 202.519 12:11165976:T:C;rs7974464 507774 0.00016424 -0.459331 0.201571 0.200155
ENSG00000256039 6668 1.03651 302.313 193.838 12:10710226:G:A;rs73252012 4263 9.81107e-24 -1.02748 9.999e-05 6.46344e-17
ENSG00000256667 6604 1.04893 390.651 205.911 12:10725563:C:A;rs28403396 -26872 8.61163e-09 0.31761 9.999e-05 3.97306e-05
ENSG00000111196 6582 1.03888 399.625 205.972 12:10781927:T:C;rs2125087 15704 0.000191528 -0.111326 0.233824 0.226219
ENSG00000060140 6549 1.04092 388.785 205.133 12:10718603:T:G;rs7973290 -108315 2.55388e-06 -0.329922 0.00479952 0.00613431
ENSG00000060138 6506 1.05095 359.433 201.072 12:11682050:T:C;rs6488424 806138 0.000634652 0.131465 0.523536 0.514058
ENSG00000212125 6265 1.01307 376.986 203.711 12:11186703:G:T 68751 4.33799e-06 -0.339367 0.00979902 0.0114531
ENSG00000255837 6214 1.01133 422.285 208.015 12:11674127:G:A;rs17209819 523652 0.000675254 0.260421 0.550605 0.545486
ENSG00000212124 6202 1.03147 387.309 204.914 12:11056530:C:CAAA -118690 0.00257549 0.248337 0.90343 0.907141
ENSG00000256436 6187 1.08525 354.944 197.279 12:11644626:A:T;rs7314299 460619 0.00212514 -0.377549 0.875766 0.87618
ENSG00000256537 6122 1.02053 436.948 204.61 12:10814452:A:T;rs79733435 -509512 0.000991914 -0.313034 0.709929 0.703983
ENSG00000212127 6123 1.01792 450.079 208.319 12:11138683:C:T;rs10772397 -185490 7.15458e-05 -0.180069 0.114113 0.113847
ENSG00000111215 6124 1.01267 446.306 208.598 12:11332716:T:A;rs34648613 8503 9.70629e-09 -0.234271 9.999e-05 6.01587e-05
ENSG00000247157 5747 1.02635 414.97 204.768 12:11323939:G:C;rs7488095 -377026 2.24012e-15 -0.594746 9.999e-05 1.51842e-10
ENSG00000139083 5444 0.987646 323.014 194.41 12:11160740:C:T;rs4298989 -642049 0.000719155 -0.131821 0.604469 0.602758
ENSG00000198134 5087 0.961192 467.635 203.699 12:12453370:G:GTTTTTTTTTTTT;rs58267210 189272 0.000993224 -0.292233 0.753765 0.757374
ENSG00000070018 4745 1.03248 600.345 212.623 12:12420300:C:T;rs7302838 353 2.17381e-12 0.452702 9.999e-05 2.97655e-08
ENSG00000111261 4750 1.02925 556.726 207.881 12:12229850:T:G;rs1641720 -273626 0.000870019 0.215383 0.716023 0.720039
ENSG00000205791 4749 1.04793 569.727 208.744 12:12818753:CAAAAAAAAAAAAAAAAAA:C 308751 0.000108491 -0.393427 0.184075 0.183263
ENSG00000165714 4749 1.02952 608.686 214.276 12:12287821:T:A;rs12314349 -222193 0.000166051 -0.1446 0.245644 0.239896
ENSG00000111266 4808 1.03795 540.854 205.68 12:12054834:G:A;rs3851592 -660484 0.000146275 -0.118044 0.244325 0.244835
ENSG00000111269 4816 1.03337 587.988 209.741 12:12889289:A:C;rs4763297 124527 3.0588e-05 -0.066052 0.0630937 0.0667705
ENSG00000183150 4731 1.03546 551.929 207.2 12:12856574:TAGCTA:T;rs368920420 7432 6.87754e-06 0.30747 0.0164984 0.019259
ENSG00000111276 4758 1.06436 569.398 204.708 12:11992644:A:T;rs2071162 -875349 0.0016513 0.0542077 0.901802 0.90589
ENSG00000178878 4745 1.0326 615.419 211.48 12:12868086:G:A;rs3759216 -10766 3.94745e-22 0.397264 9.999e-05 9.45371e-17
ENSG00000213782 4693 0.973328 558.823 210.945 12:13818103:G:T;rs201863342 851852 0.0010182 -0.11236 0.761796 0.762074
ENSG00000241352 4698 1.03553 568.065 208.732 12:13775958:G:A;rs2284402 772041 0.000884234 0.155151 0.719626 0.722538
ENSG00000234498 4669 1.04222 572.461 208.769 12:13627821:T:C;rs1477106 599387 0.000169941 -0.476618 0.271789 0.262735
ENSG00000247498 4598 1.03515 542.27 208.683 12:13084082:G:C;rs1291351 3421 1.79268e-06 -0.888629 0.0039996 0.00552154
ENSG00000111291 4621 1.01681 604.212 214.142 12:13026620:T:A;rs67479013 -78462 0.000764613 -0.782426 0.658986 0.657669
ENSG00000183935 4555 1.02275 480.222 204.452 12:13136729:G:T;rs2052329 -16084 0.000111748 0.287557 0.191689 0.19132
ENSG00000013583 4554 1.02322 634.166 216.015 12:13154105:A:T;rs9919709 897 0.000157326 -0.0892824 0.231445 0.230108
ENSG00000084444 4548 1.03038 513.402 208.075 12:13225663:CAA:C;rs59003671 28444 3.84661e-05 0.118125 0.0758924 0.0758223
ENSG00000134531 4451 1.01412 530.024 211.37 12:13659461:A:G;rs12427077 309810 0.000412318 -0.318346 0.451715 0.446569
ENSG00000171681 4475 1.04481 357.924 204.683 12:13575744:G:C;rs7969212 -942867 1.4266e-05 -0.141993 0.0210979 0.0247019
ENSG00000256751 4367 1.0353 384.695 211.164 12:14256821:A:T;rs11494982 -463864 0.000731066 0.261495 0.50025 0.496721
ENSG00000121316 4369 1.05537 317.104 200.209 12:14841524:T:C;rs247327 120240 0.000809504 -0.169066 0.56236 0.547068
ENSG00000070019 4345 1.04633 352.857 208.367 12:15311829:A:C;rs10772840 462309 0.00127572 0.441722 0.662475 0.660526
ENSG00000261324 4287 1.09991 253.922 193.765 12:14170113:C:A;rs73061554 -750753 0.00341721 0.100007 0.898564 0.903372
ENSG00000197837 4287 0.983031 306.651 207.224 12:14152997:T:C;rs73061519 -771069 0.000988237 0.163236 0.572 0.566388
ENSG00000246705 4286 1.04936 365.99 211.334 12:15115875:C:T;rs7968816 188604 0.00228108 0.0977777 0.8008 0.824672
ENSG00000084463 4258 1.05744 331.387 207.601 12:15227342:G:A;rs1861603 270867 0.000387305 -0.0402934 0.297651 0.301253
ENSG00000182993 4258 1.03963 288.425 201.96 12:14975721:C:T;rs11610238 19214 1.19681e-12 -0.355243 9.999e-05 2.28424e-08
ENSG00000111341 4218 1.05063 287.278 203.699 12:15070635:C:G;rs2193356 31774 0.000193222 -0.358033 0.179519 0.174853
ENSG00000139055 4253 1.04504 277.335 202.045 12:15084111:A:G;rs2445370 -7906 1.70298e-10 -0.159266 9.999e-05 1.34751e-06
ENSG00000111348 4222 1.06024 268.757 200.914 12:15227342:G:A;rs1861603 112679 0.000140525 0.0598772 0.136581 0.13563
ENSG00000139053 4232 1.03246 286.008 204.209 12:14265171:T:C;rs16909711 -860786 0.000124547 0.613765 0.126214 0.126249
ENSG00000151490 4317 1.05166 225.425 196.221 12:14517529:CTT:C;rs3083694 -957803 0.00200289 0.109726 0.738745 0.730542
ENSG00000151491 4033 1.04081 293.745 207.03 12:15884918:A:T;rs7968292 -150346 1.35772e-06 0.364968 0.00209979 0.00241631
ENSG00000023734 4033 1.04007 278.163 203.455 12:15959656:T:C;rs7961718 -75670 1.43273e-06 0.0631059 0.0019998 0.00288294
ENSG00000023697 4008 1.12277 239.943 194.835 12:15115101:T:G;rs2075267 -949006 0.00191794 0.0597486 0.745902 0.727321
ENSG00000008394 3569 1.04472 276.694 207.139 12:16479781:C:A;rs10772923 -20296 2.68692e-07 0.305583 0.00049995 0.000534781
ENSG00000213235 4198 1.0101 329.646 211.37 12:16525879:TATATTAC:T;rs57598688 -617726 0.00109491 0.193984 0.576945 0.576095
ENSG00000052126 4949 1.02704 339.068 203.395 12:19519133:C:T;rs1344717 236484 1.09987e-08 -0.338378 9.999e-05 6.2936e-05
ENSG00000139154 4992 1.05683 360.625 199.808 12:19572526:A:T;rs2914999 15546 2.38818e-05 0.070802 0.0414959 0.0447949
ENSG00000245205 5046 1.00104 463.036 211.48 12:19087358:T:C;rs11044363 -523225 0.00175401 -0.137514 0.830705 0.838812
ENSG00000172572 5977 1.09862 414.278 200.525 12:19946421:T:C;rs10841361 -575759 0.00025522 -0.294879 0.317274 0.303622
ENSG00000121350 5424 1.06865 323.284 200.562 12:21617071:GTT:G;rs34682004 26521 1.16522e-07 -0.113257 0.00029997 0.000376613
ENSG00000004700 5287 1.04659 353.937 206.969 12:21654407:G:A;rs1061627 -197 1.21616e-05 0.0636787 0.0162984 0.0192102
ENSG00000111711 5287 1.04935 271.405 193.559 12:22396964:C:CA;rs3216629 742248 3.7949e-05 -0.0800458 0.0643936 0.0635167
ENSG00000134548 5293 1.03423 335.154 207.237 12:22188584:C:A;rs113384539 509342 0.000605017 0.326622 0.431094 0.429348
ENSG00000111713 5216 1.00031 310.376 205.753 12:21713308:T:A;rs4639981 -44474 5.92779e-05 -0.436483 0.0771923 0.0782355
ENSG00000111716 5167 1.04855 288.091 202.106 12:22801281:A:G;rs261913 890489 0.00428661 0.0852315 0.938144 0.941044
ENSG00000111726 4424 1.02094 432.395 216.234 12:22396964:C:CA;rs3216629 197855 0.00145563 -0.0498225 0.724313 0.721516
ENSG00000111728 4290 1.05612 288.174 200.537 12:22668536:T:C;rs61272002 78560 1.10297e-13 0.580868 9.999e-05 2.61709e-09
ENSG00000256973 4136 0.974629 296.572 205.328 12:22844881:A:G;rs12426123 228032 0.00134706 -0.265885 0.663793 0.668294
ENSG00000111731 4099 1.04231 298.802 202.799 12:22689019:G:A;rs58511219 -8462 2.51943e-18 0.153981 9.999e-05 3.033e-13
ENSG00000139163 4023 1.02597 294.907 202.519 12:23649303:G:T;rs111871521 871293 6.45465e-05 0.107491 0.0834917 0.0824694
ENSG00000134532 4004 1.04907 448.895 209.595 12:24011003:ATG:A;rs10609299 -92964 0.000474295 -0.296596 0.439228 0.430213
ENSG00000060982 4859 1.04482 444.015 204.805 12:25051596:T:C;rs11047695 -50798 1.44107e-07 0.517805 0.00029997 0.000585058
ENSG00000118308 4860 1.0221 476.585 211.006 12:25837689:C:G;rs12367852 663752 0.000404361 -0.153296 0.410078 0.40624
ENSG00000258449 4857 1.04104 475.456 209.911 12:24541156:C:T;rs67471676 -712759 1.5811e-05 0.583913 0.029597 0.0295944
ENSG00000205707 4910 1.05895 406.596 202.13 12:25355916:C:A;rs12310501 7765 5.98642e-06 -0.124373 0.0119988 0.0141093
ENSG00000133703 4947 1.11078 364.59 195.115 12:26356780:G:C;rs79388843 952909 0.000562986 -0.106891 0.516779 0.513153
ENSG00000123094 5026 1.06748 428.47 205.68 12:26447397:A:G;rs10771273 335434 4.13188e-05 0.312942 0.0636936 0.0656827
ENSG00000123096 4842 1.03414 289.669 194.458 12:26188008:G:C;rs17362614 -86917 0.000718114 -0.311838 0.540497 0.540842
ENSG00000123095 4846 1.09996 312.519 193.741 12:26262426:C:T;rs7300076 -15635 0.00098972 0.339175 0.656824 0.644363
ENSG00000256234 4655 1.02466 399.589 208.27 12:26907445:C:T;rs12580442 418655 0.000385584 -0.346837 0.364 0.362017
ENSG00000256185 4657 1.04799 327.053 197.863 12:26534066:T:C;rs7975710 44182 0.000523142 -0.170099 0.456661 0.456257
ENSG00000123104 4628 1.05345 407.893 208.161 12:27927956:CAAAA:C;rs138084503 941824 0.000142816 -0.147533 0.163562 0.167522
ENSG00000064102 4498 1.03913 355.271 203.176 12:27817761:T:A;rs12579447 726501 0.000333044 -0.0703496 0.334559 0.327309
ENSG00000111790 4498 1.0577 391.452 208.392 12:27497449:G:A;rs11048977 406132 0.00153874 -0.059053 0.753765 0.753003
ENSG00000064115 4452 1.052 390.47 206.908 12:27120481:C:T;rs4963673 -46887 7.58691e-11 -0.090625 9.999e-05 5.62063e-07
ENSG00000152944 4438 1.12173 315.633 193.461 12:26241860:T:C;rs10842673 -933620 0.00157798 0.0572803 0.794444 0.781979
ENSG00000256625 4453 1.01422 371.747 205.851 12:27159634:G:A;rs7963612 -115210 7.50081e-05 0.320475 0.106671 0.107686
ENSG00000211455 4515 1.0156 325.999 202.069 12:27513736:C:CAAAAAAAAAAAAAAAAA 116834 0.000348244 0.140978 0.334335 0.333278
ENSG00000029153 4329 1.04362 375.732 208.623 12:27494450:G:A;rs11830910 8662 3.35368e-16 0.889001 9.999e-05 1.04734e-11
ENSG00000110841 4094 1.02372 330.428 206.823 12:28073172:T:A;rs7309492 396807 0.00254415 0.126491 0.857755 0.855858
ENSG00000061794 4028 1.04524 276.063 202.58 12:28218549:A:G;rs7303663 354842 0.000220786 0.054233 0.192759 0.194756
ENSG00000087448 3962 1.12057 248.564 195.832 12:27945518:G:A;rs4930973 12564 0.00192419 0.0728797 0.748691 0.734218
ENSG00000123106 4319 1.03476 327.207 209.206 12:28551567:A:G;rs2638950 265384 5.26319e-05 -0.0809559 0.0584942 0.0597914
ENSG00000247934 4428 1.04214 312.855 206.227 12:28759505:A:G;rs73253184 416205 0.000147686 0.400729 0.146495 0.145032
ENSG00000064763 5165 1.01201 343.538 208.331 12:30210785:A:G;rs11614729 908748 0.000595475 0.160584 0.432584 0.434562
ENSG00000257176 5882 1.04039 367.344 206.726 12:29491528:A:G;rs966541 20746 2.38897e-44 0.565989 9.999e-05 6.57803e-36
ENSG00000087502 6252 0.997335 385.147 210.483 12:29734477:C:T;rs159696 200354 0.00131689 -0.0668769 0.698047 0.70418
ENSG00000257599 6268 1.03356 372.724 206.3 12:29903887:T:C;rs302333 361659 1.691e-05 -1.00837 0.0264974 0.0291149
ENSG00000133687 6696 1.0467 386.873 203.759 12:29933951:T:C;rs1551930 -3742 2.10567e-26 2.09327 9.999e-05 3.51604e-20
ENSG00000133704 6285 1.00205 490.917 211.942 12:30806847:G:A;rs2043844 -42074 7.87381e-05 -0.0615248 0.125612 0.123779
ENSG00000110888 6233 1.06752 390.007 200.185 12:30881809:T:C;rs2304630 -26077 2.7086e-07 -0.103422 0.00059994 0.000984908
ENSG00000013573 6841 1.04258 506.183 206.702 12:31232960:C:T;rs79505830 6180 7.08139e-65 -1.15299 9.999e-05 1.31156e-53
ENSG00000245614 6841 1.07366 481.504 202.398 12:31042279:CT:C;rs34655056 -184503 0.00128678 -0.355583 0.809871 0.813945
ENSG00000177359 6597 1.03908 472.829 203.784 12:31332311:T:C;rs10843905 -26778 2.42202e-17 1.48257 9.999e-05 3.1402e-12
ENSG00000243517 6536 1.048 500.565 205.34 12:31995665:C:CA;rs34539025 590133 3.30921e-05 -0.275594 0.0638936 0.0683993
ENSG00000139146 6360 1.09472 447.651 198.288 12:31179034:AT:A;rs149256613 -300959 0.000462246 -0.0766643 0.518384 0.506567
ENSG00000170456 6053 1.05614 440.985 200.732 12:31799621:G:C;rs11833831 55589 0.00111982 -0.155934 0.782031 0.763802
ENSG00000139160 6128 1.08642 508.234 203.261 12:32086561:T:C;rs1260003 286466 0.000377617 0.14142 0.453968 0.448117
ENSG00000151743 6301 1.01692 572.425 210.495 12:32528488:G:A;rs10771942 646379 0.000109585 0.0870218 0.190921 0.18741
ENSG00000223722 6293 1.02329 499.565 205.729 12:31904277:G:A;rs7967487 -3375 3.53295e-07 -0.796856 0.00159984 0.00157578
ENSG00000188375 6349 1.04718 511.934 206.373 12:31957694:A:G;rs1150967 12518 8.59349e-14 0.827902 9.999e-05 2.28164e-09
ENSG00000255760 6196 1.06327 448.475 199.917 12:32033702:GT:G;rs11311597 -6436 3.02115e-12 -0.310456 9.999e-05 6.71537e-08
ENSG00000174718 6316 1.02796 438.928 203.2 12:31413797:T:C;rs676301 -698508 0.00212816 0.123102 0.909173 0.908018
ENSG00000257094 6391 1.02866 408.823 198.543 12:32161630:C:T;rs11615110 1568 8.74416e-06 -0.472388 0.0235976 0.0259397
ENSG00000151746 6471 1.05194 469.671 203.735 12:32251027:A:G;rs2683490 -8743 6.65724e-05 0.117338 0.119909 0.119651
ENSG00000139132 6801 1.06026 346.911 195.844 12:33185473:A:C;rs12369958 633009 0.000545005 -0.177683 0.499252 0.501404
ENSG00000087470 6708 1.07546 417.705 204.051 12:32826783:T:C;rs10437792 -5352 0.00082905 0.0490198 0.635152 0.614017
ENSG00000257511 6769 1.06083 385.377 200.27 12:32076736:T:C;rs1259769 -803586 0.000420936 0.117982 0.432397 0.424334
ENSG00000139131 6794 1.08055 397.428 201.23 12:33084194:A:G;rs10772018 175357 0.000260651 0.0656013 0.307716 0.299546
ENSG00000057294 6598 1.03034 372.766 204.927 12:32154311:CT:C;rs11326636 -895464 0.000767004 0.292668 0.562044 0.558515
ENSG00000139133 5092 1.03717 105.216 191.565 12:34376625:GA:G;rs36049819 201408 0.00251782 -0.12052 0.563626 0.556668
ENSG00000258794 4469 1.03616 76.6692 185.838 12:34226568:C:A;rs186343077 -136043 0.000614685 0.544416 0.201733 0.197438
ENSG00000175548 4472 1.07138 84.261 180.221 12:37992541:T:C;rs2892302 -717840 0.000963354 0.202874 0.315375 0.311396
ENSG00000139117 4044 1.06152 110.397 186.093 12:40105435:GTA:G;rs138562375 804202 0.001197 -0.11986 0.419883 0.402791
ENSG00000139116 3881 1.03558 162.059 196.525 12:40592388:C:T;rs2708419 755195 0.00169194 0.126643 0.575287 0.560832
ENSG00000173208 4194 1.04681 157.021 189.887 12:39988639:C:G;rs7134015 -24915 0.000700908 -0.123904 0.371153 0.362393
ENSG00000151229 3996 1.0544 187.907 194.726 12:41237871:A:AT 737979 4.57844e-06 -0.15882 0.00529947 0.00720114
ENSG00000260943 4010 1.04709 198.436 197.887 12:40549708:T:C;rs1352876 13029 1.84254e-10 -0.615913 9.999e-05 1.42463e-06
ENSG00000223914 4011 1.05306 200.618 198.762 12:40568206:G:A;rs2708493 18164 1.05666e-06 -0.668231 0.00129987 0.00186045
ENSG00000188906 4043 1.06307 203.304 198.361 12:41229810:G:GTA;rs141242584 639263 0.00057822 -0.219885 0.318891 0.322787
ENSG00000225342 4024 1.06708 191.105 196.878 12:41229810:G:GTA;rs141242584 612204 0.00130594 -0.212238 0.539623 0.527397
ENSG00000151233 5334 1.03771 264.564 198.434 12:43499313:C:T;rs35249142 960631 0.000129352 -0.104471 0.143967 0.142099
ENSG00000015153 5405 1.07406 277.448 198.191 12:43361130:G:A;rs7311394 728978 0.000271061 0.0810251 0.244923 0.243984
ENSG00000134283 5405 1.05382 296.942 200.464 12:42854205:A:G;rs3747562 221955 8.78246e-08 0.0536782 0.00029997 0.000305518
ENSG00000139168 5346 1.06503 291.372 200.951 12:42736057:A:G;rs10880290 16136 5.98581e-05 0.0863109 0.0691931 0.0723184
ENSG00000257225 5124 1.0512 276.201 199.893 12:42720944:C:T;rs3810789 -132225 1.22196e-11 0.850901 9.999e-05 1.60283e-07
ENSG00000139174 5123 1.07906 278.766 199.224 12:42476987:T:A;rs2406565 -507171 0.000667995 -0.174114 0.445681 0.442666
ENSG00000240759 4909 1.0478 275.723 201.182 12:42608406:C:T;rs61940227 -464521 0.000197407 -0.335437 0.185887 0.184715
ENSG00000257907 4277 1.10851 220.434 197.328 12:45019832:A:G;rs73284076 966201 0.00619109 -0.347717 0.94702 0.954348
ENSG00000257742 4267 1.03318 178.58 192.683 12:44111950:C:T;rs7315657 -5854 0.000369333 0.077086 0.25601 0.252581
ENSG00000129317 4286 1.07108 180.188 191.662 12:43717940:T:<INS:ME:ALU>;ALU_umary_ALU_9177 -434681 0.000551465 -0.0966355 0.326804 0.323812
ENSG00000198001 4284 1.01522 169.92 189.486 12:44942309:C:G;rs7968983 789561 0.000364702 0.0811007 0.269811 0.267022
ENSG00000151239 4389 1.06869 207.966 199.261 12:44982629:T:C;rs73282400 782450 0.000351056 0.0899739 0.229114 0.222686
ENSG00000139173 4357 1.06099 178.832 190.981 12:44367563:A:C;rs57065008 137792 0.00519392 0.179084 0.923432 0.916913
ENSG00000184613 3580 1.01423 163.16 193.498 12:45350644:G:A;rs4089293 35012 5.85085e-05 -0.27068 0.0590941 0.0600554
ENSG00000177119 3675 1.03214 218.405 202.689 12:45695828:C:T;rs7299561 86057 3.89633e-05 0.202308 0.0377962 0.039427
ENSG00000134297 3675 1.05876 227.821 203.431 12:45525711:A:G;rs2058973 -84114 0.00036758 -0.0753474 0.232682 0.229351
ENSG00000273015 3609 1.04417 244.056 208.221 12:46746106:T:A;rs11833236 624547 0.00113287 0.0680356 0.491892 0.488928
ENSG00000189079 3614 1.02469 204.508 200.963 12:47006790:T:G;rs12302091 883341 7.44572e-05 -0.110358 0.0663934 0.0682679
ENSG00000139218 3717 1.00745 188.02 196.635 12:47139849:A:G;rs11532523 753945 0.000862502 0.16168 0.440775 0.435953
ENSG00000111371 3925 1.05056 192.537 190.896 12:45915752:G:A;rs111949189 -748049 0.000308987 -0.0953837 0.243849 0.242132
ENSG00000134294 4019 1.05165 241.493 194.689 12:47486635:G:A;rs1101752 719984 0.00254064 -0.0782053 0.835559 0.829487
ENSG00000257261 4027 1.05953 245.333 199.176 12:46748965:C:G;rs4768697 -28498 2.16998e-18 0.767331 9.999e-05 2.43098e-13
ENSG00000272369 4164 1.06515 234.954 194.045 12:46746106:T:A;rs11833236 -185180 0.00164483 0.226646 0.717563 0.700293
ENSG00000179715 4563 1.08978 288.337 195.151 12:46739849:T:C;rs144912995 -733538 0.000358756 -0.187352 0.33829 0.325512
ENSG00000139211 4564 1.03214 362.543 205.826 12:47717646:A:T;rs855135 243911 0.000140361 -0.176708 0.168348 0.165643
ENSG00000258352 4463 1.03572 360.363 208.234 12:46618715:T:C;rs7970176 -913439 3.39293e-05 -0.15327 0.0452955 0.0468471
ENSG00000247774 4481 1.05272 306.848 201.972 12:47594158:G:A;rs73295503 -16082 2.88785e-05 -0.160147 0.0381962 0.04148
ENSG00000258181 4511 1.05949 317.814 202.896 12:47652221:A:G;rs1101813 10313 5.39794e-25 0.631337 9.999e-05 3.34885e-19
ENSG00000258116 4612 1.0533 325.675 202.969 12:47762108:T:C;rs60785577 26235 4.22378e-25 1.72444 9.999e-05 3.5189e-19
ENSG00000257924 4625 1.05239 318.723 202.264 12:47747581:C:T;rs2011377 43 6.0223e-21 -1.17319 9.999e-05 1.51522e-15
ENSG00000005175 4967 1.04361 372.314 206.592 12:47963700:C:T;rs12821310 -136145 0.000448986 0.126265 0.384114 0.383948
ENSG00000257433 4967 1.05855 340.647 201.644 12:48027016:A:G;rs116979172 -72853 1.12117e-05 -0.261161 0.0182982 0.0205394
ENSG00000211584 4858 1.03467 372.552 206.361 12:48199739:A:C;rs17122326 52039 0.000316523 -0.111249 0.311644 0.306767
ENSG00000079337 4854 1.03346 370.513 206.556 12:48148180:C:G;rs7963444 -16644 1.72662e-07 0.484726 0.00029997 0.000556479
ENSG00000268069 4836 1.03913 322.695 200.586 12:47545258:C:A;rs7974123 -633449 0.000685534 -0.250054 0.514388 0.507975
ENSG00000061273 4817 1.05445 406.084 209.899 12:48191638:G:GGT -35278 0.000525502 0.138551 0.428694 0.420773
ENSG00000205537 4820 1.05232 356.78 202.835 12:47683915:C:A;rs10785672 -592518 1.54965e-05 -0.499455 0.0248975 0.0276887
ENSG00000111424 4826 1.03581 386.712 207.516 12:48550227:A:G;rs7301003 213395 5.60239e-05 0.18864 0.0765923 0.0786681
ENSG00000134291 4847 1.04947 415.192 210.13 12:47707769:C:T;rs1549089 -649584 0.000482371 0.111738 0.411257 0.404702
ENSG00000240399 4712 1.01594 348.327 203.261 12:48425235:G:A;rs2269936 -24140 1.25006e-09 -0.532556 9.999e-05 1.18844e-05
ENSG00000152556 4655 1.01419 363.472 206.531 12:48410832:G:T;rs56369160 -88091 0.000525946 -0.121948 0.431466 0.433029
ENSG00000079387 4653 1.03561 383.69 209.607 12:48278190:C:G;rs2238135 -221902 9.74938e-05 -0.0766281 0.113866 0.115341
ENSG00000177981 4544 1.03534 341.362 204.537 12:48408867:C:CT;rs372469759 -166130 2.02873e-05 0.0759885 0.0309969 0.0330907
ENSG00000269514 4504 1.03444 310.34 201.145 12:48576606:G:A;rs59537300 -15565 2.2151e-06 -0.294085 0.00419958 0.00541314
ENSG00000167528 4386 1.05824 297.998 200.975 12:48667183:T:C;rs2732485 -78015 8.4597e-37 0.480494 9.999e-05 4.10085e-29
ENSG00000139620 3939 1.06914 253.513 199.723 12:49095668:C:G;rs7314162 19646 9.60368e-08 0.0755346 9.999e-05 0.000258102
ENSG00000129315 3940 1.04757 268.373 203.431 12:48819102:T:C;rs9651994 -291580 0.000842224 0.0448492 0.485687 0.473723
ENSG00000174233 3936 1.05464 227.443 196.914 12:49169262:T:A;rs3730069 -13559 0.000190014 -0.354808 0.16426 0.16658
ENSG00000167535 3953 0.994476 210.723 197.753 12:48395102:T:G;rs1635529 -812476 0.00403577 0.137874 0.902615 0.890887
ENSG00000174243 3959 1.08629 101.232 144.452 12:48988436:G:A;rs59807383 -258190 1.25747e-06 0.113436 0.00859914 0.015667
ENSG00000172602 3998 1.07742 227.241 198.325 12:49275583:CAAAA:C;rs58301412 15901 0.000574987 -0.348419 0.360331 0.346934
ENSG00000139537 4041 1.0706 223.084 195.492 12:48492193:T:C;rs7295580 -805701 0.000463661 0.14712 0.312617 0.317005
ENSG00000134285 4021 1.02125 225.702 200.756 12:49269999:C:A;rs11168769 -50259 0.00188915 -0.119612 0.680489 0.689206
ENSG00000134287 4020 1.01668 222.599 196.306 12:49336805:A:G;rs833833 -14530 3.40284e-09 0.124567 9.999e-05 2.87988e-05
ENSG00000169884 4025 0.996431 269.388 211.565 12:50274685:C:G;rs200835294 909138 0.00567081 0.239092 0.940789 0.94659
ENSG00000181929 3990 0.999976 216.039 196.331 12:49268233:A:C;rs112509915 -144748 0.00192827 -0.043475 0.721702 0.721964
ENSG00000167548 3993 1.0219 257.391 207.516 12:48792747:A:G;rs9971913 -660811 0.000974718 0.108996 0.492861 0.479513
ENSG00000167550 3986 1.04996 238.638 198.811 12:50274685:C:G;rs200835294 810876 0.000836478 0.237676 0.479866 0.469314
ENSG00000139636 3919 1.04486 261.486 203.504 12:49520649:G:A;rs11168871 15965 0.000173345 -0.0692144 0.152105 0.149473
ENSG00000258017 3922 1.01452 257.111 206.252 12:50296301:C:T;rs297911 774735 0.00506987 0.264096 0.933769 0.936488
ENSG00000123416 3930 0.989709 255.353 204.683 12:48609358:C:G;rs11168467 -915823 0.00769094 -0.0558639 0.983301 0.982767
ENSG00000167553 3929 1.02381 269.163 204.768 12:49152433:A:G;rs78045531 -430087 0.00020436 -0.152167 0.180621 0.17622
ENSG00000167552 3924 1.08488 243.312 198.616 12:49963534:A:T;rs55686423 380426 0.00176792 -0.148715 0.698535 0.690139
ENSG00000135451 3772 1.07251 224.218 194.799 12:50264802:G:A;rs836970 547782 0.00156762 0.437416 0.670912 0.65896
ENSG00000123352 3752 1.02559 260.88 205.085 12:49335602:T:A;rs56084679 -424766 0.000277704 0.167114 0.218321 0.21368
ENSG00000135519 3501 1.06477 234.638 200.55 12:49012011:T:C;rs10875848 -920930 0.000923344 -0.192888 0.482177 0.469736
ENSG00000187778 3473 0.999918 249.258 205.656 12:50526814:G:A;rs2242507 564877 0.00115824 -0.047007 0.537594 0.545311
ENSG00000110844 3473 1.02382 271.994 206.933 12:49494025:T:C;rs3741621 -467977 0.0134338 0.104036 0.998006 0.998661
ENSG00000139644 3457 1.02712 244.513 206.738 12:50359973:G:A;rs11836272 258464 0.00501876 0.0636888 0.920883 0.922151
ENSG00000161791 3456 0.991593 201.399 199.48 12:50083547:C:T;rs12315791 -18402 0.00165516 -0.0741613 0.620583 0.629954
ENSG00000258057 3490 0.997558 216.443 204.051 12:50309850:A:G;rs61416142 87524 0.000963142 -0.486073 0.461716 0.457489
ENSG00000167566 3490 1.02676 209.367 203.492 12:50251109:A:G;rs7310206 28575 0.00134875 0.0912085 0.541667 0.533672
ENSG00000186666 3507 1.06066 200.224 197.024 12:50210581:T:TA;rs58382978 -26332 0.00335848 -0.0611495 0.82659 0.82427
ENSG00000161800 3674 1.03465 191.049 195.091 12:50657642:A:G;rs2358540 230722 6.33971e-05 0.0935908 0.0661934 0.0664295
ENSG00000110881 3724 1.00788 216.28 202.775 12:50970147:G:GC;rs35032553 518815 0.00111392 0.392811 0.501503 0.503656
ENSG00000066117 3759 1.09373 182.785 189.704 12:50589836:G:A;rs7300549 111080 0.00421116 0.036889 0.875766 0.883158
ENSG00000167588 3788 1.0711 170.925 188.635 12:49945357:CAAAAAAAA:C -552246 0.000699424 -0.421545 0.395184 0.386159
ENSG00000178449 3796 1.06657 203.023 197.024 12:50516748:T:C;rs10735823 10985 8.16407e-07 -0.145476 0.00069993 0.00152303
ENSG00000272368 3796 1.04774 198.14 196.075 12:50463461:T:C;rs56990521 -42520 7.74558e-05 -0.246554 0.0739926 0.0751593
ENSG00000139624 3870 1.05378 210.803 198.154 12:50375473:A:G;rs111548217 -185816 0.000197331 -0.0505798 0.153363 0.15416
ENSG00000050405 3946 1.05827 218.37 198.969 12:50701479:T:TTATTG;rs141852922 24149 0.000125011 0.138125 0.10372 0.10748
ENSG00000161813 3993 1.089 207.401 192.537 12:50821958:C:T;rs60201334 35791 0.000692835 0.0825504 0.41518 0.405741
ENSG00000066084 4015 1.03888 235.158 198.993 12:51632264:T:C;rs6421171 733495 0.00180685 -0.114273 0.698047 0.698205
ENSG00000123268 3955 1.04737 271.777 203.078 12:50983046:A:C;rs10783377 -174448 1.11361e-07 -0.118054 0.00019998 0.000305429
ENSG00000185432 3834 1.04988 251.343 199.771 12:50596791:CT:C;rs11292692 -720465 0.000573914 -0.0782504 0.382207 0.378136
ENSG00000110911 3710 1.08713 254.919 201.559 12:51933728:T:A;rs7968333 511378 0.00251447 -0.0499666 0.779595 0.788746
ENSG00000050426 3682 1.03051 235.076 199.309 12:51435919:GTTT:G;rs60384326 -5827 0.000121909 0.0880656 0.119394 0.120019
ENSG00000110925 3717 1.0522 255.772 202.665 12:50919140:CA:C;rs71083585 -558308 0.00074594 -0.068819 0.435028 0.42753
ENSG00000135457 3874 1.05856 273.593 200.854 12:51505903:C:T;rs10747604 -61024 0.000181763 0.044371 0.167756 0.169922
ENSG00000184271 3942 1.0317 301.496 203.151 12:51616582:A:G;rs10747608 5104 5.93262e-10 0.293583 9.999e-05 4.58041e-06
ENSG00000183283 3990 1.02694 306.723 203.115 12:52166633:T:G;rs303805 534556 0.000803981 0.0686978 0.525184 0.519816
ENSG00000170545 4034 1.05174 327.621 204.89 12:51693632:G:GT;rs60046549 28957 0.000130749 -0.133859 0.140768 0.140089
ENSG00000110934 4198 1.06251 331.948 202.689 12:52125021:T:TTTC;rs143162901 406568 0.000103862 0.11751 0.124255 0.123108
ENSG00000139610 4229 1.04699 345.034 204.088 12:51723727:A:G;rs12831721 -16737 3.83891e-07 0.524937 0.00049995 0.00107576
ENSG00000050438 4271 1.01631 355.869 206.58 12:51794043:A:G;rs7300192 8941 0.000235205 -0.146912 0.249315 0.243564
ENSG00000139629 4274 1.04734 335.718 203.407 12:51919661:T:C;rs7959067 133009 0.000188669 -0.154351 0.202386 0.201516
ENSG00000196876 4640 1.04906 390.457 207.042 12:51984636:C:A;rs113368091 585 2.93495e-09 0.893465 9.999e-05 1.42272e-05
ENSG00000139567 5042 1.02239 456.058 208.683 12:52306341:A:G;rs706812 5648 1.96369e-05 -0.647433 0.0375962 0.0384392
ENSG00000135503 5014 1.03095 460.822 209.316 12:52928193:C:T;rs601393 582741 5.69496e-06 0.132075 0.0119988 0.0126405
ENSG00000161835 5024 1.03266 440.823 206.167 12:52182452:C:T;rs9943714 -218273 2.73607e-05 -0.242373 0.0506949 0.0522108
ENSG00000123358 5018 1.0693 468.799 207.018 12:52569928:A:G;rs11829800 153311 0.00172608 -0.339689 0.854096 0.850593
ENSG00000123395 5017 1.02572 467.79 209.328 12:52440838:C:CTT;rs56807947 -22193 3.04878e-05 0.133594 0.0555944 0.0551567
ENSG00000170442 4883 0.997202 529.347 215.285 12:53184491:A:G;rs11170279 541406 0.00089048 -0.489732 0.661599 0.655671
ENSG00000205426 4874 1.05862 452.415 207.99 12:52566047:G:A;rs3741736 -119272 0.000626739 0.46263 0.527675 0.525923
ENSG00000186081 4739 1.02614 436.509 207.601 12:52915400:TGCCAGCTGCTTTAGGGAGG:T;rs372152833 928 2.11086e-11 -1.04628 9.999e-05 2.84278e-07
ENSG00000257495 4783 1.00582 446.615 211.541 12:53676814:T:C;rs1609474 681562 0.000195366 0.297772 0.235142 0.231834
ENSG00000170486 4783 1.05284 419.719 206.872 12:53027774:C:T;rs114025365 32451 1.65625e-16 -0.714792 9.999e-05 6.49147e-12
ENSG00000186049 4795 1.0426 422.198 207.48 12:53027853:A:G;rs694075 15509 6.79206e-16 -0.606675 9.999e-05 2.63782e-11
ENSG00000172867 4873 1.05146 372.319 201.948 12:52166633:T:G;rs303805 -879316 0.000302802 -0.400433 0.331457 0.322507
ENSG00000167768 4930 1.02214 397.134 204.927 12:53071382:A:C;rs2741159 -2810 2.54978e-25 1.31637 9.999e-05 6.4867e-19
ENSG00000111057 5141 1.03725 322.398 191.905 12:53332647:C:T;rs10876387 -10009 0.00192597 -0.286563 0.865169 0.869769
ENSG00000170421 5144 1.02761 411.999 206.021 12:52868044:G:GAAC;rs112746594 -475695 2.6833e-05 0.4057 0.049695 0.0490822
ENSG00000063046 5199 1.03893 369.294 197.607 12:53409464:C:CA;rs35255041 9521 1.44276e-06 -0.0874484 0.00449955 0.00527182
ENSG00000111077 5198 1.02788 458.675 210.252 12:52633946:TAC:T;rs60283051 -806808 0.0025084 -0.349806 0.921731 0.915916
ENSG00000257337 5184 1.03804 404.19 201.79 12:52930435:C:T;rs678617 -517788 0.00183135 -0.229386 0.865917 0.861837
ENSG00000167778 5179 1.04255 447.12 208.148 12:53504016:C:A;rs12299847 30811 9.74242e-07 0.12447 0.0019998 0.00261365
ENSG00000167779 5174 1.06975 459.218 209.06 12:53380991:TA:T;rs34523170 -110230 0.00233635 0.47318 0.896953 0.90156
ENSG00000167780 5172 1.03764 416.049 205.425 12:53509693:T:C;rs3817536 12390 5.081e-05 -0.446023 0.0814919 0.0834241
ENSG00000139651 5049 1.06272 359.112 198.738 12:53380991:TA:T;rs34523170 -193494 0.000299566 -0.0622451 0.336471 0.330264
ENSG00000139631 5048 1.08626 342.193 196.197 12:53529614:C:T;rs112154360 -45522 0.000367216 0.132123 0.382207 0.374832
ENSG00000139626 5019 1.06343 385.533 203.249 12:53592452:T:C;rs12824946 -8640 1.37394e-12 0.181303 9.999e-05 2.012e-08
ENSG00000172819 4960 1.04084 398.821 205.692 12:52925659:G:A;rs651517 -701106 0.000137565 -0.0952596 0.172556 0.175771
ENSG00000182544 4931 1.04581 409.865 207.297 12:54010567:G:A;rs59583932 365531 2.40882e-06 0.114136 0.00379962 0.00539987
ENSG00000135476 4885 1.03043 390.476 206.3 12:52998249:CA:C;rs3036436 -663835 0.000133631 0.305334 0.167756 0.169102
ENSG00000123349 4811 1.05434 387.313 206.313 12:54010567:G:A;rs59583932 321491 3.53944e-05 0.116665 0.0508949 0.052791
ENSG00000139637 4800 1.03962 400.088 207.808 12:54428747:G:A;rs61921797 735276 3.34043e-05 -0.0967256 0.049595 0.0515191
ENSG00000257605 4799 1.01554 377.689 206.531 12:54572119:A:C;rs7300912 878020 2.63894e-05 -0.508728 0.0451955 0.0453773
ENSG00000094914 4671 1.04387 373.219 206.604 12:53692955:G:A;rs1020745 -25694 3.63117e-06 -0.0994437 0.00629937 0.00731576
ENSG00000185591 4581 1.05191 369.998 204.197 12:54573343:T:C;rs10161263 799382 0.000100579 0.132315 0.130713 0.130346
ENSG00000205352 4433 1.02469 361.123 205.206 12:53065903:C:T;rs617092 -769487 0.000468626 -0.0997399 0.412443 0.406207
ENSG00000197111 4432 1.05784 352.069 204.221 12:53180149:T:C;rs113009922 -655377 0.000379596 0.0845691 0.332117 0.338338
ENSG00000139625 4227 1.02667 382.118 208.465 12:53833210:C:CA;rs56066428 -60638 0.000117094 -0.108126 0.143205 0.141092
ENSG00000139546 4224 1.0362 363.954 206.544 12:53940761:CTTTTTTTTTTT:C 46055 2.40122e-08 0.194985 0.00019998 9.73209e-05
ENSG00000270175 4224 1.04607 375.721 207.054 12:53442396:C:T;rs10437946 -452325 2.12808e-06 -0.406673 0.00359964 0.00447257
ENSG00000267281 4040 1.05008 360.009 205.316 12:55014152:A:G;rs2643615 994388 8.07195e-05 0.31437 0.09999 0.102763
ENSG00000170653 4040 1.04538 377.957 208.209 12:53099566:C:T;rs9739771 -920634 0.000239597 -0.0888633 0.239531 0.237385
ENSG00000135390 3986 1.03011 379.173 206.775 12:54570462:G:A;rs61921388 499269 0.000524913 -0.0763077 0.44588 0.436535
ENSG00000012822 3994 1.03251 434.703 212.209 12:53666195:G:A;rs11170496 -455335 0.00081292 -0.0705189 0.57037 0.565935
ENSG00000250654 4015 1.02683 358.977 205.802 12:53682326:G:A;rs1110720 -793362 1.21513e-05 0.236596 0.0214979 0.0222021
ENSG00000123415 4240 1.01799 386.551 210.325 12:54561564:T:C;rs6580976 -21215 1.32089e-05 -0.0800075 0.020198 0.0221414
ENSG00000094916 4339 1.04326 347.483 205.437 12:53676814:T:C;rs1609474 -997073 1.46295e-05 0.0919933 0.0205979 0.0238799
ENSG00000135486 4339 1.03808 374.191 211.662 12:54907454:T:C;rs61041667 233476 0.00150238 0.084492 0.708422 0.709819
ENSG00000123405 4334 1.06887 349.395 204.075 12:55022128:C:A;rs6580986 327222 0.000796806 -0.155856 0.554571 0.536593
ENSG00000111481 4334 1.05679 387.329 210.094 12:54469026:T:C;rs4999382 -225961 0.00029363 -0.0443788 0.271274 0.264662
ENSG00000258137 4424 1.05482 319.081 200.075 12:53963465:A:AT;rs60334028 -783981 0.000507941 -0.30866 0.417605 0.417226
ENSG00000139572 4448 1.02574 367.932 209.364 12:55700975:C:T;rs146493052 942703 0.000926045 0.37924 0.582994 0.574254
ENSG00000161642 4479 1.02551 329.062 202.933 12:54221488:A:ATG;rs10664459 -563595 0.00284043 -0.123892 0.90018 0.898695
ENSG00000161638 4482 1.04414 367.595 208.817 12:55792401:T:A;rs3935215 979156 3.52667e-05 -0.130079 0.0465953 0.0469984
ENSG00000170627 4549 1.04309 347.709 206.082 12:54867641:T:C;rs7136235 254 2.41453e-05 0.348404 0.0336966 0.0357571
ENSG00000123338 4630 1.0494 378.131 207.37 12:55188387:TAAA:T;rs139123459 296891 0.000702147 0.0688233 0.515183 0.505652
ENSG00000123360 4780 1.07001 342.603 202.385 12:54955169:G:T;rs7954532 12034 5.04092e-06 -0.150531 0.00739926 0.00952866
ENSG00000135426 4461 1.03866 307.505 201.826 12:55858625:C:T;rs4605592 480094 0.000313529 0.108805 0.293033 0.286769
ENSG00000179899 4417 1.09725 275.131 197.911 12:54837918:T:A;rs7952782 -970716 0.00165423 0.496537 0.72853 0.717531
ENSG00000170439 4455 1.05427 265.023 203.577 12:56080768:C:A;rs12578695 5437 6.85359e-05 -0.526094 0.0642936 0.0692332
ENSG00000135441 4409 1.03001 276.09 205.595 12:56105932:A:C;rs78694778 -3889 0.00128522 0.138181 0.618283 0.601522
ENSG00000258311 4409 1.04123 251.961 202.811 12:56107691:T:C;rs7959622 -2130 0.000149843 0.164748 0.130713 0.132275
ENSG00000135424 4409 1.05165 245.771 201.948 12:56105261:C:CA;rs34371136 -4567 0.00234105 -0.214941 0.76705 0.763722
ENSG00000135437 4412 1.02157 218.587 196.112 12:56057641:A:T;rs2555032 -56511 0.000464878 -0.218322 0.331677 0.329884
ENSG00000258056 4409 1.02777 252.235 203.771 12:55133392:C:A;rs1823904 -989497 0.000227397 0.108152 0.181538 0.183615
ENSG00000135404 4409 1.01788 255.986 203.832 12:55843844:A:C;rs10783745 -279648 0.000169627 -0.093673 0.14994 0.151496
ENSG00000135414 4393 1.01484 236.574 198.434 12:55713085:G:A;rs56915943 -423980 0.00235041 0.0875314 0.784483 0.788214
ENSG00000205323 4367 1.0222 256.036 204.854 12:55518567:A:G;rs11171301 -692974 0.00160854 0.112988 0.654248 0.653054
ENSG00000123353 4367 1.0838 189.122 189.413 12:56843893:G:T;rs2371455 632189 0.00209776 0.0501985 0.726415 0.721664
ENSG00000182796 4367 1.0474 232.853 200.173 12:56180046:A:G;rs56699787 -43484 0.000140176 0.138107 0.122882 0.124076
ENSG00000135392 4363 1.02171 252.341 205.461 12:55884439:C:T;rs7310335 -340170 0.000136992 -0.0506694 0.118029 0.1194
ENSG00000123342 4347 1.06357 244.64 201.948 12:55597634:C:T;rs12300093 -639117 0.00064779 0.457452 0.378164 0.376633
ENSG00000065357 4364 1.02696 231.997 199.905 12:56557111:CT:C;rs200590204 236007 0.0006288 0.132959 0.381188 0.386231
ENSG00000170473 4343 1.12093 226.698 195.674 12:55855534:G:A;rs4348037 -470869 0.000396424 0.0669465 0.272603 0.265737
ENSG00000123374 4236 1.00724 244.675 205.048 12:57059068:CT:C;rs59007550 698514 9.89843e-05 -0.067822 0.0967903 0.094101
ENSG00000111540 4221 1.07638 194.56 188.707 12:57340431:T:C;rs61939622 972733 0.000573357 -0.17648 0.375751 0.375593
ENSG00000139531 4198 1.07025 235.466 199.249 12:56477694:A:T;rs2271194 86729 0.000582739 0.0894578 0.363208 0.356827
ENSG00000123411 4151 1.02528 204.649 194.787 12:55734249:C:T;rs56241451 -667195 0.00163383 0.105762 0.65942 0.656119
ENSG00000197728 4065 1.01531 229.637 204.61 12:56427845:G:A;rs113741283 -7793 5.24633e-29 1.1502 9.999e-05 4.40547e-22
ENSG00000065361 4009 1.0267 226.81 203.285 12:56473808:T:C;rs7297175 166 3.91917e-09 0.518709 9.999e-05 1.76504e-05
ENSG00000170515 3988 1.04186 285.17 210.617 12:56912864:T:C;rs2694917 414760 0.00300238 0.07513 0.830705 0.82709
ENSG00000257553 3941 1.04239 225.92 202.227 12:56910355:G:A 402665 0.000596122 0.608349 0.352838 0.34066
ENSG00000229117 3928 1.03097 215.459 199.881 12:56557111:CT:C;rs200590204 46740 0.000290572 0.115566 0.210515 0.210617
ENSG00000135482 3914 1.02899 228.514 201.911 12:55942353:C:T;rs141331010 -569591 0.00044135 -0.0881506 0.286573 0.286579
ENSG00000139641 3912 1.02891 234.663 203.309 12:56023211:GTAT:G;rs143512556 -488824 0.00019925 -0.144124 0.161504 0.156689
ENSG00000258317 3854 1.07487 205.578 196.051 12:56751380:C:T;rs7306424 227976 0.000922914 0.364389 0.467539 0.456845
ENSG00000196465 3787 1.03489 224.325 201.036 12:56546473:A:AGTGT;rs3070174 432 2.30864e-08 0.366961 0.00019998 8.36463e-05
ENSG00000092841 3757 1.0422 210.807 197.571 12:57504529:T:C;rs73338505 952583 0.000905022 0.105796 0.478947 0.46269
ENSG00000257809 3757 1.02521 226.637 202.021 12:56546473:A:AGTGT;rs3070174 -5532 0.000321006 0.571753 0.221804 0.226984
ENSG00000139613 3691 1.00983 218.603 201.121 12:57341796:G:T;rs1825514 758444 0.000926416 -0.0597883 0.479866 0.46773
ENSG00000258199 3690 1.05089 211.662 196.902 12:56284006:T:C;rs7135133 -300063 0.000900572 -0.12864 0.467539 0.464204
ENSG00000181852 3621 1.02702 222.574 200.926 12:57332916:C:T;rs28584593 717198 0.000330778 -0.0548656 0.231071 0.233911
ENSG00000139579 3621 1.01688 238.952 205.413 12:57520687:T:C;rs7306742 904887 0.000695112 -0.12987 0.393011 0.382595
ENSG00000139645 3550 1.00903 249.92 207.431 12:57232836:A:G;rs1078043 580660 0.00038059 -0.0885138 0.251571 0.252557
ENSG00000135469 3550 1.06159 220.008 199.188 12:55725245:GTTAGAT:G;rs138348577 -935398 0.00148147 -0.134068 0.616759 0.601345
ENSG00000224976 6651 1.03406 375.273 202.446 13:19986757:A:G;rs2342035 63479 1.78556e-05 -0.47937 0.0344966 0.0357284
ENSG00000196199 7174 1.04728 424.841 201.741 13:20416113:C:T;rs56023020 208324 3.38759e-08 0.124366 9.999e-05 0.000191849
ENSG00000257110 7130 1.03048 396.167 198.726 13:21133294:G:A;rs7325243 886096 9.81144e-05 0.333894 0.170528 0.169662
ENSG00000226352 7125 1.01282 351.93 196.331 13:21146176:C:CT;rs36049043 897411 0.00106083 0.309373 0.719109 0.719886
ENSG00000121390 7001 1.037 414.168 203.358 13:21269243:A:T;rs745679 912100 3.52986e-05 -0.0467051 0.0636936 0.0663556
ENSG00000132950 6886 1.04369 402.295 203.626 13:21265658:C:G;rs2290144 827881 4.85028e-05 -0.0686142 0.0788921 0.0813194
ENSG00000121741 6906 1.05402 358.048 198.069 13:20985032:G:C;rs9509204 452221 3.28076e-05 0.0673583 0.060394 0.0623432
ENSG00000121743 6430 1.0735 351.552 197.17 13:20724423:G:A;rs12429843 -10766 0.000717568 -0.54552 0.582994 0.569408
ENSG00000121742 6215 1.00705 386.512 203.528 13:21054535:T:A;rs4769116 248000 1.89585e-11 -0.767385 9.999e-05 4.48956e-07
ENSG00000165475 5694 1.0256 455.749 207.443 13:21104860:G:C;rs7983277 4863 5.49115e-08 -0.201432 0.00029997 0.000259332
ENSG00000032742 5650 1.02208 421.211 203.164 13:21141482:G:A;rs11618165 896 1.67112e-17 -0.215653 9.999e-05 3.4886e-12
ENSG00000150456 5667 1.02285 533.201 210.726 13:20976831:G:A;rs944012 -371267 0.000659422 -0.138966 0.592308 0.593054
ENSG00000132953 5567 1.02886 491.909 204.61 13:21818281:T:G;rs7985072 341093 9.91997e-05 0.082808 0.176294 0.175545
ENSG00000213621 5693 1.03523 482.213 201.96 13:21678732:C:T;rs6490641 143282 0.00102375 -0.184253 0.765876 0.765848
ENSG00000150457 5763 1.03893 574.209 207.382 13:22184360:G:C;rs7988295 548673 0.000128283 0.168458 0.229587 0.222682
ENSG00000150459 5651 1.04279 561.744 207.334 13:21723281:G:A;rs927911 8627 1.50821e-06 0.0569685 0.00419958 0.00505594
ENSG00000165480 5602 1.05603 613.382 210.483 13:20933818:G:T;rs2313862 -816924 0.000285518 0.599452 0.385891 0.380529
ENSG00000173141 5601 1.02304 796.212 222.58 13:21462314:CA:C -288471 0.000908056 0.120397 0.737113 0.736196
ENSG00000233325 5600 1.00146 636.443 212.635 13:21768450:C:CT;rs113478503 -103829 0.000327959 0.379204 0.445087 0.436786
ENSG00000224429 5594 1.0306 605.352 210.544 13:21889774:C:T;rs11619305 -33087 1.05715e-06 0.246648 0.00279972 0.00364312
ENSG00000180776 5440 0.999879 559.222 207.395 13:21537597:C:A;rs73169507 -495913 0.000497173 -0.179635 0.571021 0.56469
ENSG00000165487 5321 1.02553 564.077 210.665 13:21524539:G:A;rs9552312 -653815 2.09806e-05 0.0770046 0.0464954 0.0460718
ENSG00000226525 5332 1.05297 591.087 210.422 13:22266118:C:CT;rs11439016 62963 0.000322956 0.331256 0.407739 0.403916
ENSG00000102678 5371 1.0761 577.69 207.638 13:22259410:C:T;rs9509833 13887 0.00118762 0.294817 0.825227 0.811343
ENSG00000232187 6147 1.02567 742.094 212.647 13:23690794:A:C;rs35048865 420080 0.000242574 0.228608 0.38177 0.391289
ENSG00000151835 6986 1.01162 796.016 214.3 13:24496682:T:C;rs7988611 488840 0.000137175 -0.115851 0.279375 0.270279
ENSG00000127863 7271 1.05328 725.495 208.1 13:24264034:A:G;rs9510810 119524 9.92699e-06 -0.356062 0.0309969 0.0314008
ENSG00000027001 7236 1.06353 701.668 209.911 13:25001508:C:CT;rs35815244 537949 0.000636727 -0.105958 0.694656 0.675844
ENSG00000182957 7269 0.97676 526.044 195.103 13:24019121:G:A;rs1333475 -534824 0.000144322 -0.102738 0.341872 0.344394
ENSG00000102699 6557 0.966333 1075.64 232.234 13:24877445:T:C;rs11149059 -209504 0.000892324 -0.0938268 0.76705 0.773431
ENSG00000132972 6434 1.05072 650.973 210.531 13:25366730:A:G;rs9553442 28439 1.48522e-09 1.57219 9.999e-05 9.95486e-06
ENSG00000151849 6199 1.01091 594.188 206.884 13:25436173:C:CCAAA;rs71225273 -60846 0.000653913 -0.0710067 0.675439 0.671876
ENSG00000151846 6046 0.986577 772.93 221.693 13:25209108:G:A;rs12427562 -461193 0.000416977 0.0966938 0.50075 0.496174
ENSG00000139505 5841 1.05555 517.583 206.021 13:26495199:T:G;rs306413 633051 5.31837e-05 0.13585 0.0948905 0.100413
ENSG00000139496 5864 1.04235 538.536 208.55 13:24899424:G:C;rs9507305 -976239 5.83484e-05 0.145693 0.110291 0.106928
ENSG00000132932 5679 1.0139 466.932 205.085 13:26576949:C:T;rs1581773 630739 1.0418e-07 0.389192 0.00089991 0.000582395
ENSG00000180730 5028 0.978194 547.079 213.328 13:27316385:TTGTC:T;rs56899318 691215 0.000789365 0.407694 0.650422 0.654907
ENSG00000127870 4938 1.07883 579.178 213.936 13:27528519:T:C;rs9512463 731727 0.000732823 -0.0500609 0.616 0.603728
ENSG00000132964 4931 1.03799 523.739 210.969 13:26057400:C:T;rs7327577 -770877 8.45058e-06 -0.1189 0.0165983 0.0183187
ENSG00000132970 5092 1.06629 517.952 206.422 13:27225682:C:A;rs1888546 93841 0.000335825 0.38258 0.405756 0.401871
ENSG00000152484 5532 1.06336 539.619 209.145 13:27283976:A:G;rs28396262 -462058 0.0012168 0.049133 0.798883 0.787491
ENSG00000122026 5379 0.993926 394.833 195.869 13:27780050:T:A;rs2148761 -45397 6.91508e-15 0.742643 9.999e-05 2.26481e-09
ENSG00000122035 5364 1.03796 583.757 213.291 13:27872143:G:A;rs1006089 27678 1.06127e-07 -0.231415 0.00059994 0.000374079
ENSG00000122034 5330 1.00361 612.011 215.65 13:27998769:T:C;rs1049302 87 0.000229355 0.0734305 0.304904 0.308985
ENSG00000203602 5289 1.01629 585.54 212.197 13:27982278:G:A;rs9512674 -26475 2.10554e-06 -0.373706 0.00659934 0.00640912
ENSG00000122033 5272 1.03758 570.765 210.848 13:28024687:GTACAGCGGATCTGCGGCGAGTCCCC:G;rs372562884 -53 4.68192e-16 -0.192489 9.999e-05 1.83689e-11
ENSG00000139517 5217 1.00371 560.706 209.948 13:27455770:C:T;rs12427673 -738772 0.000387756 -0.0908138 0.468852 0.465829
ENSG00000186184 5217 1.0343 598.41 212.659 13:28196033:G:C;rs2232679 1129 1.04328e-18 0.16673 9.999e-05 7.29489e-14
ENSG00000180389 5091 1.03033 442.402 203.771 13:29078435:C:A;rs73437395 559091 0.000293868 0.423153 0.360331 0.359395
ENSG00000122025 5098 1.0671 507.442 208.003 13:28836559:G:A;rs9554299 161829 0.0004095 0.229287 0.448879 0.435352
ENSG00000261485 5145 1.06272 439.455 205.06 13:28102482:G:T;rs9512739 -609849 0.000260547 0.155845 0.30819 0.304552
ENSG00000152520 5145 0.987921 511.614 212.927 13:27987017:GC:G;rs201327289 -725627 0.00017594 0.0990556 0.249315 0.240273
ENSG00000102755 5519 1.0542 511.004 209.437 13:29042024:A:G;rs675923 -27242 6.39723e-07 -0.350506 0.00119988 0.00179799
ENSG00000132963 5513 0.985423 434.409 205.486 13:28404297:T:G;rs1778780 -828945 0.000125013 0.11285 0.196159 0.198868
ENSG00000139508 5316 1.01696 375.02 193.838 13:29758819:C:T;rs4769687 465711 0.000121803 -0.0550075 0.224138 0.224117
ENSG00000139514 5253 1.02761 534.002 212.076 13:30166880:G:T;rs35332203 -2946 1.27163e-05 0.166346 0.0243976 0.0265848
ENSG00000122042 5150 1.03701 497.7 207.881 13:30023034:A:G;rs4550318 -401788 0.000164683 0.0732388 0.232628 0.234151
ENSG00000122043 5175 1.0481 507.552 207.455 13:30515349:A:T;rs491138 5306 1.6301e-05 -0.395932 0.0343966 0.0349681
ENSG00000102781 5173 1.08557 573.526 210.69 13:30871456:A:G;rs9506285 -10166 0.000661006 0.107775 0.599042 0.594339
ENSG00000238121 4844 1.02857 630.6 217.109 13:30539984:A:G;rs553661 -411299 0.000420118 -0.112008 0.464501 0.451054
ENSG00000225039 4828 1.08577 532.328 207.735 13:31007200:A:G;rs11839342 10825 0.0013638 -0.359065 0.836957 0.81947
ENSG00000189403 4986 1.05877 455.403 200.89 13:31047717:T:C;rs7325616 -144018 1.78271e-07 -0.0944437 0.00059994 0.000825586
ENSG00000132952 4986 1.06644 582.199 210.118 13:30516516:G:A;rs7339208 -675315 0.00160152 -0.0539939 0.885057 0.874998
ENSG00000132965 4997 1.05982 509.943 204.367 13:31312178:A:T;rs12429692 2532 0.000310013 0.166861 0.40024 0.397081
ENSG00000237879 5054 1.04849 507.798 207.127 13:32089296:T:TATC;rs71099966 711952 0.000324912 0.362785 0.388889 0.388966
ENSG00000120694 4838 0.989142 318.758 185.413 13:32669474:CTTTTTTTTTTTTTTT:C 932948 0.00781588 -0.0845627 1 0.999126
ENSG00000187676 4831 1.02483 547.415 213.304 13:31927543:G:A;rs7333382 153469 3.48127e-06 -0.107358 0.00749925 0.00842833
ENSG00000229715 4667 1.09178 317.718 194.179 13:32535288:G:T;rs3742314 114309 0.0021361 0.332312 0.874236 0.863548
ENSG00000073910 4806 1.01925 413.497 210.531 13:32667636:C:T;rs7992602 62198 0.00205597 0.157804 0.85119 0.847112
ENSG00000237637 4806 1.03451 417.64 210.434 13:32601801:T:C;rs416443 -3976 5.5232e-06 0.427213 0.00909909 0.010405
ENSG00000230633 4860 1.03409 399.984 208.234 13:31954389:CA:C;rs35843693 -917903 0.000120719 0.187211 0.151552 0.149497
ENSG00000139618 4873 1.01226 357.616 202.775 13:32848648:T:C;rs111745466 -40964 4.98809e-05 0.320685 0.0811919 0.0834394
ENSG00000212293 4764 1.00827 383.65 209.279 13:33027067:A:C;rs1207947 32413 0.000444223 -0.34381 0.387234 0.38528
ENSG00000139597 4738 1.05882 447.011 211.528 13:33014988:C:CT;rs59344106 12672 0.00093265 0.0583678 0.612982 0.615444
ENSG00000244754 4663 1.01575 337.82 202.75 13:33100911:G:T;rs59826179 -12060 3.22275e-07 0.0912552 0.00149985 0.00121717
ENSG00000083642 4649 1.0268 385.048 210.264 13:33945005:A:G;rs7324661 784440 0.000119647 -0.0575961 0.136543 0.136898
ENSG00000133116 4765 1.06469 360.55 205.23 13:33666284:C:T;rs7982108 76076 0.000195096 -0.339419 0.20546 0.203214
ENSG00000133121 4859 1.03096 289.053 197.911 13:34446929:A:ACC;rs11382058 522161 0.000877807 -0.29952 0.568104 0.569149
ENSG00000133119 5018 1.09891 403.93 203.48 13:34326786:A:G;rs7325311 -65401 0.00028046 0.0740612 0.301325 0.294643
ENSG00000172915 4103 1.01708 324.309 203.091 13:35466576:C:CA;rs201169665 -49849 0.000767995 0.254792 0.531881 0.531064
ENSG00000133104 4784 1.05119 359.887 202.179 13:36903136:C:G;rs9575921 -41182 2.40661e-06 0.130602 0.00549945 0.00588288
ENSG00000133101 4929 1.02349 417.226 209.972 13:36185925:C:T;rs9574245 -820043 1.56771e-05 -0.655334 0.0267973 0.0274666
ENSG00000133111 5032 1.01876 416.865 210.702 13:38327718:G:A 934356 0.00116256 0.106078 0.684679 0.683954
ENSG00000120699 5049 1.05013 343.433 202.689 13:37627951:C:A;rs2323392 54997 3.52218e-08 0.151241 9.999e-05 0.000145335
ENSG00000120697 5043 1.06277 370.611 206.215 13:38275326:G:A;rs1344351 700927 0.000210253 0.0767072 0.211137 0.215769
ENSG00000102710 5132 1.0008 383.519 212.063 13:37957368:G:A;rs7335356 323517 0.000655989 0.062566 0.485451 0.472232
ENSG00000120686 5368 1.08258 208.65 182.057 13:39464385:A:C;rs12586068 540398 0.00327786 -0.0406635 0.908348 0.906275
ENSG00000120685 4984 1.06151 368.22 204.112 13:39670532:C:T;rs4943623 58279 0.00300282 -0.065399 0.925994 0.922777
ENSG00000188811 4984 0.970097 314.94 203.796 13:38807985:C:CA;rs34427951 -804459 0.00127487 0.0857564 0.68281 0.687813
ENSG00000183722 4844 1.03485 443.491 208.89 13:40091528:CT:C;rs61698199 -86138 0.000105186 -0.462046 0.141105 0.14446
ENSG00000133103 4871 1.0563 447.655 208.258 13:40229842:A:AG;rs67765306 77 1.31303e-11 -0.107421 9.999e-05 1.13899e-07
ENSG00000215483 4208 1.02203 337.544 205.838 13:41551604:T:C;rs9594468 496460 0.00636457 -0.250962 0.992071 0.987881
ENSG00000150907 4098 1.02026 354.551 205.498 13:40872607:T:TA;rs35160554 -368128 3.11448e-05 0.100521 0.0490951 0.0499875
ENSG00000102738 4052 1.0449 375.632 207.796 13:41579113:A:G;rs9532696 233803 9.43594e-05 0.0726126 0.115309 0.113865
ENSG00000102743 4046 1.03797 365.992 208.221 13:41334497:C:T;rs72623307 -29052 0.000935413 -0.134613 0.597612 0.5802
ENSG00000207652 4037 1.07403 400.75 210.568 13:40864538:T:A;rs4941966 -520365 0.000629022 0.172712 0.459807 0.453014
ENSG00000176268 4011 1.01089 376.899 210.252 13:41426257:G:A;rs9566582 -11782 5.7297e-09 0.472632 0.00019998 2.93027e-05
ENSG00000168852 3958 1.01785 307.148 200.756 13:41493917:A:AAAT;rs112873676 -1974 1.25481e-05 0.244896 0.0225977 0.024862
ENSG00000239827 3958 1.02427 358.387 208.598 13:42162113:T:C;rs2282211 666202 4.48351e-05 0.318901 0.060494 0.0603842
ENSG00000229473 3836 1.03726 365.556 208.756 13:41566781:G:A;rs9525439 -687 7.01334e-06 0.238893 0.0089991 0.0118836
ENSG00000120688 3890 1.03461 403.863 211.857 13:41141998:G:A;rs2701861 -493413 7.92726e-05 0.0585365 0.0933907 0.0951886
ENSG00000120690 3890 1.0336 292.483 196.002 13:41442763:C:T;rs147495863 -192814 0.000853382 -0.0903837 0.576945 0.58126
ENSG00000165572 3920 1.0614 378.005 207.796 13:41785964:A:G;rs535314 79081 0.000822812 -0.0913424 0.560157 0.545111
ENSG00000238651 3934 1.03079 395.914 212.975 13:41759864:A:G;rs9525461 5640 0.000446965 -0.280185 0.361764 0.356009
ENSG00000120696 3948 1.0498 318.23 202.568 13:41119466:G:A;rs11616662 -649237 0.0024274 -0.161275 0.858491 0.85285
ENSG00000120662 3904 1.06341 356.58 207.686 13:41530095:G:GC -307648 0.000667516 0.0953518 0.461503 0.460465
ENSG00000172766 3801 1.04608 294.941 203.747 13:41912190:T:G;rs9562289 26848 0.00440893 -0.0745269 0.939906 0.944085
ENSG00000102760 3708 1.02974 245.125 198.689 13:41995692:C:A;rs60432156 -36004 0.00104074 -0.180188 0.547294 0.552908
ENSG00000102763 3933 1.02292 345.414 209.17 13:42529429:T:C;rs9566889 -5828 3.06179e-05 -0.120053 0.039696 0.0415376
ENSG00000102780 4018 1.00293 446.742 218.738 13:41676833:T:A;rs9594486 -937344 0.00110458 0.10607 0.628769 0.63038
ENSG00000023516 4172 1.04769 336.261 202.385 13:42604940:T:C;rs10507505 -241350 0.00197986 -0.0779142 0.818479 0.82014
ENSG00000120659 4258 1.03611 411.022 212.355 13:43692635:G:T;rs1886223 555762 0.00225298 0.251999 0.848305 0.853123
ENSG00000133106 4703 1.01447 328.923 199.382 13:43575098:T:C;rs7339297 8690 2.41118e-05 -0.33906 0.0469953 0.0482623
ENSG00000120675 4655 1.03711 391.164 208.282 13:43597706:C:T;rs17553284 366 8.40049e-25 -0.374433 9.999e-05 4.50419e-19
ENSG00000179630 4164 1.0426 397.05 207.553 13:44426269:C:T;rs6561148 -27152 5.41029e-05 -0.141212 0.0753925 0.0768283
ENSG00000151773 4166 1.04106 378.771 205.972 13:44446817:A:G;rs12853286 -7011 2.40071e-14 0.556999 9.999e-05 6.54663e-10
ENSG00000179611 4056 1.0428 296.658 195.978 13:45407224:T:TA;rs35296972 864663 0.00108188 -0.222864 0.649578 0.654204
ENSG00000151778 3889 0.951777 389.192 218.69 13:43988043:C:T;rs74635767 -959759 0.00130666 -0.475471 0.642903 0.656875
ENSG00000102804 3970 1.03138 293.621 201.692 13:45123912:G:A;rs372503394 -27372 0.0021547 0.158055 0.815147 0.808375
ENSG00000083635 3892 1.04264 444.893 211.65 13:45655459:GA:G;rs5803284 91840 0.00149166 0.0711118 0.768227 0.767979
ENSG00000133114 3893 1.04219 363.397 204.841 13:44866957:T:C;rs4942308 -696731 0.00109451 -0.0626937 0.657255 0.655588
ENSG00000265802 3909 1.02443 382.011 207.2 13:45605201:T:G;rs2153652 28915 6.48701e-05 0.40844 0.090191 0.0915398
ENSG00000188342 4033 1.01841 386.403 207.699 13:46412316:GC:G;rs35743731 717665 0.00304675 -0.0464321 0.910828 0.926482
ENSG00000253051 4080 1.03896 372.064 204.866 13:46862539:T:G;rs200462675 951956 0.000634475 -0.47958 0.50075 0.497152
ENSG00000199477 4079 0.991126 525.551 222.215 13:45474850:C:A;rs7317729 -436895 0.00132142 0.276085 0.722744 0.723251
ENSG00000273149 4090 1.03155 400.921 208.89 13:45225978:T:A;rs9316093 -688197 2.85128e-05 -0.528454 0.0436956 0.0445242
ENSG00000170919 4090 1.03204 365.903 205.644 13:45938671:C:A;rs9595313 23190 2.69943e-44 0.738088 9.999e-05 2.17378e-35
ENSG00000133112 4090 1.03967 339.411 203.115 13:45141639:G:GA;rs140699188 -773867 0.000639407 0.105374 0.491168 0.482526
ENSG00000174032 4100 1.04264 343.143 203.091 13:45329905:CT:C;rs67176745 -662686 0.000246381 -0.082507 0.261768 0.255338
ENSG00000136152 4173 1.04894 317.611 197.522 13:45652900:A:G;rs61113231 -386161 0.000616841 0.0337397 0.49975 0.495063
ENSG00000215475 4417 1.03108 376.444 205.109 13:46431021:T:C;rs7996013 5149 6.43318e-07 -0.494792 0.00209979 0.00192992
ENSG00000123200 4593 1.00856 437.639 210.823 13:46308915:G:T;rs8002139 -317980 0.000288862 0.0710244 0.307432 0.30764
ENSG00000136167 4610 1.04108 416.846 205.133 13:47090614:C:G;rs12584117 304607 3.54671e-05 0.102482 0.0612939 0.0620472
ENSG00000173988 4610 1.03329 466.661 209.486 13:46760011:G:T;rs7982754 -26073 8.80856e-05 0.333641 0.127402 0.129409
ENSG00000261097 4727 1.02818 460.046 208.72 13:46903995:C:T;rs73479325 32015 2.41109e-07 0.832872 0.00079992 0.000851255
ENSG00000102445 4779 1.02923 465.939 208.975 13:46922741:A:ATT;rs58628860 -89585 3.31939e-06 0.171962 0.00689931 0.00820404
ENSG00000205105 4820 1.02174 401.122 202.142 13:47916708:C:CA;rs71184490 851710 0.000335501 -0.457701 0.371016 0.380531
ENSG00000136141 4884 1.00713 499.104 211.297 13:47753047:G:A;rs73487318 625743 0.000622486 -0.0680846 0.548493 0.552558
ENSG00000139684 5219 1.04504 460.302 209.34 13:47863663:AG:A;rs142401891 492295 8.38076e-05 -0.0899999 0.119451 0.119747
ENSG00000260388 4778 1.04493 293.651 200.501 13:48666138:C:T;rs7990099 159380 0.000200243 0.4503 0.208108 0.202912
ENSG00000136159 4682 1.03586 257.348 199.309 13:48569547:TAAC:T;rs377429254 -42157 0.00199485 0.0797787 0.765876 0.758403
ENSG00000136143 4682 1.04647 266.431 199.078 13:48505493:C:T;rs1041070 -106633 0.000127713 0.0599807 0.135987 0.136153
ENSG00000136146 4583 1.06135 280.978 199.844 13:47836897:A:G;rs74072882 -832371 0.00132758 0.0327723 0.662475 0.654774
ENSG00000136156 4460 1.04195 265.976 203.078 13:49539429:G:A;rs4363766 732134 0.00202117 -0.0944633 0.750375 0.743427
ENSG00000231473 4335 1.03335 243.896 201.778 13:48960177:T:TA;rs59407273 82379 0.000633131 -0.418116 0.386188 0.385492
ENSG00000139687 4335 1.07116 198.953 187.99 13:48876357:C:A;rs1573601 -1531 0.00275283 -0.100806 0.825227 0.826464
ENSG00000139679 4174 1.04503 240.152 199.638 13:49110358:G:A;rs11840819 91517 0.00013996 -0.132209 0.131313 0.130514
ENSG00000136161 4110 1.04489 258.6 203.018 13:49216022:G:C;rs7331325 108652 0.000113916 -0.125883 0.105971 0.107257
ENSG00000152207 4234 1.0328 215.122 195.601 13:49252093:C:T;rs9595959 -28859 0.00070207 -0.255453 0.431094 0.422202
ENSG00000225131 4054 1.03599 268.536 205.851 13:49326003:G:A;rs9595992 -19262 0.00123738 -0.462049 0.579954 0.574497
ENSG00000102531 4100 1.00854 203.911 191.127 13:49983586:T:TA;rs34725117 433537 0.000810498 0.0886538 0.492134 0.491705
ENSG00000102543 3942 0.998018 205.853 190.507 13:49987064:C:T;rs74073715 165016 0.000357776 -0.0717977 0.320936 0.310969
ENSG00000102547 3983 1.05556 238.336 198.446 13:50093129:G:A;rs9596131 74866 3.46687e-05 -0.154651 0.0379962 0.0422149
ENSG00000136169 3983 1.04465 266.441 203.869 13:50141707:T:C;rs17073175 123277 5.74737e-05 -0.0824619 0.0561944 0.0612394
ENSG00000236577 3981 1.04473 235.879 196.89 13:50042769:G:T;rs57964470 -20338 0.000252356 -0.445877 0.21971 0.217439
ENSG00000136147 3996 0.964216 167.352 181.923 13:50101526:C:T;rs7333668 31779 9.97933e-06 0.158448 0.0330967 0.0305737
ENSG00000136144 4053 1.04216 265.737 202.507 13:50105142:C:T;rs7331262 -54578 1.79966e-21 0.223651 9.999e-05 6.01032e-16
ENSG00000152213 4030 1.02557 272.11 204.574 13:50265869:C:T;rs73483837 63433 0.00045317 -0.192844 0.336924 0.320146
ENSG00000123179 3980 1.07957 257.783 199.285 13:50277342:C:G;rs112332160 11730 4.83393e-19 -0.350526 9.999e-05 3.92299e-14
ENSG00000102753 3965 1.10712 244.108 191.954 13:50248098:T:TAC;rs71188372 -118960 0.00118863 -0.0592293 0.641667 0.618159
ENSG00000123178 3917 1.09781 287.884 204.683 13:49532972:C:A;rs9535119 -977655 0.00269498 -0.0735241 0.823868 0.824164
ENSG00000204977 3913 1.02986 259.174 200.051 13:50753830:GTTTTTTTT:G 183805 7.3022e-05 0.0754907 0.0810919 0.0861622
ENSG00000198553 3956 1.02854 248.641 200.635 13:50465821:G:A;rs7331776 -123570 0.00234617 0.374115 0.777778 0.784892
ENSG00000176124 4070 1.07125 283.921 199.808 13:50715734:T:C;rs706610 59426 0.000189219 -0.0918079 0.184109 0.182471
ENSG00000231607 4151 1.06869 301.589 202.969 13:51651255:A:ACCCTCT;rs71085063 951398 0.00835099 0.0809455 0.991089 0.993876
ENSG00000186047 3230 1.07507 304.72 203.358 13:51060652:A:G;rs1149830 -357424 2.02955e-05 -0.232555 0.0246975 0.0265767
ENSG00000136104 3164 1.05795 315.585 204.927 13:51470332:A:G;rs9563007 -13483 1.54825e-06 -0.127654 0.00169983 0.00293143
ENSG00000233672 3163 1.02585 310.317 204.513 13:51489243:T:C;rs9535528 4394 2.22111e-07 -0.729225 0.0009999 0.000686511
ENSG00000269965 2976 1.00982 303.481 206.908 13:52625471:C:T;rs9526826 689099 0.000596246 -0.17417 0.407905 0.40816
ENSG00000270101 2976 1.04082 296.228 206.106 13:52117357:C:CGT;rs35948556 179777 0.000163306 -0.129933 0.148825 0.150154
ENSG00000236778 2956 1.04691 305.571 207.419 13:52035163:A:G;rs9535676 8659 1.00141e-07 0.184285 9.999e-05 0.000241598
ENSG00000224892 2956 1.04388 294.073 206.009 13:51867752:CT:C -160549 3.46841e-05 0.160315 0.039896 0.0410334
ENSG00000102786 2956 1.05358 300.402 206.264 13:51595675:ACTGT:A;rs56055033 -432726 0.000314819 -0.0888034 0.250626 0.246204
ENSG00000139668 2777 1.03028 280.068 206.872 13:52625471:C:T;rs9526826 466826 0.000730629 0.0731246 0.429614 0.427532
ENSG00000102796 2661 0.969207 281.513 213.036 13:53052821:A:G;rs7319583 674527 0.000506665 0.235245 0.315773 0.321432
ENSG00000231856 2662 1.03637 275.705 209.899 13:51848760:G:T;rs73490200 -529674 0.00168453 0.236303 0.657687 0.647962
ENSG00000123191 2788 1.06226 275.905 205.121 13:52443360:T:C;rs7326982 -142271 0.000373757 -0.201861 0.267361 0.263209
ENSG00000253710 2790 1.05823 262.675 202.86 13:52578240:T:A;rs1815310 -8295 1.00188e-05 -0.108353 0.0111989 0.0134966
ENSG00000253797 2791 1.0717 276.6 204.343 13:52503162:G:A;rs9526807 -95666 6.4254e-05 -0.0787733 0.0574943 0.0633171
ENSG00000136098 2681 1.06942 299.039 212.027 13:53040041:T:TATATATATACACAC;rs139530789 306044 0.00114261 0.0926384 0.534437 0.521004
ENSG00000243406 2625 0.986314 227.957 202.118 13:52503162:G:A;rs9526807 -265439 0.00423366 -0.204707 0.887411 0.900894
ENSG00000136114 2728 1.01574 265.452 210.604 13:52008238:T:C;rs9316544 -972392 0.00561034 0.313571 0.942561 0.943416
ENSG00000136100 2804 1.04102 233.198 203.99 13:52966155:A:G;rs113957827 -58609 7.8918e-08 0.0853741 9.999e-05 0.000193018
ENSG00000136108 2814 1.04946 236.812 203.954 13:52823757:A:G;rs202010658 -205808 8.45843e-16 -0.174483 9.999e-05 2.41832e-11
ENSG00000139675 3067 1.00999 257.781 207.869 13:52638051:T:C;rs7998985 -553555 0.00273079 -0.0753374 0.795707 0.795473
ENSG00000165416 3122 1.05052 267.549 205.851 13:52995656:GT:G -231189 0.00138497 -0.0876446 0.61752 0.60214
ENSG00000136099 3282 1.04484 240.601 204.233 13:53409474:T:C;rs656443 -13302 1.2458e-35 -2.51903 9.999e-05 2.50217e-28
ENSG00000102837 3311 1.07014 210.677 196.221 13:53602462:G:A;rs17552047 -433 8.19398e-15 -1.72185 9.999e-05 2.67647e-10
ENSG00000136149 4733 1.0722 233.875 200.768 13:55802407:A:C;rs9537020 786956 0.00458554 -0.145021 0.914155 0.913178
ENSG00000139734 4797 1.03433 252.241 196.659 13:61296265:A:G;rs9563837 558143 0.0023836 -0.432078 0.823868 0.818935
ENSG00000238213 4790 1.02851 285.821 204.124 13:60130495:T:C;rs7491858 -718416 0.00493919 0.353702 0.956979 0.954465
ENSG00000083544 4752 1.06823 258.718 198.008 13:60099784:CTT:C;rs61664000 -870808 0.000977705 0.0700775 0.558594 0.542636
ENSG00000236565 3798 1.05504 180.708 197.741 13:66590868:T:G;rs9571526 227971 0.000555295 0.27173 0.293721 0.290825
ENSG00000184226 3560 1.09416 196.031 191.552 13:68210079:C:T;rs73507640 405610 0.00524522 0.198245 0.927711 0.930583
ENSG00000236534 4448 1.00867 381.248 203.577 13:72722978:T:C;rs1326685 473778 0.00122038 0.283965 0.721702 0.730136
ENSG00000165659 4359 1.12974 351.605 202.094 13:71540370:G:T;rs2057569 -900961 0.00397361 -0.197872 0.947917 0.954946
ENSG00000204899 4909 1.04893 380.977 201.972 13:72716732:G:A;rs1326684 -585094 0.000122529 -0.132355 0.169002 0.169012
ENSG00000136122 4909 1.04981 391.902 204.708 13:72722760:T:C;rs9529964 -579302 2.76384e-06 0.088294 0.00479952 0.0064503
ENSG00000083535 4930 1.02961 418.647 207.395 13:72904262:T:TA;rs36121329 -451936 0.000492614 -0.0735375 0.448477 0.446455
ENSG00000083520 4930 1.05649 420.547 204.89 13:73714675:T:G;rs12867899 358440 8.81016e-06 -0.0643259 0.0166983 0.0182264
ENSG00000102554 4927 1.0345 415.665 203.504 13:73252669:T:C;rs9600009 -376446 0.000197713 -0.225983 0.261426 0.258274
ENSG00000118922 4620 1.06589 425.59 204.075 13:74337745:C:G;rs9600167 -370650 0.00290506 -0.0793024 0.948815 0.943952
ENSG00000235532 4455 1.02549 372.358 204.027 13:74568023:CT:C;rs34938457 -237572 0.00208123 -0.220928 0.847587 0.857973
ENSG00000136111 4580 1.04538 339.645 201.255 13:75912536:C:G;rs553516 -143715 0.000914396 -0.0999439 0.617139 0.60499
ENSG00000188243 4645 1.09248 344.755 202.422 13:75149666:G:A;rs2148519 -973910 0.000717382 -0.127665 0.52712 0.504024
ENSG00000118939 4645 1.02484 424.276 213.948 13:77118532:A:G;rs9600742 994912 0.00106582 -0.167836 0.645806 0.631953
ENSG00000136153 4680 1.01423 360.225 206.981 13:76804991:T:C;rs1929755 610420 0.000341461 0.115551 0.322487 0.319496
ENSG00000228444 4669 1.02441 325.026 201.936 13:76136097:A:C;rs11840829 -69311 3.4175e-05 -0.464799 0.0539946 0.0556216
ENSG00000178695 4109 1.07794 313.41 202.677 13:77300793:CT:C;rs10715466 -159748 0.0017825 0.119997 0.753198 0.75595
ENSG00000102805 4059 1.0759 288.223 200.902 13:76877360:G:A;rs1146882 -687436 0.00052093 -0.0609849 0.375892 0.374663
ENSG00000005812 4086 1.08632 246.051 195.771 13:77311126:G:T;rs189706077 -290205 0.000962461 -0.0999974 0.543431 0.531142
ENSG00000236051 4048 1.11692 280.261 198.264 13:76875113:T:A;rs4083751 -774537 0.00128528 0.517822 0.641667 0.635354
ENSG00000005810 3942 1.06051 263.392 200.513 13:76956896:T:G;rs9573857 -944290 0.00262059 0.110202 0.832086 0.824998
ENSG00000139737 3811 1.0128 271.954 204.306 13:78798259:ATATC:A;rs140461836 526235 0.000786398 -0.108797 0.47351 0.467931
ENSG00000152192 4304 1.03008 285.535 204.039 13:78693759:C:T;rs1888357 -483915 0.000367449 -0.358374 0.289809 0.289353
ENSG00000152193 4325 1.05333 303.331 206.471 13:79235544:A:G;rs7332194 2229 0.000408278 -0.107186 0.307149 0.299664
ENSG00000227354 4022 1.01437 312.621 206.969 13:79970865:C:T;rs12584193 -9580 1.10675e-08 -0.30201 9.999e-05 5.15822e-05
ENSG00000139746 4022 1.02366 325.759 209.34 13:80957828:A:G;rs1215920 977215 0.000182926 -0.0543919 0.174939 0.169897
ENSG00000102471 3946 0.976228 328.472 211.638 13:80306783:G:A;rs59233008 251495 0.00237729 0.166995 0.818479 0.820006
ENSG00000136158 4243 1.04382 235.371 198.252 13:80611140:A:C;rs3861150 -303947 4.59377e-05 -0.21191 0.0538946 0.0549966
ENSG00000214182 4853 1.04833 202.532 196.087 13:82470952:G:GT 206905 0.00275341 -0.113183 0.794444 0.785069
ENSG00000165300 4256 1.0541 151.992 193.741 13:89235188:C:T;rs12865399 910317 1.9672e-05 0.781718 0.0169983 0.0200725
ENSG00000215417 4645 1.03163 244.71 194.945 13:92902985:T:C;rs1411746 902910 0.00149675 0.130404 0.701472 0.692625
ENSG00000080166 5359 1.02891 469.333 205.68 13:95162378:T:G;rs9561588 30441 2.54617e-06 0.420852 0.00709929 0.00770503
ENSG00000088451 5285 1.01928 497.317 208.221 13:95939546:C:CA;rs111807234 691034 0.00140739 0.0669502 0.81982 0.82055
ENSG00000152749 5274 1.02544 534.074 211.565 13:95253920:T:G;rs3897473 -238 1.29845e-18 0.257344 9.999e-05 1.22189e-13
ENSG00000125257 4838 1.03958 436.017 209.693 13:95899607:A:G;rs4148436 -54081 3.02987e-22 0.394821 9.999e-05 5.79998e-17
ENSG00000134873 4847 1.01368 367.541 205.109 13:96147396:G:T;rs7992297 61537 0.00023159 0.485088 0.265236 0.258387
ENSG00000247400 4529 1.05398 348.188 204.392 13:96076148:A:ATTCC -253032 0.000123611 0.13758 0.144132 0.143492
ENSG00000102580 4529 1.05658 358.378 204.817 13:95432571:CT:C;rs10717098 -896823 0.000490316 -0.114561 0.399441 0.403855
ENSG00000102595 4099 1.06999 265.461 197.826 13:96581766:A:G;rs9516625 -123971 6.58224e-07 0.255001 0.00129987 0.00157873
ENSG00000139793 3844 1.06144 280.446 200.878 13:97904313:C:A;rs111836158 30624 0.000731008 -0.119517 0.470174 0.463938
ENSG00000125249 4162 0.995508 428.008 213.766 13:98314586:G:A;rs57653257 228109 0.000886953 0.121998 0.60048 0.590763
ENSG00000065150 4892 1.04587 431.082 205.753 13:98544347:T:A;rs1856222 -61566 0.00355688 -0.0596429 0.96715 0.9666
ENSG00000224418 5267 1.05643 464.519 205.936 13:99804773:A:T;rs11619232 575274 0.000329658 0.406971 0.378307 0.371883
ENSG00000102572 5267 0.986639 328.202 190.628 13:99387790:T:C;rs9513470 157595 0.000161854 0.0665038 0.281417 0.278473
ENSG00000088387 5317 1.05927 536.541 207.516 13:100111203:T:G;rs58825568 372323 0.000162082 -0.186977 0.247834 0.240612
ENSG00000260992 5312 1.02896 425.735 198.373 13:99527027:A:C;rs1571435 -213047 1.75457e-05 -0.434574 0.0467953 0.0478425
ENSG00000228889 5213 1.02766 493.158 205.778 13:99797994:T:TA;rs11418995 -54971 0.000106285 -0.237489 0.182931 0.179608
ENSG00000134882 5213 1.00159 458.112 207.577 13:99833441:CT:C;rs33957222 -19588 0.00107113 -0.0467971 0.724837 0.725883
ENSG00000125245 5133 0.990384 415.634 203.784 13:100784524:C:CCATTACCCCTCAGACTCCCTTGTGAGT;rs11269288 870525 0.000915443 -0.12572 0.669565 0.680518
ENSG00000169508 5018 1.05774 414.994 200.72 13:100080514:C:T;rs7998284 120854 0.000321422 -0.143577 0.385891 0.37527
ENSG00000228808 4887 1.04388 418.837 206.373 13:99024432:G:C;rs772694 -999996 0.0011605 0.323715 0.716023 0.712662
ENSG00000238241 4807 0.971477 490.342 213.449 13:100168015:T:C;rs4539437 106698 0.000967065 0.211457 0.677725 0.680622
ENSG00000125304 4758 1.06393 353.493 199.03 13:99776084:A:G;rs10459299 -377588 0.00105188 0.0807098 0.68188 0.676038
ENSG00000125246 4607 1.05863 309.442 193.644 13:100312963:C:T;rs7335639 54043 7.0339e-06 -0.215223 0.0158984 0.0178506
ENSG00000175198 4845 1.04494 421.386 204.89 13:100947050:G:A;rs112288764 205780 0.00016815 0.13063 0.224038 0.219187
ENSG00000234354 5186 1.02959 549.279 212.331 13:100726489:G:C;rs61427676 -466040 0.00197272 0.473993 0.905882 0.900117
ENSG00000134864 5205 1.04405 458.862 205.875 13:101238722:T:G;rs7324168 -3061 9.04494e-06 -0.246301 0.0169983 0.0205994
ENSG00000237082 5157 1.02699 465.539 207.176 13:101285639:G:A;rs4772322 8955 1.49828e-08 0.533046 9.999e-05 8.73175e-05
ENSG00000125247 5173 1.05176 469.952 206.3 13:101337559:T:C;rs1283193 10211 5.54627e-48 0.436473 9.999e-05 2.83207e-39
ENSG00000272143 4863 1.09965 403.221 200.16 13:102862704:G:A;rs1336699 -184277 0.000846198 0.330105 0.633544 0.633848
ENSG00000134900 4910 1.05202 478.025 209.413 13:103219779:T:A;rs9554882 -29575 0.00153535 0.0807769 0.813821 0.814137
ENSG00000269942 4958 0.980062 390.196 204.039 13:102414320:T:C;rs9518516 -917457 0.000768089 -0.296128 0.612232 0.606588
ENSG00000151287 5063 1.04498 423.343 202.811 13:103428104:A:C;rs139960627 1942 0.000455092 -0.155212 0.473062 0.461943
ENSG00000134901 5001 1.04529 390.374 200.197 13:103262351:T:C;rs9582606 -189007 0.000252776 -0.418058 0.316172 0.311825
ENSG00000134897 5001 1.01754 415.98 205.571 13:103498545:C:T;rs2296148 47145 1.09367e-08 -0.315259 9.999e-05 7.28422e-05
ENSG00000134899 4927 1.02117 429.376 207.613 13:104377296:T:A;rs7319687 880101 4.30904e-05 0.0615524 0.0730927 0.0729709
ENSG00000250878 4977 1.03153 405.259 205.547 13:103535828:T:A;rs1886087 3378 0.000242768 0.388832 0.277901 0.279445
ENSG00000125266 5191 1.02426 538.917 209.826 13:106438806:T:A;rs9519786 -748657 0.000374056 -0.43732 0.446078 0.433643
ENSG00000134884 5177 1.04493 496.588 206.665 13:107166111:G:GT;rs11393604 -54402 0.0020936 -0.0716707 0.911658 0.913398
ENSG00000174405 5257 1.04351 564.12 209.996 13:108867928:C:CG;rs36219967 -2789 6.77964e-06 0.152299 0.0145985 0.0166099
ENSG00000139826 5257 1.04184 597.796 212.331 13:108604536:C:A;rs115303160 -266192 0.00029232 -0.0938238 0.370878 0.369516
ENSG00000102524 5251 0.990693 530.402 209.097 13:108098753:T:TCA;rs147189166 -804836 0.000216614 -0.30845 0.317576 0.315295
ENSG00000236242 5045 1.05843 548.646 208.756 13:109910057:G:C;rs7322588 56225 5.80463e-19 1.10865 9.999e-05 3.72632e-14
ENSG00000185950 5753 1.11937 615.582 201.911 13:110704233:T:A;rs139061109 265317 0.00162505 0.192265 0.930297 0.925309
ENSG00000134871 5716 1.02648 864.608 220.598 13:111699881:C:T;rs9522095 741721 0.000177687 -0.646297 0.299611 0.291599
ENSG00000187498 5718 1.02168 687.19 211.638 13:110813308:G:A;rs77120970 -146189 1.03607e-06 -0.982045 0.00329967 0.00405928
ENSG00000139832 6089 1.02585 700.588 207.978 13:111172407:G:A;rs11069851 -41674 0.000390845 0.215283 0.558594 0.555068
ENSG00000213995 6237 1.03415 801.76 213.936 13:111268633:T:C;rs330550 751 4.93843e-10 -0.121039 9.999e-05 4.2787e-06
ENSG00000153487 6230 1.04592 745.162 210.434 13:112336839:A:G;rs73573471 971755 6.10195e-05 -0.0999847 0.144863 0.141518
ENSG00000134905 6226 1.02547 779.11 211.054 13:111299061:C:T;rs450565 -66890 1.77822e-08 -0.154029 9.999e-05 0.000133782
ENSG00000229152 5867 1.05991 709.179 209.826 13:111528111:T:C;rs753207 -23409 1.76349e-07 -0.168915 0.00079992 0.000755128
ENSG00000088448 5839 1.02595 797.134 214.981 13:111538047:A:G;rs7332528 -29370 9.87315e-10 -0.0919486 9.999e-05 7.9974e-06
ENSG00000102606 6006 1.04709 803.235 213.96 13:111933098:C:G;rs2296353 166191 5.45399e-09 0.0773421 9.999e-05 3.18878e-05
ENSG00000153495 6078 1.00422 659.366 207.82 13:111170106:T:TA;rs36080057 -798426 0.0020982 -0.323538 0.956979 0.962018
ENSG00000126216 5604 1.0519 616.659 208.756 13:113188574:A:C;rs9324309 -53908 0.000487237 -0.0512704 0.56236 0.557234
ENSG00000068650 5429 1.03158 716.27 217.364 13:112860886:C:T;rs9604218 -483758 0.000245205 -0.206158 0.344105 0.340396
ENSG00000126217 5725 1.02313 656.371 210.288 13:112940450:T:TG;rs370421665 -608243 0.000373802 -0.283194 0.491168 0.496586
ENSG00000267868 5606 1.02786 613.566 208.574 13:113636645:C:A;rs2993285 16199 4.06398e-05 0.556216 0.090391 0.0935218
ENSG00000235280 5603 1.02766 704.684 213.571 13:113607147:G:A;rs3011479 -15992 0.000217613 0.395362 0.35049 0.339647
ENSG00000139842 5481 1.03073 647.327 214.228 13:113830781:A:G;rs7323626 -31772 2.21453e-09 0.0786959 9.999e-05 1.32867e-05
ENSG00000126226 5479 1.05132 582.638 208.817 13:113846776:A:AAACT;rs55641715 -16254 1.60403e-07 0.0995517 0.00029997 0.000638361
ENSG00000185896 5443 0.998197 603.384 209.79 13:113576885:G:A;rs3011490 -374672 0.00042296 -0.0905916 0.52963 0.520744
ENSG00000139835 5417 1.03279 551.35 206.629 13:114013931:G:A;rs4907617 -4516 5.20815e-08 0.62582 0.00019998 0.000298882
ENSG00000153531 5159 0.987758 611.259 215.614 13:114291729:C:T;rs7984700 183889 0.000246106 0.36734 0.338519 0.332561
ENSG00000150401 5085 0.989166 509.402 208.1 13:113527472:T:C;rs9549584 -617796 6.98891e-05 -0.0852929 0.141825 0.135684
ENSG00000150403 5085 1.04386 548.492 209.486 13:114794936:C:T;rs80103195 649625 0.000293821 -0.116266 0.383819 0.368353
ENSG00000198176 4886 1.02228 399.694 195.589 13:113643382:C:T;rs79307738 -595632 0.000725612 0.0610713 0.650845 0.658008
ENSG00000184497 4221 1.04199 400.547 202.811 13:114633330:T:C;rs73579370 171113 0.000240152 0.361177 0.298717 0.28941
ENSG00000233695 4093 1.03764 378.824 201.887 13:114521827:G:A;rs7996145 3223 1.41675e-09 0.528932 9.999e-05 1.24991e-05
ENSG00000183087 3946 1.03006 403.617 207.273 13:114628586:T:C;rs7399591 61539 0.002742 0.195762 0.916667 0.917359
ENSG00000260910 3699 1.01571 362.26 206.3 13:114772551:A:C;rs144814684 140733 6.86467e-08 0.475747 0.00029997 0.000289837
ENSG00000185989 3059 1.01471 289.859 208.1 13:114506879:T:G;rs12100161 -391208 9.97925e-05 0.0938018 0.0972903 0.0992555
ENSG00000130177 2840 1.03243 269.984 206.191 13:115002305:G:A;rs8002514 1942 2.18201e-27 0.188456 9.999e-05 3.6253e-21
ENSG00000264539 2809 1.02278 252.468 203.808 13:115005979:C:G;rs7989142 -4002 2.68288e-09 0.408165 9.999e-05 1.43872e-05
ENSG00000169062 2667 1.04245 246.412 204.89 13:114998076:C:T;rs7994556 -48984 2.34562e-19 0.197312 9.999e-05 2.28652e-14
ENSG00000198824 2552 1.05738 208.24 199.711 13:114457862:C:G;rs72672452 -622127 9.22067e-05 0.100441 0.0740926 0.0783613
ENSG00000100814 5368 1.01114 808.753 217.693 14:20782695:TG:T;rs79562167 -18777 0.000737929 0.0980366 0.715511 0.722753
ENSG00000129484 5396 1.03114 804.143 215.832 14:20808678:C:T;rs56303826 -3064 0.00129479 -0.104386 0.884276 0.884613
ENSG00000259001 5397 1.05212 918.474 217.62 14:20845018:A:G;rs1760906 33173 0.0021248 -0.398833 0.979452 0.973995
ENSG00000129566 5454 1.03328 751.948 213.231 14:20882591:T:C;rs4246977 1002 2.95676e-05 0.122136 0.0724928 0.072833
ENSG00000185271 5466 0.987105 854.843 219.127 14:20891496:G:A;rs117562905 -12306 0.000215552 0.505977 0.375047 0.364883
ENSG00000259162 5467 1.04005 827.883 216.683 14:20909354:C:A;rs61729700 3212 3.93129e-05 0.475915 0.0867913 0.0885904
ENSG00000092094 5483 1.04669 835.448 217.693 14:20920043:C:T;rs1320150 -3222 4.35105e-17 0.172884 9.999e-05 9.4573e-13
ENSG00000100823 5483 1.02312 697.515 208.623 14:21088715:C:G;rs12147815 165364 8.03456e-05 -0.128723 0.184584 0.184307
ENSG00000165782 5498 1.03565 731.013 211.869 14:20470903:T:C;rs12586792 -458869 0.000936786 -0.07111 0.804016 0.800713
ENSG00000198805 5517 1.01313 899.252 219.893 14:21259296:T:G;rs8009569 322182 0.000152273 -0.0934579 0.279843 0.278941
ENSG00000214274 6109 1.02988 859.806 215.188 14:21153299:A:C;rs9322855 962 4.94583e-05 -0.258781 0.12123 0.120858
ENSG00000169413 6262 1.02016 856.679 215.431 14:21178988:T:A;rs8003799 -70223 2.51323e-21 -0.355805 9.999e-05 4.94737e-16
ENSG00000258810 6264 1.04549 861.219 214.823 14:21179013:T:C;rs8003813 -73035 1.61363e-15 -0.409001 9.999e-05 4.07032e-11
ENSG00000129538 6277 1.03796 813.878 213.389 14:21271088:G:C;rs17523303 -350 9.04921e-13 1.28027 9.999e-05 1.5681e-08
ENSG00000169397 6322 1.02257 863.933 216.392 14:21349608:A:G;rs1763559 -9951 1.62452e-09 -0.779714 0.00019998 1.2602e-05
ENSG00000136315 6397 1.04329 692.58 206.422 14:21432436:G:A;rs4982384 44935 3.39983e-07 0.399515 0.00219978 0.00179982
ENSG00000169385 6455 1.0361 761.462 211.589 14:21349608:A:G;rs1763559 -74004 2.3989e-09 -0.550482 9.999e-05 1.94476e-05
ENSG00000165792 6380 1.01047 1041.34 225.206 14:21241131:C:T;rs8012585 -216799 0.00113068 0.100813 0.861446 0.868305
ENSG00000165801 6285 1.01126 958.5 222.896 14:22228774:T:C;rs4982499 690344 0.000251569 -0.254107 0.404281 0.395236
ENSG00000165795 6284 1.00806 673.822 204.173 14:21088715:C:G;rs12147815 -450317 9.37313e-05 -0.215791 0.231338 0.235731
ENSG00000232070 6201 1.03445 752.385 213.693 14:22224901:T:G;rs12881794 657804 0.000240947 -0.39438 0.377024 0.380203
ENSG00000165804 6153 1.01764 742.773 210.592 14:21091364:C:A;rs12896466 -481518 6.08876e-06 -0.374274 0.0216978 0.0217908
ENSG00000258441 6331 1.04535 759.77 211.759 14:21782391:G:A;rs79979182 107331 6.96549e-05 -0.112809 0.156041 0.154039
ENSG00000092199 6359 1.04905 751.31 212.051 14:21045091:T:C;rs1652060 -692563 0.00110027 0.0628281 0.848305 0.847475
ENSG00000092200 6383 1.044 768.104 212.683 14:21861211:C:A;rs7152833 105112 3.22789e-05 -0.252137 0.0784922 0.0793281
ENSG00000092201 6326 1.02014 824.266 216.294 14:22099161:C:G;rs4315273 246735 5.27554e-05 -0.0386545 0.117392 0.120891
ENSG00000100888 6278 1.00424 974.997 225.085 14:21207556:C:T;rs944440 -716730 0.00133106 0.0937513 0.892157 0.891397
ENSG00000092203 6305 0.991458 820.64 217.328 14:21229715:A:G;rs73576096 -715042 0.00070773 -0.047502 0.73226 0.725296
ENSG00000129472 6305 1.01069 825.827 218.519 14:21944955:G:C;rs17516362 -178 3.97328e-06 -0.0678513 0.010299 0.0121298
ENSG00000165819 6296 1.0207 689.743 210.094 14:22153004:A:G;rs11627252 173486 0.00104344 0.0676683 0.824547 0.829094
ENSG00000165821 6242 1.01311 739.471 214.495 14:22619552:T:G;rs118085312 614201 7.96327e-05 -0.213088 0.160545 0.164626
ENSG00000256081 6355 0.977537 836.201 220.975 14:21987351:G:A;rs1263808 -67054 0.00104646 -0.321853 0.807258 0.821752
ENSG00000255569 6345 1.04066 703.272 211.018 14:22999799:T:G;rs61972369 909807 7.43434e-05 0.366671 0.153457 0.156149
ENSG00000256553 6388 1.02146 708.147 210.544 14:21264942:A:ATT;rs60568052 -846168 0.000124777 0.232255 0.255487 0.247986
ENSG00000211776 6400 0.996792 800.404 219.225 14:22892362:C:CAA;rs10631032 711817 0.000272061 0.213335 0.40217 0.400938
ENSG00000211777 6375 1.0588 725.05 212.319 14:21667071:A:AAAGG;rs35094658 -524890 0.000207835 -0.239431 0.342926 0.332519
ENSG00000211778 6351 1.02191 655.301 210.155 14:22204568:G:A;rs2049788 133 1.93252e-10 -0.345162 9.999e-05 2.45067e-06
ENSG00000211779 6319 1.06081 654.849 209.668 14:22735897:G:T;rs7141113 518434 4.95628e-05 -0.298987 0.104314 0.103878
ENSG00000240954 6317 1.0252 699.333 212.61 14:21338824:A:C;rs17097726 -879730 0.000538804 -0.290538 0.619814 0.610233
ENSG00000211780 6289 1.11995 589.524 203.528 14:22622321:AT:A;rs67851824 385591 0.000316956 -0.196143 0.438458 0.431343
ENSG00000211782 6252 1.02114 701.778 214.459 14:22282675:G:A;rs36128149 17215 3.48951e-09 0.38725 0.00019998 2.36117e-05
ENSG00000211784 6340 1.01356 623.141 208.781 14:22897428:GA:G;rs5807133 603791 0.000629979 0.186711 0.650422 0.658861
ENSG00000211785 6326 0.99645 453.755 190.653 14:22279687:C:T;rs35761773 -29736 1.74589e-05 -0.337381 0.0767923 0.0758079
ENSG00000211786 6313 1.0184 711.863 213.911 14:22320311:A:G;rs79521544 5591 7.07971e-05 0.190769 0.148252 0.145468
ENSG00000211787 6299 1.03526 652.002 209.462 14:21972988:G:C;rs12884313 -347748 3.19976e-05 -0.189667 0.0755924 0.0772063
ENSG00000211788 6261 1.03187 754.535 214.69 14:23229249:C:T;rs4982662 892228 0.000150115 0.170738 0.272455 0.264319
ENSG00000211789 6233 1.04876 482.277 198.118 14:23321113:C:G;rs61272647 965075 0.000659801 -0.178875 0.664675 0.664975
ENSG00000211790 6224 1.00315 727.639 216.307 14:21972988:G:C;rs12884313 -389626 0.000189317 -0.188721 0.313596 0.305571
ENSG00000256379 6225 1.01335 688.854 213.073 14:22351698:C:T;rs55977753 -19560 9.15625e-09 -0.552811 0.00029997 6.465e-05
ENSG00000211791 6218 1.03985 611.645 206.495 14:21634008:T:C;rs3897207 -752356 0.00119938 -0.168501 0.832086 0.848894
ENSG00000211792 6228 1.02803 687.467 213.267 14:22390185:A:G;rs12587146 -2055 3.0766e-08 0.298977 9.999e-05 0.000160575
ENSG00000211793 6262 1.03831 713.252 213.06 14:22623632:T:A;rs4334205 214318 0.000507962 -0.135251 0.590909 0.588413
ENSG00000211794 6260 1.03258 619.641 208.708 14:21972988:G:C;rs12884313 -460693 7.69089e-05 -0.171991 0.158612 0.155939
ENSG00000211795 6241 1.04451 677.441 211.48 14:22443412:T:TA;rs34220806 -3288 1.32451e-06 -0.1902 0.00309969 0.00439325
ENSG00000211796 6196 1.0451 570.982 204.817 14:21972988:G:C;rs12884313 -485748 0.000309991 -0.188179 0.434839 0.436675
ENSG00000211797 6188 1.03554 920.831 224.234 14:23041045:A:C;rs5742814 575266 0.000827291 -0.156639 0.744792 0.739335
ENSG00000211798 6185 0.993818 820.773 219.808 14:23276713:T:C;rs10131662 805367 0.000421852 -0.317216 0.54196 0.535005
ENSG00000211799 6183 1.02553 640 211.577 14:23204196:G:GA;rs59554191 728444 0.000153756 0.268869 0.264745 0.25621
ENSG00000211800 6148 1.04302 544.587 204.793 14:21990555:G:A;rs72683986 -518286 0.000754589 -0.266055 0.695622 0.690892
ENSG00000211801 6151 1.03357 729.441 216.781 14:23330382:C:CT;rs112840964 809608 4.95003e-05 0.189156 0.0955904 0.0967488
ENSG00000211802 6141 1.01562 714.529 216.769 14:22094914:C:T;rs61971844 -443907 7.5671e-05 0.202401 0.144653 0.14173
ENSG00000211803 6132 0.949753 572.096 206.154 14:21697527:CA:C;rs36094058 -857158 0.000723797 -0.243178 0.718593 0.719533
ENSG00000211804 6147 1.05184 623.365 208.623 14:21972988:G:C;rs12884313 -591322 0.000139482 -0.266575 0.240857 0.241252
ENSG00000211805 6150 1.01561 688.655 215.747 14:22783587:T:C;rs61649557 209966 0.000859163 -0.282531 0.740385 0.728602
ENSG00000211806 6146 1.03285 764.201 218.07 14:22458078:T:C;rs17113023 -122223 8.24109e-05 -0.283112 0.147249 0.149584
ENSG00000211807 6127 1.05964 593.971 206.665 14:22539108:C:T;rs2272547 -52169 0.000409604 0.138366 0.520812 0.506771
ENSG00000211809 6080 1.07857 709.093 214.653 14:21972988:G:C;rs12884313 -642962 0.000340245 -0.193087 0.443313 0.427464
ENSG00000211810 6049 1.03297 652.33 212.27 14:23330082:CTTTTTTTTTTTT:C 698947 7.73757e-05 -0.20835 0.142816 0.146799
ENSG00000259092 6043 1.03543 599.686 209.255 14:22619546:GT:G;rs34994486 -16780 5.19337e-05 -0.253721 0.104795 0.107187
ENSG00000211812 6019 1.02488 655.44 213.474 14:22674404:T:C;rs61972231 3926 7.72781e-20 -0.573546 9.999e-05 9.38294e-15
ENSG00000211813 6023 1.01579 601.906 209.547 14:23606432:C:T;rs17127010 931013 2.00888e-05 -0.350994 0.0511949 0.0511033
ENSG00000211814 6081 1.03241 600.875 209.121 14:22640940:A:T;rs12434896 -48853 1.39255e-06 -0.214432 0.00359964 0.00489307
ENSG00000211815 6091 1.03903 594.659 209.875 14:23649307:A:G;rs112238651 954665 0.000466617 -0.231166 0.523536 0.525339
ENSG00000211816 6182 1.04413 628.536 209.218 14:22733694:C:G;rs7147116 -6158 1.20444e-26 -0.677748 9.999e-05 1.07742e-20
ENSG00000211817 6185 1.03346 614.955 207.686 14:23649307:A:G;rs112238651 900318 0.00104579 -0.226365 0.802727 0.80814
ENSG00000211818 6166 1.07409 674.504 211.492 14:23131726:C:T;rs34226211 359786 0.00114234 -0.151378 0.833472 0.822193
ENSG00000211819 6133 1.02091 538.149 202.714 14:22038450:G:A;rs11626669 -744473 0.00217438 0.296957 0.947917 0.951691
ENSG00000211820 6121 1.0017 734.032 218.677 14:23617748:C:A;rs111573533 829127 0.00023916 -0.193248 0.349878 0.344561
ENSG00000211821 6149 1.09403 569.736 204.756 14:22165661:A:G;rs12435783 -725702 0.000164851 -0.336041 0.261426 0.26272
ENSG00000228985 6158 1.01188 629.946 210.106 14:23663685:A:G;rs2331940 745579 3.93799e-06 -0.556324 0.0111989 0.0133338
ENSG00000211825 6158 1.02482 645.008 211.589 14:22453863:A:G;rs80059204 -465219 8.84856e-06 -0.480104 0.0224978 0.0242534
ENSG00000211826 6178 0.999519 676.662 214.908 14:22467574:A:T;rs77442800 -456668 0.000329296 -0.579052 0.437691 0.438105
ENSG00000211827 6187 1.02396 670.142 213.547 14:23663685:A:G;rs2331940 738003 2.19679e-05 -0.276758 0.0446955 0.0512215
ENSG00000211828 6187 1.02518 723.607 215.638 14:23611447:G:A;rs73598469 683356 0.000173735 -0.34329 0.284375 0.280579
ENSG00000211829 6172 1.03276 657.796 211.942 14:22446573:C:G;rs34513196 -485352 9.31336e-05 -0.283928 0.181209 0.173693
ENSG00000256590 6169 1.04004 648.298 211.37 14:21976476:T:C;rs1268403 -962215 1.47334e-05 -0.342489 0.0331967 0.0361311
ENSG00000251002 6158 1.03261 673.75 213.547 14:22897428:GA:G;rs5807133 -54521 6.09399e-06 0.222029 0.0138986 0.0162676
ENSG00000211840 6143 1.0579 640.56 207.455 14:22859998:TC:T;rs11330395 -98479 0.000603808 0.295961 0.640435 0.650376
ENSG00000211844 6132 1.03109 524.57 200.744 14:22189306:A:G;rs8019537 -773606 0.000347336 -0.331114 0.487105 0.485518
ENSG00000211845 6132 1.03265 597.709 209.705 14:22355932:T:A;rs368559212 -607875 0.000352548 -0.412716 0.459807 0.448304
ENSG00000211850 6134 0.996453 664.952 214.507 14:22975700:T:G;rs969914 5114 0.000277903 0.29831 0.395965 0.391513
ENSG00000211858 6129 1.01563 707.841 217.073 14:22884832:T:TCCCAGCTAGTGGGCTC;rs71115549 -95120 0.000895483 -0.360221 0.738745 0.739832
ENSG00000211871 6112 1.0173 531.265 203.65 14:23649307:A:G;rs112238651 654686 0.000394505 -0.363799 0.516245 0.505093
ENSG00000211877 6100 1.00877 715.706 217.231 14:23895083:T:C;rs3729818 894193 0.000545172 -0.170186 0.596188 0.585276
ENSG00000211879 6093 1.05846 590.766 208.063 14:23757707:C:T;rs7143331 755261 0.000929143 0.333427 0.754333 0.74966
ENSG00000211880 6087 1.03777 527.829 203.565 14:22445355:A:G;rs12587312 -559148 5.71401e-05 -0.289305 0.122207 0.123376
ENSG00000211886 6074 1.12387 479.428 195.005 14:23726378:T:A;rs7142071 714255 0.00114698 -0.389223 0.845439 0.824838
ENSG00000229164 6036 1.02321 616.369 210.653 14:23330082:CTTTTTTTTTTTT:C 313634 0.000140275 -0.161758 0.241321 0.238171
ENSG00000129562 5950 1.02481 652.042 214.994 14:23047022:G:A;rs5742771 -11154 3.38223e-08 0.149972 0.00039996 0.000152078
ENSG00000100439 5921 1.06152 618.249 210.045 14:22194440:T:C;rs113311718 -872707 0.000773279 0.0861395 0.692734 0.690136
ENSG00000155463 5857 1.01687 678.692 216.878 14:23551254:A:C;rs10498279 315522 2.36165e-05 0.0773561 0.0470953 0.0498297
ENSG00000215306 5889 1.02515 609.787 211.139 14:23339796:AC:A;rs34050437 48045 3.14751e-05 0.417263 0.069793 0.0690584
ENSG00000155465 5881 1.02401 594.773 210.799 14:24196136:G:A;rs10143543 897106 0.00150613 0.11885 0.871192 0.871275
ENSG00000172590 5880 1.11608 718.087 216.659 14:23719691:C:CA;rs71425078 420602 0.00120365 0.0697878 0.80791 0.807211
ENSG00000157227 5873 1.03509 621.469 211.638 14:23349916:T:TA;rs35462909 44149 4.83224e-05 0.360028 0.0958904 0.0963896
ENSG00000197324 5797 1.03572 613.826 212.61 14:23340465:T:C;rs7149064 -358 0.00060836 0.186479 0.611111 0.59606
ENSG00000139890 5764 1.03196 725.254 219.006 14:23280047:C:T;rs12881095 -72328 0.000281715 -0.24859 0.362813 0.365482
ENSG00000100461 5634 0.988238 547.521 208.696 14:23271146:A:G;rs35431366 -117248 0.000326927 -0.123422 0.434085 0.429615
ENSG00000100462 5562 1.04439 606.285 211.103 14:23411054:C:G;rs7147394 12259 1.33452e-06 0.12017 0.00209979 0.00401965
ENSG00000257285 5562 1.02978 572.949 208.817 14:23440049:G:A;rs59841088 41230 6.54313e-08 -0.455595 0.00029997 0.000338051
ENSG00000092036 5613 1.01997 635.927 214.471 14:23411054:C:G;rs7147394 -15317 5.18355e-11 0.321679 9.999e-05 5.28606e-07
ENSG00000129474 5591 1.01878 623.502 213.486 14:23241426:C:T;rs77556797 -210426 0.000324951 -0.360632 0.41092 0.411586
ENSG00000100802 5590 1.01588 602.28 211.31 14:23598128:T:G;rs2239629 118752 0.000239604 -0.0778748 0.349511 0.34307
ENSG00000100804 5581 1.06512 624.405 212.696 14:24032546:G:A;rs115840637 528106 0.000682404 0.0977706 0.640026 0.626566
ENSG00000139880 5552 1.06013 554.05 205.559 14:23312208:A:G;rs12893368 -214540 0.000351519 0.338281 0.465365 0.447728
ENSG00000179933 5485 1.06148 584.571 208.623 14:24326059:CTT:C 762084 0.00101986 -0.0474135 0.786332 0.768134
ENSG00000100813 5484 1.07344 614.424 211.516 14:23598128:T:G;rs2239629 33304 0.00100755 -0.0524988 0.762376 0.75389
ENSG00000092067 5463 0.984917 667.941 218.434 14:22700988:A:G;rs7156103 -887838 0.00364161 -0.234862 0.988154 0.987342
ENSG00000092068 5227 1.06301 551.415 207.735 14:24161952:C:T;rs11850457 509068 0.00032571 -0.412778 0.408405 0.403426
ENSG00000215277 5224 1.02785 595.699 213.753 14:23649115:CT:C;rs33938109 -5411 0.000339887 0.447708 0.411595 0.402747
ENSG00000129473 4882 1.01818 623.951 217.595 14:23769136:G:T;rs112839731 1136 0.000680916 -0.115195 0.601924 0.599264
ENSG00000215271 4883 0.97788 602.871 216.197 14:23205238:T:C;rs77774295 -563419 0.00163507 -0.0647055 0.881938 0.871915
ENSG00000235194 4880 1.03615 572.648 212.234 14:23551254:A:C;rs10498279 -220804 0.000359234 0.130683 0.426502 0.41482
ENSG00000100836 4859 1.06351 617.926 215.079 14:24028679:T:G;rs12651 238180 0.0015487 0.0789949 0.848305 0.853552
ENSG00000268702 4858 1.04965 568.484 211.614 14:24032546:G:A;rs115840637 241061 0.000582236 0.593208 0.55766 0.556707
ENSG00000092096 4909 1.10127 402.943 195.711 14:23596740:A:G;rs11625112 -225382 0.000604367 0.245518 0.576945 0.570992
ENSG00000166091 4932 1.0277 554.747 211.845 14:24764186:G:C;rs10146996 918168 2.17476e-05 0.300042 0.0422958 0.044316
ENSG00000129460 5063 1.01505 577.28 213.364 14:23927928:T:A;rs1956955 -10970 0.000100927 0.072207 0.167531 0.163164
ENSG00000157306 5250 1.01636 597.853 213.656 14:23296636:GA:G;rs34299708 -684334 0.000483174 0.127597 0.509934 0.512594
ENSG00000259431 5235 1.02081 501.051 208.817 14:24653187:A:G;rs1543518 627970 0.000111504 -0.182671 0.174026 0.175255
ENSG00000258727 5208 1.00295 622.971 217.267 14:23260024:T:C;rs28502733 -770283 0.000337423 -0.0836676 0.389646 0.396383
ENSG00000213983 5171 1.01481 506.466 209.389 14:24963525:G:A;rs79062381 926245 0.000750808 -0.0727287 0.634347 0.6311
ENSG00000092051 5091 1.0401 522.244 208.61 14:24487414:C:T;rs58378559 439404 0.000117764 -0.431358 0.177325 0.183853
ENSG00000157326 4836 1.0436 495.112 210.969 14:24484007:G:T;rs112424117 61211 2.44369e-07 -0.222425 0.00049995 0.000728872
ENSG00000187630 4879 1.0338 482.184 210.41 14:24557861:CT:C 118712 2.86363e-05 -0.242025 0.0486951 0.0504285
ENSG00000215256 4911 1.02126 487.567 211.164 14:24423007:G:A;rs17099455 -35042 6.58558e-24 -0.243573 9.999e-05 3.43011e-18
ENSG00000186648 4944 1.08949 471.954 205.206 14:23662960:CA:C;rs71115601 -858247 0.000453149 -0.388145 0.470395 0.455227
ENSG00000100889 4962 1.06332 424.504 203.857 14:25425282:A:G;rs4981565 862019 0.00144963 -0.0741384 0.808562 0.79698
ENSG00000100897 4981 0.988936 478.663 211.383 14:25075057:G:A;rs17200187 491652 0.000498509 0.0748721 0.479177 0.479137
ENSG00000129535 4982 0.951297 525.26 219.565 14:24647522:G:T;rs3736840 63298 0.00199577 0.151228 0.856287 0.868847
ENSG00000139914 4983 1.00229 530.726 215.541 14:23898884:CA:C;rs58343268 -701601 0.000898514 -0.322138 0.662037 0.655118
ENSG00000092010 4989 1.03942 333.52 193.291 14:24948751:C:T;rs4982934 343383 0.00260196 0.103399 0.922581 0.92613
ENSG00000259321 4991 1.01396 470.52 210.702 14:24229441:A:G;rs189474798 -379214 4.21347e-05 -0.183861 0.0710929 0.071827
ENSG00000100908 4992 1.0447 466.214 209.376 14:24610733:T:C;rs2236352 -65 4.13417e-07 -0.17985 0.00079992 0.00118519
ENSG00000092098 5003 1.01373 487.038 211.808 14:25321902:C:T;rs854321 706009 0.000492039 -0.122974 0.462142 0.465301
ENSG00000100911 5003 0.995167 361.19 197.218 14:23863152:A:G;rs28730773 -753628 6.66995e-05 0.223742 0.134543 0.132359
ENSG00000259529 5000 1.03151 513.61 215.042 14:24951067:T:G;rs911375 330639 0.000317163 0.219973 0.327231 0.329116
ENSG00000199804 5012 1.01285 382.045 198.507 14:24464081:T:C;rs7142727 -163732 0.000232606 -0.326995 0.315972 0.31629
ENSG00000213928 5015 1.00416 473.094 210.993 14:24943362:C:T;rs34810570 313099 0.000173708 0.20455 0.228018 0.227183
ENSG00000100918 5014 1.01724 470.179 210.276 14:24655292:A:C;rs66947172 14229 2.94027e-06 0.234584 0.00749925 0.0074649
ENSG00000196497 5050 1.05428 428.742 206.154 14:24651624:CAG:C;rs149643983 -6547 0.000773708 0.336879 0.608141 0.591279
ENSG00000100926 5034 1.03101 451.547 209.231 14:24200088:G:A;rs7159172 -482592 0.00025599 -0.128997 0.29269 0.29086
ENSG00000254505 5025 1.01261 498.435 213.68 14:24662857:A:T;rs67327123 -20219 1.8157e-05 -0.116266 0.0290971 0.0335399
ENSG00000260669 5024 1.00883 461.473 208.975 14:23723553:T:A;rs10400701 -961641 0.000784938 -0.134274 0.61411 0.617045
ENSG00000100938 5017 1.01193 458.193 207.589 14:25160945:A:G;rs4981547 459316 0.00293285 0.0738216 0.949715 0.951133
ENSG00000129559 5016 1.01952 417.114 204.951 14:23863802:G:T;rs445754 -837859 0.00223169 0.073409 0.892157 0.898445
ENSG00000092330 5003 1.01173 333.087 195.37 14:24943362:C:T;rs34810570 231481 0.00287731 0.0594945 0.94702 0.936454
ENSG00000092295 5000 1.05484 471.051 208.282 14:24730462:A:G;rs2748516 -3177 8.73409e-08 0.415391 0.00029997 0.000299415
ENSG00000100949 5000 1.03581 411.189 202.458 14:25605935:C:G;rs1241491 864989 0.00134319 -0.0909401 0.793814 0.78385
ENSG00000157379 5095 0.992003 481.412 214.142 14:24716596:AT:A;rs59872234 -52444 0.000147254 0.140687 0.195317 0.191108
ENSG00000196943 5095 1.03686 351.738 198.653 14:25128403:C:G;rs73600941 359334 0.000752737 -0.0745669 0.598326 0.586348
ENSG00000272658 5129 1.03849 441.613 206.799 14:24661706:T:C;rs2281704 -116456 9.92202e-05 -0.271993 0.144653 0.145276
ENSG00000136305 5143 1.0579 459.139 209.218 14:24061464:T:A;rs76062812 -719173 0.000360134 -0.136177 0.367205 0.362583
ENSG00000213903 5143 0.994818 527.859 217.583 14:25319380:T:G;rs854316 538723 0.000280582 -0.153331 0.308095 0.306202
ENSG00000129467 5239 1.06825 415.778 204.817 14:24229640:G:A -574660 0.00182415 -0.187811 0.853367 0.84322
ENSG00000129465 5262 0.968537 475.227 214.507 14:24830850:T:C;rs1950500 21598 0.00259642 -0.0747301 0.918349 0.920304
ENSG00000205978 5274 1.02317 385.447 203.042 14:25479542:C:T;rs11850957 611549 1.71102e-05 0.359277 0.0354965 0.0360074
ENSG00000100441 5364 1.03817 432.411 207.443 14:24903964:T:C;rs12891613 5471 1.46266e-13 -0.143917 9.999e-05 3.18659e-09
ENSG00000139899 5365 1.04252 406.925 204.379 14:24898751:G:A;rs2273629 -1410 1.27523e-13 0.476966 9.999e-05 3.49949e-09
ENSG00000100445 5382 1.03964 454.678 209.68 14:24911503:TGCGCCGCCCA:T;rs144944356 -609 8.70234e-14 0.337355 9.999e-05 1.59378e-09
ENSG00000100448 5518 1.05176 441.721 206.872 14:25045589:A:G;rs12878578 122 1.34347e-10 -0.943044 9.999e-05 1.06359e-06
ENSG00000100450 5559 1.05017 503.928 211.82 14:25073697:G:A;rs72681011 -5209 0.000347278 0.347097 0.371153 0.363144
ENSG00000100453 5598 1.01088 401.516 204.221 14:24165672:C:T;rs2118499 -937802 0.000560968 0.289538 0.508638 0.507068
ENSG00000092140 3491 1.02248 314.663 207.03 14:31362034:A:G;rs112481214 333704 0.00071082 -0.0746515 0.459385 0.460956
ENSG00000092108 3484 1.03111 313.204 208.501 14:31134714:T:C;rs230356 43395 1.57966e-13 -0.101461 9.999e-05 2.47644e-09
ENSG00000100473 3914 1.02116 293.251 206.75 14:31334591:T:G;rs179649 -9130 1.74121e-07 0.420076 0.00019998 0.000479704
ENSG00000100478 4127 1.02974 341.052 207.662 14:31468839:A:G;rs56251680 -25474 0.000145974 0.113163 0.15192 0.153656
ENSG00000196792 4120 1.05415 333.234 205.498 14:30515371:A:G;rs225962 -980237 0.000211745 -0.0850298 0.207289 0.203733
ENSG00000092148 3998 1.06258 344.731 209.875 14:30833031:C:T;rs9671538 -843980 0.00277925 0.0551433 0.853367 0.862968
ENSG00000129493 4182 1.02956 305.204 203.82 14:31811515:G:A;rs75896491 -78274 4.22326e-05 -0.158326 0.0554945 0.0570891
ENSG00000129480 4241 1.05989 294.516 200.319 14:31903272:A:C;rs12891556 -23445 0.000146958 -0.0858142 0.157638 0.156466
ENSG00000151413 4365 1.03286 332.057 204.671 14:32109820:CA:C;rs59871107 150657 0.000117331 0.127133 0.139415 0.136818
ENSG00000100852 4733 1.0346 436.56 207.954 14:32400666:C:T;rs1278897 -144655 2.46352e-05 0.10396 0.0387961 0.0439288
ENSG00000258655 4735 1.03232 411.116 204.732 14:32408102:T:C;rs1278917 -137898 0.00144463 0.235576 0.805958 0.787864
ENSG00000202337 4973 1.03807 473.318 206.762 14:33497971:A:G;rs10130782 825495 6.13613e-05 -0.436721 0.107105 0.105502
ENSG00000151320 5016 1.02541 541.522 212.574 14:32693411:A:G;rs7152132 -105069 1.25826e-06 0.348244 0.00289971 0.00351914
ENSG00000165389 5632 1.04402 601.738 209.924 14:33950855:C:T;rs7152665 -980708 0.000225893 0.100156 0.332117 0.327013
ENSG00000129521 5633 1.07111 539.337 204.489 14:34829879:G:A;rs1958583 -102102 0.00064061 -0.130293 0.637174 0.627325
ENSG00000129518 5559 1.06237 609.226 210.276 14:34649554:AAAAT:A;rs10548354 -359363 0.000643002 -0.056276 0.630353 0.622267
ENSG00000240463 5508 1.01768 508.459 202.884 14:34567138:A:G;rs797355 -471198 0.000597707 0.409588 0.6229 0.6216
ENSG00000129515 5452 1.04087 516.204 205.851 14:34992445:C:CT;rs71453625 -106945 0.000231252 -0.0962395 0.318182 0.324727
ENSG00000165410 5349 1.04372 495.568 206.993 14:35178281:C:T;rs11849114 -5749 4.8201e-06 0.153286 0.009999 0.0123393
ENSG00000258738 5181 1.0353 403.684 203.042 14:35348201:T:G;rs72678789 4651 1.11e-05 -0.14182 0.0235976 0.0251238
ENSG00000198604 5184 0.95507 492.442 214.264 14:34467133:T:A;rs7148074 -877721 0.00237927 -0.128539 0.912489 0.915117
ENSG00000100883 5094 0.966646 271.421 186.896 14:34775593:G:GA;rs34632289 -675571 0.00206495 0.0499953 0.890569 0.881663
ENSG00000258704 5090 1.07597 329.834 196.768 14:34566045:TA:T;rs10712268 -885694 0.000803439 -0.14351 0.590212 0.582471
ENSG00000151327 5043 1.02102 366.051 200.574 14:35444425:G:A;rs799469 -69689 2.16534e-06 -0.115561 0.00759924 0.00695113
ENSG00000100890 5072 1.0252 354.345 203.468 14:35598370:C:T;rs28765972 7317 6.24167e-10 0.222214 9.999e-05 5.95681e-06
ENSG00000092020 5073 1.04052 368.103 204.525 14:35592538:C:G;rs941653 814 1.27992e-13 -0.253908 9.999e-05 3.22996e-09
ENSG00000258790 5074 1.04907 367.769 204.124 14:35590310:C:T;rs6571694 -1446 4.67058e-06 0.273896 0.00839916 0.00980094
ENSG00000240392 4911 1.03589 307.952 199.127 14:34906503:C:G;rs10147869 -825166 0.000455055 0.397427 0.404118 0.394466
ENSG00000100902 4872 1.02838 300.463 199.467 14:36428279:G:A;rs11156894 680439 5.48306e-05 0.109474 0.0791921 0.0812079
ENSG00000100906 4702 1.02677 278.355 201.024 14:35603079:G:A;rs12879140 -270877 1.1511e-05 -0.141996 0.0190981 0.0199857
ENSG00000174373 4480 1.06242 295.654 201.96 14:36132999:G:A;rs28672082 -145512 5.53293e-13 0.245151 9.999e-05 8.10093e-09
ENSG00000100916 4500 1.06034 253.317 194.179 14:36402087:G:A;rs1168979 106562 0.000664485 -0.122681 0.471059 0.461322
ENSG00000151332 4532 1.03205 314.636 205.522 14:36758958:C:A;rs4900733 -30925 1.95502e-10 -0.119415 9.999e-05 1.51786e-06
ENSG00000259070 4832 1.03975 303.902 204.489 14:39297888:G:GAC;rs111900225 -119590 1.80366e-14 -0.736046 9.999e-05 5.03564e-10
ENSG00000100934 4939 1.10176 234.524 192.598 14:39482017:G:C;rs8009457 -96834 0.00232144 0.0701547 0.79634 0.797312
ENSG00000092208 4947 1.043 224.374 193.437 14:38912115:A:AT;rs34182201 -671313 0.0076434 -0.0687474 0.983301 0.984304
ENSG00000182400 5052 1.02136 259.04 199.309 14:40117812:G:T;rs1956154 478075 0.000407227 -0.0524658 0.32332 0.323592
ENSG00000100941 5046 1.0063 291.641 206.75 14:39578227:ATTGT:A;rs141043678 -66161 0.00375989 0.0527764 0.917507 0.910897
ENSG00000259083 5043 1.09564 230.498 192.501 14:39690243:C:CAAACAAACAA;rs112895871 45158 0.000556179 0.460281 0.39534 0.381266
ENSG00000150527 4958 1.06202 231.728 194.701 14:40107340:C:T;rs149043308 372851 0.00114333 -0.171682 0.575949 0.580764
ENSG00000258940 4957 1.07064 213.249 190.033 14:39842510:CA:C;rs34602556 106244 0.000101976 0.269107 0.116967 0.115523
ENSG00000165355 5018 1.08833 216.397 192.902 14:38955843:T:C;rs12435069 -945862 0.00100359 0.0535454 0.537017 0.520528
ENSG00000259051 4409 1.03195 304.956 205.96 14:42823557:C:T;rs2626410 -945910 0.000627755 0.193986 0.429061 0.420491
ENSG00000259000 3885 1.03933 201.068 198.604 14:44557654:G:GATA;rs111871691 -777797 0.000795496 0.294041 0.412954 0.405535
ENSG00000179476 4046 1.03609 202.276 199.711 14:45395275:C:T;rs17115692 28776 4.88277e-10 -0.178308 9.999e-05 3.23773e-06
ENSG00000198718 4155 1.03929 207.284 200.89 14:45382386:G:C;rs73348959 -49026 8.73495e-05 -0.0965372 0.0722928 0.0755774
ENSG00000179454 4231 1.03414 168.239 190.908 14:44854593:T:G;rs114503267 -656933 4.49639e-05 -0.118722 0.0513949 0.0518156
ENSG00000185246 4223 1.05356 205.87 200.999 14:44630728:A:G;rs35981389 -922575 0.00222608 -0.0630271 0.69659 0.690821
ENSG00000100442 4287 1.03909 196.793 201.79 14:44794772:C:T;rs10149789 -809751 0.000169299 0.082148 0.120154 0.118947
ENSG00000187790 4283 1.04514 187.77 198.945 14:45636507:G:A;rs17115860 31363 0.000164388 0.0912613 0.119067 0.119094
ENSG00000129534 4482 1.04429 164.178 195.613 14:45384246:T:G;rs73348966 -338498 2.3255e-05 -0.142163 0.0207979 0.0240749
ENSG00000258486 4226 1.07798 233.31 190.057 14:49832772:A:C;rs1958780 -220526 0.000155777 -0.401992 0.170412 0.1713
ENSG00000213741 4212 1.06146 259.471 194.908 14:49390333:C:CA;rs60267583 -675076 0.00454501 -0.14579 0.94702 0.95191
ENSG00000165501 4212 1.0628 285.05 200.513 14:50069930:G:T;rs7151032 4514 2.48922e-12 0.158445 9.999e-05 3.32126e-08
ENSG00000258568 4205 1.02851 275.094 200.489 14:50059081:GT:G -7632 1.06184e-06 0.373033 0.00279972 0.00276488
ENSG00000165502 4189 1.03378 289.786 203.662 14:50090603:A:G;rs1957977 3199 3.5268e-12 0.137111 9.999e-05 5.29405e-08
ENSG00000168282 4189 1.0569 264.993 198.288 14:50096952:C:CAAATAAAT 9462 3.83317e-05 0.0709436 0.0461954 0.0512244
ENSG00000258377 4185 1.05277 264.116 196.015 14:50666263:C:T;rs1955924 576064 0.00111602 -0.287666 0.62956 0.61526
ENSG00000165506 4189 1.04276 275.04 199.358 14:50123830:C:CA 21881 0.000249006 -0.123464 0.234591 0.232688
ENSG00000100479 4073 1.14471 249.224 189.121 14:51094401:C:T;rs17122701 939260 0.00697855 -0.19007 0.983301 0.98773
ENSG00000197776 4083 1.0765 258.124 196.246 14:50224549:G:A;rs8005946 64725 9.65211e-05 0.207982 0.0984902 0.107683
ENSG00000165516 4124 1.01359 256.9 198.276 14:50993079:G:A;rs12880246 758752 0.00126546 -0.0820645 0.628374 0.639727
ENSG00000165525 4154 1.06872 270.513 196.671 14:49779543:T:C;rs4430670 -540379 0.000212585 -0.0730614 0.21742 0.209239
ENSG00000266037 4156 1.05729 270.12 195.492 14:49331249:G:A;rs4284555 -989384 0.00019154 0.845305 0.202591 0.204117
ENSG00000265150 4140 1.03913 302.851 201.984 14:51259801:G:A;rs6572697 930233 5.85765e-06 0.614331 0.00979902 0.0112402
ENSG00000165527 4154 1.01425 285.141 198.811 14:49454507:A:G;rs8008083 -905304 0.000614169 0.0506601 0.467539 0.461561
ENSG00000258946 4210 1.06268 304.787 200.793 14:50444392:T:C;rs6572633 15713 6.29714e-07 0.492542 0.00069993 0.00156569
ENSG00000214900 4277 1.05348 327.57 203.042 14:50480794:G:A;rs2355657 6555 1.10186e-08 -0.210559 9.999e-05 4.80404e-05
ENSG00000258929 4293 1.02501 325.359 202.349 14:50499969:G:A;rs7140932 -7979 6.70535e-05 -0.168483 0.0942906 0.094373
ENSG00000273307 4413 1.0287 308.023 200.124 14:51441852:A:G;rs8019409 885958 0.00028228 -0.416453 0.284375 0.282434
ENSG00000100483 4427 1.02987 368.176 205.972 14:50588249:A:G;rs57399471 4930 0.000207779 -0.12285 0.228852 0.22707
ENSG00000100485 4416 1.07036 335.511 200.55 14:50408634:CTTTTTTTTTTTTTTT:C -289643 0.000275546 -0.134328 0.287478 0.277343
ENSG00000125375 4422 1.04988 330.632 198.774 14:50799338:T:C;rs7141289 20293 0.000131094 -0.0760618 0.174421 0.17107
ENSG00000087299 4422 1.05796 355.761 202.483 14:51774687:T:C;rs11157812 995420 0.000805953 0.143386 0.576281 0.566483
ENSG00000259071 4391 1.12139 268.488 187.601 14:51310200:G:T;rs8015151 515572 0.00156304 0.136052 0.786332 0.76852
ENSG00000100490 4354 1.03257 383.702 206.361 14:51574856:C:T;rs12436120 691676 0.000129471 0.153972 0.161922 0.161254
ENSG00000198513 4425 1.06671 346.821 199.212 14:50951426:G:A;rs73286590 -47802 0.000447572 0.197508 0.413807 0.412758
ENSG00000012983 4427 0.993894 417.967 209.693 14:51771603:C:T;rs3890772 743758 0.00338121 0.075098 0.947917 0.951099
ENSG00000269906 4402 1.00787 385.112 204.404 14:51825319:C:T;rs8020824 695422 0.000830963 0.414974 0.613734 0.610035
ENSG00000151748 4404 1.06353 467.133 209.376 14:51172467:T:C;rs10133683 37417 0.000168587 -0.110955 0.206818 0.205636
ENSG00000270062 4456 1.0504 413.364 204.756 14:51218537:G:A;rs61985508 27546 0.000191826 -0.167045 0.237204 0.236521
ENSG00000100503 4650 1.07581 370.678 194.811 14:50346226:C:CT;rs56671422 -951614 0.00295175 -0.114403 0.953333 0.952407
ENSG00000100504 4818 1.08077 484.567 206.313 14:51524670:T:C;rs7160975 113215 0.00256056 -0.192914 0.946125 0.938727
ENSG00000100505 4909 1.04248 480.97 208.708 14:52079265:T:G;rs1950926 516485 0.000472768 0.390485 0.474633 0.463682
ENSG00000139921 5347 1.04734 445.034 203.346 14:51722826:G:C;rs4901096 15945 0.000114802 0.0950332 0.177011 0.179065
ENSG00000139926 5472 1.03721 474.017 203.966 14:52033803:T:C;rs4371085 77984 1.07077e-10 0.476987 9.999e-05 1.48396e-06
ENSG00000186469 5382 1.08133 377.052 194.762 14:52379058:T:C;rs34782634 86144 0.00109698 -0.0697763 0.758908 0.74397
ENSG00000087302 5234 1.01543 494.958 212.55 14:52242552:C:G;rs60012078 -213642 0.000573612 0.0666074 0.50251 0.508985
ENSG00000087303 5224 1.0376 432.523 206.191 14:52424493:C:T;rs57859518 -111220 0.000160811 0.414533 0.211315 0.212051
ENSG00000168229 5352 1.05188 432.674 206.762 14:52630696:G:T;rs10129786 -103736 2.37255e-10 -0.307182 9.999e-05 1.72766e-06
ENSG00000261208 5390 1.04326 430.962 205.729 14:52741950:A:G;rs810633 -11566 1.19433e-05 0.437251 0.0230977 0.0247447
ENSG00000125384 5419 1.05709 402.468 203.735 14:52852081:T:C;rs144428988 71057 4.90232e-05 -0.0886785 0.0761924 0.0787349
ENSG00000087301 5497 1.04217 304.281 195.65 14:53008216:T:C;rs10140315 -11025 0.000448858 0.10806 0.415008 0.413856
ENSG00000180998 5497 1.00126 400.721 208.708 14:53829575:T:C;rs1255279 809708 0.00185416 -0.373192 0.822514 0.8277
ENSG00000197930 5364 1.0348 359.198 205.717 14:53163864:G:C;rs4901294 1245 1.9617e-17 -0.316662 9.999e-05 1.64309e-12
ENSG00000100519 5368 1.01089 349.564 203.832 14:53160317:G:C;rs2357805 -13574 1.62078e-06 -0.0833679 0.00489951 0.00470953
ENSG00000198252 5365 1.0589 324.191 197.267 14:53240059:AT:A;rs201205124 43160 4.53741e-07 0.0865288 0.0009999 0.00157803
ENSG00000259049 5362 0.977629 310.682 199.078 14:53428573:A:C;rs59825463 186617 9.93051e-05 -0.340994 0.152012 0.15224
ENSG00000100522 5333 1.07529 342.016 200.136 14:54203194:T:C;rs8009915 944807 0.000580113 0.0712122 0.482177 0.467381
ENSG00000100523 5003 1.01697 300.499 201.802 14:53597241:A:G;rs10148485 -22760 5.3446e-14 0.243653 9.999e-05 2.74232e-09
ENSG00000237356 4870 1.02328 332.847 207.237 14:52733137:C:A;rs11623990 -902636 0.00658531 0.272223 0.986207 0.987365
ENSG00000100526 4116 1.05554 281.074 197.607 14:55463261:T:C;rs10142619 599693 0.000994184 -0.261849 0.595479 0.588078
ENSG00000100528 4135 1.00626 310.53 206.069 14:54187879:A:C;rs403178 -720271 0.000201799 -0.0764475 0.200561 0.198827
ENSG00000197045 4269 1.08084 244.505 190.896 14:54774934:T:G;rs9323260 -180981 0.00157143 0.0811075 0.738745 0.722139
ENSG00000100532 4291 1.05921 325.486 204.829 14:55186439:A:T;rs720070 209908 0.000350721 0.0891759 0.291412 0.294128
ENSG00000020577 4331 1.01506 192.41 179.248 14:55075505:T:C;rs61975128 41689 0.00158749 -0.238895 0.757186 0.755178
ENSG00000131979 4482 0.965442 225.241 187.929 14:55340247:G:C;rs142911846 -29324 0.000257359 -0.157902 0.30024 0.303483
ENSG00000198554 4567 0.99347 379.813 213.729 14:55478356:C:T;rs60028867 -15468 0.000670231 0.109242 0.459174 0.464625
ENSG00000180008 4569 1.04871 332.718 206.264 14:55585938:T:C;rs112151401 91989 0.000414226 0.0988987 0.326271 0.331391
ENSG00000168175 4592 1.01802 339.438 206.665 14:55229576:C:CT;rs35747854 -288774 0.00165741 -0.0436122 0.750375 0.751641
ENSG00000131981 4610 0.995785 381.87 210.981 14:55657310:T:C;rs10138287 66481 0.000225104 0.138937 0.232143 0.232295
ENSG00000126787 4556 1.05036 372.362 207.164 14:56342569:T:C;rs10144952 684172 5.69326e-05 -0.540302 0.0709929 0.0745487
ENSG00000178974 4724 1.06975 266.777 191.978 14:56380471:C:T;rs8016568 642449 0.00102621 -0.0732512 0.619814 0.623032
ENSG00000259318 4661 1.03433 380.859 209.06 14:55357742:A:G;rs57095876 -504210 0.00100667 0.334588 0.624065 0.612471
ENSG00000126775 4677 1.01076 377.762 208.939 14:56302022:CTATA:C;rs201986607 423445 0.000949751 0.0642182 0.601562 0.602438
ENSG00000126777 5009 0.977258 483.684 218.325 14:56034216:G:A;rs77761669 8425 0.000338971 0.0701461 0.330145 0.329655
ENSG00000186615 5041 1.05124 402.003 205.23 14:56302022:CTATA:C;rs201986607 255193 4.27377e-05 0.281513 0.0664934 0.067578
ENSG00000139946 5183 1.04506 416.485 204.428 14:55600430:G:T;rs73271727 -984103 0.00264116 -0.155036 0.924284 0.926851
ENSG00000259483 5098 1.03937 435.612 207.492 14:56768844:C:G;rs1152468 -8636 1.59723e-09 -0.432633 9.999e-05 1.01001e-05
ENSG00000259719 5098 1.03507 398.316 202.641 14:57127852:A:G;rs60995525 350253 0.000257963 0.284074 0.316772 0.307441
ENSG00000070269 4946 0.988458 290.977 189.559 14:57087118:A:G;rs10139575 132045 8.44283e-05 0.102827 0.170877 0.16571
ENSG00000053770 4837 1.06675 387.617 202.568 14:57194830:T:TA;rs34418289 -540798 0.000194255 -0.0706518 0.238504 0.232444
ENSG00000070367 4837 1.01399 377.013 203.613 14:57194830:T:TA;rs34418289 -540897 0.000153591 -0.0849562 0.20546 0.20332
ENSG00000139977 4752 1.03334 380.392 204.841 14:56947199:A:G;rs75144513 -910064 1.07622e-06 -0.0924293 0.00309969 0.0030275
ENSG00000131966 4361 1.00231 344.44 207.188 14:58391193:G:A;rs117087975 -275606 0.0012315 0.0599232 0.667333 0.668375
ENSG00000100567 4333 1.05743 266.078 193.109 14:59621067:C:T;rs12880838 909517 0.000179672 0.0742139 0.206222 0.205327
ENSG00000258682 4351 1.06103 311.105 198.507 14:58516049:A:C;rs59873442 -215332 3.35455e-05 -0.377676 0.050395 0.052934
ENSG00000257621 4365 1.04647 329.481 203.176 14:58814806:C:T;rs1190980 49953 6.3059e-05 -0.0739919 0.0836916 0.083356
ENSG00000032219 4365 1.03476 301.256 199.565 14:59067880:C:T;rs71416012 302776 0.00264163 0.107616 0.865169 0.877079
ENSG00000100578 4498 1.03593 329.073 203.382 14:59249993:T:C;rs7145748 355889 0.000386788 0.0893256 0.345411 0.340295
ENSG00000100575 4498 1.02982 405.102 211.869 14:59183275:G:A;rs710011 288942 0.000530392 0.113013 0.422898 0.417544
ENSG00000258900 4494 1.03533 371.941 207.237 14:58025543:T:G;rs381830 -962399 0.000308391 0.178599 0.294759 0.294102
ENSG00000165617 4458 1.0601 319.784 202.75 14:59739361:A:ATATG;rs61227619 638675 0.00135488 -0.21389 0.682345 0.685406
ENSG00000213598 4281 1.00934 326.777 207.103 14:58930544:T:TA;rs11389147 -330829 0.00127308 -0.420159 0.659855 0.657158
ENSG00000100592 4057 1.07489 230.29 196.744 14:59776695:T:G;rs7145042 121330 3.2353e-05 0.0883044 0.0353965 0.0384081
ENSG00000181619 4253 1.03313 209.935 193.729 14:60000705:TAA:T;rs3084296 68644 9.27098e-05 -0.429318 0.103356 0.103031
ENSG00000126790 4292 1.02431 221.876 197.376 14:59950417:T:G;rs1268584 -732 1.3115e-08 -0.208903 9.999e-05 7.35469e-05
ENSG00000050130 4292 1.05846 222.644 195.978 14:59229941:G:A;rs1432097 -721221 0.000641715 0.0616083 0.403141 0.394922
ENSG00000139970 4009 1.05472 156.003 191.552 14:60239209:A:T;rs74061304 -98476 1.18714e-09 0.390868 9.999e-05 8.02187e-06
ENSG00000126773 3629 1.07151 134.576 192.16 14:60531087:A:G;rs309010 -27543 1.39509e-11 -0.0878428 9.999e-05 1.33159e-07
ENSG00000100612 3670 1.05238 125.769 192.306 14:60209063:A:G;rs11847286 -427512 4.98973e-05 -0.107026 0.0329967 0.0374016
ENSG00000100614 3770 1.04871 145.498 194.215 14:59738687:G:A;rs7149285 -973784 0.00158912 0.0946771 0.522715 0.515709
ENSG00000254718 3771 1.07856 138.456 189.984 14:60742562:CTT:C 27078 0.000176159 0.330212 0.111346 0.11259
ENSG00000020426 3531 1.04674 187.622 195.504 14:60416289:TG:T;rs151190565 -785172 0.00131108 -0.128672 0.550302 0.542699
ENSG00000139974 3587 1.05944 226.873 200.671 14:61087149:AT:A;rs75706470 -360684 0.000290115 -0.131391 0.212527 0.204833
ENSG00000126814 3589 1.03967 214.662 197.243 14:61087149:AT:A;rs75706470 -360928 0.000776383 -0.108289 0.444099 0.431124
ENSG00000027075 3817 1.06118 230.243 192.452 14:61372675:C:T;rs2094552 -281603 0.00382921 -0.0871624 0.910828 0.913414
ENSG00000182107 3866 1.06033 290.415 202.969 14:61880124:C:A;rs367915817 131565 0.00254657 -0.256381 0.829329 0.832469
ENSG00000247287 3895 1.01211 253.286 198.215 14:62261325:A:G;rs1152573 471788 0.000562983 -0.163955 0.411595 0.406293
ENSG00000232774 4257 1.04816 301.06 199.236 14:62137421:T:A;rs808909 100162 9.76272e-05 -0.172052 0.121895 0.123029
ENSG00000250548 4257 1.0401 335.361 205.328 14:62139228:T:TACAC;rs199926507 101856 7.64317e-05 -0.621058 0.0925907 0.0940094
ENSG00000100644 4388 1.00492 348.913 206.835 14:62534871:C:T;rs10143248 372639 0.000206836 -0.153859 0.225857 0.220713
ENSG00000023608 4480 1.02025 331.793 202.653 14:62274167:A:ATTT;rs57684679 45091 4.99192e-09 0.256336 9.999e-05 3.58298e-05
ENSG00000154001 4258 1.04149 294.168 204.89 14:63219889:T:G;rs67434559 -790204 0.000639411 -0.0575314 0.430353 0.418112
ENSG00000270878 4271 1.01493 268.264 201.936 14:64543867:T:C;rs72718402 481857 0.00201168 -0.348345 0.763539 0.762651
ENSG00000140006 4138 1.01571 273.126 203.455 14:64694082:T:C;rs8018687 585502 0.00131845 -0.0780227 0.641667 0.629889
ENSG00000126821 4117 1.0342 206.232 187.942 14:63709377:G:A;rs17765297 -485381 1.32926e-05 -0.172684 0.0260974 0.0275953
ENSG00000054654 4202 1.03091 273.664 202.276 14:64225454:C:T;rs12887295 -94230 0.00019782 0.164539 0.191873 0.184324
ENSG00000140009 4427 1.04497 245.704 195.869 14:64532003:T:A;rs1255973 -272828 0.000291601 0.579174 0.259326 0.257008
ENSG00000234911 4391 1.05222 235.29 192.087 14:65120243:C:A;rs73271639 278858 0.000394009 0.341315 0.339552 0.330025
ENSG00000100714 4391 1.08725 275.095 199.565 14:64622988:C:T;rs11158533 -231762 0.00151406 -0.0638648 0.689394 0.679906
ENSG00000272909 4417 1.03698 260.046 195.808 14:64568797:G:A;rs12587140 -340160 0.00171805 -0.17953 0.752632 0.745831
ENSG00000258824 4415 1.05922 230.723 191.978 14:65662709:A:C;rs1760986 747433 0.00012896 -0.255615 0.146538 0.144232
ENSG00000179841 4379 1.02674 275.363 201.644 14:65139828:TC:T;rs60500463 207610 0.000147038 0.308635 0.151163 0.151746
ENSG00000126804 4294 0.994041 267.156 201.923 14:65719670:A:C;rs2101084 749239 0.00202577 -0.0639344 0.774768 0.77014
ENSG00000089775 4289 1.06866 267.324 199.54 14:65697952:T:C;rs12147348 726020 0.00100616 -0.105112 0.576945 0.549636
ENSG00000126803 4258 1.04177 252.076 201.729 14:64082642:TA:T;rs113469632 -919982 0.00577582 -0.413123 0.956065 0.959846
ENSG00000126822 4198 1.00849 248.863 200.854 14:64694082:T:C;rs8018687 -476739 0.00735966 0.110425 0.982336 0.982088
ENSG00000070182 4203 1.02751 283.75 204.209 14:65924399:C:T;rs56156482 577797 0.00167385 -0.268716 0.718077 0.706432
ENSG00000258289 4198 1.04854 260.288 199.054 14:65395443:TA:T;rs11331213 14363 4.80358e-52 0.406726 9.999e-05 2.03372e-41
ENSG00000257365 4198 1.06554 253.863 196.829 14:65526555:CT:C;rs200508764 145351 7.7028e-07 0.203887 0.00129987 0.00187102
ENSG00000139998 4123 1.05681 297.875 203.528 14:65391483:A:T;rs3949938 -48012 2.62196e-13 0.574803 9.999e-05 3.95931e-09
ENSG00000259118 4235 1.05192 314.565 203.176 14:65267469:T:C;rs230703 -281284 0.000185899 -0.41421 0.187629 0.187078
ENSG00000125952 4205 1.05617 306.216 201.765 14:66198387:T:A;rs77464567 628973 5.48066e-05 0.0997614 0.0669933 0.0704765
ENSG00000255002 4196 1.0333 302.232 202.835 14:65796846:G:C;rs2127870 107780 1.94352e-21 -1.39812 9.999e-05 9.30499e-16
ENSG00000258760 4165 1.02508 332.69 207.528 14:66232958:T:TA;rs71126788 447449 0.00145009 0.334074 0.702949 0.694457
ENSG00000033170 4119 1.04527 267.428 198.969 14:66023961:T:C;rs2898814 146650 7.93215e-05 0.0984135 0.0926907 0.0943636
ENSG00000224861 3864 1.03703 218.637 203.127 14:66355436:C:T;rs2022840 -125072 0.000914693 -0.148547 0.4375 0.434904
ENSG00000171723 3552 1.02814 196.436 208.343 14:66407594:T:TA;rs11426895 -566532 0.00259265 0.111783 0.680489 0.674318
ENSG00000258561 3558 1.03517 156.396 198.41 14:66670345:C:T;rs182820971 -305768 5.61267e-05 -0.385187 0.0419958 0.0438348
ENSG00000072415 3597 1.09961 136.816 199.492 14:68340870:A:G;rs28751961 633043 0.00324333 -0.0961598 0.663793 0.646678
ENSG00000134001 3640 1.03645 120.801 192.452 14:68725148:A:T;rs201605743 898433 0.0012177 -0.0526033 0.405263 0.400318
ENSG00000100554 3640 1.02849 137.467 200.781 14:67699828:T:TTTTTATTTTA;rs60955214 -127155 1.34939e-07 0.0958443 0.00029997 0.000238534
ENSG00000100558 3643 1.02015 132.683 195.601 14:67998156:G:T;rs67138363 119238 0.00111535 0.356446 0.387384 0.392666
ENSG00000198133 3666 0.998088 174.467 204.306 14:68602716:T:C;rs10149801 602259 0.00091852 -0.0866775 0.385296 0.375462
ENSG00000100564 3655 1.05096 188.254 199.857 14:67943909:T:G;rs1315728 -123096 0.000430785 0.0602637 0.242373 0.240527
ENSG00000081181 3688 1.08111 266.446 211.747 14:67952962:A:C;rs4902472 -133554 0.00394065 -0.162617 0.853367 0.860898
ENSG00000100568 3672 1.03815 244.087 206.993 14:68053259:T:G;rs10144151 -88290 0.000576326 -0.0488197 0.325423 0.322062
ENSG00000072042 3641 1.09146 194.675 191.625 14:68780897:G:A;rs3784106 618365 0.00513515 0.0470347 0.933769 0.926008
ENSG00000072121 3722 1.03109 231.708 195.139 14:68083625:T:C;rs72721082 -199683 0.000308275 0.133182 0.262042 0.26447
ENSG00000182185 3730 1.05902 270.19 203.784 14:68822202:T:TTA;rs201900971 535705 0.00186608 0.114836 0.716023 0.713537
ENSG00000258623 3775 1.06369 270.461 194.3 14:69324446:A:C;rs372896 172163 0.00161363 -0.308786 0.756042 0.744821
ENSG00000185650 3680 1.04093 353.053 206.118 14:69340555:T:TA;rs11381691 77364 0.00194058 0.131067 0.813821 0.806686
ENSG00000072110 3711 1.03228 391.989 207.455 14:70257369:A:G;rs8020042 811211 0.000533329 0.14218 0.455829 0.445031
ENSG00000259062 3711 1.01567 395.746 209.34 14:69444517:T:TC;rs59745876 -1883 7.80157e-06 0.620849 0.0139986 0.015214
ENSG00000139990 3746 1.05712 375.76 202.167 14:69455614:G:C;rs451676 -164254 0.000971355 0.0425 0.659855 0.648779
ENSG00000081177 3812 1.02387 341.697 197.79 14:70383017:C:T;rs36037055 724788 0.00133746 0.091244 0.763539 0.759608
ENSG00000029364 4013 0.975182 509.217 216.234 14:69955719:TG:T;rs143985978 90986 0.00114757 0.0631971 0.719626 0.7223
ENSG00000100632 4016 1.01483 479.007 213.291 14:69113475:A:G;rs10149893 -751870 0.000430474 0.0661579 0.412954 0.408802
ENSG00000175985 4069 1.04272 470.015 210.215 14:69965169:T:C;rs17764256 13759 4.00554e-27 1.73097 9.999e-05 2.52252e-21
ENSG00000100647 4073 1.01011 435.439 214.276 14:70294541:C:T;rs76356011 216227 0.00124076 -0.173242 0.695622 0.693606
ENSG00000100650 4050 1.05107 452.173 213.036 14:70621003:A:T;rs56194332 427385 0.0007716 -0.0728354 0.552124 0.54786
ENSG00000198732 4061 0.984461 367.522 207.334 14:71160704:C:CT;rs57473418 839855 0.00120407 -0.549017 0.690345 0.69098
ENSG00000242071 4010 1.03288 374.484 205.206 14:69353909:C:T;rs181472 -998961 4.32266e-05 -0.147971 0.0659934 0.0672
ENSG00000100678 4020 0.990511 439.27 217.924 14:71135376:T:C;rs61980476 479588 0.000665173 0.266273 0.482177 0.477011
ENSG00000133983 3937 1.0317 334.487 205.741 14:71089197:A:G;rs80305190 262748 0.000801894 0.100923 0.524084 0.524613
ENSG00000213463 3897 1.06456 289.095 197.936 14:70940712:G:GA;rs11403823 56933 0.00211228 -0.0855254 0.81982 0.814549
ENSG00000133997 3770 1.03178 343.768 208.647 14:70297589:T:A;rs56170056 -769796 0.00134572 0.0476409 0.670462 0.67117
ENSG00000245466 3759 1.03976 318.046 204.768 14:70850935:T:G;rs41428147 -257081 9.04926e-06 0.688839 0.0119988 0.0150889
ENSG00000133985 3760 1.02432 336.049 208.61 14:71107939:C:G;rs12589444 -566 5.99605e-06 0.171069 0.00789921 0.0101963
ENSG00000258689 3744 1.04902 270.112 198.337 14:71127700:A:G;rs1959482 -37716 0.000344061 -0.411025 0.300962 0.293284
ENSG00000006432 3744 1.02843 288.238 201.96 14:71250178:C:CT;rs35250978 -26074 2.8514e-08 -0.206278 9.999e-05 0.000129161
ENSG00000259153 3743 1.01191 302.273 204.136 14:71647573:A:G;rs7144329 370650 6.67531e-05 0.403407 0.0849915 0.0855747
ENSG00000100731 3892 1.03961 326.571 207.565 14:71362254:C:T;rs2810078 -11869 0.000277337 0.114173 0.243316 0.238921
ENSG00000197555 3949 1.0156 353.719 211.383 14:71672458:C:A;rs59081898 -114709 0.000238213 0.164425 0.22289 0.216195
ENSG00000259146 3947 0.990637 312.435 207.492 14:70819717:T:C;rs12433355 -968815 0.000251644 -0.317912 0.231659 0.233693
ENSG00000182732 3973 1.02657 314.463 200.854 14:72307530:TC:T;rs59828915 -91627 0.00444796 -0.138333 0.96715 0.963567
ENSG00000205683 4532 1.10471 315.727 192.112 14:72483129:C:G;rs6574038 -877681 0.00129203 -0.15635 0.754902 0.741401
ENSG00000119599 4553 1.0335 402.29 203.808 14:73768747:C:G;rs12880495 375706 2.36175e-05 0.191357 0.0418958 0.0459478
ENSG00000259015 4605 1.03706 406.658 204.148 14:73430783:C:T;rs12880930 3479 1.61104e-05 0.487023 0.0311969 0.0328585
ENSG00000165861 4567 1.0265 410.563 205.437 14:73020452:A:G;rs17117377 -473469 0.00036792 -0.0987196 0.390253 0.380656
ENSG00000119707 4582 1.06832 362.459 199.832 14:73181428:T:G;rs4903049 -343717 0.00191609 -0.0776094 0.856287 0.846498
ENSG00000080815 4633 1.04647 387.872 204.416 14:73020452:A:G;rs17117377 -582675 0.00240284 -0.10322 0.889778 0.893786
ENSG00000100767 4644 1.03166 345.605 200.963 14:73943129:C:T;rs6574122 238923 1.93068e-06 0.416576 0.00509949 0.00552122
ENSG00000258376 4636 1.04743 347.048 198.373 14:73525265:A:T;rs2535923 -187423 0.000242183 0.295766 0.293548 0.285396
ENSG00000258944 4665 1.0786 424.339 208.392 14:72747852:CT:C -992938 0.00197629 -0.18791 0.84687 0.844116
ENSG00000133961 4564 1.11815 304.189 193.011 14:73020452:A:G;rs17117377 -909897 0.00057834 -0.183919 0.471947 0.471209
ENSG00000258695 4541 1.02405 348.014 202.495 14:73994735:C:T;rs35067250 5152 8.97605e-05 0.39359 0.127695 0.126548
ENSG00000119673 4597 1.01163 369.251 207.431 14:73721162:G:A;rs2293796 -313163 0.00392396 -0.131756 0.954242 0.956081
ENSG00000177465 4565 1.06522 304.855 195.37 14:74047836:C:CT;rs58803970 -10575 1.48308e-12 0.702164 9.999e-05 3.8603e-08
ENSG00000119661 4557 1.00402 384.403 208.61 14:73952573:C:CA -159006 0.000951922 -0.112651 0.627586 0.615466
ENSG00000176903 4523 1.02275 378.283 208.756 14:74226840:GA:G;rs10708298 45711 0.00234504 0.0788929 0.862188 0.863424
ENSG00000259065 4476 1.02833 298.803 198.811 14:74466790:CA:C;rs34536315 212726 7.84699e-08 0.856006 0.00069993 0.000381379
ENSG00000156030 4481 1.07088 335.105 202.398 14:73723189:G:A;rs7493181 -533800 0.000456122 0.0684117 0.389646 0.377522
ENSG00000140043 4439 1.0538 293.025 199.054 14:74298565:G:A;rs28458356 -19983 3.17226e-05 0.241946 0.0458954 0.0476619
ENSG00000119725 4428 1.06862 284.922 198.227 14:74997604:G:A;rs6574184 644283 0.000163709 -0.153621 0.173484 0.172292
ENSG00000119723 4410 1.05138 274.028 197.887 14:74426930:A:G;rs740504 10300 0.000314248 -0.104042 0.285674 0.280708
ENSG00000156050 4411 1.0191 301.541 204.501 14:74477336:A:G;rs11849883 60218 2.53334e-06 -0.117384 0.0049995 0.00544655
ENSG00000119636 4341 1.08398 278.209 197.984 14:74478482:T:C;rs77320708 -7575 8.42947e-05 -0.26464 0.0947905 0.0963498
ENSG00000187097 4341 1.0404 292.131 202.252 14:74522901:A:AT;rs71460949 36798 2.22059e-05 -0.211703 0.0276972 0.0327056
ENSG00000119711 4354 1.04826 276.256 199.176 14:74559004:A:G;rs201468633 7807 3.84198e-05 0.182367 0.0510949 0.0532748
ENSG00000205659 4353 1.01946 268.379 199.771 14:74261063:G:A;rs12587563 -290437 0.000806227 0.0949795 0.514388 0.506106
ENSG00000258559 4437 1.01378 259.763 197.133 14:74744964:C:A;rs74061789 -16165 8.93973e-05 -0.231185 0.116844 0.115965
ENSG00000119688 4429 1.02239 336.323 208.647 14:75404114:C:CT;rs55850304 634354 0.00039052 -0.0606987 0.31798 0.315341
ENSG00000259005 4419 1.04068 371.252 208.379 14:74932776:G:A;rs2058123 -8792 3.34544e-07 0.677292 0.00059994 0.000844604
ENSG00000165898 4408 1.04071 350.559 205.51 14:74962233:G:A;rs4903231 1809 1.18887e-10 -0.136211 9.999e-05 9.85881e-07
ENSG00000119655 4411 0.964365 340.869 206.276 14:75106960:A:G;rs6574188 146079 0.000426391 -0.110114 0.38003 0.38566
ENSG00000119681 4458 1.00274 334.175 205.401 14:75864915:G:A;rs72721662 785608 0.000106781 0.201552 0.13246 0.134214
ENSG00000119682 4299 1.03494 341.651 205.996 14:75740708:C:T;rs11159131 560889 0.000105488 -0.116756 0.12191 0.12336
ENSG00000119616 4299 0.99901 373.88 210.069 14:75958208:T:C;rs12147331 778360 0.000908181 0.0470978 0.57331 0.57996
ENSG00000119596 4255 1.06368 290.364 195.832 14:74578309:GTATT:G;rs372218709 -651761 0.00274713 -0.078817 0.890569 0.889652
ENSG00000259606 4082 1.03461 303.819 202.993 14:74870670:ATC:A;rs72311182 -440058 0.000359121 -0.29938 0.31087 0.305607
ENSG00000119608 4027 1.05293 300.042 202.385 14:75784722:A:G;rs56225285 454184 0.000930052 -0.396847 0.54491 0.550206
ENSG00000119689 4012 1.05613 320.638 203.978 14:75111346:C:T;rs10047892 -237249 6.1703e-05 0.0357139 0.0716928 0.0754069
ENSG00000198208 3942 1.0717 281.551 198.373 14:75389833:G:A;rs11625594 -267 0.000201942 0.347632 0.19984 0.198113
ENSG00000119718 3834 1.05795 296.508 201.328 14:75459633:C:T;rs175016 -9982 4.48925e-06 -0.0703993 0.00649935 0.0082455
ENSG00000119684 3772 1.02745 342.967 209.96 14:75662679:CTGAG:C;rs10593937 144443 5.20289e-06 -0.13879 0.00829917 0.00853786
ENSG00000119640 3772 1.03523 316.111 205.863 14:75547045:GAAAA:G;rs200808061 10858 0.000124652 -0.181217 0.13297 0.13136
ENSG00000259138 3782 0.97143 417.147 218.155 14:75227784:A:T;rs12878502 -366073 0.00234684 -0.363768 0.841884 0.848717
ENSG00000119638 3782 1.0397 339.408 206.993 14:75605055:G:A;rs10133689 11007 0.000360075 0.0598098 0.31252 0.303818
ENSG00000170348 3785 1.0753 315.409 203.93 14:74836125:T:A;rs2014070 -807210 0.00295181 0.0340761 0.881938 0.88222
ENSG00000170345 3676 1.03063 334.724 206.556 14:74925090:T:C;rs11159083 -820388 0.000349198 0.378065 0.301688 0.300835
ENSG00000259687 3611 1.0348 346.864 209.522 14:75763924:G:A;rs10149886 2816 0.000100098 0.467236 0.106751 0.107386
ENSG00000140044 3706 1.0513 344.904 205.23 14:76080019:G:A;rs10149872 185599 4.07204e-05 -0.158675 0.0530947 0.0555385
ENSG00000259319 3706 1.01381 415.496 212.744 14:76010821:C:T;rs3095507 116376 0.000877944 -0.217599 0.582994 0.577432
ENSG00000156127 3785 1.04251 297.146 194.081 14:76880292:A:G 891523 0.000189026 0.174886 0.236196 0.235622
ENSG00000119686 3784 0.991774 390.119 208.951 14:76762188:T:C;rs2360989 717227 0.000340032 0.16273 0.342808 0.335782
ENSG00000119685 3821 1.03711 396.228 207.784 14:76128279:C:T;rs6574250 28310 5.04245e-07 0.17192 0.00089991 0.00137043
ENSG00000133935 3811 1.03421 392.782 206.544 14:76712396:G:A;rs73306570 584863 0.000264045 -0.105078 0.28229 0.280701
ENSG00000119650 4058 1.02535 497.093 214.142 14:76941416:A:T;rs2980889 572936 8.70424e-05 0.112886 0.116626 0.119746
ENSG00000119699 4059 1.0177 445.396 207.091 14:76557697:C:T;rs10138051 108362 0.000200717 -0.254031 0.26594 0.259677
ENSG00000089916 4224 1.02016 557.964 214.714 14:76675219:A:G;rs4903387 56959 3.07203e-05 -0.0792749 0.0534947 0.055223
ENSG00000071246 4976 1.04022 520.591 209.352 14:77184891:T:G;rs8023040 -43642 3.67699e-47 -0.637555 9.999e-05 1.126e-38
ENSG00000258301 5040 1.00998 410.455 199.176 14:76705093:G:T;rs8010052 -547975 0.000290277 0.132077 0.384114 0.382826
ENSG00000013523 5133 1.0251 568.628 212.854 14:77346275:C:G;rs34744554 53685 0.000205822 -0.116144 0.281496 0.27818
ENSG00000241081 5290 1.0924 510.289 201.96 14:78128244:T:A;rs117269857 775150 0.00491692 -0.221899 0.99503 0.996276
ENSG00000119669 5478 1.03778 478.989 203.382 14:76716506:C:T;rs59438347 -778529 0.00020225 -0.177793 0.300781 0.296357
ENSG00000246548 5490 1.02518 479.684 202.544 14:76594115:C:G;rs73304578 -913293 9.19137e-05 -0.456312 0.170528 0.173578
ENSG00000258819 5501 1.01602 497.677 203.358 14:77544755:A:G;rs158099 2067 1.23657e-05 -0.468527 0.0350965 0.0360707
ENSG00000198894 5539 1.04532 555.743 207.018 14:77579057:G:T;rs2655993 14616 1.00844e-10 -0.134843 9.999e-05 1.13355e-06
ENSG00000165548 5574 1.04027 581.717 209.984 14:77664523:T:A;rs8007969 81611 8.86247e-12 0.78314 9.999e-05 1.14624e-07
ENSG00000009830 5568 1.06566 611.69 210.641 14:77408269:T:C;rs175989 -378959 0.000379901 0.110326 0.463211 0.453362
ENSG00000100577 5568 1.06522 530.141 204.732 14:77790422:G:A;rs4147579 3194 1.16029e-07 0.168129 0.00029997 0.000502616
ENSG00000100583 5478 1.15369 534.578 202.009 14:76846203:C:CA;rs58286685 -996830 0.00109517 0.356582 0.792557 0.785181
ENSG00000100580 5478 1.02906 501.925 204.696 14:77884233:AT:A;rs35970109 40780 0.000145917 0.100612 0.232628 0.238652
ENSG00000165555 5466 1.05149 574.54 208.817 14:77865614:A:G;rs176767 -24247 7.30919e-07 0.259873 0.0019998 0.0024088
ENSG00000100591 5444 0.960174 277.354 176.574 14:78774436:G:GT;rs5809874 850222 0.000369688 0.0639336 0.542842 0.549725
ENSG00000151445 5444 1.05469 507.46 204.112 14:77050805:A:T;rs78372037 -873491 3.53903e-05 -0.0818607 0.070093 0.0752795
ENSG00000212371 5410 1.06112 614.289 211.711 14:76952901:CT:C;rs35762017 -979727 0.00126122 -0.36972 0.81781 0.821344
ENSG00000100596 5333 1.00131 426.592 198.957 14:78054268:T:TTTG;rs71452863 -28849 0.000616138 -0.112377 0.607772 0.610539
ENSG00000100601 5261 1.00729 534.402 210.848 14:77432572:T:C;rs2080577 -741792 0.00037145 0.052032 0.442529 0.428102
ENSG00000119705 5262 1.06801 426.228 200.55 14:78282943:G:C;rs6574404 108528 0.000514848 -0.0888923 0.522715 0.510818
ENSG00000100603 5193 1.07964 460.993 199.042 14:78467500:T:C;rs3916596 239949 0.00338225 -0.0382517 0.970902 0.979913
ENSG00000063761 5180 1.05021 529.072 209.644 14:78132316:G:A;rs7142262 -134111 0.000839702 0.0987729 0.663793 0.666123
ENSG00000165409 4401 1.07966 253.33 197.595 14:81282889:C:G;rs7141130 -138445 0.000796436 0.34376 0.474183 0.473001
ENSG00000100629 4386 1.03589 261.707 200.744 14:81206895:C:T;rs1667576 -218967 9.33591e-09 -0.180507 9.999e-05 4.63284e-05
ENSG00000258999 4316 1.04278 245.408 197.51 14:81016077:C:T;rs10134220 -620682 3.05273e-05 -0.294453 0.0391961 0.0424089
ENSG00000165417 4294 0.979641 263.308 204.659 14:80853539:A:T;rs12588858 -834183 0.00218039 -0.0714072 0.771781 0.771102
ENSG00000140022 4254 1.05223 273.091 202.556 14:82274439:C:T;rs10136812 371629 2.7924e-05 0.335003 0.0318968 0.0350312
ENSG00000071537 4323 1.08359 249.873 193.887 14:81833749:A:G;rs10146491 -166457 0.00133697 0.0781145 0.668671 0.655388
ENSG00000258733 5136 1.05826 359.941 201.984 14:86411003:C:T;rs4899882 9948 5.30803e-08 0.232983 9.999e-05 0.000212365
ENSG00000054983 4687 1.05148 270.792 201.085 14:88467873:C:T;rs1372362 7863 1.34417e-06 -0.116344 0.00239976 0.00279813
ENSG00000140030 4685 1.01949 248.197 196.562 14:88487570:G:C;rs1561758 16101 4.46694e-06 0.123533 0.00819918 0.0102932
ENSG00000258867 4704 1.03317 282.69 203.103 14:88633579:CCA:C;rs34117741 142684 9.0918e-06 0.3595 0.0133987 0.01485
ENSG00000100433 4829 1.04903 312.591 200.756 14:88267463:T:C;rs1017604 -525789 0.000245474 -0.385487 0.248449 0.246363
ENSG00000042317 4858 1.04488 345.286 203.273 14:88953404:C:T;rs2772514 102135 8.0851e-11 0.390092 9.999e-05 8.04826e-07
ENSG00000100722 4974 1.06206 387.472 201.194 14:88646227:G:GT;rs34012821 -383027 0.00095772 -0.0630525 0.672715 0.662899
ENSG00000165521 5183 1.03272 427.724 205.461 14:89353286:C:T;rs74464748 94189 4.76135e-15 0.446531 9.999e-05 2.35833e-10
ENSG00000165533 5159 1.0549 401.39 201.632 14:89985346:G:A;rs28458298 694848 0.000124761 -0.160938 0.180036 0.179714
[truncated: 1,687,690 more chars]
