# Supplementary material for: Psychosocial experiences modulate asthma-associated genes through gene-environment interactions
Source: eLife. 2021 Jun 18;10:e63852. doi: 10.7554/eLife.63852 (PMC8282343; doi:10.7554/eLife.63852)
Supplement: Figure 3—source data 2. — Columns are as follows. 1: Ensembl ID of the tested gene; 2: number of variants tested in cis for this gene; 3: maximum likelihood estimation (MLE) of the shape1 parameter of the beta distribution; 4: MLE of the shape2 parameter of the beta distribution; 5: dummy; 6: ID of the best variant found for this molecular phenotypes (i.e., with the smallest p-value); 7: distance between the molecular phenotype-variant pair; 8: the nominal p-value of association that quantifies how significant from 0, the regression coefficient is; 9: the slope associated with the nominal p-value of association; 10: a first permutation p-value directly obtained from the permutations with the direct method (corrected nominal p-value that accounts for the fact that multiple variants are tested per molecular phenotype); 11: a second permutation p-value obtained via beta approximation (used to calculate FDR). [file elife-63852-fig3-data2.txt]

ENSG00000223972 971 1.01071 128.712 194.478 1:900171:C:T;rs186756173 888301 0.000296602 -0.531877 0.107105 0.10671
ENSG00000227232 1023 1.04808 120.88 186.909 1:88169:C:T;rs940550 58362 0.000587549 -0.185838 0.197826 0.195511
ENSG00000238009 1364 1.07087 176.933 190.214 1:1060174:C:T;rs7548798 926607 0.0036343 0.230506 0.758333 0.749168
ENSG00000268903 1373 1.07947 180.168 191.748 1:1012517:C:T;rs79860808 876621 0.00962677 -0.242079 0.951521 0.958571
ENSG00000237683 1381 0.972446 160.59 194.523 1:846338:A:G;rs4970334 706958 0.0083234 0.117888 0.923432 0.922366
ENSG00000239906 1382 1.02558 173.472 193.88 1:1026801:T:A;rs4562563 886461 0.000500853 0.206149 0.210118 0.209982
ENSG00000241860 1501 1.00234 168.974 191.771 1:1023788:C:T;rs12132100 849925 7.54391e-05 -0.191141 0.049595 0.0508088
ENSG00000228463 1721 1.00946 186.053 193.068 1:843940:G:GGAT;rs199636838 576686 0.000595861 0.347256 0.272455 0.267053
ENSG00000237094 1931 1.035 192.006 189.582 1:1023788:C:T;rs12132100 706067 0.000268894 -0.255576 0.161192 0.157144
ENSG00000250575 1953 1.05459 177.666 184.777 1:1181751:T:C;rs6603783 855654 0.000143692 -0.297388 0.0971903 0.0982633
ENSG00000225972 2577 1.03629 233.748 188.985 1:567867:A:G;rs2000096 3424 9.47941e-16 1.94191 9.999e-05 3.71759e-11
ENSG00000225630 2578 0.980616 154.858 173.047 1:565286:C:T;rs1578391 265 0.0027801 0.269709 0.779595 0.783606
ENSG00000237973 2580 1.03576 232.949 188.477 1:567867:A:G;rs2000096 1412 8.33404e-14 1.0321 9.999e-05 1.79717e-09
ENSG00000229344 2581 1.00719 267.501 195.775 1:567825:C:T -313 3.42778e-14 1.9766 9.999e-05 6.8786e-10
ENSG00000240409 2581 1.01697 242.293 191.173 1:567940:T:C;rs144892194 -976 2.15277e-06 0.490147 0.00289971 0.00357191
ENSG00000248527 2581 1.00916 194.632 178.822 1:565406:C:T;rs6594029 -3671 0.000387898 0.316922 0.293033 0.292021
ENSG00000198744 2581 1.02316 231.935 188.883 1:54712:T:TTTTC -515045 0.000160879 0.48329 0.133467 0.131779
ENSG00000230021 2871 1.04139 246.434 187.315 1:741850:C:T;rs150613421 81919 4.32264e-05 0.440785 0.0432957 0.0484007
ENSG00000224956 2887 1.02823 249.699 188.477 1:723819:T:A;rs11804171 60291 2.39198e-05 -0.273058 0.0265973 0.0299903
ENSG00000235373 2973 0.996798 316.849 197.309 1:1020406:T:C;rs9442397 335009 0.000538031 -0.22948 0.363339 0.356579
ENSG00000240618 3003 1.0337 253.578 187.327 1:1184351:G:C;rs113721673 484045 0.00142937 -0.226156 0.6388 0.632543
ENSG00000228327 3031 0.983181 275.329 193.226 1:1527952:T:C;rs113212351 813945 0.000936482 -0.263194 0.510194 0.503508
ENSG00000237491 3031 1.00429 305.198 196.722 1:1090010:C:A;rs9442361 375859 0.00106798 -0.27999 0.539332 0.537382
ENSG00000230092 3056 1.03426 259.532 188.488 1:812743:C:T;rs6605064 67201 4.45609e-05 0.19106 0.050495 0.0511545
ENSG00000240453 3064 1.00891 274.041 191.534 1:735985:G:A;rs12405651 -17108 6.13741e-05 0.421781 0.0688931 0.0679144
ENSG00000225880 3075 1.01349 288.348 191.195 1:569226:C:A;rs6594032 -193677 0.00775248 -0.104555 0.988154 0.9884
ENSG00000228794 3075 0.974562 270.438 191.568 1:669590:G:T;rs78732431 -93399 0.00461615 0.0850056 0.933769 0.93546
ENSG00000188976 3405 1.04155 280.898 188.342 1:889158:G:C;rs13303056 -5532 8.73973e-06 -0.0561531 0.0114989 0.0137928
ENSG00000187961 3412 1.04235 293.088 190 1:891945:A:G;rs13303106 -4023 5.6177e-05 0.0884863 0.060294 0.0644683
ENSG00000187583 3456 1.01713 267.171 186.74 1:884815:A:G;rs4246503 -17063 2.66478e-06 0.617341 0.00539946 0.00591599
ENSG00000188290 3639 1.04444 311.85 189.797 1:936194:A:G;rs3121570 641 9.83109e-11 -0.463646 9.999e-05 7.64875e-07
ENSG00000187608 3667 1.0124 308.15 189.289 1:948921:T:C;rs15842 117 3.80698e-16 0.504238 9.999e-05 3.87209e-11
ENSG00000188157 3682 1.01821 308.975 189.785 1:930533:C:G;rs3128110 -24971 8.73665e-09 0.294427 0.00019998 4.74465e-05
ENSG00000217801 3758 1.01686 332.803 191.5 1:1033999:C:T;rs4970353 38884 5.72022e-11 0.856172 9.999e-05 6.45163e-07
ENSG00000131591 3946 1.08062 354.82 190.654 1:1686943:T:C;rs2072929 635201 0.00173669 -0.0860797 0.780811 0.769573
ENSG00000186891 4110 1.03766 348.099 190.654 1:1184066:A:G;rs373952942 41994 6.71447e-07 -0.370104 0.00129987 0.00173185
ENSG00000186827 4123 1.04063 323.555 186.966 1:1171683:A:G;rs7536568 22164 0.000107729 -0.241582 0.135325 0.135002
ENSG00000078808 4158 1.02279 398.921 195.335 1:1164465:C:T;rs115503846 -2947 0.000125048 -0.0449549 0.148428 0.14677
ENSG00000176022 4158 1.05493 349.159 188.545 1:1173611:G:A;rs6697886 5981 8.5808e-14 -0.149667 9.999e-05 1.91264e-09
ENSG00000160087 4219 1.03172 396.742 193.756 1:1149316:C:G;rs35737009 -59950 0.000288498 -0.0588998 0.284133 0.286348
ENSG00000230415 4219 1.02515 371.353 191.162 1:1009823:G:A;rs12752391 -200781 0.00152067 0.36011 0.761796 0.76004
ENSG00000162572 4241 1.00942 410.47 194.974 1:1886204:A:AGAGT;rs74473635 670387 0.000481594 -0.141285 0.422007 0.419618
ENSG00000169972 4298 1.04201 375.348 189.706 1:1523600:CT:C 279652 0.0038065 0.0750807 0.956065 0.959831
ENSG00000131584 4299 1.04309 407.858 192.278 1:1319935:CT:C 74945 0.000241487 -0.0577672 0.260949 0.263034
ENSG00000240731 4322 0.961932 384.178 193.53 1:2033761:T:TG;rs34905415 779691 0.00215598 -0.129422 0.854825 0.862656
ENSG00000127054 4346 1.05518 372.852 188.736 1:838329:G:GC;rs144685080 -421743 2.46515e-05 -0.0642165 0.039996 0.0415346
ENSG00000224051 4346 1.03161 396.387 192.335 1:1289911:G:A;rs4970365 29774 1.23372e-06 -0.144694 0.00249975 0.00316096
ENSG00000169962 4362 1.0087 370.546 190.18 1:1344539:A:G;rs149195720 77844 8.73885e-05 0.426262 0.125407 0.126217
ENSG00000107404 4430 1.02956 397.639 191.534 1:1170729:G:A;rs79774771 -114002 2.21334e-05 -0.0855995 0.0386961 0.0393811
ENSG00000162576 4471 1.01867 473.809 198.38 1:1319935:CT:C 22777 0.000479501 0.405985 0.437691 0.428631
ENSG00000175756 4506 1.05122 466.799 195.369 1:2017166:G:T;rs2803311 706290 0.000498908 0.0616385 0.466449 0.447941
ENSG00000221978 4549 0.962685 451.518 200.004 1:2260545:G:A;rs2645064 925836 0.00357269 -0.0297783 0.952426 0.955664
ENSG00000224870 4549 1.01021 417.034 192.605 1:1639073:A:T;rs376287692 304170 0.000196596 -0.0479499 0.242373 0.241348
ENSG00000242485 4566 1.03927 383.329 187.338 1:1305493:A:G;rs2649599 -37201 0.000140166 -0.0314064 0.191762 0.192443
ENSG00000272455 4566 1.03122 384.137 188.251 1:1351134:CCGCT:C;rs200282760 6657 1.57998e-05 -0.116051 0.0324968 0.0327722
ENSG00000215915 4701 1.00845 457.878 193.677 1:1403693:A:G;rs139601047 18623 2.02843e-08 -0.726539 9.999e-05 0.0001191
ENSG00000160072 4774 1.00982 473.936 194.613 1:1397140:C:A;rs28697106 -10004 5.28045e-06 0.108225 0.0127987 0.0131869
ENSG00000197785 4851 1.03543 415.79 188.736 1:787135:A:G;rs28753393 -660397 0.000201037 0.0849877 0.267076 0.261561
ENSG00000160075 4965 1.03964 459.533 190.327 1:2070879:A:G;rs111340248 560629 0.000371653 0.0500974 0.426502 0.414633
ENSG00000215014 4965 1.04929 451.259 189.188 1:903245:A:G;rs28690976 -607111 0.000166212 -0.389158 0.240857 0.235714
ENSG00000228594 5030 1.04192 472.863 191.556 1:1541932:A:G;rs111965505 6455 0.000108924 -0.179327 0.173423 0.167344
ENSG00000197530 5062 1.01829 469.018 192.425 1:1551249:C:T;rs9726211 453 2.48112e-08 -0.103552 0.00019998 0.000144585
ENSG00000272106 5064 1.06282 474.007 187.225 1:1893915:CA:C 342739 0.000754326 0.136653 0.660726 0.658908
ENSG00000189409 5088 1.0284 522.462 196.564 1:1624339:G:GT 56864 3.65565e-05 0.548948 0.0640936 0.0648597
ENSG00000248333 5093 1.04157 468.363 192.086 1:1691050:C:T;rs35672141 100576 7.61312e-06 -0.078975 0.0154985 0.0174159
ENSG00000272004 5094 1.0171 452.456 191.083 1:1592881:A:C;rs4648774 2094 1.72291e-06 0.495381 0.00429957 0.00559769
ENSG00000189339 5144 1.03546 465.551 190.169 1:1561331:G:A;rs66599757 -62837 2.30958e-09 -0.102637 9.999e-05 1.88914e-05
ENSG00000008128 5207 1.027 498.547 193.158 1:1646371:G:T;rs115815404 -9396 2.68908e-12 0.220009 9.999e-05 5.14579e-08
ENSG00000268575 5204 1.02555 495.348 192.696 1:1689164:C:T;rs2235536 20036 1.32684e-08 0.266133 9.999e-05 8.19612e-05
ENSG00000215790 5202 0.99305 409.755 184.507 1:1677924:C:G;rs146561796 492 1.75541e-09 -0.493128 0.00019998 3.33048e-05
ENSG00000008130 5233 1.05396 491.263 190.665 1:2454204:A:G;rs11583446 742307 0.00413675 -0.0566557 0.987179 0.987959
ENSG00000078369 5326 1.10255 457.968 185.793 1:2512871:C:CAAA 690375 0.000676795 0.0281103 0.626016 0.610218
ENSG00000169885 5382 1.02372 503.058 193.564 1:1837878:C:T;rs4648732 -8389 1.61095e-06 0.454429 0.00479952 0.00497479
ENSG00000067606 5309 1.02419 473.065 191.759 1:2900922:A:G;rs7546134 919012 1.3389e-05 0.0910945 0.0319968 0.0310264
ENSG00000271806 5214 1.02561 439.015 188.015 1:2252400:AG:A;rs34121936 175681 9.48742e-05 0.315811 0.164692 0.163059
ENSG00000182873 5225 1.04693 507.602 193.508 1:2143491:G:A;rs143314458 27662 5.02606e-05 0.228005 0.089591 0.0879048
ENSG00000269554 5235 1.02593 467.499 190.327 1:2082814:C:G;rs262666 -38424 1.67696e-07 -0.720699 0.00079992 0.000792746
ENSG00000162585 5230 1.02642 444.733 189.639 1:2049436:T:TC;rs201109936 -94724 0.000752684 -0.07488 0.626408 0.624771
ENSG00000157933 5231 0.97335 501.998 196.733 1:2859633:G:A;rs60405326 699498 0.000494512 -0.077622 0.492134 0.494528
ENSG00000269896 5305 1.02769 536.146 194.523 1:2299627:T:C;rs7545940 15367 3.46312e-06 -0.246457 0.00849915 0.00958368
ENSG00000272420 5300 0.999197 547.199 195.2 1:2299912:T:C;rs7546224 4844 5.43439e-05 0.408838 0.110449 0.107669
ENSG00000116151 5236 0.991742 585.376 198.696 1:2295268:A:T;rs6682346 -27879 0.000250914 -0.133805 0.340708 0.334791
ENSG00000157916 5237 1.01939 604.928 197.85 1:3296698:G:A;rs61043152 973430 0.000568577 -0.0288145 0.568104 0.570075
ENSG00000157911 5279 1.058 495.862 189.21 1:2891247:C:T;rs138584791 546010 0.000617503 0.0822083 0.603739 0.594551
ENSG00000149527 5272 1.01798 559.003 194.996 1:2347466:C:T;rs12746918 -9954 6.63846e-19 0.423265 9.999e-05 1.11732e-13
ENSG00000157881 5207 1.02137 622.097 198.583 1:2766064:C:T;rs76062413 308024 4.68729e-05 0.0484182 0.089691 0.0898081
ENSG00000272449 5184 1.03593 557.155 193.778 1:1962633:A:G;rs16824627 -515272 0.000195799 -0.151231 0.289641 0.287008
ENSG00000157873 5179 1.04764 593.043 195.854 1:2477358:T:A;rs12097268 -9721 1.61741e-05 0.0505977 0.0335966 0.0351896
ENSG00000238164 5185 1.0345 556.931 193.271 1:3010317:A:T;rs760565 521846 0.000252544 -0.0756856 0.352217 0.349417
ENSG00000225931 5199 1.00546 590.376 195.357 1:2496319:C:T;rs75106513 -1531 2.00946e-07 -0.522551 0.00059994 0.00099556
ENSG00000228037 5223 1.04556 667.864 198.82 1:3484315:C:G;rs1539128 971315 0.00178335 0.137525 0.913321 0.912285
ENSG00000157870 5236 1.04692 554.481 192.086 1:2498862:G:C;rs1555791 -19069 1.16727e-12 -0.134003 9.999e-05 2.24415e-08
ENSG00000142606 5288 1.02269 582.854 193.338 1:2523723:C:T;rs867436 -40759 7.32721e-16 -0.709408 9.999e-05 5.54567e-11
ENSG00000215912 5264 1.00338 636.759 195.425 1:2539981:CACAT:C;rs145629728 -178306 0.00045565 0.249525 0.552428 0.551896
ENSG00000162591 5785 1.01117 712.967 198.482 1:2617562:G:C;rs146416804 -910498 0.000112182 0.14657 0.21662 0.212903
ENSG00000238260 5746 1.04821 600.628 190.598 1:3601123:A:G;rs3765713 59815 0.000653974 0.169 0.683276 0.674711
ENSG00000158109 5750 1.03863 708.032 198.2 1:3560974:A:G;rs60777787 19407 2.015e-05 0.0378535 0.0449955 0.04766
ENSG00000116213 5754 1.03961 708.468 196.959 1:3566625:AGCAGGCTG:A;rs145464993 -2701 7.75892e-09 0.0795423 9.999e-05 4.67366e-05
ENSG00000227372 5996 1.01032 643.451 192.177 1:4333076:A:T;rs76075208 669175 0.000454567 -0.115023 0.589864 0.585975
ENSG00000235169 6077 1.01597 771.995 200.388 1:3691528:A:G;rs1175550 2175 8.97066e-11 0.578733 9.999e-05 9.65287e-07
ENSG00000130764 6100 1.02335 860.235 202.858 1:3675002:G:A;rs6682863 -38067 0.000476454 0.0285676 0.604469 0.588792
ENSG00000116198 6143 1.00164 827.786 203.05 1:3762076:T:C;rs6699784 -11703 2.48985e-27 0.132906 9.999e-05 2.48599e-21
ENSG00000169598 6143 1.00042 773.536 200.061 1:3743132:T:C;rs4648344 -30714 0.000155474 -0.046851 0.291497 0.284408
ENSG00000198912 6142 1.04972 706.221 194.376 1:3827481:C:T;rs61770379 10623 3.96652e-09 0.0913187 9.999e-05 2.84202e-05
ENSG00000236423 6142 1.02969 771.311 197.455 1:3789319:A:G;rs34725762 -27618 0.000275105 -0.443474 0.441943 0.434451
ENSG00000196581 6092 1.03499 672.639 193.902 1:4796223:C:G;rs383650 81430 5.76428e-10 0.526092 9.999e-05 6.08083e-06
ENSG00000069424 5057 1.04597 544.974 194.478 1:5130281:C:G;rs1459758 -921246 7.14939e-06 -0.0597344 0.0144986 0.016889
ENSG00000131697 5058 1.03817 580.081 196.429 1:6118190:C:G;rs113049951 65656 2.00068e-05 -0.106966 0.0392961 0.0417836
ENSG00000116254 5064 1.02062 580.07 197.929 1:6237105:A:C;rs61198901 -3079 1.77411e-06 0.993333 0.00319968 0.00504896
ENSG00000158286 5051 1.02406 551.189 195.245 1:6265538:CT:C;rs375710873 2 1.15817e-08 -0.408749 0.00029997 6.82117e-05
ENSG00000116251 5053 1.02813 555.352 194.681 1:5786525:C:G;rs12134696 -482925 0.00194771 0.0325727 0.915828 0.912261
ENSG00000116237 5046 1.0289 511.923 194.263 1:6297601:C:CG;rs111931187 1568 6.80276e-23 -0.181783 9.999e-05 2.93252e-17
ENSG00000158292 4979 1.0383 559.354 195.978 1:5811543:A:G;rs17028725 -509493 0.000926978 -0.265166 0.709426 0.708418
ENSG00000097021 4743 1.0161 488.409 192.617 1:6454594:A:C;rs6663299 142 5.46901e-06 0.135047 0.0127987 0.0149544
ENSG00000187017 4768 1.0488 498.698 192.301 1:6490566:G:A;rs112138943 5717 1.04665e-06 -0.71937 0.0019998 0.00314394
ENSG00000215788 4835 1.03674 509.718 192.594 1:6065980:A:G;rs112750563 -460276 5.27746e-06 -0.0997145 0.0126987 0.0138047
ENSG00000171680 4960 1.05456 495.737 188.872 1:6603677:T:G;rs11122088 23555 2.58199e-28 0.913869 9.999e-05 7.59223e-22
ENSG00000162408 5010 1.05039 519.135 191.071 1:6594930:C:T;rs6577579 -19666 8.84051e-17 0.11674 9.999e-05 5.70993e-12
ENSG00000204859 5007 1.06731 554.796 193.372 1:5709228:C:A;rs697708 -930834 0.000839528 0.042746 0.708422 0.688469
ENSG00000116273 4961 1.04656 523.623 192.639 1:7033103:G:A;rs11120800 359357 0.000159848 0.0534168 0.246978 0.2372
ENSG00000162413 4959 1.01651 518.051 193.237 1:5726357:C:T;rs1763338 -948311 0.00135373 0.0486547 0.819149 0.823261
ENSG00000041988 4934 1.08147 453.347 186.785 1:7361996:C:T;rs72641287 677069 0.00067706 0.0563886 0.624065 0.604769
ENSG00000007923 4827 1.062 608.257 198.809 1:6138942:G:C;rs6685018 -623043 0.00103706 -0.0385165 0.743685 0.739325
ENSG00000237436 4665 1.07954 420.399 183.988 1:7091845:C:A;rs2412213 246941 0.00116402 0.323544 0.776571 0.770607
ENSG00000171735 4665 1.03927 508.587 193.666 1:7801167:T:G;rs2032562 955782 3.51123e-07 -0.0846819 0.00089991 0.00120866
ENSG00000049245 4436 1.01023 383.264 183.706 1:7834532:G:C;rs1776352 3202 9.035e-07 0.0552519 0.00429957 0.00429967
ENSG00000269925 4430 0.997732 353.371 181.236 1:7149407:G:C;rs9434835 -687037 0.00237366 -0.130008 0.918349 0.920361
ENSG00000049246 4421 1.03931 475.236 193.034 1:7739250:T:C;rs4908678 -105131 2.35411e-06 -0.162782 0.00479952 0.0061551
ENSG00000049247 4471 1.01717 451.479 190.913 1:7978402:A:G;rs226479 64829 1.39443e-15 1.51961 9.999e-05 1.19367e-10
ENSG00000049249 4616 1.05114 485.421 190.767 1:8002644:C:G;rs72854860 1717 1.74914e-09 -0.446598 9.999e-05 1.24103e-05
ENSG00000116288 4635 1.02549 484.339 192.899 1:8022772:CAG:C;rs144768319 8420 5.53582e-07 0.0545632 0.00219978 0.00195894
ENSG00000116285 4715 0.999004 487.319 192.154 1:9044562:A:G;rs17032942 958193 0.000824735 -0.289317 0.671362 0.673507
ENSG00000162426 4844 1.09114 523.024 189.018 1:7512546:C:A;rs12744650 -865341 0.000767865 -0.46068 0.68188 0.672591
ENSG00000232912 4934 1.02174 542.426 193.79 1:9362959:G:A;rs577685 878253 0.000490904 0.0999737 0.53273 0.525363
ENSG00000142599 4537 1.03879 488.803 192.921 1:8489302:C:T;rs301799 -388401 5.95664e-09 0.0863286 9.999e-05 3.48201e-05
ENSG00000074800 4432 1.01917 505.294 195.594 1:8914396:T:C;rs6577538 -24913 2.08075e-06 -0.0625893 0.00579942 0.00574381
ENSG00000238249 4403 1.00168 480.704 193.575 1:9273409:C:A;rs12738692 319940 0.000331583 0.124942 0.395184 0.386837
ENSG00000232208 4356 1.01369 487.729 193.733 1:9125112:CA:C;rs199947177 157308 0.000776313 0.245642 0.641667 0.633348
ENSG00000131686 4310 1.04785 453.356 192.143 1:9000220:A:G;rs12091891 -5707 4.99215e-14 1.2916 9.999e-05 1.12924e-09
ENSG00000142583 4140 1.03934 473.372 194.884 1:9120575:CCA:C;rs151315662 -27963 7.40744e-06 0.201305 0.0126987 0.015212
ENSG00000180758 3986 1.06543 422.551 189.165 1:9207732:C:T;rs1976624 18502 3.5831e-06 0.164776 0.00779922 0.00840805
ENSG00000049239 3876 1.03967 446.909 193.079 1:9296479:C:G;rs56119172 1644 7.17469e-12 -0.186351 9.999e-05 8.81557e-08
ENSG00000171621 3788 1.05445 445.265 194.275 1:9344415:C:G;rs11803236 -8525 5.60892e-06 0.142574 0.00749925 0.0107347
ENSG00000171612 3905 1.04142 418.698 192.425 1:9646850:T:C;rs4926482 47308 0.000112116 0.134222 0.141604 0.148444
ENSG00000231181 4006 1.0426 385.2 189.402 1:9356653:A:ACACACATACACAAACGTGTGCATG;rs111651835 -279833 0.000492917 -0.409129 0.456036 0.441339
ENSG00000188807 4025 0.998977 455.904 197.173 1:10353144:C:CT;rs33954582 704211 0.000374571 0.158721 0.374206 0.371432
ENSG00000171608 4019 1.01429 505.023 200.309 1:9374375:G:A;rs926250 -337416 0.000287178 0.0431245 0.30962 0.303219
ENSG00000179840 4023 1.05729 416.254 191.669 1:10543836:A:G;rs9970001 829191 0.00113488 -0.159952 0.702949 0.696522
ENSG00000231789 4058 1.04866 529.833 200.647 1:9898433:G:A;rs5017476 150819 0.00476554 0.332449 0.985236 0.988129
ENSG00000171603 4160 1.03045 464.219 192.38 1:9856324:CA:C;rs70998312 -28261 0.0003963 -0.0543702 0.430538 0.420052
ENSG00000178585 4242 1.03851 421.821 188.432 1:9699768:A:G;rs12028233 -270627 0.000583535 -0.0501791 0.538751 0.533769
ENSG00000162441 4224 1.01318 515.207 197.704 1:10061671:T:C;rs3125085 58205 0.000132984 0.0535592 0.187734 0.185043
ENSG00000173614 4225 1.01852 536.3 198.944 1:10068579:A:G;rs113023880 65092 8.28449e-08 0.131629 0.00029997 0.000300943
ENSG00000162444 4276 1.0206 459.194 194.579 1:9970464:TGCGGGCGGGGCGGGGCCC:T;rs201315400 -86801 4.2462e-05 0.196935 0.0732927 0.0715836
ENSG00000130939 4279 1.08205 384.253 183.943 1:9213640:CA:C;rs70985597 -879251 0.000517995 -0.037392 0.502258 0.490419
ENSG00000054523 4137 1.0538 406.427 191.094 1:10271688:C:G;rs11121529 824 4.97493e-21 0.210928 9.999e-05 7.82668e-16
ENSG00000142657 3921 1.06608 317.672 185.544 1:10305992:C:A;rs6696056 -152658 0.000470125 -0.0601836 0.39534 0.390952
ENSG00000175279 3928 1.03143 372.369 193.756 1:11015901:CA:C;rs60850371 525741 0.000927999 0.191007 0.591258 0.581417
ENSG00000142655 3938 0.978057 359.89 195.876 1:10099151:AAAAC:A;rs142086424 -433195 0.000361649 0.08555 0.318486 0.318942
ENSG00000160049 3939 1.03195 368.635 194.015 1:10493295:T:C;rs586223 -39289 6.17456e-06 -0.0473957 0.00979902 0.0108263
ENSG00000130940 4341 1.08511 362.419 186.684 1:11739951:T:A;rs112382978 883243 0.00104989 0.0964544 0.672263 0.656806
ENSG00000175262 4541 0.98776 375.146 189.176 1:10805465:A:G;rs4845844 -236630 0.000451658 -0.304743 0.446875 0.437663
ENSG00000120948 4564 1.01238 430.731 193.429 1:11575260:G:T;rs17036947 502845 0.000212235 0.0603553 0.259125 0.255665
ENSG00000271895 4582 1.02392 431.598 194.105 1:11050459:A:C;rs7547006 -39258 9.01859e-05 0.0794483 0.126501 0.126228
ENSG00000116649 4636 1.0569 426.56 190.349 1:11689663:A:G;rs17037122 569581 2.10303e-05 -0.0837456 0.0350965 0.0386691
ENSG00000226849 4644 1.01318 379.294 186.368 1:11711589:G:T;rs3117061 583060 0.000494981 0.24807 0.477349 0.480866
ENSG00000171824 4680 1.02998 457.474 194.162 1:11482010:C:T;rs3003915 322071 0.000406895 0.0318951 0.41518 0.405998
ENSG00000198793 4641 1.02435 538.258 196.057 1:11521432:GCTCT:G;rs368692800 198867 0.000392218 -0.0527402 0.435976 0.432967
ENSG00000120942 4630 1.00051 490.72 195.831 1:11351964:C:T;rs7536156 18700 3.26747e-16 0.149997 9.999e-05 2.76721e-11
ENSG00000204624 4323 1.04478 448.094 192.233 1:11501805:G:C;rs3010219 -37419 2.44036e-05 -0.471295 0.0410959 0.0444769
ENSG00000132879 4347 1.00597 462.217 193.023 1:11489869:T:TC;rs35555412 -224564 0.000213128 -0.0702817 0.280314 0.278467
ENSG00000116661 4346 1.01558 498.048 195.188 1:12096379:A:G;rs1208994 380536 6.79145e-05 0.242477 0.114478 0.113079
ENSG00000116663 4358 0.992391 338.753 178.845 1:11781973:G:A;rs6676319 57791 0.000192956 0.0744192 0.309046 0.300761
ENSG00000116670 4359 1.03918 466.416 193.643 1:12585596:C:T;rs12095700 833888 0.000136428 0.0734103 0.186406 0.185532
ENSG00000162490 4358 1.07342 479.635 193.282 1:11088779:T:G;rs60144211 -663008 0.000223359 0.297231 0.271053 0.265298
ENSG00000177674 4408 1.03058 491.087 194.715 1:11128329:A:G;rs2791656 -667813 2.62763e-06 -0.0662082 0.00659934 0.00672449
ENSG00000011021 4479 1.03977 458.718 192.571 1:11861855:A:G;rs45603435 -4353 7.48879e-09 0.130197 9.999e-05 4.04852e-05
ENSG00000177000 4479 1.02902 474.648 194.511 1:11852300:C:T;rs1476413 -14678 2.11593e-20 0.190485 9.999e-05 3.72529e-15
ENSG00000242349 4503 1.03163 422.186 187.688 1:11905981:A:G;rs5067 4906 1.31671e-31 -0.860522 9.999e-05 4.46862e-24
ENSG00000116685 4422 1.02909 490.028 195.549 1:12053100:C:T;rs2103876 66614 5.07224e-06 -0.0487437 0.010099 0.0114986
ENSG00000083444 4403 1.01766 502.091 197.681 1:12048595:C:T;rs56243319 54332 8.46926e-08 -0.121801 0.00029997 0.000314028
ENSG00000116688 4256 1.0384 479.091 195.955 1:12056440:C:T;rs2236056 16201 6.39534e-36 -0.271892 9.999e-05 4.30313e-29
ENSG00000116691 4126 1.03066 443.483 193.925 1:12096379:A:G;rs1208994 16855 0.000375627 -0.0584075 0.384704 0.377294
ENSG00000120949 4029 1.02165 477.51 197.884 1:11575398:G:A;rs12135502 -548037 3.11983e-05 0.123448 0.0507949 0.0502643
ENSG00000028137 3994 1.02415 482.864 196.903 1:12233754:T:C;rs976881 6693 1.11942e-05 -0.0715372 0.0206979 0.0216498
ENSG00000048707 3919 1.03011 413.217 189.628 1:11521432:GCTCT:G;rs368692800 -768693 0.000313917 -0.0699694 0.354086 0.350483
ENSG00000162496 2999 1.03024 402.139 194.918 1:12232806:T:C;rs496888 -444932 0.000358961 -0.0961022 0.337264 0.329722
ENSG00000116731 3493 1.03262 507.859 199.937 1:13040386:G:A;rs200683166 -986308 0.000615942 -0.0353873 0.502762 0.504817
ENSG00000189337 5700 1.01182 587.867 192.662 1:15277941:C:CT;rs56820982 352740 4.13928e-08 -0.640026 0.00049995 0.000292573
ENSG00000171729 5773 1.04629 579.764 193.181 1:15469482:G:A;rs9660093 -9547 1.12254e-17 0.998713 9.999e-05 8.30444e-13
ENSG00000142621 5836 1.05496 618.448 194.85 1:15669233:A:G;rs2479083 95464 8.80236e-06 0.550905 0.0173983 0.0218874
ENSG00000228140 5798 1.04225 508.782 190.507 1:15733394:G:A;rs2092324 -2536 1.17463e-08 -0.29945 9.999e-05 7.62295e-05
ENSG00000142634 5799 1.05666 546.776 192.729 1:15564121:C:T;rs58636266 -172271 0.00245903 -0.039092 0.94434 0.950575
ENSG00000162438 5799 1.04339 521.269 191.725 1:15757224:C:T;rs10927785 -7712 7.71675e-07 -0.564152 0.00219978 0.00269352
ENSG00000132906 5776 1.03234 574.5 195.797 1:15905501:G:A;rs41270261 52471 6.49706e-06 -0.0798205 0.0150985 0.016345
ENSG00000116138 5774 1.03804 592.316 196.44 1:16540223:TTTTATTTATTTA:T;rs373936848 686914 4.9389e-05 0.0467422 0.0932907 0.0925846
ENSG00000272510 5739 1.00785 635.007 202.181 1:15908107:C:T;rs6664222 15655 0.00178549 0.294372 0.881938 0.889105
ENSG00000116771 5730 1.02333 642.001 198.008 1:15669233:A:G;rs2479083 -242373 0.00290889 0.0584317 0.969961 0.975755
ENSG00000235084 5737 1.02839 549.047 192.662 1:15754866:A:G;rs60482024 -176212 9.8814e-05 0.550564 0.173996 0.176832
ENSG00000197312 5752 1.0235 656.869 198.358 1:15916734:C:T;rs77576965 -27262 1.35506e-10 -0.0693161 9.999e-05 1.28602e-06
ENSG00000116786 5704 1.02984 627.185 197.117 1:16056740:C:A;rs6672142 45912 1.5331e-06 0.0545435 0.00329967 0.0047693
ENSG00000162461 5691 1.0304 678.648 198.143 1:16058698:CA:C;rs77293491 -4203 7.32578e-08 -0.325808 0.00059994 0.000328283
ENSG00000233954 5537 1.00612 819.64 207.088 1:16497964:A:AG;rs111586652 363769 0.000482332 0.175129 0.533014 0.53896
ENSG00000065526 5446 1.0249 654.787 198.854 1:15834360:A:G;rs2020902 -340000 0.000164146 -0.0749116 0.253932 0.255162
ENSG00000179743 5446 1.04112 623.232 196.406 1:16272250:A:G;rs848217 97607 0.000193835 -0.0741807 0.292092 0.28928
ENSG00000116809 5369 1.04881 588.722 193.948 1:15692913:G:C;rs3765361 -609715 0.00037956 0.0372532 0.471725 0.46289
ENSG00000142627 5157 1.06645 511.526 190.304 1:16275506:T:C;rs848218 -207077 0.000490942 0.279355 0.522443 0.519521
ENSG00000142632 5130 1.03087 638.949 199.395 1:16530049:C:T;rs221045 -9056 8.73494e-21 -0.236486 9.999e-05 8.38995e-16
ENSG00000237276 5095 1.02967 643.27 200.907 1:15700104:C:T;rs6657009 -854419 0.000273967 0.412298 0.354965 0.345035
ENSG00000204377 5083 1.02612 665.377 200.975 1:16746888:A:G;rs11260753 190849 7.68253e-07 -0.282083 0.00249975 0.00226562
ENSG00000132881 5059 1.02053 638.535 199.858 1:16563635:A:G;rs717863 -23 1.23307e-09 -0.255035 9.999e-05 7.99489e-06
ENSG00000037637 5159 1.07013 634.239 198.053 1:16773557:GA:G;rs57135732 94607 0.000131487 -0.0332179 0.200601 0.196615
ENSG00000055070 5159 1.02999 646.316 200.185 1:17439023:G:GGGC;rs138078163 759952 8.57721e-07 -0.0414444 0.00159984 0.00247669
ENSG00000157191 5237 1.04321 574.224 194.951 1:16780624:G:A;rs6679656 13456 1.58667e-05 -0.0454043 0.0326967 0.0353902
ENSG00000226029 5257 1.02296 602.781 198.29 1:16781446:A:G;rs61769456 -5998 1.55287e-07 0.268351 0.00069993 0.000593829
ENSG00000080947 5223 1.06035 716.58 203.479 1:16902894:A:G;rs61772339 77141 0.00219127 -0.096763 0.938144 0.938863
ENSG00000261135 5184 0.987258 687.713 204.843 1:16883613:A:G;rs151090343 42472 0.000186085 -0.458508 0.262179 0.263526
ENSG00000219481 4936 1.03716 668.506 200.896 1:17224094:A:G;rs6586525 284036 2.8555e-05 -0.216913 0.0531947 0.0548856
ENSG00000215908 4910 1.0276 637.652 199.26 1:17086870:T:C;rs201604637 115691 1.29709e-06 -0.176535 0.00329967 0.0037732
ENSG00000186301 4906 1.03223 550.54 193.068 1:17258256:AT:A;rs60537875 286186 7.61566e-08 -0.386844 0.00069993 0.000379333
ENSG00000236698 4882 1.04343 691.685 201.899 1:17533684:G:A;rs10888008 521133 6.93358e-05 0.45789 0.115269 0.116208
ENSG00000268869 4868 1.02696 627.411 198.211 1:17086941:C:T;rs28462251 40288 9.72372e-05 0.82231 0.170093 0.165324
ENSG00000058453 4855 1.02209 663.533 200.817 1:17233379:T:C;rs6661870 166610 1.42446e-06 0.132935 0.00289971 0.00405478
ENSG00000186715 4835 1.03537 641.669 198.595 1:16952060:A:G;rs2147036 -144673 1.32352e-06 0.614093 0.00369963 0.00383218
ENSG00000228549 4754 1.00897 671.787 201.189 1:17003085:A:G;rs201194657 -194356 1.27738e-38 3.82291 9.999e-05 2.71103e-31
ENSG00000238142 4793 1.0286 660.098 199.249 1:17233379:T:C;rs6661870 17234 2.0445e-10 0.340049 9.999e-05 1.59799e-06
ENSG00000159363 4989 1.01557 809.195 205.971 1:17625531:T:C;rs6586516 287107 0.000992382 -0.0466231 0.777778 0.776732
ENSG00000117118 4845 1.01596 760.364 203.648 1:17503682:C:A;rs3003454 123016 0.000683208 -0.0301947 0.657255 0.656769
ENSG00000117115 4703 1.0154 720.639 202.452 1:17425077:G:A;rs2235913 -20872 8.33532e-55 0.715542 9.999e-05 4.4961e-46
ENSG00000159339 4714 1.0215 787.084 203.411 1:17626419:G:A;rs12044826 -8272 0.000255999 0.145849 0.380175 0.367432
ENSG00000256049 4771 1.01182 813.468 203.873 1:17719140:G:A;rs7529038 20448 2.41878e-35 -1.47807 9.999e-05 8.38264e-29
ENSG00000179051 4844 1.0451 800.59 202.542 1:17267927:A:T;rs11203461 -498294 4.7628e-06 -0.0748693 0.00929907 0.0118635
ENSG00000074964 4918 1.02345 787.803 202.497 1:17280578:T:C;rs147342078 -585753 0.00117749 -0.0815656 0.846154 0.842352
ENSG00000179023 5020 1.04354 577.771 195.481 1:18810344:G:T;rs2992740 2919 8.74159e-12 0.833033 9.999e-05 9.93208e-08
ENSG00000159423 5393 1.03506 577.544 194.399 1:19325638:T:C;rs6666432 96362 2.27852e-05 0.124111 0.0529947 0.0511891
ENSG00000169991 5307 1.01249 625.554 198.064 1:19266148:G:C;rs17388046 -17033 2.12956e-06 -0.0950527 0.00569943 0.00663795
ENSG00000272084 5264 1.02584 566.819 194.173 1:19369527:C:T;rs2182197 -32479 0.000198121 -0.292372 0.301961 0.295136
ENSG00000127481 5122 1.05002 559.438 195.177 1:19335685:C:CT;rs11408586 -201086 0.000221984 -0.0716107 0.305649 0.297367
ENSG00000230424 5122 1.04992 522.912 193.158 1:19564049:G:A;rs710880 27053 5.31102e-05 -0.237845 0.090491 0.0953095
ENSG00000053372 5172 1.03164 568.067 195.707 1:19586294:A:G;rs1063984 8260 4.64422e-08 -0.0717231 9.999e-05 0.000213568
ENSG00000127463 5172 1.02644 559.212 196.091 1:19542181:T:TTTTA;rs55741953 -35866 1.85855e-11 -0.0863541 9.999e-05 2.2834e-07
ENSG00000211454 5208 1.05227 587.788 196.418 1:19763105:T:C;rs114989748 162416 1.08898e-08 1.03894 9.999e-05 4.78546e-05
ENSG00000162482 5214 1.03476 597.282 198.019 1:19689639:G:A;rs56696582 73894 1.98918e-10 0.937002 9.999e-05 1.45187e-06
ENSG00000053371 5246 1.05144 548.515 194.286 1:19599481:C:T;rs12023485 -39160 4.79624e-07 -0.144419 0.00129987 0.00152785
ENSG00000040487 5246 1.04705 565.548 195.696 1:19651385:G:T;rs214314 12564 3.13936e-05 0.0881632 0.059894 0.0602197
ENSG00000077549 5017 1.03093 483.914 190.857 1:19799010:A:G;rs4912103 -13057 3.42804e-09 0.0439423 9.999e-05 2.73691e-05
ENSG00000173436 5059 1.03947 551.38 196.305 1:19857167:T:G;rs28391543 -66311 2.6305e-07 0.122693 0.00039996 0.000864971
ENSG00000226396 5041 1.06647 483.42 189.797 1:20781136:G:A;rs78321048 846527 0.000568826 -0.191402 0.553344 0.549373
ENSG00000158747 5120 1.02471 574.121 197.828 1:19945888:A:T;rs1770491 -21161 1.08778e-05 0.452209 0.0209979 0.0240826
ENSG00000162542 5097 1.05122 512.165 194.139 1:20128011:G:T;rs74057039 1572 6.53865e-09 -0.153337 9.999e-05 3.17101e-05
ENSG00000169914 4871 1.05404 443.753 190.349 1:20207622:C:T;rs10916663 -1385 2.37161e-07 -0.0819039 0.00059994 0.000823883
ENSG00000117215 4540 0.991711 491.134 200.907 1:20862106:G:A;rs616145 416055 0.00512171 0.254816 0.991089 0.988709
ENSG00000162543 4567 1.04286 449.906 195.888 1:19681273:G:T;rs7533994 -831306 0.00146428 0.189052 0.777174 0.77017
ENSG00000225986 4569 1.01813 566.381 204.64 1:19611227:G:A;rs1065658 -901753 0.000839813 0.471361 0.603739 0.604962
ENSG00000162545 4519 1.06419 402.731 188.872 1:21612182:CA:C 799468 0.000547389 -0.305164 0.486868 0.481651
ENSG00000090432 4506 1.05445 453.891 194.568 1:20783398:A:C;rs12726785 -51257 2.93773e-06 0.0827482 0.00379962 0.00607303
ENSG00000158825 4476 1.04502 483.831 196.429 1:20928284:C:T;rs4655226 12842 7.96688e-21 0.404304 9.999e-05 6.47167e-16
ENSG00000158828 4446 1.02672 494.436 196.812 1:20949628:C:T;rs7520498 -10321 1.82864e-05 0.0717114 0.0292971 0.033721
ENSG00000117242 4417 1.0382 447.356 192.707 1:20973892:C:T;rs9287034 -4795 3.73589e-20 0.224853 9.999e-05 6.04736e-15
ENSG00000244038 4410 1.03482 486.293 196.045 1:20976512:C:T;rs542589 -11489 3.6688e-06 0.0411463 0.00659934 0.00815044
ENSG00000127483 4268 1.04277 441.371 193.406 1:21927807:T:C;rs829369 813990 0.000228151 0.0300116 0.271494 0.262093
ENSG00000075151 4474 1.00021 311.736 178.788 1:21380277:T:C;rs28615768 -123101 2.26445e-05 0.074006 0.0571943 0.0587095
ENSG00000236936 4562 1.02108 415.237 190.44 1:21593117:C:T;rs212540 541 9.50082e-06 -0.439682 0.019698 0.021893
ENSG00000231105 4522 1.04817 423.789 191.985 1:21620995:C:A;rs1067236 1211 3.64123e-06 -0.251708 0.00639936 0.00806139
ENSG00000117298 4521 1.05346 456.723 193.823 1:21660762:T:A;rs3026820 -11236 1.03972e-07 -0.109754 0.00029997 0.000328698
ENSG00000227001 4629 0.970232 537.891 205.419 1:22451845:T:C;rs7526484 697384 0.00345704 -0.0880945 0.958812 0.959553
ENSG00000142794 4627 1.01993 433.781 192.944 1:21772167:C:G;rs4654746 5545 4.24816e-51 -0.52889 9.999e-05 4.12875e-41
ENSG00000162551 4646 1.01335 507.614 197.264 1:20908989:T:A;rs12086964 -926870 0.000270664 -0.267832 0.318993 0.315973
ENSG00000233431 4489 1.03936 411.499 191.049 1:22277811:C:G;rs4382697 364845 0.00369218 -0.34626 0.961575 0.964887
ENSG00000076864 4407 1.01146 409.939 192.086 1:22000998:C:CA;rs112483983 5196 0.00120122 -0.365261 0.719626 0.72159
ENSG00000090686 4430 1.08189 392.823 186.503 1:22345093:A:G;rs3117048 234993 0.000310318 -0.0298815 0.342926 0.336737
ENSG00000187942 4491 1.03373 446.678 192.639 1:22314790:A:AT;rs35992019 176031 0.000132647 -0.277557 0.183569 0.18193
ENSG00000142798 4597 1.02692 474.491 193.699 1:22253062:C:A;rs4989428 -10729 0.000162099 -0.191101 0.224289 0.220133
ENSG00000218510 4684 1.0418 496.459 193.451 1:22352108:C:T;rs11801382 426 2.59732e-44 0.361217 9.999e-05 4.14519e-36
ENSG00000070831 4703 1.04177 490.677 193.338 1:22345647:C:T;rs2501299 -33474 1.0059e-06 -0.0346572 0.00229977 0.00293634
ENSG00000184677 4664 1.02682 469.937 194.308 1:22787822:GT:G;rs5773006 9477 7.31728e-09 0.101378 9.999e-05 4.05925e-05
ENSG00000237200 4580 1.03985 431.086 189.763 1:22076946:G:A;rs113269887 -767022 0.00246842 0.387645 0.916667 0.922705
ENSG00000173372 4436 1.02827 438.939 194.241 1:22986716:T:A;rs623607 23716 3.42732e-06 0.384053 0.00569943 0.00782775
ENSG00000159189 4430 1.05513 383.76 187.665 1:22944026:T:A;rs158763 -26098 0.000846565 0.728991 0.616379 0.613504
ENSG00000173369 4434 1.01404 424.111 193.113 1:22986716:T:A;rs623607 7460 2.91297e-07 0.557553 0.00079992 0.00105433
ENSG00000133216 4475 1.09119 333.074 181.168 1:22364958:A:C;rs2501281 -672375 0.00110687 0.225231 0.70049 0.692442
ENSG00000004487 4132 1.01897 404.636 193.812 1:23430394:A:AG 84452 0.0010688 -0.0338873 0.662037 0.661886
ENSG00000169641 4288 1.04502 394.841 192.583 1:23535170:C:T;rs10917358 30868 1.59806e-05 -0.0497726 0.0246975 0.0267255
ENSG00000261326 4227 1.04157 386.918 191.477 1:23780539:G:A;rs652715 167293 1.2843e-05 0.14904 0.0214979 0.0230855
ENSG00000125944 4270 1.03964 411.535 193.846 1:23220892:A:G;rs309469 -449938 0.000513241 -0.0361076 0.446476 0.433864
ENSG00000249087 4266 1.0352 366.022 191.286 1:23702239:A:C;rs694843 6748 0.000871771 -0.107344 0.581301 0.577737
ENSG00000125945 4267 1.04924 373.032 190.812 1:23592532:G:GAGACGGA;rs200426047 -103404 4.59995e-07 0.0808819 0.0009999 0.00122974
ENSG00000204219 4233 1.02737 362.053 190.744 1:23748440:G:A;rs7515139 -2794 4.14441e-08 -0.25461 0.00029997 0.000178292
ENSG00000088280 4290 1.05523 383.158 190.552 1:23752640:G:A;rs1209364 -58422 2.71302e-09 0.502636 9.999e-05 1.38097e-05
ENSG00000007968 4341 1.04382 334.231 184.856 1:23980248:T:TG;rs59067348 122535 8.41926e-05 0.13352 0.122551 0.122407
ENSG00000117318 4438 1.03335 420.407 195.549 1:22926021:G:A;rs999800 -960265 0.00174061 0.0846655 0.809871 0.802825
ENSG00000197880 4519 1.0565 311.533 182.082 1:23980452:C:G;rs12084240 72466 0.00369697 -0.0964526 0.939906 0.951004
ENSG00000142676 4600 0.990639 424.674 198.482 1:24010230:G:A;rs7521548 -8040 0.000790399 0.0302164 0.566818 0.552448
ENSG00000011007 4606 1.03999 400.272 193.666 1:24058157:A:AAAG;rs35146387 -11489 3.57453e-21 0.098344 9.999e-05 5.44187e-16
ENSG00000236810 4536 1.04099 350.424 189.447 1:24065844:G:A;rs13376000 -38934 6.19499e-08 -0.241817 0.00029997 0.000236444
ENSG00000057757 4536 1.04863 360.448 189.695 1:24065844:G:A;rs13376000 -39052 8.93275e-06 -0.0670722 0.0134987 0.0165471
ENSG00000011009 4524 1.05464 358.346 191.037 1:23590651:A:G;rs667311 -526810 0.000607061 0.0423474 0.47351 0.454373
ENSG00000117308 4509 1.03295 358.254 191.049 1:24034566:T:TA;rs60938603 -92706 0.00013682 0.121902 0.162368 0.159793
ENSG00000117305 4419 1.05254 347.896 190.902 1:24154566:T:A;rs7519554 -10545 6.87294e-05 0.0540565 0.0809919 0.0850545
ENSG00000179163 4487 1.04781 357.078 191.94 1:24155731:A:G;rs4649115 -39054 1.94481e-12 -0.159342 9.999e-05 2.21437e-08
ENSG00000229106 4485 0.981254 347.475 192.763 1:24030192:TATATTAC:T;rs376860666 -199036 0.000796747 0.226215 0.545504 0.542161
ENSG00000188822 4460 1.04449 331.538 187.834 1:24204073:C:T;rs3123557 -81477 2.17425e-05 0.0746472 0.0324968 0.0357261
ENSG00000189266 4460 1.0335 321.448 185.612 1:24365512:T:C;rs17184588 79912 1.55706e-20 -0.765398 9.999e-05 9.42661e-15
ENSG00000188529 4525 1.02057 380.069 194.568 1:24286885:A:G;rs114172431 -20533 1.80074e-11 -0.218666 9.999e-05 1.91595e-07
ENSG00000185436 4719 1.03034 512.714 200.501 1:24516880:G:A;rs11587500 2430 0.000396227 -0.109013 0.392703 0.376474
ENSG00000001461 4589 1.03255 414.028 192.436 1:24773776:A:G;rs11806902 31491 6.25958e-19 -0.146811 9.999e-05 7.99521e-14
ENSG00000001460 4598 1.0422 391.534 189.628 1:24710405:A:G;rs11538189 -33020 8.47261e-05 0.127367 0.120704 0.121954
ENSG00000117602 4651 1.02191 378.634 188.454 1:24868592:C:T;rs72884445 39204 1.10673e-05 -0.0605905 0.0222978 0.0246878
ENSG00000133226 4796 1.05885 416.528 192.639 1:24525794:G:T;rs6691474 -432414 0.000156263 0.0441273 0.185336 0.184407
ENSG00000169504 4798 1.05738 389.924 190.541 1:25049688:TTA:T;rs202035292 -22161 7.7137e-14 0.136636 9.999e-05 1.4392e-09
ENSG00000229162 4894 1.03439 455.516 196.068 1:25466196:TTTTG:T;rs143871856 178359 0.000848067 0.38342 0.611484 0.603981
ENSG00000020633 4893 1.07508 370.182 186.447 1:25393004:G:A;rs7518779 101391 0.000315717 0.0419031 0.335231 0.327421
ENSG00000117614 4886 1.03916 366.429 189.21 1:25541190:A:T;rs142516502 -17804 1.04749e-12 0.0630973 9.999e-05 2.12644e-08
ENSG00000261349 4906 1.0118 251.571 173.712 1:25713333:AACACAC:A;rs3079633 119705 8.49132e-22 -1.4868 9.999e-05 1.56296e-14
ENSG00000187010 4904 1.02004 314.797 183.063 1:25713333:AACACAC:A;rs3079633 114448 1.58997e-16 -1.21169 9.999e-05 4.11126e-11
ENSG00000224183 4897 1.00446 299.41 181.879 1:25561667:G:A;rs55794721 -59468 1.83389e-11 -0.933575 9.999e-05 7.08014e-07
ENSG00000259984 4918 1.02894 299.401 181.631 1:25684650:G:A;rs3093637 20693 5.70004e-26 -1.11623 9.999e-05 8.62115e-19
ENSG00000183726 4918 1.03814 359.283 188.793 1:25754025:C:G;rs909832 89616 1.64258e-12 -0.116477 9.999e-05 3.26585e-08
ENSG00000117616 4918 1.01948 357.778 189.695 1:25597321:A:G;rs28435299 -67384 3.1848e-13 0.110825 9.999e-05 1.01734e-08
ENSG00000238084 4955 1.10918 301.762 180.243 1:26330924:C:T;rs2992058 605720 0.000225843 0.533717 0.243671 0.241639
ENSG00000188672 4935 1.03741 342.485 187.439 1:25710968:G:A;rs28491276 -45716 2.89335e-08 0.72595 0.00019998 0.000143307
ENSG00000204178 4929 1.05289 343.371 186.887 1:26744087:T:C;rs11581746 986698 6.56819e-05 0.0658781 0.0894911 0.0936379
ENSG00000157978 4798 1.03598 347.903 189.819 1:25890835:G:A;rs4075184 20763 8.44036e-26 0.183633 9.999e-05 1.33751e-19
ENSG00000225643 4678 0.984358 355.783 190.812 1:26071826:CTT:C;rs10555591 163856 0.000919757 0.288774 0.613734 0.611179
ENSG00000117643 4491 1.0313 334.53 190.169 1:25953777:C:T 9817 9.67565e-07 0.138851 0.00179982 0.00243455
ENSG00000162430 4249 1.03932 333.861 191.319 1:26333073:A:AAAAT;rs56808862 206405 4.08197e-05 -0.0789477 0.0521948 0.0539632
ENSG00000117640 4238 1.02329 336.351 191.703 1:26191774:A:G;rs11247820 46642 0.000190062 0.052611 0.193131 0.194475
ENSG00000228172 4238 1.02826 272.953 182.217 1:26124611:A:G;rs7518451 -21653 0.00022842 0.310031 0.244385 0.240717
ENSG00000223474 4236 1.09298 261.637 179.566 1:26224633:A:G;rs12037513 77344 0.00330944 -0.251173 0.914155 0.906452
ENSG00000127423 4179 1.055 316.109 184.958 1:26710739:A:C;rs12408262 524835 0.00270352 -0.448987 0.886625 0.891342
ENSG00000236528 4178 1.00092 306.98 187.891 1:26434354:G:A;rs2802346 248249 8.89004e-05 0.354441 0.11583 0.117989
ENSG00000182749 4129 1.0544 313.625 189.109 1:26197793:A:G;rs76664257 48 0.000783357 0.106761 0.508638 0.50079
ENSG00000117632 4057 1.05582 317.514 189.56 1:26241356:C:T;rs10465894 7873 3.68718e-05 -0.130667 0.0446955 0.0478142
ENSG00000158006 3907 1.04088 286.475 189.233 1:26310053:C:A;rs12136914 -14596 2.40145e-05 0.0486858 0.0307969 0.0319595
ENSG00000175087 3660 1.07154 239.548 183.593 1:26436867:G:GT;rs35261227 -798 0.000863373 -0.051145 0.490206 0.477463
ENSG00000142684 3546 1.06552 232.659 183.728 1:26491018:G:C;rs6682529 -5345 2.34663e-09 -0.21609 9.999e-05 1.13917e-05
ENSG00000142675 3560 1.09464 257.096 186.12 1:26656308:C:T;rs56786979 152413 0.00114187 -0.202829 0.553344 0.552776
ENSG00000130695 3599 1.02669 253.847 189.966 1:26560745:G:A;rs3795687 53 7.38314e-14 0.105691 9.999e-05 1.75653e-09
ENSG00000142669 3573 1.00577 241.874 188.398 1:27537565:T:TGAA;rs146543443 931897 0.00107182 -0.0381897 0.525184 0.530408
ENSG00000169442 3538 1.01612 262.778 193.192 1:26534217:G:A;rs112752634 -110232 0.00240329 0.0391734 0.751502 0.760994
ENSG00000158062 3538 1.07473 226.636 182.815 1:26553264:C:T;rs11582893 -91591 0.000389072 -0.0605795 0.281575 0.271959
ENSG00000176092 3506 1.03754 246.542 189.131 1:26540287:AT:A;rs35591511 -140335 6.14388e-05 -0.318068 0.0571943 0.0612214
ENSG00000176083 3509 1.03894 263.123 191.06 1:26678875:G:A;rs11247928 -22139 4.21131e-06 -0.416506 0.00509949 0.00612655
ENSG00000117682 3395 1.0572 248.24 188.003 1:26825387:CA:C;rs370600326 66613 1.58842e-08 -0.0745507 9.999e-05 4.87714e-05
ENSG00000225891 3349 1.02153 257.28 192.053 1:26107688:C:A;rs807273 -686086 0.000209649 0.2606 0.162553 0.162794
ENSG00000198830 3348 1.06607 230.101 183.954 1:26408768:G:A;rs61775427 -390174 0.000553581 -0.0462655 0.353585 0.347137
ENSG00000117676 3287 1.0385 247.76 189.864 1:26871200:C:T;rs4970485 14947 3.5178e-05 0.0523291 0.0373963 0.0373948
ENSG00000260063 3097 1.01556 212.28 184.586 1:27148520:CT:C;rs34403505 127897 0.00196937 -0.346517 0.690821 0.695548
ENSG00000117713 3102 1.04103 203.034 182.984 1:27528211:T:C;rs12134569 505686 0.000436669 -0.0395228 0.286245 0.281139
ENSG00000060642 3122 1.00491 227.884 190.992 1:26653983:A:C;rs28668175 -459981 0.00138869 0.0476704 0.56236 0.563801
ENSG00000204160 3087 1.03147 222.045 189.199 1:27198937:C:G;rs12735407 45735 0.000111415 0.0786557 0.0910909 0.091308
ENSG00000175793 3011 1.04083 247.062 194.805 1:27561885:CTGTG:C;rs67752285 372251 0.00332115 0.482855 0.811183 0.813438
ENSG00000142751 3028 1.08415 223.811 186.706 1:26387423:G:A;rs2997447 -829366 0.00624928 0.0278439 0.956979 0.949787
ENSG00000090273 3037 1.02983 181.49 179.961 1:27699012:T:C;rs11247642 472282 0.0017156 -0.038766 0.624844 0.63061
ENSG00000198746 3037 1.06219 206.596 186.097 1:26607005:C:A;rs34824071 -619953 0.00195772 -0.054488 0.663793 0.65221
ENSG00000175707 3101 1.01199 183.885 180.288 1:26985317:C:CG;rs147302604 -301581 0.00407753 -0.356235 0.876532 0.871323
ENSG00000253368 3082 1.01873 225.938 189.3 1:27299613:C:G;rs56297667 -20586 2.36243e-13 1.01876 9.999e-05 5.27244e-09
ENSG00000158246 3072 1.06244 261.932 193.948 1:27255904:CA:C;rs59479684 -83424 0.012941 0.359172 0.99503 0.997221
ENSG00000090020 2980 1.02824 204.2 187.011 1:27190821:G:GGT;rs3065004 -302652 0.00289687 -0.0627801 0.767638 0.770655
ENSG00000142784 2845 1.0618 197.566 185.533 1:27639765:A:G;rs111333079 78757 0.000799845 -0.0548111 0.381333 0.380107
ENSG00000243659 2788 1.05401 235.804 191.658 1:28608210:C:G;rs17163112 970478 0.00624998 -0.314547 0.94702 0.946507
ENSG00000186501 2774 1.03295 233.056 193.699 1:26993906:AT:A;rs58767616 -654746 0.000247279 0.063927 0.157812 0.157066
ENSG00000241547 2775 1.01886 223.416 191.601 1:26990938:A:G;rs10794498 -660883 7.61519e-05 0.392504 0.0622938 0.0642012
ENSG00000142765 2746 1.00139 227.406 193.981 1:27682481:G:A;rs12569127 13967 0.0026656 -0.0517501 0.741481 0.740399
ENSG00000142733 2745 1.04497 196.659 187.383 1:26717363:C:CA;rs71858514 -976021 0.000427133 0.143756 0.24249 0.238512
ENSG00000158195 2890 0.999696 214.607 196.553 1:28203620:G:T;rs11247702 386950 0.000648344 0.0461154 0.304811 0.299843
ENSG00000237429 2927 1.06899 185.044 185.702 1:28434228:C:T;rs11585562 581911 0.00366164 -0.166669 0.808562 0.799704
ENSG00000126705 2901 1.01443 176.85 189.154 1:27969778:A:AAAATAAATAAAT;rs10522076 38835 0.00141694 0.0765547 0.490446 0.49104
ENSG00000000938 2907 1.02494 177.029 188.319 1:28168872:G:A;rs10399874 207083 0.000305186 0.0647266 0.171757 0.170251
ENSG00000126709 2929 1.04441 174.584 186.3 1:27948954:C:T;rs57805076 -49776 0.00132771 0.176047 0.488055 0.477904
ENSG00000009780 2984 1.05361 182.146 187.202 1:27947382:A:C;rs56165293 -105109 0.000416642 -0.0460076 0.219952 0.216048
ENSG00000117758 3047 1.02345 170.507 184.473 1:27381612:T:G;rs12073209 -718083 0.000220167 0.0381717 0.146796 0.143781
ENSG00000270031 3115 1.07337 182.71 187.969 1:27675317:A:G;rs4246508 -471178 0.00356829 0.224149 0.771186 0.770774
ENSG00000117751 3138 1.07155 177.175 183.165 1:29080216:CT:C 922926 0.00031536 0.0330828 0.185336 0.184339
ENSG00000130775 3216 1.04406 185.164 185.319 1:28261600:A:C;rs3737808 62544 5.27932e-06 -0.084581 0.00519948 0.00667769
ENSG00000117748 3319 1.01202 200.046 191.094 1:28602217:C:T;rs4908396 360959 0.00183569 0.0469082 0.590909 0.597841
ENSG00000130768 3340 1.04621 197.333 186.582 1:28249891:A:G;rs4908374 -11614 1.66045e-05 -0.412315 0.0157984 0.0174973
ENSG00000158156 3348 1.04237 205.674 188.917 1:28283443:T:C;rs4243819 -2531 4.03359e-08 0.168957 9.999e-05 9.6287e-05
ENSG00000158161 3377 1.03459 179.634 184.721 1:28376707:A:T -38501 5.70756e-13 0.143566 9.999e-05 1.12232e-08
ENSG00000228589 3378 1.05009 203.824 190.958 1:28939138:C:T;rs6695883 516204 0.000500567 0.1904 0.256864 0.250448
ENSG00000253005 3445 1.03233 178.067 185.578 1:28406666:C:CA;rs11444504 -62687 2.2838e-05 -0.416807 0.019598 0.0227444
ENSG00000252429 3447 1.02689 172.207 184.394 1:28771293:AT:A 300564 0.000241142 -0.333124 0.157316 0.154711
ENSG00000169403 3407 1.02982 172.498 183.931 1:28228797:C:CT;rs11384286 -291651 0.000244292 0.0603233 0.154834 0.157637
ENSG00000126698 3432 1.04002 176.405 184.529 1:28547864:G:A;rs796848 -11673 0.000255716 -0.0295703 0.162395 0.160207
ENSG00000130770 3439 1.03573 180.78 185.612 1:28542324:A:G;rs12141171 -20297 7.02713e-11 -0.0808183 9.999e-05 5.55577e-07
ENSG00000270605 3438 1.05093 169.556 181.427 1:28969314:A:G;rs4252958 401349 1.30416e-07 0.303311 0.00019998 0.000328535
ENSG00000130766 3470 1.04215 177.922 184.428 1:28617041:C:T;rs145924813 31002 9.93071e-06 0.133102 0.00879912 0.0114626
ENSG00000130772 3536 1.04223 188.697 186.12 1:29445514:C:A;rs553253 790000 0.00016162 -0.0432377 0.109843 0.1131
ENSG00000204138 3550 1.05241 177.175 181.45 1:28702823:CA:C 6708 3.5755e-24 -0.130144 9.999e-05 6.13972e-18
ENSG00000180198 3770 1.02716 230.876 187.248 1:28947326:T:TA;rs55726346 114870 0.00020585 -0.0883339 0.165756 0.165566
ENSG00000242125 3770 1.03116 246.815 189.379 1:28828893:C:T;rs11804512 -3600 2.76946e-18 0.14838 9.999e-05 2.98035e-13
ENSG00000200087 3770 1.01455 257.065 192.538 1:28561149:CTT:C -273923 0.000421462 -0.403639 0.269884 0.275467
ENSG00000180098 3849 1.05061 240.278 187.202 1:28992064:G:T;rs7534265 112466 0.000140254 -0.0406664 0.118294 0.120905
ENSG00000221539 3829 1.00501 285.811 196.237 1:28967781:A:G;rs9426391 62446 0.00134072 0.199384 0.601924 0.588663
ENSG00000197989 3824 1.0546 240.961 186.887 1:29102891:CA:C;rs11355338 193395 6.05991e-07 -0.0981971 0.00119988 0.00120287
ENSG00000120656 3758 1.00008 262.101 195.38 1:27983008:G:A;rs11808439 -986590 0.000918303 0.0476127 0.454587 0.454057
ENSG00000229388 3758 1.03398 251.301 190.665 1:29698763:G:A;rs714347 729022 0.000128707 -0.411156 0.108193 0.10951
ENSG00000162419 3697 1.0334 233.37 187.552 1:29779715:A:G;rs7515342 784470 0.00029611 -0.0394862 0.222494 0.215495
ENSG00000198492 3618 1.06246 249.076 188.996 1:29033490:T:G;rs71514295 -29644 2.36966e-05 0.0374994 0.0222978 0.0254436
ENSG00000233427 3778 1.09179 208.718 176.544 1:28602640:AGAGCAAG:A -601209 0.00330456 0.427099 0.863676 0.864829
ENSG00000159023 3781 1.02772 256.122 187.135 1:30083025:AT:A;rs34797782 869421 8.32869e-05 0.0453325 0.0874913 0.0901134
ENSG00000253304 3960 1.02047 315.716 192.797 1:29799278:C:T;rs1581798 348830 0.00063217 0.369458 0.442529 0.4238
ENSG00000116350 4091 1.01203 287.956 189.413 1:29794279:G:A;rs4654355 285779 0.0053059 0.0241633 0.968085 0.964482
ENSG00000116353 4192 0.989197 334.76 190.665 1:30129997:C:A;rs271371 572542 0.00649048 0.0658757 0.98913 0.98942
ENSG00000186056 6052 1.01986 514.022 194.748 1:31191438:C:A;rs6663914 86 6.97862e-05 -0.120489 0.120313 0.11969
ENSG00000264773 6010 1.02922 497.183 192.899 1:31211082:G:T;rs1188356 -998 3.00594e-07 0.509215 0.0009999 0.00115893
ENSG00000162511 5972 1.03898 458.799 191.263 1:31231386:G:A;rs3762296 718 8.6174e-06 0.0360897 0.0187981 0.0199329
ENSG00000162512 5711 1.0443 452.688 191.883 1:31383200:A:G;rs4998238 1591 4.92566e-07 -0.389153 0.00069993 0.00154912
ENSG00000134644 5406 1.03828 433.217 192.65 1:31990499:C:CAA;rs58410603 451660 6.51432e-05 -0.0402484 0.0991901 0.0985615
ENSG00000229447 4917 1.04467 385.417 191.207 1:31240480:G:A;rs7545753 -496049 0.000544128 -0.400972 0.447274 0.451044
ENSG00000060688 4836 1.04099 367.451 190.767 1:31817871:AT:A;rs72328658 48208 2.20006e-08 -0.062811 9.999e-05 9.27267e-05
ENSG00000121766 4835 1.01273 405.367 196.271 1:31729281:AT:A;rs10713289 -40562 6.08619e-05 0.0509474 0.0829917 0.0822078
ENSG00000168528 4512 1.02964 322.646 188.658 1:31881472:T:C;rs1039630 -941 7.60124e-10 -0.452725 9.999e-05 6.11055e-06
ENSG00000223907 4279 1.05617 311.478 189.65 1:31975832:G:A;rs10798861 -8205 1.6582e-13 -0.723653 9.999e-05 2.54196e-09
ENSG00000162517 4008 1.05076 230.96 179.533 1:31231126:C:G;rs11801629 -879372 0.00127056 0.0380932 0.629956 0.626603
ENSG00000121753 3818 1.04256 274.215 190.27 1:31575170:CA:C;rs67285820 -655325 0.00208759 -0.291452 0.748132 0.748485
ENSG00000134668 3736 1.01625 237.391 186.988 1:32233572:G:T;rs35007813 -48081 6.83012e-06 -0.48231 0.00969903 0.0113324
ENSG00000184007 3539 1.03871 214.072 188.624 1:32334477:C:G;rs2184203 -75981 0.00019102 0.0292032 0.133824 0.13589
ENSG00000121774 3520 1.03654 214.257 189.346 1:31991748:G:A;rs1934286 -487683 0.000391328 -0.0259785 0.23805 0.232592
ENSG00000121775 3455 1.05043 205.424 185.567 1:33200287:C:T;rs12410344 662654 0.0001182 -0.0507898 0.0956904 0.0954405
ENSG00000025800 3367 1.03739 215.235 189.436 1:32698724:G:A;rs55670431 125084 1.06278e-08 0.0615998 0.00019998 3.25668e-05
ENSG00000084652 3132 0.995408 237.149 195.549 1:32590108:CT:C -55180 0.000762809 -0.0420098 0.375751 0.374185
ENSG00000160050 3146 0.988762 193.483 188.218 1:32236959:C:CGTGT -429029 0.00122823 -0.0833333 0.5005 0.501479
ENSG00000160051 3139 1.04123 189.086 184.811 1:32486556:C:CAATT;rs10700865 -184681 0.00705368 0.163741 0.945231 0.948596
ENSG00000224066 3130 1.02614 195.232 185.341 1:31903912:A:C;rs7539263 -768504 0.0025965 -0.209369 0.734949 0.73686
ENSG00000084623 3040 1.02953 199.813 188.928 1:32086169:G:A;rs11575884 -601361 3.29795e-05 0.0501913 0.0249975 0.0305694
ENSG00000160055 3037 1.02844 209.45 190.496 1:32588152:C:G;rs112600497 -99821 9.89776e-05 0.0770304 0.0748925 0.0755064
ENSG00000220785 2973 1.01464 212.841 192.278 1:32713199:A:G;rs2291063 5977 1.28494e-26 1.48404 9.999e-05 2.23383e-20
ENSG00000183615 2958 1.04779 201.969 189.752 1:32710668:C:T;rs72668505 -2167 1.33697e-12 1.0692 9.999e-05 1.13514e-08
ENSG00000182866 2953 1.06209 216.511 192.56 1:32658062:G:GGT;rs79952364 -58779 0.00223882 0.0532958 0.683743 0.656602
ENSG00000116478 2868 1.03642 183.091 185.781 1:32746881:A:C;rs72668519 -10807 5.83816e-05 -0.0390455 0.0467953 0.0495362
ENSG00000175130 2823 1.04636 173.685 181.664 1:31887301:T:A;rs71516313 -914680 0.00462902 0.054013 0.87807 0.86882
ENSG00000233775 2813 1.01514 219.117 193.485 1:33408138:T:G;rs1149128 591873 0.00049907 -0.39976 0.271274 0.264934
ENSG00000225828 2800 1.07144 193.625 184.349 1:32314300:T:TG;rs68058315 -515580 0.00255035 0.063007 0.718077 0.720552
ENSG00000160058 2773 1.05937 252.573 196.181 1:32571014:C:A -289319 0.00482796 -0.0390458 0.895349 0.898406
ENSG00000160062 2526 1.06027 198.866 189.03 1:33684533:TACACACAC:T;rs10529387 679504 0.00105417 -0.435802 0.444296 0.426516
ENSG00000176261 2481 1.04314 199.823 188.116 1:33509952:G:T;rs6425804 393447 0.000639854 -0.0354211 0.325211 0.318705
ENSG00000162521 2481 1.04543 225.546 193.97 1:32302108:C:T;rs11578323 -814636 0.00084538 0.0211508 0.37888 0.373878
ENSG00000162520 2436 1.02714 205.237 189.312 1:33091309:A:C;rs75117554 -77889 0.00259455 0.317974 0.729592 0.722936
ENSG00000162522 2435 1.0772 179.321 181.236 1:33458803:A:G;rs760594 251316 0.00656859 0.139726 0.936389 0.937159
ENSG00000116497 2487 1.05004 221.918 191.094 1:33257919:A:G;rs10914614 -24450 2.37953e-07 0.0515004 0.00039996 0.000391956
ENSG00000134684 2498 1.04741 213.359 188.838 1:34016219:C:G;rs1493993 732464 0.000461547 0.0480491 0.261563 0.260474
ENSG00000116514 2650 1.00151 251.638 195.403 1:33079068:C:G;rs78341047 -351219 0.00110293 -0.0653031 0.485687 0.492398
ENSG00000004455 2805 1.0384 262.556 192.143 1:33518055:C:T -28543 2.80024e-07 -0.041026 0.00069993 0.000551888
ENSG00000142920 2806 1.01152 250.893 189.21 1:34526857:G:A;rs6667165 980151 2.83229e-05 0.148963 0.0360964 0.0358162
ENSG00000116525 2983 1.05322 314.836 196.012 1:34385943:A:C;rs12070958 738282 0.000711254 -0.0569535 0.424873 0.411271
ENSG00000160094 3130 1.03528 303.794 192.481 1:33722427:A:AGCG 280 2.05734e-05 0.0735313 0.0266973 0.0264971
ENSG00000266239 3229 1.02014 314.773 193.316 1:34041095:C:T;rs12078465 243001 7.37568e-05 -0.461771 0.0838916 0.0819967
ENSG00000222112 3234 1.04066 301.787 190.733 1:33713111:A:T;rs1566232 -89355 0.000177611 -0.288937 0.166583 0.16585
ENSG00000134686 3401 1.03665 348.024 194.884 1:33539819:CAAAAAAAAAAA:C;rs201993991 -356835 8.0769e-06 -0.120081 0.00919908 0.0121018
ENSG00000121903 3428 1.0549 359.306 193.936 1:33834416:T:C;rs12144672 -103831 0.000160511 -0.172717 0.155459 0.158427
ENSG00000163866 3620 1.04811 349.964 192.459 1:35313926:TCA:T;rs71673683 -11492 0.000187445 0.0419006 0.187946 0.185748
ENSG00000116544 3555 1.05465 339.43 192.718 1:35312631:A:G;rs11802507 -82556 2.54641e-11 0.780207 9.999e-05 1.6511e-07
ENSG00000241014 3520 1.06634 318.476 189.549 1:36118974:T:C;rs72901246 668059 0.000246284 -0.10075 0.229062 0.221745
ENSG00000163867 3434 1.01923 359.858 198.346 1:36153700:A:G;rs2095248 656130 0.00326506 -0.0291793 0.898564 0.898342
ENSG00000197056 3404 1.0479 300.328 190.857 1:35538080:AT:A;rs150590544 12692 5.52309e-12 -0.120021 9.999e-05 5.17378e-08
ENSG00000116560 3257 1.03963 301.1 194.545 1:36056829:C:T;rs114876028 398079 0.000165337 -0.0414033 0.138145 0.139012
ENSG00000146463 3156 1.06481 239.063 182.398 1:35970005:T:G;rs1203145 235436 0.000264577 -0.0286016 0.221755 0.22152
ENSG00000020129 3040 1.01969 279.101 195.042 1:37018719:T:C;rs2144370 995644 0.00107617 0.0535736 0.524084 0.515794
ENSG00000142687 3042 1.01833 164.944 170.543 1:35204845:G:A;rs555713 -818707 0.000287931 -0.0927603 0.25799 0.254407
ENSG00000116819 3040 1.03303 248.484 190.552 1:35644483:CT:C;rs145736660 -394489 0.000609996 -0.164921 0.368557 0.354348
ENSG00000239636 3049 1.04252 258.53 191.556 1:36039962:T:G;rs2301902 -3369 8.20058e-07 -0.26005 0.00139986 0.00138912
ENSG00000126067 2944 1.03421 225.252 187.157 1:36054251:T:C;rs74828111 -53195 1.40481e-06 -0.0617086 0.00249975 0.00257779
ENSG00000142686 2903 1.01409 257.895 196.688 1:36054251:T:C;rs74828111 -130823 0.000842682 0.0825954 0.411257 0.407201
ENSG00000092853 2876 1.07347 192.586 182.792 1:36458075:T:C;rs645123 222506 0.00082562 -0.192189 0.406911 0.397736
ENSG00000134698 2789 1.06958 209.724 187.496 1:37008470:T:C;rs4268324 734696 0.000634733 -0.0507518 0.333001 0.322816
ENSG00000092847 2739 1.01549 200.527 192.019 1:36942233:T:G;rs3917945 606823 0.000652419 0.0308822 0.312422 0.308263
ENSG00000126070 2728 1.01166 164.722 182.905 1:36917858:C:CT;rs71053935 521538 0.00292413 0.0326289 0.73226 0.734823
ENSG00000116863 2827 0.997101 209.23 186.345 1:36326196:T:C;rs6682769 -228281 0.00373042 0.0423585 0.855556 0.856446
ENSG00000171812 2897 1.0253 245.52 192.177 1:36857037:A:G;rs12061059 266215 6.5799e-05 -0.186548 0.0579942 0.0599337
ENSG00000054116 2901 1.0294 243.07 191.094 1:37606311:T:C;rs60077997 991212 9.31189e-05 -0.0406939 0.0806919 0.0812128
ENSG00000116871 2898 1.02519 245.609 191.669 1:36600307:C:T;rs12033824 -20874 2.94742e-15 -0.0849625 9.999e-05 9.03405e-11
ENSG00000054118 2851 1.03257 224.281 188.173 1:36707029:T:C;rs12730066 17011 0.00047589 0.0349809 0.291327 0.289623
ENSG00000214193 2955 1.05545 235.304 186.74 1:37245648:A:G;rs530492 473659 0.00172469 -0.185353 0.671812 0.659041
ENSG00000116883 2987 1.01809 262.142 191.049 1:36698861:C:T;rs61775902 -90475 0.000120927 0.459237 0.112548 0.11153
ENSG00000142694 2989 1.04217 242.069 186.819 1:36572317:C:CA;rs11390835 -217439 0.00084899 0.201313 0.451919 0.460434
ENSG00000196182 3031 1.02251 263.595 192.053 1:37568425:A:G;rs12729978 716927 0.000639739 0.051151 0.372951 0.376251
ENSG00000181817 3068 1.07315 239.064 184.856 1:36874953:C:T;rs112360568 11459 0.0056499 -0.0438586 0.945231 0.953383
ENSG00000116885 3197 1.00623 305.442 192.47 1:36504893:A:T;rs694765 -411194 0.0107795 0.308963 0.998006 0.997857
ENSG00000116898 3228 1.06544 269.601 188.658 1:36931119:T:G;rs58115588 1080 0.000489596 0.0586839 0.32906 0.325801
ENSG00000119535 3242 1.04857 278.052 189.988 1:37016443:T:A;rs35105923 67563 0.00061748 -0.0671968 0.395809 0.388479
ENSG00000233621 3944 1.04544 411.346 193.587 1:37948212:C:G;rs215205 8199 1.73541e-14 0.212173 9.999e-05 3.502e-10
ENSG00000163874 3945 0.949076 419.065 199.508 1:38499314:T:C;rs515648 559160 0.00115325 0.0634265 0.666001 0.67503
ENSG00000263675 3959 1.0468 389.653 190.552 1:37283209:C:A;rs75441098 -683387 0.000137691 -0.455939 0.171551 0.171499
ENSG00000163875 3951 1.05061 381.318 190.631 1:37994525:C:CT;rs35938580 14149 1.0177e-05 0.0425575 0.0152985 0.0186329
ENSG00000163877 3880 1.02102 392.73 193.35 1:38805093:A:T;rs3935267 785189 2.82241e-05 -0.0398351 0.0414959 0.0456457
ENSG00000237749 3877 0.987231 405.439 196.925 1:38861366:GACAC:G;rs57173976 839522 0.000846668 0.281056 0.567782 0.573589
ENSG00000134697 3874 1.06661 384.28 190.925 1:37663172:G:A;rs12743241 -398365 0.000608956 -0.043035 0.488531 0.475027
ENSG00000116922 3948 1.04548 448.846 195.301 1:38164438:GC:G;rs3842536 6523 1.7494e-10 0.102008 9.999e-05 1.0754e-06
ENSG00000134690 3946 1.0133 439.202 195.143 1:38243149:T:C;rs61611433 85058 0.000585416 -0.175044 0.498754 0.494279
ENSG00000185090 3918 1.01554 436.637 194.816 1:38169578:G:A;rs3790623 -89897 0.000310243 0.293292 0.329493 0.325994
ENSG00000197982 3922 0.993498 515.591 203.411 1:37427002:G:GA;rs75009367 -845650 0.00069605 0.0988411 0.528511 0.533274
ENSG00000196449 3924 1.02906 418.532 193.316 1:38207597:G:A;rs72917904 -66261 0.000638774 0.0627497 0.521626 0.513793
ENSG00000188786 3898 1.02318 444.347 195.606 1:38935185:T:C;rs6691854 609892 9.24222e-05 -0.0679276 0.128103 0.12606
ENSG00000204084 3956 1.04119 475.129 196.181 1:38327384:A:G;rs12729989 -85346 5.70566e-16 -0.114678 9.999e-05 1.51965e-11
ENSG00000183431 3955 1.02467 496.169 198.877 1:38456106:G:A;rs4072980 -488 2.29073e-05 0.0519243 0.0346965 0.0380191
ENSG00000183386 3986 1.01163 572.879 205.644 1:38465315:G:A;rs4634868 -5964 2.05521e-24 0.335739 9.999e-05 2.30436e-19
ENSG00000183520 3994 1.03595 451.524 195.335 1:38094512:C:G;rs61776212 -380419 0.000838377 0.0509138 0.612982 0.603558
ENSG00000116954 3736 0.986737 531.354 206.186 1:39837344:T:C;rs2490945 511848 0.00108174 -0.0305685 0.657687 0.663829
ENSG00000228436 3736 1.08413 389.57 190.428 1:39280617:C:G;rs2094063 -45056 0.000297644 -0.410515 0.297828 0.291174
ENSG00000214114 3756 1.0682 401.176 192.402 1:39431021:C:CA;rs145987543 83731 4.48456e-05 -0.0508769 0.0567943 0.0617256
ENSG00000174574 3746 1.06099 404.187 191.793 1:39519821:C:A;rs2182022 62925 1.98522e-05 0.0315274 0.030097 0.0322112
ENSG00000168653 3803 1.04256 406.438 192.921 1:39492462:C:T;rs3768324 471 2.44083e-14 -0.110115 9.999e-05 5.41997e-10
ENSG00000127603 3918 1.04171 430.541 195.921 1:39577305:G:A;rs6691610 30316 2.91921e-05 -0.0896493 0.040296 0.0432468
ENSG00000255103 4006 1.02639 408.044 198.493 1:38957463:T:C;rs3011205 -918689 0.00045923 0.287465 0.372673 0.366088
ENSG00000182109 3960 1.03402 337.469 191.432 1:39556837:C:T;rs71642673 -455023 3.29464e-05 -0.270639 0.0426957 0.0461427
ENSG00000243970 4026 1.0616 298.341 184.259 1:39439358:CA:C -585022 0.000295706 0.218057 0.276825 0.280046
ENSG00000090621 4043 1.01222 406.499 198.798 1:39295869:TA:T;rs35748659 -746594 0.00270931 -0.0329485 0.884276 0.887449
ENSG00000116983 4042 1.06811 322.956 189.492 1:40149551:G:C;rs11206617 -7811 1.56912e-25 -0.440122 9.999e-05 5.93307e-20
ENSG00000084072 4042 1.02578 320.477 191.455 1:40220806:G:A;rs7547787 62951 3.42131e-63 0.457518 9.999e-05 1.94298e-51
ENSG00000116985 4091 1.05864 290.873 187.293 1:40262143:G:T;rs55819546 7609 3.16745e-15 -0.633827 9.999e-05 1.00819e-10
ENSG00000043514 4183 1.03595 313.588 188.15 1:40345157:A:AAT;rs111409305 -4027 6.76778e-07 0.0949922 0.00109989 0.00182972
ENSG00000116990 4192 1.03449 329.244 191.06 1:40286229:C:A;rs60646880 -81700 4.31728e-07 0.119208 0.00059994 0.00111506
ENSG00000168389 4224 1.0226 370.225 194.985 1:40197531:C:CTCAG;rs10646429 -223272 2.63291e-05 -0.164797 0.0356964 0.0377665
ENSG00000228477 4244 1.02398 349.6 192.774 1:41285087:T:C;rs4660468 856734 0.000379512 -0.265602 0.337605 0.32476
ENSG00000131236 4077 1.08102 274.059 179.578 1:39533396:T:TA;rs35524614 -972510 0.00190679 -0.0328742 0.80791 0.796123
ENSG00000131238 3953 1.04175 328.924 191.748 1:40559104:A:AAGAG;rs60844058 -4272 3.81821e-43 0.483876 9.999e-05 5.90146e-35
ENSG00000117000 3905 1.03143 368.747 197.275 1:41281059:A:T;rs60237568 654013 0.000555172 -0.042649 0.39738 0.393159
ENSG00000259943 3874 1.02961 352.094 194.658 1:40840249:T:TTGCG;rs200385638 116609 0.000226381 0.0932034 0.218702 0.210147
ENSG00000084073 3874 1.06668 290.748 185.838 1:40657162:A:T;rs149887568 -66618 1.22449e-05 0.061889 0.0191981 0.0192071
ENSG00000049089 3948 1.06414 347.535 192.289 1:41528805:G:A;rs12045171 745316 0.00108409 0.17424 0.619431 0.604838
ENSG00000084070 4005 1.04482 325.31 190.913 1:40864084:A:AC;rs35524675 53561 0.000214298 0.0735931 0.203249 0.203079
ENSG00000187801 4118 1.03165 340.894 191.116 1:40963419:C:T;rs4408143 47644 4.72425e-05 -0.160079 0.0614939 0.0642894
ENSG00000260920 4121 1.04581 383.646 194.636 1:40884713:A:T;rs446738 -45279 0.000738507 0.0972822 0.514653 0.506056
ENSG00000187815 4130 1.02868 359.977 193.034 1:41037084:C:T;rs1986363 94196 1.83601e-06 -0.0822159 0.00339966 0.00395325
ENSG00000238287 4172 1.03231 341.602 187.733 1:40959506:G:T;rs11208254 -14828 4.24054e-18 -0.732507 9.999e-05 7.67417e-13
ENSG00000164002 4172 1.03933 386.054 193.203 1:41009331:C:G;rs141844173 34917 1.61597e-08 0.159219 9.999e-05 6.3356e-05
ENSG00000117010 4170 1.05497 212.423 164.114 1:41367198:A:T;rs1576101 369964 0.000597643 -0.072837 0.544318 0.531728
ENSG00000117016 4255 1.08592 350.86 188.59 1:41229460:G:A;rs6671172 98130 0.000428169 0.117598 0.364796 0.361393
ENSG00000066136 4196 1.10225 343.088 186.808 1:41240519:C:T;rs823673 83198 0.000867521 -0.0371698 0.578278 0.566748
ENSG00000272145 4196 1.03703 354.864 191.444 1:41238836:C:CTT;rs72184741 81097 1.23379e-05 0.189334 0.020198 0.020826
ENSG00000117013 4261 1.02864 353.183 191.083 1:40890449:G:C;rs11208066 -359236 0.000189379 -0.372344 0.210959 0.204393
ENSG00000179862 4191 1.03955 357.505 192.989 1:41356628:A:G;rs35873233 28609 5.49617e-07 0.333396 0.00109989 0.00128905
ENSG00000171793 4202 1.03352 365.501 195.854 1:41446231:T:G;rs7512775 1223 3.17344e-06 0.074125 0.00289971 0.00543564
ENSG00000010803 3917 1.06311 287.246 183.469 1:41587412:A:T;rs10789304 -120415 0.000822017 0.076195 0.547294 0.533994
ENSG00000127124 3855 1.02459 292.577 192.65 1:42366988:A:G;rs783622 -134609 1.04073e-06 -0.115647 0.0019998 0.0020525
ENSG00000198815 4328 1.01837 299.461 186.763 1:41969327:T:C;rs2991345 -832222 0.000329863 -0.0262552 0.301597 0.303416
ENSG00000177181 4276 1.04568 286.968 185.714 1:42856449:A:G;rs10890191 9982 9.29327e-09 0.447678 9.999e-05 4.79636e-05
ENSG00000127125 4188 1.04759 285.518 187.101 1:42366198:G:A;rs812487 -555591 0.000188442 0.0304473 0.184244 0.181707
ENSG00000066185 4188 1.03506 270.03 185.578 1:42921066:C:G;rs11210648 -873 4.27286e-07 -0.379368 0.00059994 0.00124516
ENSG00000186409 4191 1.04618 302.389 190.519 1:42996704:T:C;rs67958936 67702 4.10582e-07 -0.126509 0.0009999 0.00092979
ENSG00000236876 4145 1.06644 257.881 182.003 1:43542277:T:C;rs561506 576209 0.000701427 -0.213063 0.470174 0.462006
ENSG00000171960 4209 1.05313 246.247 182.871 1:42565366:A:G;rs12743729 -558731 0.000540074 -0.0395419 0.377024 0.376571
ENSG00000065978 4229 1.0153 257.68 187.146 1:43437255:CAA:C;rs200398023 289156 0.000601213 0.0345161 0.420588 0.398434
ENSG00000117385 4226 1.03747 292.699 191.669 1:42612008:C:T;rs11210600 -620748 0.000300896 0.0417985 0.235087 0.236972
ENSG00000164008 4227 1.03955 287.716 191.15 1:43445224:C:T;rs1890949 212283 0.0109215 0.0568604 0.99503 0.997257
ENSG00000164010 4231 1.07569 241.003 182.792 1:43311563:A:G;rs12406643 28767 0.000105804 -0.0861137 0.103978 0.105675
ENSG00000177868 4231 1.08785 250.398 183.097 1:43279896:G:GC;rs111785516 -3059 5.33364e-05 -0.0850532 0.0563944 0.0597667
ENSG00000228192 4226 1.02588 233.996 182.679 1:43486624:G:T;rs597479 174530 0.000154286 0.57138 0.158311 0.155446
ENSG00000164011 4227 1.03289 255.109 187.372 1:43767138:G:A;rs7527092 454857 8.02657e-05 -0.0521931 0.0832917 0.0851843
ENSG00000117394 4195 1.03375 251.508 187.992 1:44112695:C:CA;rs61259097 688164 0.000904056 -0.0868925 0.489966 0.484885
ENSG00000227533 4194 1.05776 251.755 186.266 1:43423622:T:C;rs3754224 -1099 1.25769e-05 0.509281 0.0145985 0.0171956
ENSG00000243710 4275 1.03548 257.335 184.823 1:43622560:T:C;rs603786 -15261 0.000749612 0.316682 0.471281 0.46799
ENSG00000117395 4235 1.04352 257.669 185.939 1:43487182:C:A;rs841420 -249426 0.000180553 -0.0829497 0.166806 0.166843
ENSG00000066056 4212 0.966406 295.211 195.188 1:43523885:A:G;rs35278788 -242780 0.000736944 -0.379037 0.453968 0.449826
ENSG00000117400 4200 1.03181 242.02 184.394 1:44370533:C:T;rs114346930 567054 0.00495007 0.303582 0.935514 0.94378
ENSG00000234694 4208 1.03385 233.539 180.909 1:44401384:A:G;rs2242637 577054 0.00247839 -0.2851 0.825908 0.815499
ENSG00000117399 4208 1.02115 269.628 188.432 1:44497249:T:C;rs12037805 672622 0.00141229 -0.340228 0.658553 0.646945
ENSG00000066322 4209 1.04703 270.334 187.868 1:43564298:G:A;rs585524 -269399 0.000117385 0.0323737 0.116721 0.116023
ENSG00000159479 4176 1.04668 259.203 186.548 1:43034681:A:G;rs4660647 -820799 7.94671e-05 -0.0393154 0.0824918 0.0850841
ENSG00000198198 4175 1.04147 248.267 184.969 1:43907092:G:A;rs12407785 51538 0.00112485 -0.0485024 0.569397 0.569634
ENSG00000178922 4043 1.03568 264.481 188.15 1:43856980:C:T;rs111288020 -62681 0.000533406 -0.130312 0.360851 0.358409
ENSG00000142949 4025 1.02693 263.831 185.026 1:44175520:A:G;rs72884938 184661 0.0008343 -0.321567 0.511759 0.509321
ENSG00000066135 3948 1.01998 366.204 195.075 1:43501475:C:CAG;rs76763675 -614355 0.000226364 0.0288985 0.220485 0.219035
ENSG00000126091 3977 1.0173 372.171 195.121 1:44175520:A:G;rs72884938 4024 1.80663e-13 -0.216031 9.999e-05 3.5335e-09
ENSG00000236200 3971 0.995193 373.77 195.481 1:44491905:C:T;rs72683987 318095 0.000827182 0.48864 0.541667 0.547151
ENSG00000237950 4059 1.02885 316.105 190.643 1:44662260:CA:C;rs11348879 250036 0.000136067 -0.263864 0.146217 0.144536
ENSG00000117408 4055 1.02495 308.487 190.519 1:45175344:GA:G;rs74359676 762732 0.00173228 -0.0536983 0.737113 0.738761
ENSG00000132768 4049 1.06542 265.118 180.694 1:44541586:T:C;rs2057969 105913 0.000675047 0.0710622 0.476894 0.473984
ENSG00000117410 4052 1.03712 317.885 191.365 1:44435737:C:T;rs72890643 -4423 1.46097e-15 0.169517 9.999e-05 5.12058e-11
ENSG00000117411 4055 1.02855 316.007 191.331 1:44470895:G:T;rs59085555 26279 1.20136e-05 0.359477 0.0163984 0.0188384
ENSG00000159214 4073 1.03936 296.905 188.454 1:44457215:G:A;rs12403025 183 1.42342e-11 -0.267012 9.999e-05 1.71413e-07
ENSG00000230615 4083 1.02822 307.625 191.748 1:44227621:CAAAAAAAAAA:C;rs67747915 -274178 5.92657e-05 -0.451956 0.0645935 0.0691605
ENSG00000178028 3667 0.993856 325.26 197.918 1:45182817:G:A;rs4529751 503689 0.00115923 0.0318619 0.578947 0.579878
ENSG00000117419 3618 1.0417 252.037 187.778 1:44967724:AAC:A 146791 0.000962336 -0.0525129 0.511759 0.502047
ENSG00000187147 3636 1.05128 236.078 185.702 1:44584337:GTGGC:G;rs66598105 -286530 0.000444529 0.0267196 0.303701 0.298193
ENSG00000126106 3688 1.03794 265.597 189.346 1:45050047:T:C;rs270709 -90181 0.00164457 0.113463 0.689869 0.673508
ENSG00000198520 3687 1.03204 265.474 192.515 1:45191827:C:A;rs74070588 51462 2.25873e-06 0.184603 0.00249975 0.00348396
ENSG00000142945 3707 1.04604 244.71 188.691 1:45958534:G:GA;rs35223072 753043 5.3601e-06 0.332896 0.00669933 0.00757865
ENSG00000142937 3710 1.06477 193.192 178.608 1:45050432:G:A;rs147639237 -190492 0.000857344 0.0531585 0.453968 0.449718
ENSG00000225721 3711 1.03693 268.743 192.436 1:44460094:G:GTTTC;rs36038358 -781389 0.0019227 0.298004 0.715511 0.700084
ENSG00000200913 3710 1.0487 269.946 193.203 1:44556276:G:C;rs72884281 -685887 0.0038155 -0.452287 0.888988 0.881376
ENSG00000202031 3710 1.05278 236.623 186.74 1:45810923:G:A;rs3893383 567407 0.00109744 -0.292327 0.52991 0.522764
ENSG00000142959 3717 1.01653 244.471 189.289 1:45063140:GCACACACACA:G;rs145113910 -190238 0.000677097 -0.352884 0.389949 0.393677
ENSG00000173846 3709 1.0091 214.102 186.131 1:44945606:G:A;rs7515016 -320292 0.00282436 0.0644614 0.778383 0.791837
ENSG00000188396 3705 1.04441 264.114 192.323 1:44550351:CA:C;rs113673524 -722607 0.00471442 -0.330627 0.914991 0.922552
ENSG00000222009 3704 1.03553 237.811 188.432 1:45427144:A:G;rs539409 152989 1.10479e-06 -0.204583 0.00179982 0.00205639
ENSG00000117425 3706 1.04559 221.698 186.097 1:46045109:A:AT;rs71056309 736373 0.00548608 -0.198083 0.933769 0.936113
ENSG00000070785 3752 1.07421 222.396 185.522 1:45045725:A:G;rs200681572 -406558 0.000149828 0.0830397 0.115469 0.11806
ENSG00000126107 3767 1.07104 210.705 182.07 1:44578559:C:T;rs663818 -898443 0.00299706 -0.0300881 0.81982 0.813288
ENSG00000126088 3768 1.0403 231.774 188.861 1:45421192:C:T;rs144971331 -56628 1.56147e-05 -0.0691564 0.0147985 0.0181889
ENSG00000162415 3558 1.01267 198.925 189.188 1:45557374:A:C;rs7548075 -214508 4.36404e-09 -0.357774 9.999e-05 1.88495e-05
ENSG00000186603 3562 1.00191 191.926 188.161 1:44959877:C:CA;rs11413445 -832669 0.000461201 -0.455704 0.260474 0.260457
ENSG00000132773 3566 1.03137 193.614 187.552 1:45170012:A:G;rs12088087 -635331 0.00437302 -0.0412334 0.864421 0.856922
ENSG00000132781 3566 0.934803 209.37 195.809 1:46495434:G:A;rs2236560 689291 0.00254003 -0.0512103 0.702456 0.708088
ENSG00000070759 3736 1.05921 180.185 182.273 1:46009318:C:T;rs2356551 52445 0.000218923 -0.0618076 0.149292 0.149004
ENSG00000132763 3743 0.990807 208.875 191.455 1:45967103:A:C;rs72898313 1377 0.0027194 -0.0883034 0.731725 0.739573
ENSG00000236624 3743 1.04081 186.82 186.357 1:45973435:A:AT;rs3215980 7683 4.44906e-58 -1.53844 9.999e-05 1.01929e-46
ENSG00000117450 3779 1.0358 192.597 187.879 1:45987574:C:A;rs17522918 -1146 7.34199e-06 -0.0804122 0.00749925 0.0084681
ENSG00000117448 3809 1.03634 177.369 184.27 1:46013933:T:C;rs606542 -2283 3.408e-05 -0.0414583 0.029897 0.0327337
ENSG00000132780 3768 0.976904 149.031 177.683 1:46041515:C:T;rs563799 -8004 0.000572483 0.039434 0.328952 0.325333
ENSG00000159588 3748 1.06118 159.408 181.811 1:46084721:A:G;rs76543467 -5009 4.22338e-05 -0.199649 0.029897 0.0353059
ENSG00000225447 3781 1.04401 154.882 180.254 1:46804346:G:A;rs199500197 692476 0.000186031 0.399668 0.123124 0.125211
ENSG00000234329 3795 1.03848 153.88 180.785 1:46080530:T:C;rs2991985 -36969 4.67125e-05 -0.183945 0.0373963 0.0417071
ENSG00000159596 3826 1.04175 170.232 186.56 1:45156733:A:AC;rs112569067 -996154 9.5476e-05 0.0632512 0.0623938 0.0658388
ENSG00000159592 3828 1.04797 160.862 182.713 1:46094027:A:G;rs1250 -59759 7.11347e-06 -0.0287871 0.00569943 0.00824006
ENSG00000230896 3840 1.06461 142.34 177.265 1:46182893:GAA:G 20145 5.67395e-05 -0.150415 0.0432957 0.0472738
ENSG00000197429 3899 1.04835 150.62 181.01 1:46381130:C:T;rs10890367 164807 1.42667e-05 0.0656929 0.0127987 0.0147972
ENSG00000086015 3895 1.07423 153.482 179.07 1:46193146:T:TTCCC;rs200134370 -59514 0.000896033 -0.0600686 0.387384 0.377496
ENSG00000117461 4015 1.06202 178.04 183.311 1:46518288:T:A;rs785472 -123873 1.04455e-11 0.213734 9.999e-05 9.40904e-08
ENSG00000085998 4053 1.1006 174.542 178.991 1:46630977:C:CT -55001 0.00570158 0.0487056 0.910828 0.914505
ENSG00000085999 4090 1.02772 201.188 186.379 1:47709126:C:T;rs765862 995765 0.000417865 0.344456 0.25693 0.253241
ENSG00000132128 4186 1.04704 211.96 189.018 1:46247886:G:A;rs10789472 -521395 0.000974463 0.0337237 0.435407 0.432354
ENSG00000173660 4186 1.04846 193.848 183.458 1:46111440:G:T;rs72688461 -657864 0.00263748 -0.0339196 0.746458 0.745964
ENSG00000117481 4262 1.03599 204.234 187.665 1:46807117:C:A;rs72885163 1267 4.17527e-31 0.180194 9.999e-05 4.4597e-24
ENSG00000117480 4355 1.04049 196.31 184.112 1:46883086:C:G;rs35361357 23148 1.14889e-06 0.115786 0.00129987 0.00214865
ENSG00000232022 4359 1.0612 206.192 185.285 1:46528599:T:C;rs1768816 -369203 0.00115098 -0.212076 0.510714 0.496516
ENSG00000079277 4306 1.02425 218.577 184.529 1:47058863:C:T;rs12093643 -23653 4.90011e-25 0.216541 9.999e-05 2.14051e-18
ENSG00000142961 4306 0.981764 163.102 170.069 1:47080741:C:T;rs12029680 -1823 4.64667e-10 0.101975 0.00019998 1.82948e-05
ENSG00000123472 4246 1.03417 237.221 185.996 1:47072144:A:G;rs1258012 -67396 0.000190579 -0.034913 0.168405 0.163815
ENSG00000159658 4195 1.03266 246.314 187.654 1:47170572:C:CT;rs11443920 -14253 7.17336e-05 0.0351384 0.0762924 0.0744182
ENSG00000224805 4146 1.03242 303.389 189.594 1:47645846:G:T;rs2245116 923 4.02587e-05 -0.217534 0.0521948 0.0530042
ENSG00000162366 4148 1.04355 313.732 189.763 1:47656998:T:A;rs2251786 281 1.87962e-10 0.724293 9.999e-05 1.36592e-06
ENSG00000162367 4249 1.04339 278.957 185.736 1:47848435:GTTCTT:G;rs71652713 150542 0.000917659 0.115698 0.555802 0.543125
ENSG00000123473 4332 1.02256 323.58 191.195 1:48340243:C:CT;rs11406234 560423 0.00012143 -0.161584 0.136469 0.134604
ENSG00000162368 4328 1.06398 297.572 186.492 1:47839072:C:T;rs12087353 39602 0.000111327 0.0655741 0.123443 0.122895
ENSG00000237424 4080 1.01921 333.314 194.252 1:47933363:G:A;rs2097 33049 0.000906135 -0.137169 0.548193 0.53429
ENSG00000186564 4080 1.05526 267.212 181.867 1:48284765:C:T;rs12036694 383075 0.00278772 0.271721 0.881162 0.871701
ENSG00000117834 3640 1.05139 319.375 191.906 1:48723161:G:A;rs12070926 34803 5.98889e-06 0.20883 0.00669933 0.00915801
ENSG00000272491 3630 1.05089 290.611 189.233 1:48868824:G:A;rs1416049 173590 1.62402e-06 0.677592 0.00229977 0.00306842
ENSG00000235105 3232 1.06794 246.413 184.101 1:48483197:C:T;rs1693258 -418443 0.000427828 0.524627 0.305462 0.306099
ENSG00000132122 3189 1.03093 273.24 190.552 1:48941651:T:TA 3805 1.4354e-08 -0.255671 0.00029997 5.29172e-05
ENSG00000162373 2928 1.0486 177.79 184.078 1:48432370:A:T;rs112450974 -810272 0.000473071 0.154388 0.250814 0.254322
ENSG00000271782 1856 1.0242 91.5985 186.187 1:51350193:CA:C 447214 0.00853539 -0.454612 0.813821 0.808054
ENSG00000185104 1980 1.0531 118.782 183.661 1:50967332:C:CA -458604 0.00044519 0.0536095 0.168575 0.167989
ENSG00000123080 1981 1.04748 116.973 182.815 1:50607029:T:G;rs12092053 -819389 0.00509918 -0.0883063 0.770593 0.761744
ENSG00000123091 2040 1.06769 112.219 180.48 1:51664488:T:TTTTA;rs147436345 -37456 0.00219415 -0.0789542 0.515448 0.503613
ENSG00000085831 2005 1.0554 115.884 184.383 1:52430920:A:C;rs2794988 620131 0.00348893 -0.292926 0.649578 0.629455
ENSG00000227070 1831 1.005 108.017 188.048 1:51929914:A:AT;rs11375231 -54068 0.000696792 0.373721 0.209108 0.211686
ENSG00000085832 1830 0.993054 100.6 183.142 1:51589946:G:T;rs113659421 -395055 0.00166934 -0.0371126 0.409072 0.407862
ENSG00000117859 1835 1.00847 105.706 185.567 1:52038884:CA:C;rs5774102 -3968 3.4333e-06 0.051374 0.00219978 0.00318377
ENSG00000266993 2226 1.02856 120.336 178.089 1:52308983:TA:T;rs11326967 49345 0.00233793 0.244878 0.586753 0.585568
ENSG00000078618 2449 1.03077 142.497 185.872 1:52293570:G:A;rs2077725 -50908 2.02402e-07 0.0466836 0.00019998 0.000349523
ENSG00000198841 2709 1.02805 159.005 187.597 1:52499939:G:A;rs17106988 450 0.00348443 -0.0732304 0.738745 0.732263
ENSG00000134717 2819 1.04335 128.463 177.999 1:52564349:G:A;rs2985737 42551 0.00101089 0.0322764 0.382645 0.375099
ENSG00000117862 2819 1.0266 157.063 188.251 1:52409089:ACAACAACAC:A;rs55931555 -112755 0.000460381 -0.0492719 0.212346 0.208013
ENSG00000157077 3022 1.01416 165.791 185.939 1:51993007:GA:G -615040 0.000134028 -0.188267 0.0926907 0.0931284
ENSG00000154222 3420 1.04927 194.759 183.819 1:52834100:C:A;rs72899815 2234 5.7272e-08 0.104423 9.999e-05 0.000164612
ENSG00000085840 3470 1.01062 224.758 191.556 1:52431812:T:G;rs10888744 -438320 0.000232705 0.228878 0.160083 0.161869
ENSG00000134748 3470 1.06314 204.519 185.443 1:52943920:T:A;rs7537098 73683 1.48418e-27 0.0942603 9.999e-05 2.34222e-21
ENSG00000134744 3696 1.02232 229.556 187.575 1:52965491:C:T;rs7355078 -53669 7.80382e-15 0.0837439 9.999e-05 3.60492e-10
ENSG00000116157 3734 1.02391 234.269 187.146 1:53075321:G:A;rs28609180 7276 4.2835e-16 -0.178956 9.999e-05 3.37079e-11
ENSG00000182183 3790 1.05209 216.305 182.285 1:52826532:G:A;rs7339941 -272485 0.000207092 0.0969621 0.175 0.172594
ENSG00000162377 3913 1.03208 248.392 186.875 1:53573364:C:T;rs17107989 409325 0.000167626 0.131547 0.151003 0.151509
ENSG00000162378 3974 1.04892 241.459 184.439 1:53303729:G:C;rs1672918 111602 6.39465e-09 -0.0849509 9.999e-05 3.12232e-05
ENSG00000228929 4010 1.0706 314.36 194.083 1:53501267:C:CA;rs201851805 262946 0.00434423 -0.280439 0.928571 0.932737
ENSG00000121310 4056 1.06072 247.798 184.732 1:53435577:T:C;rs76073008 42692 9.82167e-11 0.17406 9.999e-05 7.88185e-07
ENSG00000116171 4056 1.05079 262.645 187.045 1:53339507:C:T;rs6667979 -53395 1.39031e-05 0.0356122 0.0175982 0.0194553
ENSG00000174348 4176 1.0182 281.733 192.538 1:53595112:C:<CN0>;BI_GS_DEL1_B2_P0054_350 67257 0.000723389 0.396858 0.428144 0.427177
ENSG00000162383 4187 1.02809 279.718 187.936 1:53183179:G:A;rs2020437 -425111 0.000595687 0.503078 0.408571 0.408666
ENSG00000157184 4243 1.01474 405.158 203.039 1:53551349:T:C;rs6691956 -110753 0.00715751 0.0532717 0.99503 0.991216
ENSG00000236723 4251 1.01063 288.684 187.755 1:54119578:G:A;rs17387330 440130 0.000408733 0.492247 0.349878 0.336101
ENSG00000162384 4263 1.03544 300.107 189.267 1:53663128:G:T;rs3766760 -23162 6.69792e-09 -0.0880012 9.999e-05 3.20353e-05
ENSG00000162385 4300 0.984457 295.834 188.398 1:53567618:A:C;rs3766776 -136665 0.0009032 0.0457975 0.555802 0.561768
ENSG00000270172 4307 1.04325 235.593 178.799 1:53708850:G:T;rs3737984 -1363 0.00161968 -0.0964589 0.715511 0.715652
ENSG00000157193 4417 1.06155 300.216 185.872 1:53095582:A:G;rs11585624 -698161 0.000981361 0.0799984 0.582654 0.581499
ENSG00000225675 4418 1.03949 342.845 191.049 1:53796921:G:T;rs1413874 3015 1.01053e-05 -0.70599 0.0170983 0.017068
ENSG00000230138 4451 1.03479 352.737 193.463 1:53816034:C:G;rs12410244 -17884 0.000991502 0.152427 0.59056 0.583505
ENSG00000058804 4958 0.974107 447.688 194.827 1:54471706:GA:G;rs113625633 167172 0.00105378 -0.0392019 0.7 0.702766
ENSG00000058799 4999 1.03819 375.364 182.149 1:54337886:G:A;rs10888811 -18522 0.00135214 -0.0413782 0.806608 0.801114
ENSG00000081870 5107 1.03769 450.693 191.624 1:55031896:G:A;rs407444 620293 6.3409e-05 -0.0747776 0.106865 0.104157
ENSG00000116212 5108 1.0488 449.441 190.022 1:54488555:C:T;rs12096266 76804 0.000332269 -0.0942314 0.382792 0.376929
ENSG00000272091 5199 1.00815 487.034 194.229 1:54488424:C:T;rs12096186 -5749 5.18689e-13 0.618447 9.999e-05 1.51322e-08
ENSG00000203276 5197 1.0242 516.618 195.098 1:54531389:A:AAT;rs112344177 30835 1.27084e-08 -0.420166 9.999e-05 6.98596e-05
ENSG00000116209 5141 1.0397 611.382 198.11 1:54758930:C:T;rs2149614 239752 0.000791302 0.0331257 0.682345 0.669428
ENSG00000116205 5143 1.04082 615.663 201.324 1:54562444:A:G;rs7524477 43183 0.00104623 -0.0409344 0.734949 0.730653
ENSG00000212670 5020 1.04418 469.5 190.755 1:54562444:A:G;rs7524477 -7525 5.90979e-20 0.231567 9.999e-05 1.14029e-14
ENSG00000248835 4818 1.10003 349.19 178.901 1:54382860:A:T;rs201339563 -255138 0.000701645 -0.130211 0.594418 0.59047
ENSG00000116221 4798 1.02317 527.614 198.91 1:54692854:A:G 43139 0.000514767 -0.0781268 0.489247 0.477978
ENSG00000215883 4785 1.01045 394.415 187.845 1:54762317:C:T;rs11206321 96607 0.00114799 0.130205 0.740933 0.732665
ENSG00000225632 4918 1.05487 474.493 191.421 1:54745528:A:G;rs3753407 -5551 4.78473e-06 0.340328 0.0105989 0.0114709
ENSG00000157216 4859 1.05312 467.747 192.256 1:54894541:A:AG;rs35954665 15388 0.000136655 -0.0775894 0.189979 0.189322
ENSG00000162390 4864 1.01968 422.854 187.518 1:55117481:C:G;rs113642112 109550 0.00108639 -0.226545 0.737657 0.740876
ENSG00000243725 4946 0.984732 485.311 194.32 1:54660515:T:C;rs12120284 -520981 0.00169849 0.090422 0.847587 0.860742
ENSG00000162396 4927 1.03187 521.681 197.252 1:55230463:C:G;rs1180943 275 1.14499e-09 -0.152887 9.999e-05 6.62673e-06
ENSG00000006555 4936 1.06318 438.028 188.161 1:55225846:T:C;rs1180955 -41095 0.000487815 -0.0656722 0.487342 0.48528
ENSG00000162398 4936 1.03775 456.791 191.703 1:55263877:C:A;rs1147986 -7860 1.15038e-07 -0.374344 0.00039996 0.000468503
ENSG00000116133 4955 1.04107 510.147 194.681 1:55364852:A:G;rs12732413 11960 1.84547e-07 0.212554 0.00029997 0.000638399
ENSG00000162402 5047 1.04278 446.085 192.143 1:55377952:G:A;rs4927179 -302835 2.75905e-05 -0.0582881 0.0474953 0.0496702
ENSG00000234810 5163 1.04758 391.5 188.342 1:56413372:A:G;rs75192525 366661 0.000393962 -0.482172 0.39332 0.394045
ENSG00000233147 5082 1.02267 514.115 201.11 1:55781291:A:AT;rs140744237 -508190 0.00112268 0.346466 0.701472 0.696298
ENSG00000162407 5077 1.03978 382.049 189.943 1:56946142:A:C;rs10888973 -164833 0.000104132 0.306704 0.140098 0.139762
ENSG00000173406 4636 1.01231 497.704 201.403 1:59011985:C:T;rs2406785 -422 0.000863277 0.237645 0.60012 0.600232
ENSG00000162600 4636 1.03925 410.338 192.763 1:58983944:G:A;rs141377546 -28531 1.57666e-17 0.130917 9.999e-05 1.01051e-12
ENSG00000184292 4592 1.06063 398.996 192.109 1:59046030:A:G;rs11207265 2863 1.34728e-35 2.04414 9.999e-05 6.75726e-29
ENSG00000162601 4507 1.03406 379.902 191.365 1:58810115:G:A;rs1341747 -355650 4.55973e-06 -0.0627955 0.00919908 0.00967758
ENSG00000177606 4399 0.995331 387.517 191.951 1:59486853:G:A;rs9436587 237067 0.000744767 -0.12057 0.552124 0.561899
ENSG00000234807 4403 1.05586 374.258 189.864 1:58900084:G:GAA;rs113433831 -350740 5.98867e-05 0.393556 0.0841916 0.084009
ENSG00000232453 4302 1.02484 356.958 189.808 1:58571753:TTTCC:T;rs139152915 -790623 0.000702059 0.338791 0.512545 0.521591
ENSG00000230812 4106 1.00537 396.631 195.572 1:59389594:C:A;rs10158831 -96466 0.00160295 0.287673 0.766462 0.768274
ENSG00000172456 3909 1.0626 366.193 193.034 1:59781548:C:CT;rs142734879 19237 5.45495e-12 0.312389 9.999e-05 3.88595e-08
ENSG00000134709 3296 1.0495 294.41 189.763 1:60323953:G:T;rs3754203 43494 6.24436e-06 -0.141715 0.00859914 0.00977458
ENSG00000134716 3348 1.05282 298.673 190.564 1:60280451:C:T;rs12127291 -112012 9.81496e-05 0.311285 0.0961904 0.0993627
ENSG00000162598 3262 1.04497 312.784 192.707 1:60654116:A:G;rs72669699 114673 8.34145e-10 1.52464 9.999e-05 3.72696e-06
ENSG00000162599 3443 1.03052 361.484 193.271 1:61640688:T:A;rs11207705 309756 4.75436e-05 -0.130313 0.0637936 0.0633458
ENSG00000162604 4207 1.05077 450.041 193.372 1:62183235:G:GT;rs59394515 -7861 1.5941e-05 0.0616199 0.0270973 0.0288308
ENSG00000132849 4222 1.03907 419.018 190.034 1:62234342:C:T;rs1857465 26192 1.98582e-05 -0.125245 0.0371963 0.039026
ENSG00000240563 4712 1.04228 534.761 196 1:62664452:ACCT:A;rs58127767 3948 5.31276e-10 -0.722962 9.999e-05 3.38217e-06
ENSG00000162607 4717 1.04653 486.944 193.023 1:63034363:A:C;rs7555577 132394 0.000154981 0.0348897 0.211494 0.21435
ENSG00000116641 4742 1.06428 433.052 189.3 1:63074527:CTCAT:C;rs71776858 -79443 9.09273e-13 -0.170391 9.999e-05 1.43252e-08
ENSG00000125703 4830 1.05228 382.673 186.097 1:62805139:G:C;rs2182241 -444668 0.000894692 0.049916 0.64539 0.646504
ENSG00000088035 4925 1.01843 410.339 194.399 1:64160316:C:CA;rs11455596 327054 0.00153902 0.0380973 0.776571 0.773288
ENSG00000203965 5019 1.05073 396.662 191.353 1:63963899:C:A;rs10889424 -25145 8.06198e-07 0.0843583 0.00169983 0.00205325
ENSG00000116652 5017 1.05878 417.648 192.143 1:64061522:A:G;rs2301063 46933 0.000577747 0.383736 0.490927 0.480502
ENSG00000079739 5058 1.05836 394.695 190.27 1:64065944:A:C;rs2301062 6996 3.0891e-09 -0.141943 9.999e-05 1.57937e-05
ENSG00000142856 5058 1.05163 417.789 192.098 1:63921882:T:C;rs12724335 -137511 4.85068e-20 0.281299 9.999e-05 5.18695e-15
ENSG00000185483 4970 1.04919 390.132 188.432 1:64305952:G:GT;rs35330369 66258 0.000965296 -0.340478 0.653394 0.655674
ENSG00000158966 4813 0.957952 402.807 200.647 1:64121441:G:A;rs1506400 -814988 0.00147118 -0.149249 0.707921 0.722761
ENSG00000162437 4896 1.0404 275.224 181.439 1:65210239:C:G;rs57610965 -540 6.00993e-10 -0.292613 9.999e-05 7.08125e-06
ENSG00000162434 4829 1.05111 330.828 189.391 1:65952781:G:A;rs11808888 520593 0.000285188 -0.0295802 0.267504 0.264208
ENSG00000226891 4819 1.05754 342.323 190.473 1:65520854:C:G;rs11208577 52694 1.13052e-05 0.312465 0.0149985 0.0178438
ENSG00000272506 4812 1.03568 336.623 191.771 1:64999432:T:TCTC;rs10624761 -470339 0.00088545 0.405646 0.546696 0.546729
ENSG00000265996 4776 1.0405 340.119 192.289 1:65152939:A:G;rs75681619 -370587 0.000943818 -0.174708 0.569073 0.56318
ENSG00000162433 4622 1.05209 304.81 187.18 1:65638306:T:A;rs76604385 25073 5.25046e-05 -0.383033 0.0669933 0.0685337
ENSG00000116675 4599 1.02927 276.02 184.935 1:65718164:C:CAT;rs3083171 4261 0.00187736 -0.278363 0.774169 0.767437
ENSG00000116678 4158 1.04414 313.21 192.233 1:65900690:G:T;rs55655800 14441 2.7772e-12 0.389295 9.999e-05 2.71357e-08
ENSG00000213625 4158 1.06158 282.958 186.785 1:65886142:C:G;rs12564738 -129 1.69659e-15 0.162053 9.999e-05 5.77032e-11
ENSG00000184588 4726 1.04702 279.675 185.669 1:65520461:ATTGAG:A;rs149632307 -737737 0.000341002 0.0678172 0.288058 0.288464
ENSG00000152760 4542 1.04222 343.729 190.169 1:67198642:C:T;rs485122 -19501 1.10684e-19 -1.01238 9.999e-05 1.68111e-14
ENSG00000152763 4666 1.02478 331.579 189.154 1:67367261:G:GTA;rs34612767 -23310 0.000804339 0.244763 0.549698 0.542187
ENSG00000198160 4666 1.04562 358.154 191.59 1:67505206:G:A;rs2815372 114627 2.4056e-05 -0.0446964 0.0338966 0.0357998
ENSG00000116704 4767 1.05552 360.679 188.962 1:67564620:T:C;rs2863200 44837 7.07725e-06 -0.0681443 0.0132987 0.0136091
ENSG00000162594 4800 1.01238 418.598 196.034 1:67449162:ACTT:A;rs10548595 -182922 0.00147999 -0.387563 0.760061 0.757125
ENSG00000081985 4820 1.02463 425.692 194.196 1:67875106:C:A;rs3171013 102058 9.37488e-08 -0.245946 0.00029997 0.000344087
ENSG00000142864 5004 1.04906 376.512 187.383 1:67846156:C:T;rs881087 -49943 0.000177821 -0.0260757 0.223987 0.222094
ENSG00000116717 4760 1.01492 457.226 200.636 1:68926381:A:T;rs1924525 775636 0.000898669 0.100669 0.587786 0.588201
ENSG00000116729 4284 1.063 342.163 188.985 1:68737383:C:A;rs59129922 38579 3.54213e-17 0.388679 9.999e-05 1.68912e-12
ENSG00000024526 4319 1.02274 361.266 192.932 1:68743015:C:T;rs4367768 -219890 0.000417637 -0.365406 0.35891 0.355736
ENSG00000033122 3573 1.04763 259.547 190.992 1:70109555:A:T;rs1145928 75473 1.25362e-18 1.4149 9.999e-05 7.45227e-14
ENSG00000066557 3843 1.06921 248.42 182.86 1:71272537:A:G;rs12128044 601233 0.000831569 -0.0585182 0.492861 0.487629
ENSG00000116754 3843 1.00411 302.194 192.267 1:71631468:C:A;rs74087222 960102 0.00232694 0.0318562 0.810526 0.808785
ENSG00000118454 3699 1.03135 274.99 189.447 1:70875779:C:T;rs648743 55361 1.51646e-05 0.0456264 0.0192981 0.0213927
ENSG00000197568 3699 1.05992 270.822 187.214 1:70853028:AT:A;rs112782095 32539 6.37769e-12 0.50092 9.999e-05 6.47531e-08
ENSG00000116761 3575 1.03168 272.79 188.251 1:70875779:C:T;rs648743 -1123 6.39956e-13 0.43878 9.999e-05 1.31778e-08
ENSG00000235782 3263 1.03476 226.567 185.623 1:71828032:C:T;rs12026468 414969 0.00112738 -0.600199 0.538172 0.533634
ENSG00000050628 3391 1.02591 233.294 185.77 1:72285132:A:T;rs60795260 771640 0.000494985 0.348296 0.332558 0.329373
ENSG00000207721 3380 1.00523 227.56 182.894 1:71309122:C:T;rs2182324 -224278 0.0025979 0.117348 0.803371 0.813337
ENSG00000132485 3373 1.02439 285.298 194.545 1:71224070:TTATCA:T;rs140482762 -322911 0.00160424 -0.0485547 0.648736 0.651731
ENSG00000172260 3846 1.0289 153.459 182.691 1:72824855:G:A;rs6661921 76437 6.94701e-14 0.521151 9.999e-05 2.40952e-09
ENSG00000162620 3684 1.02212 207.984 188.579 1:74681010:C:CT;rs71798754 17138 1.40527e-24 -0.618459 9.999e-05 2.02711e-18
ENSG00000254685 3684 1.03274 220.288 190.609 1:74682253:A:T;rs524306 18356 1.30165e-22 -0.15852 9.999e-05 4.13387e-17
ENSG00000259030 3684 1.04613 183.369 181.473 1:74638958:G:GCAA -24962 1.04595e-13 0.509518 9.999e-05 3.39426e-09
ENSG00000178965 3820 1.01571 221.277 185.623 1:75811811:T:C;rs1343517 672388 0.00177888 -0.353559 0.684679 0.671338
ENSG00000272864 3903 1.05416 213.721 183.424 1:75208034:C:G;rs28879157 43016 1.91781e-13 -0.866961 9.999e-05 4.42689e-09
ENSG00000162623 3952 1.04812 228.052 186.514 1:75213503:G:GTA;rs79579729 14666 1.16335e-07 -0.0643818 0.00029997 0.000297373
ENSG00000116791 3952 1.05942 237.185 187.451 1:75208034:C:G;rs28879157 8941 1.38127e-51 -0.438425 9.999e-05 3.91699e-42
ENSG00000137968 4760 1.0577 273.413 185.984 1:75858792:G:A;rs1249818 -218010 4.07267e-21 -2.5104 9.999e-05 1.09018e-15
ENSG00000117054 4872 1.03571 273.972 186.435 1:76173941:C:CA;rs66560356 -16096 1.63365e-08 -0.0997924 9.999e-05 7.67421e-05
ENSG00000137955 4927 1.02713 290.696 189.007 1:76269372:T:C;rs5745323 17492 2.74198e-05 0.0441718 0.0345965 0.0384754
ENSG00000057468 4930 1.04161 271.879 185.285 1:76328894:G:A;rs12732407 66326 1.64018e-06 -0.601597 0.00279972 0.00378104
ENSG00000184005 4932 1.05421 270.552 183.232 1:76526867:C:T;rs1266117 -13538 1.32112e-06 0.24082 0.00309969 0.0032636
ENSG00000226415 4707 1.04075 321.952 188.725 1:76884730:G:GCACA;rs147952829 -280745 0.000491364 0.360208 0.405099 0.389811
ENSG00000226084 3847 1.04055 267.706 186.842 1:76724652:C:T;rs572200 -870117 0.00111281 -0.0981663 0.598326 0.577158
ENSG00000142892 3933 1.04447 285.717 189.03 1:78572640:A:G;rs7545376 887524 0.000264484 0.0513593 0.228591 0.223694
ENSG00000154027 3936 1.05809 290.89 190.654 1:77899640:C:T;rs12093881 151903 3.77608e-10 0.27147 9.999e-05 1.75745e-06
ENSG00000036549 3651 1.01761 246.842 191.139 1:77922606:T:TA;rs35087048 -226499 0.000226536 0.0536231 0.173785 0.172374
ENSG00000077254 3687 1.03961 235.661 188.624 1:77260102:A:AT;rs112897238 -965436 0.000365503 -0.0322664 0.246248 0.244139
ENSG00000180488 3694 1.04793 190.878 179.318 1:78949662:G:T;rs11162499 704352 0.000589446 -0.0484853 0.36453 0.353692
ENSG00000219201 3712 1.02765 239.978 190.259 1:77316018:T:A;rs12091499 -961604 0.000574731 -0.342144 0.340824 0.335258
ENSG00000162614 3806 1.0183 211.929 180.333 1:78426231:A:G;rs2296455 72032 0.00192197 -0.14026 0.717049 0.722512
ENSG00000235927 3806 1.05167 229.459 185.364 1:78500392:C:T;rs6699513 145167 9.01118e-09 0.550451 9.999e-05 3.57564e-05
ENSG00000162613 3881 1.0291 229.008 187.315 1:77455404:C:CA;rs34041023 -989391 0.000689435 -0.0444204 0.394094 0.388717
ENSG00000162616 3881 1.08315 215.277 180.706 1:78501215:T:C;rs6424659 56355 1.03494e-05 0.108443 0.0120988 0.0143582
ENSG00000273338 3868 1.05567 223.309 185.341 1:79214579:GA:G;rs56680340 744340 0.000473275 0.388852 0.298005 0.297769
ENSG00000137959 4212 1.04121 185.727 179.521 1:79660535:C:CAA;rs67316064 574927 2.6111e-06 -0.346947 0.00419958 0.00509789
ENSG00000137965 4313 1.03706 187.856 178.134 1:79660535:C:CAA;rs67316064 545053 9.32734e-06 -0.239699 0.0141986 0.0157843
ENSG00000234184 5328 1.04431 343.963 186.943 1:81107836:T:C;rs11163071 106395 0.000180936 -0.337187 0.207892 0.211728
ENSG00000227288 4501 1.04957 385.041 192.831 1:81938646:C:T;rs4650370 -28834 0.000807455 -0.474984 0.562676 0.550908
ENSG00000137941 4433 1.04964 331.92 188.827 1:83477750:G:C;rs12027852 -987084 9.7887e-05 -0.176909 0.116085 0.11779
ENSG00000271576 4365 1.04996 308.612 184.958 1:83668188:G:A;rs12059852 -875427 3.58802e-05 0.326134 0.0511949 0.0556698
ENSG00000142875 4365 1.0325 352.329 191.793 1:83824501:T:C;rs12120880 -719245 0.00015946 0.0568214 0.172705 0.173451
ENSG00000203943 4242 1.03139 437.461 200.151 1:84992110:G:A;rs186360 228060 0.00514839 -0.262868 0.979452 0.981425
ENSG00000117133 4232 1.03566 359.967 192.718 1:84955233:C:T;rs11163983 10290 2.1303e-15 -0.116549 9.999e-05 6.85777e-11
ENSG00000122432 4241 1.04043 376.011 193.068 1:84955752:A:G;rs12124731 -16223 1.73836e-06 -0.304198 0.00329967 0.00367641
ENSG00000174021 4241 1.02931 356.771 191.24 1:84950941:C:T;rs113740208 -21308 1.32328e-07 0.0908384 0.00019998 0.000450966
ENSG00000117151 4286 1.04096 376.265 192.47 1:84991669:G:C;rs10493753 -48495 8.29964e-10 -0.117794 9.999e-05 4.82617e-06
ENSG00000117155 4165 1.08076 360.801 187.518 1:84661595:CA:C;rs34855463 -494892 0.00296111 0.062557 0.918349 0.921703
ENSG00000171517 4165 1.06512 330.897 188.127 1:85361393:T:C;rs6576727 2496 6.59577e-19 1.16233 9.999e-05 5.57387e-14
ENSG00000153898 4251 1.02735 359.512 192.436 1:85457066:C:T;rs7533496 -5731 2.81083e-06 -0.169221 0.00449955 0.00592167
ENSG00000162643 4264 1.06557 348.007 188.533 1:85447757:G:GT;rs11461473 -17074 3.13154e-09 -0.791576 9.999e-05 1.49475e-05
ENSG00000055732 4423 1.10102 338.795 186.199 1:85581281:G:A;rs10747316 67098 0.000106136 0.417555 0.120154 0.124713
ENSG00000097096 4695 1.02201 409.554 195.2 1:85666156:T:G;rs12121540 -574 0.000116878 0.277413 0.143843 0.143383
ENSG00000162642 4632 1.05342 378.522 188.454 1:85772009:G:A;rs233100 46653 0.000818084 -0.0314068 0.602286 0.590428
ENSG00000142867 4608 1.01363 368.458 192.639 1:85382342:A:G;rs76503543 -360432 0.000341055 -0.0623937 0.320833 0.320597
ENSG00000153904 4563 1.05499 364.045 189.379 1:85987130:T:A;rs671020 -56804 2.131e-07 1.16838 0.00049995 0.000643631
ENSG00000117174 4560 1.02255 376.098 192.436 1:85920219:G:C;rs12717764 -253898 0.000214193 -0.0460012 0.229798 0.230819
ENSG00000171502 4214 1.02173 294.216 191.951 1:86055634:T:C;rs6658857 -566993 8.123e-05 -0.316564 0.0858914 0.0868049
ENSG00000122417 4271 1.03349 286.936 186.548 1:85924172:T:C;rs560995 -937852 0.0012056 -0.0585737 0.640845 0.633625
ENSG00000261737 4219 1.01199 291.67 190.97 1:87540892:T:G;rs2096287 370746 0.000331911 0.238672 0.274096 0.270115
ENSG00000097033 4219 1.01642 284.495 189.74 1:87249207:CA:C;rs111267001 78947 3.8158e-07 -0.0678175 0.00049995 0.00106261
ENSG00000230721 4165 1.00771 266.593 189.289 1:86571562:C:T;rs11161735 -679035 0.00108515 -0.317143 0.569721 0.56003
ENSG00000183291 4071 1.03029 311.082 191.748 1:87546389:C:T;rs11590936 166281 0.000179821 0.0358994 0.172795 0.170687
ENSG00000153936 4071 1.03094 298.959 190.09 1:87348808:CA:C;rs34608814 -31524 1.81867e-05 -0.0810289 0.0228977 0.0264453
ENSG00000143013 3760 1.04008 292.935 189.018 1:87629493:T:C;rs17129854 -164659 7.58086e-05 0.0664305 0.0858914 0.0861418
ENSG00000065243 3927 1.02821 257.871 189.12 1:88831662:G:A;rs2747182 -318244 0.000145064 -0.0666881 0.133449 0.131762
ENSG00000241975 3959 1.01777 208.846 183.525 1:89915993:GTATA:G;rs140795437 621207 0.000652018 -0.181572 0.394561 0.383899
ENSG00000137947 3935 1.01305 194.422 177.525 1:89281529:A:G;rs786919 -76099 0.000313857 -0.0308273 0.258323 0.260106
ENSG00000137944 3820 1.0424 244.843 189.876 1:89441642:A:G;rs12120164 -16995 1.22414e-11 -0.0997648 9.999e-05 1.011e-07
ENSG00000213516 3820 1.02749 245.144 191.274 1:89062911:T:C;rs35348024 -395733 6.91155e-07 -0.0750754 0.0009999 0.0012776
ENSG00000117226 3785 0.975639 170.197 175.167 1:89471892:C:T;rs12146148 -16686 1.38384e-21 -0.302511 9.999e-05 3.63767e-14
ENSG00000117228 3739 0.988217 186.298 178.799 1:89844752:C:A;rs10801727 313708 0.00176196 0.112579 0.681416 0.675489
ENSG00000234518 3810 1.0179 235.838 187.563 1:88989017:C:G;rs12143684 -581434 0.000174311 -0.109871 0.149805 0.15026
ENSG00000162645 3847 1.00498 252.375 189.086 1:89466578:G:T;rs34962654 -149562 0.0054493 -0.0885466 0.949715 0.951314
ENSG00000213512 3900 1.05923 246.002 187.857 1:89533116:G:A;rs12566356 -108608 3.8852e-40 2.42623 9.999e-05 2.47434e-32
ENSG00000162654 3924 0.996041 202.886 179.612 1:89679550:C:G;rs491515 14934 4.79078e-05 0.139686 0.0661934 0.0672131
ENSG00000154451 3904 0.981436 251.224 189.876 1:90359217:A:G;rs2816863 620672 0.00293486 0.17709 0.834167 0.834289
ENSG00000183347 3938 1.07113 271.301 187.879 1:90691912:C:A;rs10801797 862294 0.0043845 0.19232 0.924284 0.92959
ENSG00000225492 3878 1.02284 218.27 182.646 1:89842113:C:T;rs972315 -31126 0.000120272 0.371858 0.122626 0.121469
ENSG00000197147 3933 1.06858 232.139 183.762 1:90032940:A:G;rs10922664 42544 5.13953e-32 0.232727 9.999e-05 5.33187e-25
ENSG00000231999 3901 0.9998 292.556 194.5 1:90066806:G:A;rs1215494 -31648 0.00036563 0.102797 0.277439 0.270634
ENSG00000171488 3902 1.03972 267.923 191.229 1:90204780:G:C;rs72712599 106148 3.19954e-13 0.0883153 9.999e-05 4.31108e-09
ENSG00000231613 3939 1.03827 281.302 189.402 1:90229187:G:C;rs527317 -25287 5.29919e-14 -0.897155 9.999e-05 1.25488e-09
ENSG00000272931 4035 0.987237 288.533 191.037 1:90574807:T:TA;rs111960740 288379 0.00110345 -0.290238 0.587441 0.587122
ENSG00000171492 4035 1.03433 272.683 188.556 1:90281199:A:G;rs1744665 -5375 2.24198e-06 0.0538846 0.00329967 0.00432273
ENSG00000162664 3761 1.05801 283.825 188.759 1:89505043:G:T;rs2149186 -955629 0.000421156 -0.0360034 0.30857 0.30842
ENSG00000122482 4467 1.05386 399.944 191.703 1:91381679:G:A;rs1188952 -106151 1.97743e-05 0.0638283 0.0305969 0.0327207
ENSG00000097046 4221 1.07575 347.172 190.079 1:91966406:G:A;rs13447454 -3 3.51258e-12 -0.23331 9.999e-05 2.7948e-08
ENSG00000069702 3965 1.03892 290.296 189.616 1:92557161:G:A;rs112178349 185268 4.12504e-05 -0.101898 0.0478952 0.0506109
ENSG00000172031 4048 1.0224 276.5 186.988 1:91635028:T:C;rs11581186 -860512 0.00257899 -0.388815 0.834862 0.839001
ENSG00000189195 4058 1.03697 287.48 187.778 1:92538104:G:A;rs6691918 -7759 2.81539e-07 0.401083 0.00089991 0.000806618
ENSG00000069712 3907 1.04112 261.916 187.541 1:92539600:G:GT;rs201100718 -92943 2.49286e-12 0.28089 9.999e-05 3.67667e-08
ENSG00000273487 3818 1.05061 249.625 185.364 1:92744658:T:G;rs3122326 89863 5.55353e-05 -0.366399 0.0582942 0.0631451
ENSG00000122484 3815 1.06139 241.113 186.278 1:92933558:A:T;rs7554154 169035 5.58717e-05 -0.0458455 0.0569943 0.0572224
ENSG00000174842 3815 1.08197 216.808 180.074 1:92775125:C:T;rs71510743 10580 0.000319841 0.0829224 0.242549 0.241391
ENSG00000162676 3722 1.02703 226.846 188.071 1:92068967:A:G;rs1192404 -883467 0.00250252 0.0810815 0.758333 0.757519
ENSG00000067208 3517 1.03744 148.186 180.108 1:93185474:C:T;rs144688093 -72488 0.000264355 -0.0757675 0.161869 0.159711
ENSG00000122406 3540 1.02566 136.016 175.438 1:92777975:CA:C;rs55719262 -519608 0.000552626 0.0362049 0.291242 0.28858
ENSG00000251795 3535 1.03984 147.762 180.345 1:93303603:T:C;rs6604026 27 4.2105e-09 -0.257135 9.999e-05 2.01881e-05
ENSG00000207523 3538 1.04107 155.342 183.029 1:92588094:G:C;rs12145338 -718183 7.33915e-05 -0.332226 0.0537946 0.0551894
ENSG00000154511 3563 1.05808 160.6 185.105 1:92489363:T:C;rs4658126 -937695 0.00487047 0.042908 0.84047 0.836039
ENSG00000143033 3773 1.07122 170.61 181.563 1:93508182:G:A;rs2785610 -36611 5.5867e-07 0.0445146 0.00059994 0.000955931
ENSG00000122483 3886 1.04712 192.859 185.161 1:93894578:G:A;rs115119388 249101 0.000871715 0.0892318 0.413807 0.404572
ENSG00000117500 3884 1.03654 208.652 188.24 1:93617403:T:G;rs7532195 -28883 6.03089e-13 0.0792498 9.999e-05 8.70834e-09
ENSG00000117505 3930 1.07967 194.761 180.897 1:93814411:A:G;rs3767962 2965 2.99905e-09 -0.0603324 9.999e-05 1.26378e-05
ENSG00000223745 3930 1.06302 204.932 184.213 1:93724106:A:G;rs10874765 -87477 1.69899e-33 -0.435191 9.999e-05 2.99694e-26
ENSG00000137942 3901 1.02784 218.979 189.075 1:93638709:G:A;rs67002303 -274980 0.000303579 0.128065 0.199561 0.200701
ENSG00000224093 4008 1.06515 194.805 180.503 1:94514561:C:G;rs12069723 456804 0.000119828 -0.545992 0.104358 0.104872
ENSG00000137936 4424 1.04727 231.47 181.687 1:94399231:G:GA;rs112404639 86524 1.79906e-07 -0.393636 0.00059994 0.000601782
ENSG00000260464 4424 1.04251 242.171 184.112 1:94323294:C:A;rs7513489 10563 0.000380712 0.255225 0.289641 0.288487
ENSG00000067334 4477 1.05559 282.269 188.139 1:94337499:G:C;rs61782458 -7976 9.84174e-06 -0.0529881 0.0130987 0.0145443
ENSG00000023909 4510 1.05193 232.833 176.036 1:94361152:C:G;rs6667121 -13815 5.60543e-08 -0.0924737 0.00039996 0.000328624
ENSG00000137962 4529 1.08717 298.76 184.135 1:94773127:A:T;rs1330857 32502 0.00025669 -0.336501 0.249938 0.243529
ENSG00000117528 4540 1.05634 330.498 188.94 1:94948133:T:C;rs2147795 64199 2.16408e-12 -0.0688195 9.999e-05 2.7382e-08
ENSG00000143036 4452 1.06699 365.162 191.759 1:94330615:A:G;rs7523787 -955284 0.00136127 0.36792 0.708422 0.700383
ENSG00000117519 4336 1.03121 351.057 190.214 1:95296050:A:G;rs1782396 -96785 1.44853e-06 -0.232805 0.00269973 0.00360354
ENSG00000172339 4239 1.06458 352.213 191.669 1:94607071:C:G;rs55953235 -931431 0.000730764 -0.101111 0.506067 0.492148
ENSG00000152078 4172 1.06076 292.01 186.435 1:95597575:T:C;rs35961290 14680 5.42335e-08 0.747973 0.00019998 0.000181535
ENSG00000122481 4136 1.07 286.102 185.42 1:95664555:A:C;rs1414906 -35157 8.60377e-07 0.0999748 0.00139986 0.00192486
ENSG00000228502 4126 1.03957 221.482 185.544 1:96112523:A:G;rs2263250 -799964 0.000282134 -0.096556 0.203911 0.207296
ENSG00000137970 4054 1.11379 185.036 174.716 1:96842851:A:G;rs326919 -302326 0.00201777 -0.0787871 0.716535 0.700179
ENSG00000117569 3964 1.0349 204.265 184.123 1:97227897:A:G;rs190876057 40675 5.21676e-10 0.0884945 9.999e-05 3.89038e-06
ENSG00000228057 3381 1.02752 206.591 186.052 1:98670496:G:A;rs4245672 659238 0.000899947 -0.28322 0.440193 0.437075
ENSG00000188641 3370 1.05463 212.569 186.187 1:97865934:G:A;rs2095686 -520672 5.01734e-07 -0.0877866 0.00089991 0.000934661
ENSG00000162627 3519 1.0436 255.895 192.086 1:99127205:A:G;rs12723363 -32 7.31587e-37 -2.71499 9.999e-05 9.73615e-30
ENSG00000156869 4279 1.0257 243.01 185.657 1:100235426:T:C;rs7541580 3238 0.00327281 0.109224 0.858491 0.865561
ENSG00000162688 4310 1.02708 246.57 184.879 1:100392562:G:C;rs2149188 76921 0.000148067 -0.0367081 0.146089 0.147272
ENSG00000117620 4130 1.03368 245.57 187.586 1:100512568:G:A;rs554742 77222 8.50255e-05 -0.0552301 0.0864914 0.0851178
ENSG00000228084 4129 1.05014 224.481 184.135 1:100274761:C:T;rs1389384 -160660 0.000127304 -0.429447 0.113828 0.116117
ENSG00000261254 4108 1.05644 239.002 186.999 1:100087539:A:T;rs11166284 -408584 0.000121334 -0.147854 0.106808 0.1062
ENSG00000156875 4102 0.99726 205.792 181.529 1:100628821:C:A;rs72973721 125167 0.00051568 0.0501379 0.35509 0.350957
ENSG00000156876 3966 1.03995 227.461 187.225 1:100356206:A:T;rs374795374 -242306 0.000192548 -0.0818056 0.152894 0.150907
ENSG00000122435 3966 1.05051 240.485 188.612 1:100999350:AT:A;rs61252155 400643 0.00100551 0.041562 0.483341 0.486492
ENSG00000122477 3979 1.01005 203.42 181.089 1:100549486:T:C;rs115854706 -94286 0.000197836 0.255547 0.179487 0.178182
ENSG00000137992 3975 1.06472 227.985 184.45 1:100669793:T:G;rs148920145 -45598 3.76415e-05 0.0749213 0.0380962 0.0412736
ENSG00000224616 3975 1.05238 231.047 185.432 1:101210635:CAA:C;rs33950100 478958 0.000126615 -0.178386 0.112967 0.113237
ENSG00000137996 3976 1.02751 254.569 190.44 1:100728138:A:G;rs3122126 -3626 1.11875e-07 -0.0608325 0.00019998 0.000295156
ENSG00000079335 4031 1.01806 249.32 189.255 1:100859992:A:T;rs1007081 49407 1.45395e-08 -0.0860131 0.00029997 6.09406e-05
ENSG00000234332 4111 1.01651 254.627 188.714 1:100099170:A:C;rs7529598 -760413 0.000126985 0.239438 0.124782 0.122184
ENSG00000162694 4247 1.03137 291.866 189.864 1:101453224:C:CT;rs10683792 91669 3.10244e-06 0.129647 0.0049995 0.00580494
ENSG00000162695 4248 1.01441 351.741 196.621 1:100472604:A:G;rs534252 -889029 0.00307364 -0.0355711 0.884276 0.889888
ENSG00000235795 4435 1.00334 318.315 191.647 1:101508569:TTCCC:T;rs146028299 47539 0.0022413 0.407534 0.827273 0.81971
ENSG00000233184 4442 1.03639 316.745 191.793 1:101586047:A:T;rs56403901 94612 1.24205e-17 0.180471 9.999e-05 7.98119e-13
ENSG00000117543 4442 1.03527 315.546 190.473 1:101308578:G:A;rs139360197 -183067 6.10402e-06 0.082955 0.009999 0.0106583
ENSG00000225938 4702 1.02669 306.617 188.195 1:101701839:C:T;rs79060434 -246 2.28695e-13 -0.646043 9.999e-05 6.89868e-09
ENSG00000170989 4701 0.992726 402.939 198.403 1:101266356:C:T;rs12035757 -436089 0.00116467 -0.0457327 0.652117 0.655701
ENSG00000260940 4706 1.00171 377.294 197.658 1:101755104:AT:A;rs34144177 46389 0.000380313 0.155812 0.318688 0.317467
ENSG00000183298 4899 1.00479 402.557 202.26 1:102591933:T:C;rs4908217 337873 0.00837464 0.113744 0.994042 0.995974
ENSG00000185946 4129 1.06263 154.78 175.292 1:104980758:C:CA;rs34085430 912444 0.000482093 -0.0518461 0.283248 0.279139
ENSG00000240038 4155 1.08493 162.56 177.841 1:104136644:T:C;rs113729291 40206 1.32325e-09 0.179562 9.999e-05 6.40565e-06
ENSG00000174876 4431 1.05065 194.911 183.819 1:105204004:G:A;rs146864617 964701 0.00611573 0.410523 0.938144 0.936148
ENSG00000198890 4695 1.04626 302.5 187.293 1:107563243:G:T;rs12406721 -36025 1.65345e-13 -0.145595 9.999e-05 4.00273e-09
ENSG00000230489 4172 1.04647 321.371 189.007 1:108591307:G:C;rs1343204 84241 9.94442e-05 0.316064 0.111994 0.115772
ENSG00000134215 4173 1.05314 306.075 187.078 1:108334434:T:C;rs4915074 -173333 2.13638e-05 0.0677095 0.0274973 0.0324503
ENSG00000226822 4097 1.0314 348.311 193.959 1:108593013:G:GA;rs11435554 -21092 7.73842e-12 -0.570357 9.999e-05 7.56271e-08
ENSG00000260879 4110 1.04542 301.227 185.973 1:108743059:G:C;rs663045 510 4.61683e-14 0.547649 9.999e-05 1.62791e-09
ENSG00000085491 4112 1.064 319.957 186.492 1:108743059:G:C;rs663045 -413 8.93611e-18 0.146217 9.999e-05 7.09052e-13
ENSG00000162636 4013 1.0624 325.924 191.252 1:109143867:A:G;rs7534711 41155 8.81427e-09 0.07822 9.999e-05 2.87024e-05
ENSG00000162639 3952 1.04742 315.5 190.056 1:109100665:C:T;rs985960 -103484 2.59815e-06 -0.0964988 0.0039996 0.00490128
ENSG00000134186 3969 1.08041 314.83 187.518 1:109175396:A:AG;rs74989223 -59550 4.36416e-06 -0.0393448 0.00659934 0.00738477
ENSG00000116266 3979 1.03419 331.215 192.323 1:109277270:A:G;rs1277018 -12027 1.94811e-05 -0.0437989 0.0255974 0.0279214
ENSG00000121957 4091 1.01241 385.387 198.279 1:109746501:CAAA:C;rs149143656 328528 0.000442087 -0.093438 0.351475 0.348573
ENSG00000121940 4079 1.03853 361.033 192.041 1:109405388:A:G;rs12725167 -100724 1.00255e-08 0.122263 9.999e-05 4.29171e-05
ENSG00000244716 4004 1.01336 416.384 199.847 1:109387084:A:G;rs7512206 -147795 0.000201361 -0.119813 0.201287 0.198222
ENSG00000228665 3878 1.07492 309.146 184.473 1:109629796:CT:C;rs34250831 57106 0.0017485 0.373383 0.783255 0.776017
ENSG00000085433 3864 1.05011 342.595 189.684 1:109822509:T:C;rs14000 237658 0.000138481 -0.0661077 0.159471 0.155682
ENSG00000197780 3829 1.0283 306.121 187.18 1:110503905:A:G;rs12025963 885280 0.000403825 0.0832901 0.355343 0.346062
ENSG00000215717 3841 1.0069 399.843 199.316 1:109666751:T:A;rs599546 34325 0.000546206 -0.0310848 0.413124 0.407959
ENSG00000273382 3839 1.09786 335.583 187.699 1:109289747:CTT:C;rs370042961 -343734 0.000879616 0.243533 0.56458 0.555575
ENSG00000270066 3819 1.03516 377.849 194.884 1:109796757:G:A;rs596773 153941 0.000611393 -0.452717 0.446476 0.447482
ENSG00000116299 3777 1.04191 356.925 192.639 1:109706880:A:G;rs647294 50578 6.57531e-41 1.00816 9.999e-05 3.80255e-33
ENSG00000031698 3675 1.03779 354.841 192.515 1:109727832:A:G;rs12239854 -28709 1.48446e-06 -0.0423326 0.00339966 0.00315783
ENSG00000143126 3730 1.04664 391.945 195.019 1:109784781:A:G;rs586254 -7861 7.62171e-06 -0.170352 0.010099 0.0123341
ENSG00000134222 3863 1.07028 391.096 192.989 1:109817838:T:C;rs660240 -7971 7.89695e-07 -0.162124 0.00079992 0.00159283
ENSG00000134243 4021 1.01672 310.965 182.736 1:110815337:G:T;rs76080413 874763 0.000168892 0.0793277 0.224742 0.219228
ENSG00000143106 4089 1.04686 353.008 188.669 1:110305699:G:C;rs7534315 336636 0.000170388 0.0349709 0.194596 0.195682
ENSG00000162650 4175 1.0393 446.99 196.576 1:109974450:A:C;rs12073497 -51652 5.08508e-07 0.112523 0.0009999 0.00123005
ENSG00000174151 4177 1.04453 473.88 196.722 1:109051230:CA:C;rs374219617 -985445 0.00327635 0.0435117 0.956065 0.954166
ENSG00000181754 4189 1.00914 379.493 189.018 1:110046195:A:C;rs528199 -6166 9.56629e-07 0.0844456 0.00249975 0.00335072
ENSG00000065135 4182 1.02475 433.121 194.162 1:110348657:A:T;rs518650 257423 0.000109864 -0.0357488 0.146089 0.14785
ENSG00000225113 4228 1.03277 441.804 193.575 1:110327922:C:T;rs192434147 189074 0.000289823 -0.224212 0.324578 0.315842
ENSG00000134183 4247 1.03703 454.416 194.139 1:110759064:T:A;rs2603592 603384 0.00130929 0.344615 0.753765 0.757057
ENSG00000116337 4253 1.03095 445.811 194.816 1:110556424:C:CT;rs151045613 397697 0.000454482 -0.0742194 0.423256 0.421273
ENSG00000168765 4278 1.01364 419.258 191.319 1:110198727:C:G;rs1010167 23 1.59049e-38 -0.574976 9.999e-05 5.83162e-30
ENSG00000213366 4281 1.04197 447.22 192.921 1:110225019:C:<CN0>;YL_CN_MSL_117 14374 1.96812e-12 -0.242206 9.999e-05 2.79583e-08
ENSG00000134184 4290 1.04426 428.024 191.139 1:110225019:C:<CN0>;YL_CN_MSL_117 -5418 6.28169e-29 -3.54119 9.999e-05 1.6468e-22
ENSG00000134201 4309 1.03737 465.368 194.647 1:110274057:C:G;rs1571859 19192 9.57958e-07 -0.712639 0.00239976 0.00254071
ENSG00000134202 4306 0.986616 404.043 189.244 1:110282972:G:T;rs1332018 -1413 1.16798e-34 1.10369 9.999e-05 9.75172e-26
ENSG00000261055 4371 1.05652 428.469 190.733 1:111154078:A:G;rs58834386 715482 3.08125e-05 -0.329393 0.049695 0.0530679
ENSG00000184371 4386 1.05517 436.629 191.816 1:111222834:G:C;rs74896208 769969 0.000315143 -0.160997 0.339437 0.336475
ENSG00000168710 4326 1.01201 445.956 193.97 1:109841662:A:T;rs585545 -685647 0.00142408 -0.0204678 0.790055 0.784513
ENSG00000143093 4363 1.0302 471.542 195.831 1:110543024:T:C;rs720917 -31176 5.30595e-05 0.0525328 0.0807919 0.0821488
ENSG00000258634 4432 1.02458 493.358 198.019 1:110462734:G:C;rs72974779 -138229 0.000247087 -0.107228 0.289809 0.278047
ENSG00000116396 4305 1.0288 432.218 195.842 1:110815403:G:T;rs6682489 61437 0.000125222 -0.175352 0.156284 0.153795
ENSG00000162775 4640 1.06451 393.942 187.406 1:111175372:C:G;rs2821553 294243 0.000543601 0.0602002 0.49165 0.486337
ENSG00000227963 4641 1.01536 427.043 194.568 1:110669830:G:A;rs1976317 -211964 0.000145075 0.290824 0.185302 0.182999
ENSG00000273373 4739 1.07224 370.933 185.398 1:110605268:G:C;rs3085794 -307509 0.00189924 -0.0889221 0.849745 0.85025
ENSG00000224699 4745 1.04676 500.975 197.444 1:111756864:G:C;rs1335646 831422 0.00152807 0.13322 0.802727 0.804904
ENSG00000168679 4761 1.08068 491.461 195.876 1:111190014:G:A;rs35508122 256309 0.000627085 0.281507 0.537883 0.516854
ENSG00000134248 4797 0.997721 411.686 190.677 1:110930441:T:TTTCTAGGGGGAAAATGAGATTCCCCTAAAATAACATA;rs111878697 -20124 3.56575e-09 -0.074388 9.999e-05 3.47132e-05
ENSG00000177301 4969 1.00976 512.277 195.91 1:110525630:A:G;rs333079 -648467 0.00019765 -0.319652 0.271568 0.264215
ENSG00000015171 2351 0.99657 194.23 191.071 10:948578:CT:C;rs34085357 768172 0.00560167 0.0369169 0.89615 0.900348
ENSG00000151240 4503 1.05057 407.843 189.402 10:535806:G:A;rs4348822 -199878 6.51745e-09 -0.247088 0.00019998 3.64851e-05
ENSG00000107929 5166 1.06448 451.391 186.717 10:888240:T:C;rs1341742 -89325 4.264e-05 -0.0487216 0.0823918 0.0843298
ENSG00000107937 5311 1.01622 553.852 196 10:1019314:C:T;rs12570742 -15025 2.55868e-05 -0.034685 0.0520948 0.0539837
ENSG00000238924 5521 1.05971 497.676 189.515 10:1922296:C:T;rs2492866 834000 0.000216533 -0.359286 0.313008 0.304187
ENSG00000067064 5560 0.994788 389.126 178.258 10:1095412:TC:T;rs72449284 301 5.44797e-07 0.144773 0.00449955 0.00434447
ENSG00000047056 5563 1.02527 518.351 192.605 10:1130127:C:T;rs7093837 34648 7.10913e-07 0.0486051 0.00239976 0.00265194
ENSG00000067057 6465 1.0489 651.849 193.259 10:3164000:T:C;rs35763309 55474 1.91944e-07 -0.116629 0.00129987 0.00088297
ENSG00000237399 6388 1.04001 699.166 196.203 10:3177111:C:G;rs9423698 -6714 8.42786e-06 0.269829 0.019798 0.0238402
ENSG00000107959 6307 1.03182 698.383 197.038 10:3176389:C:T;rs2306311 -38615 3.94798e-06 0.072998 0.0108989 0.012176
ENSG00000067082 5967 1.0428 701.013 196.835 10:3857437:T:G;rs11252114 29963 0.000100187 0.0933081 0.193094 0.19013
ENSG00000165568 6233 1.03293 582.432 192.605 10:4894780:GGACA:G;rs369804020 65958 9.48806e-07 -0.348181 0.00419958 0.00366045
ENSG00000187134 6270 1.0353 631.04 197.354 10:4867313:A:T;rs2961562 -67484 6.11128e-07 -0.294653 0.00109989 0.00203106
ENSG00000196139 6020 1.05792 560.816 191.951 10:5346772:G:A;rs11253089 269225 4.36318e-06 -0.206197 0.0112989 0.0121026
ENSG00000224034 6313 1.05648 633.718 192.165 10:5335339:C:T;rs4881429 22139 1.359e-16 -0.937754 9.999e-05 7.40785e-12
ENSG00000215267 6334 1.04943 640.681 193.011 10:5331159:A:G;rs2398236 725 3.1903e-15 -0.733708 9.999e-05 1.24966e-10
ENSG00000173848 6322 1.10108 570.186 185.657 10:5600140:A:G;rs9423652 145625 0.00050653 0.176113 0.616379 0.605542
ENSG00000196372 6196 0.997518 618.267 190.496 10:5805858:C:A;rs11920 97299 9.24207e-05 0.10179 0.214255 0.213276
ENSG00000108021 6258 1.03964 702.888 194.805 10:5066676:C:T;rs58162338 -660126 0.000151555 -0.0642435 0.284294 0.280701
ENSG00000272764 6380 1.03377 725.283 195.752 10:6843920:G:T;rs7094921 987971 0.000138693 0.211578 0.262042 0.265147
ENSG00000057608 6411 1.00209 625.043 191.162 10:5767177:A:G;rs76154345 -116919 1.86865e-05 -0.0463638 0.059794 0.0596966
ENSG00000134452 6270 0.981584 1102.62 213.461 10:5708360:G:A;rs75474563 -223176 0.00111363 -0.0281855 0.854096 0.855579
ENSG00000134461 6271 1.03425 715.663 194.117 10:6114010:C:T;rs10905716 182140 0.000130392 0.112696 0.270248 0.262514
ENSG00000232807 6339 0.987559 696.915 194.895 10:6711191:C:G;rs11813112 723327 0.00013047 -0.432871 0.278056 0.27112
ENSG00000134470 6376 1.01879 667.161 190.056 10:6017838:A:G;rs8177637 -2313 2.37577e-08 -0.147675 0.00029997 0.000235166
ENSG00000134460 6192 1.02991 792.376 198.933 10:5619757:C:A;rs9423661 -484532 6.2673e-05 0.132951 0.141384 0.139543
ENSG00000134453 6146 1.02639 842.128 201.369 10:5658272:C:T;rs7899183 -472679 0.000943433 0.0282141 0.816476 0.810769
ENSG00000170525 5959 0.992693 579.768 186.131 10:6682632:T:C;rs78090510 495750 0.000287743 -0.110386 0.483575 0.486662
ENSG00000215244 5786 1.02968 835.965 200.523 10:6487428:T:C;rs6602705 167777 0.000109455 0.15897 0.222444 0.218408
ENSG00000212743 5619 1.00733 803.783 200.14 10:5926154:A:G;rs7907053 -466125 0.00029348 -0.176942 0.457286 0.450152
ENSG00000065675 5645 1.0331 789.488 198.854 10:6646208:CGTGTGTGT:C;rs60623948 23944 2.04102e-05 0.076376 0.0508949 0.0532854
ENSG00000237943 5645 1.02712 749.484 195.955 10:5955325:AC:A;rs3841704 -667057 0.000218259 -0.0784729 0.37561 0.378754
ENSG00000225948 5613 1.03697 775.468 198.482 10:6665871:A:T;rs7894684 5192 2.08652e-05 -0.224368 0.0536946 0.0535083
ENSG00000198879 5759 1.046 775.616 199.847 10:7499510:T:G;rs75557346 46059 1.07706e-05 -0.114934 0.0240976 0.0272228
ENSG00000151657 6041 1.0307 671.662 194.703 10:7240876:G:A;rs72773855 -589115 3.69535e-05 0.0587555 0.0860914 0.0895065
ENSG00000165629 6041 1.01562 793.139 201.437 10:7798748:T:C;rs11255339 -31345 0.000153239 0.0351808 0.274247 0.269693
ENSG00000165632 5973 1.00925 771.475 203.061 10:7743469:CA:C;rs35786790 -116999 0.00140507 -0.0493325 0.879613 0.879128
ENSG00000107485 5812 1.06752 460.178 184.089 10:7723851:G:A;rs7092332 -371717 0.00154958 -0.0548007 0.881938 0.873954
ENSG00000048740 5074 1.04533 539.405 195.177 10:11221366:T:C;rs658469 174106 1.69411e-05 0.0369387 0.0323968 0.0345347
ENSG00000148429 5119 1.02373 590.63 194.523 10:11518452:T:A;rs17150412 -135302 5.09059e-05 0.100879 0.106229 0.105556
ENSG00000271046 5128 1.03568 625.837 195.403 10:11715636:A:G;rs11257236 -6039 7.68585e-08 0.657277 0.00029997 0.00036286
ENSG00000134463 5120 0.990565 551.909 190.913 10:11812287:CT:C;rs35564938 27921 4.0996e-20 0.625224 9.999e-05 5.12174e-14
ENSG00000148426 5290 1.05145 606.987 192.774 10:11936340:C:T;rs10906035 71001 0.000246162 -0.173141 0.376033 0.364885
ENSG00000151461 5591 1.06722 729.188 196.248 10:12750080:C:T;rs17152127 664910 0.000897225 0.0431136 0.793814 0.780792
ENSG00000181192 5620 1.05134 777.965 198.64 10:12111784:A:C;rs7074304 812 4.40144e-06 0.0702974 0.0117988 0.0126461
ENSG00000065665 5607 1.03635 796.052 199.418 10:12201176:C:T;rs7099650 29539 7.48689e-16 0.175875 9.999e-05 2.29212e-11
ENSG00000151465 5619 1.02558 735.262 197.252 10:12296799:A:G;rs11257627 58834 6.83879e-05 -0.0423609 0.149492 0.1495
ENSG00000165609 5619 1.02775 770.804 198.132 10:12283965:G:GTTC;rs142354895 45821 1.79193e-08 -0.0710883 0.00019998 0.000110031
ENSG00000228302 5686 1.06901 752.941 195.481 10:12255657:G:T;rs11257600 -34188 1.60309e-06 0.579801 0.00489951 0.00530314
ENSG00000183049 5829 1.04348 688.034 193.259 10:12307894:C:T;rs11257655 -83588 6.68236e-14 0.189885 9.999e-05 2.12491e-09
ENSG00000123240 6202 1.0593 739.735 193.417 10:13181376:A:G;rs11598395 39926 4.51856e-05 0.0637238 0.111346 0.113511
ENSG00000151468 6202 1.01969 810.255 198.064 10:13061501:CGTT:C;rs78067341 -80152 1.72703e-14 1.1829 9.999e-05 6.64441e-10
ENSG00000203414 6273 1.0321 816.596 197.67 10:13576118:C:G;rs7101115 375981 0.000500657 0.401554 0.649578 0.63703
ENSG00000065328 6267 1.0105 858.808 200.061 10:13272850:A:G;rs60451973 69295 4.10641e-05 -0.495307 0.106128 0.106895
ENSG00000107537 6311 1.07465 760.009 193.248 10:13334321:C:T;rs1414396 -10092 1.57291e-05 0.118235 0.0424958 0.0453676
ENSG00000086475 6309 1.02423 810.257 198.256 10:13199611:C:T;rs7899305 -190687 2.03565e-05 0.0478169 0.0553945 0.0575538
ENSG00000165626 6303 1.03412 765.872 194.805 10:13612606:G:A;rs10906411 41631 3.04809e-06 -0.298127 0.0108989 0.0118124
ENSG00000165630 6229 1.04348 694.287 192.628 10:13874197:C:T;rs11597831 245269 0.000526964 -0.0558742 0.649578 0.64157
ENSG00000239665 6231 1.0343 758.987 196.869 10:13636277:A:G;rs2094205 -15771 5.66082e-05 0.0923401 0.129764 0.131174
ENSG00000151474 6074 1.03765 675.707 195.267 10:13969919:A:G;rs4748064 -534223 1.11006e-05 0.388751 0.0294971 0.0308422
ENSG00000065809 6274 1.03931 633.791 194.816 10:14659342:G:A;rs12773041 -157555 0.000132236 0.0546026 0.233715 0.231147
ENSG00000187522 6073 1.01258 564.095 191.511 10:14067157:T:C;rs2447035 -813007 0.000100261 0.0396327 0.198336 0.196389
ENSG00000185267 6071 1.03152 603.822 193.384 10:14687933:G:A;rs1327577 -192642 0.00016567 0.255313 0.286082 0.277233
ENSG00000272853 6001 0.997332 517 189.21 10:13964279:T:C;rs2178283 -956407 0.000264094 0.313453 0.39992 0.393799
ENSG00000152455 6001 1.10497 448.067 179.521 10:14742852:C:G;rs10906749 -177968 0.00356712 0.125694 0.984267 0.987393
ENSG00000152457 6056 1.01485 540.271 190.62 10:14870386:C:G;rs3740113 -126046 1.3025e-05 0.064285 0.0381962 0.0376821
ENSG00000152463 6001 1.04847 538.958 191.071 10:16061788:G:A;rs870551 987561 0.000322108 0.444966 0.431652 0.416076
ENSG00000152464 5902 1.11186 467.762 184.146 10:15156574:C:T;rs9651544 17394 0.000783061 0.0629344 0.696106 0.678268
ENSG00000152465 5858 1.04267 482.88 187.281 10:15239498:A:G;rs10906857 28805 7.38767e-11 -0.109746 9.999e-05 1.23926e-06
ENSG00000148468 5817 1.01045 445.287 187.225 10:15094789:C:T;rs11259451 -318273 0.000568017 0.099643 0.565856 0.570697
ENSG00000148481 5834 1.02101 518.948 193.902 10:15895956:C:T;rs12218978 -6564 2.23254e-06 -0.0697529 0.00439956 0.00677902
ENSG00000165983 5954 1.05012 449.843 189.255 10:16482481:C:G;rs10795395 3538 9.47101e-11 0.0833636 9.999e-05 1.06013e-06
ENSG00000225213 5605 1.02436 477.696 191.793 10:16493210:T:TG;rs35467653 -297167 4.11572e-05 0.400089 0.0774923 0.0797235
ENSG00000148484 5489 1.04087 465.332 190.53 10:16856835:G:GCTAT;rs3837310 -2693 1.12474e-21 0.174509 9.999e-05 4.33292e-16
ENSG00000107611 4825 1.049 461.442 191.906 10:17203934:A:T;rs7912093 32103 4.71343e-26 0.568146 9.999e-05 3.67008e-20
ENSG00000107614 4779 1.03362 451.575 191.319 10:17236650:A:G;rs9804306 -7404 6.70715e-15 -0.136608 9.999e-05 2.97314e-10
ENSG00000026025 4759 1.01321 464.157 194.162 10:16697075:G:A;rs111328709 -573184 0.00099403 0.0582831 0.697075 0.688711
ENSG00000229124 4766 0.978603 522.996 199.463 10:17017969:C:CT -254016 0.000337797 0.100719 0.385445 0.37541
ENSG00000234961 4777 1.03321 468.17 192.47 10:17605741:A:G;rs7915059 328908 1.82745e-05 0.465957 0.0357964 0.0374674
ENSG00000148488 4786 1.02063 492.504 194.286 10:17015144:G:A;rs2932908 -481186 3.36837e-07 -0.196673 0.00119988 0.0012364
ENSG00000165996 4775 1.03117 465.044 191.669 10:17704633:A:T;rs2357292 45256 0.00036148 -0.272574 0.40625 0.40236
ENSG00000260589 4810 1.06088 465.592 188.736 10:18609784:T:C;rs17610035 923906 0.00182749 -0.226851 0.878841 0.884965
ENSG00000136738 4808 1.02572 488.756 193.744 10:17719246:C:A;rs10904991 33121 4.92086e-07 -0.0924665 0.00089991 0.00169763
ENSG00000240291 5397 1.05657 407.746 190.395 10:18851090:T:C;rs114496140 16509 6.72969e-28 0.400765 9.999e-05 8.44272e-22
ENSG00000241058 5715 1.04863 370.634 185.398 10:18872858:C:T;rs7895775 -67694 8.76521e-28 0.201674 9.999e-05 5.45896e-21
ENSG00000152487 5742 1.0312 401.012 188.985 10:18844773:A:G;rs114617683 -103442 2.25589e-18 0.284728 9.999e-05 4.42001e-13
ENSG00000165997 5743 1.03157 424.955 191.387 10:18815426:G:T;rs7099975 -132909 9.65772e-05 0.0545396 0.138069 0.141444
ENSG00000233968 6252 1.06916 350.803 184.563 10:20506014:C:A;rs4638201 488534 3.39016e-05 -0.37623 0.0551945 0.0579535
ENSG00000120594 6181 1.06432 339.984 183.751 10:19762969:G:C;rs10740907 -342200 8.3883e-06 0.135562 0.0161984 0.0182891
ENSG00000078114 3988 1.04876 282.592 186.481 10:21501307:C:G;rs12253488 38190 2.33812e-25 2.16041 9.999e-05 3.4619e-19
ENSG00000078403 3357 1.03005 265.468 191.015 10:22034530:CT:C;rs35622926 211435 0.00232445 0.0317683 0.768227 0.766957
ENSG00000136770 3134 1.04942 151.759 169.336 10:21520572:GA:G;rs59097579 -772127 0.00108538 0.0780486 0.52963 0.52138
ENSG00000261671 3069 1.03602 184.89 181.664 10:23307443:A:ATT;rs34086042 760727 0.000733958 0.317481 0.402817 0.382524
ENSG00000148444 3040 1.05472 177.644 179.521 10:22813729:T:C;rs111329115 208825 1.71665e-05 -0.094556 0.0185981 0.0212712
ENSG00000168283 3039 1.05663 144.461 169.539 10:23367449:T:G;rs1478910 757308 0.0044496 0.0549191 0.87807 0.873769
ENSG00000077327 3004 1.0298 158.049 175.98 10:22231734:CA:C -402666 0.00747928 -0.40819 0.953333 0.953676
ENSG00000150867 3830 1.05417 189.963 179.318 10:22820532:C:A;rs12355895 -182953 1.54768e-11 -0.0877184 9.999e-05 2.42778e-07
ENSG00000165309 4309 1.04932 219.718 183.559 10:23144216:C:G;rs7098978 -72738 8.49951e-09 -0.319298 9.999e-05 3.83476e-05
ENSG00000148450 4573 1.04187 192.581 174.649 10:22501727:G:GT;rs68048118 -882709 0.000371251 0.147845 0.298005 0.297265
ENSG00000229932 4569 1.0279 191.961 175.021 10:22539138:C:T;rs6482206 -886715 9.90587e-05 0.30013 0.121157 0.118322
ENSG00000165312 4853 1.01255 340.214 192.402 10:24305979:T:G;rs370377563 577780 0.000703125 0.0737739 0.484981 0.486198
ENSG00000107863 5299 1.0444 374.356 188.511 10:24917745:C:CAT -94853 1.90194e-05 0.0657283 0.0314969 0.0351267
ENSG00000099256 5339 1.04374 400.702 189.143 10:24842278:G:A;rs11014155 -399256 0.000133047 0.177818 0.184516 0.180412
ENSG00000151023 5429 1.05879 371.419 186.909 10:25310061:T:A;rs1388926 4971 1.33456e-08 0.236201 9.999e-05 6.87982e-05
ENSG00000185875 5430 1.02962 408.316 191.771 10:25363973:G:T;rs61278248 58385 1.47964e-07 0.166068 0.00039996 0.000549777
ENSG00000077420 7043 1.03199 353.28 188.928 10:26710070:A:G;rs7919527 -17063 1.87461e-06 -0.0565799 0.00459954 0.00481819
ENSG00000233261 6831 1.0308 359.921 189.988 10:26527390:G:A;rs3904298 -351405 0.000925257 0.269052 0.602286 0.60466
ENSG00000148459 6957 1.00547 284.664 178.709 10:26984970:G:A;rs1812155 -1619 2.45375e-05 -0.0907748 0.0576942 0.0563431
ENSG00000136754 6756 1.05219 260.166 179.205 10:27003395:CA:C;rs34696535 -146622 0.00106432 0.0286006 0.625625 0.621076
ENSG00000232224 6592 0.998049 353.7 193.925 10:27601212:A:T;rs11015687 370281 0.00101567 -0.3031 0.610366 0.604084
ENSG00000107890 6136 1.02505 322.917 188.635 10:27473908:T:C;rs12414055 84486 1.20988e-14 0.225355 9.999e-05 6.02462e-10
ENSG00000120539 6127 1.05049 329.834 187.124 10:27444328:C:A;rs7919803 574 3.20413e-53 0.455905 9.999e-05 5.98168e-43
ENSG00000136758 6127 1.02685 314.833 185.308 10:27478504:G:A;rs10829203 34308 6.59144e-06 0.0281886 0.0135986 0.0150939
ENSG00000107897 6205 1.06651 330.856 186.729 10:27542276:CA:C;rs36015187 11216 0.000713591 0.0337962 0.519191 0.509859
ENSG00000262412 6203 1.04007 329.213 188.522 10:27573174:T:TA;rs35521249 41114 4.55204e-07 0.432035 0.00089991 0.00130668
ENSG00000099246 6060 1.05286 368.563 189.864 10:27201968:G:A;rs58125398 -591230 0.00084157 -0.0536155 0.584355 0.575422
ENSG00000150054 5843 1.0222 524.835 195.053 10:28638004:G:A;rs12359854 14588 5.48714e-08 -0.103508 0.00019998 0.00025825
ENSG00000095787 5921 1.03092 544.811 194.748 10:28721920:A:ATG;rs140817397 -99503 8.28102e-05 -0.0490585 0.141805 0.141525
ENSG00000254635 5922 1.02538 583.789 197.658 10:28933134:G:A;rs11007172 111461 2.56355e-09 0.111349 9.999e-05 1.57925e-05
ENSG00000095739 5834 1.02122 531.302 193.384 10:29104304:TA:T;rs72365171 138032 6.85027e-18 -0.736116 9.999e-05 9.47014e-13
ENSG00000229605 6096 1.05327 615.104 193.846 10:30173540:T:TA;rs35284099 985117 0.000123098 0.309177 0.221118 0.213868
ENSG00000224597 6364 1.02895 642.409 195.03 10:29697239:A:G;rs2887242 -1093 1.55308e-14 0.230861 9.999e-05 5.88618e-10
ENSG00000197321 6752 1.03341 656.536 193.993 10:30656286:G:GTA;rs201072489 630575 0.00207664 0.0512944 0.956065 0.954266
ENSG00000259994 5990 0.971675 526.078 195.166 10:30153125:A:C;rs11007785 -441871 0.00163394 -0.159417 0.871192 0.870978
ENSG00000107951 5882 1.05187 535.598 191.895 10:29673827:C:T;rs7915492 -989551 4.03352e-05 -0.0816078 0.0771923 0.0809027
ENSG00000107968 5801 1.02687 546.77 194.523 10:30726845:G:A;rs303449 3978 4.03499e-08 0.0865141 0.00029997 0.000205477
ENSG00000234814 5400 1.03378 432.125 189.673 10:30557396:A:G;rs73250469 -403100 0.000574393 0.498294 0.527954 0.527369
ENSG00000272914 5316 1.09032 383.435 181.991 10:31128328:C:G;rs12253519 6011 0.000325058 -0.248364 0.385148 0.37832
ENSG00000237135 5204 1.03818 396.976 189.706 10:31279791:C:CT 69626 1.14184e-09 0.878193 9.999e-05 8.83223e-06
ENSG00000183621 5000 1.04824 294.416 178.45 10:31240351:T:C;rs202191505 -80516 7.99363e-08 -0.122055 0.00039996 0.000488656
ENSG00000148516 5139 1.06449 378.699 188.669 10:30985499:C:T;rs74132989 -621926 0.000122834 -0.0558991 0.158788 0.156189
ENSG00000237036 5137 1.081 347.769 184.281 10:31794790:A:AT;rs61546820 185413 3.63367e-07 -0.0855516 0.00069993 0.00112277
ENSG00000237797 5006 1.01936 273.683 186.627 10:32859934:C:CT;rs35575268 863617 0.000445475 -0.497729 0.346727 0.34596
ENSG00000165322 4856 1.04897 218.212 182.488 10:32200329:A:G;rs7099118 -17414 1.20424e-06 0.0894475 0.0019998 0.00259272
ENSG00000170759 4851 1.06669 201.33 178.551 10:32357982:T:G;rs211313 12622 8.14639e-06 0.0518466 0.00989901 0.0130539
ENSG00000217094 4943 1.04564 216.099 181.834 10:32268056:C:T -209690 0.000262723 0.249529 0.211137 0.211334
ENSG00000120616 5239 1.06635 235.342 180.457 10:33556613:G:T;rs10763920 888886 0.00285219 -0.0236551 0.844013 0.8472
ENSG00000216937 5298 1.04594 256.872 181.946 10:32775779:C:T;rs149877493 40710 3.03727e-07 -0.152902 0.0009999 0.00102927
ENSG00000150076 5367 1.02446 282.213 185.093 10:32775779:C:T;rs149877493 -56519 1.73369e-09 -0.332755 9.999e-05 1.52569e-05
ENSG00000273038 5303 1.04812 314.524 186.481 10:33011229:G:A;rs10763893 -167011 1.74676e-06 0.302601 0.00249975 0.00419056
ENSG00000150093 5256 1.03441 356.925 189.616 10:33272208:T:TGTG;rs56007614 -22513 3.36894e-07 0.0774161 0.00139986 0.00106969
ENSG00000233387 5303 1.05347 392.852 191.353 10:33366348:C:T;rs2506157 -39253 7.28905e-06 -0.214734 0.0115988 0.0137311
ENSG00000099250 5030 1.03432 411.999 195.075 10:34208111:G:A;rs10827314 582920 0.00342083 -0.251873 0.94434 0.944684
ENSG00000148498 3963 1.05203 269.619 186.74 10:35039864:G:A;rs7909296 -64390 1.08638e-07 -0.194852 0.00019998 0.000319073
ENSG00000108094 3842 1.05505 249.182 188.804 10:35501438:A:G;rs2295415 121867 0.000423004 -0.0318716 0.284537 0.277131
ENSG00000095794 3830 1.02561 165.273 169.235 10:35335819:TCAAAACAAAA:T;rs71973671 -79901 0.000333193 -0.0663177 0.28814 0.286678
ENSG00000269952 3723 1.01537 238.687 190.18 10:35646030:TCCCGCATCAC:T;rs67452791 146685 0.00318049 -0.266271 0.827957 0.828355
ENSG00000108100 3765 1.05138 246.457 188.533 10:36122268:C:G;rs2845915 586314 0.000647542 0.0527922 0.381624 0.374578
ENSG00000271335 3767 1.03105 236.585 187.225 10:35675054:A:G;rs2474533 49724 1.37071e-27 0.468973 9.999e-05 6.72549e-21
ENSG00000229644 3936 1.03031 276.754 190.045 10:37044560:A:G;rs9971110 231397 0.00069521 -0.121479 0.433897 0.426674
ENSG00000236514 4065 0.991532 191.513 190.925 10:38221462:G:T;rs58367340 74793 0.0017094 -0.313151 0.579282 0.57081
ENSG00000198105 4065 1.00292 193.367 189.943 10:37478723:A:G;rs11011058 -668312 0.000122734 -0.0752088 0.0926907 0.0910911
ENSG00000175395 3934 1.0055 172.002 188.218 10:38153406:C:CT;rs58227933 -112156 1.47124e-05 0.0926296 0.0128987 0.0153454
ENSG00000189180 3857 0.994585 184.125 194.151 10:38037843:C:T;rs76242953 -261736 0.00229887 0.0486082 0.620968 0.619507
ENSG00000075407 3692 0.984439 180.681 195.312 10:38568328:A:G;rs4007097 185063 0.00204334 0.0457081 0.55953 0.571024
ENSG00000099251 3360 0.99283 140.532 185.15 10:39116761:C:T;rs58599452 471455 7.05017e-10 0.394989 9.999e-05 5.28053e-06
ENSG00000120555 3269 0.995209 162.079 193.226 10:38697284:CT:C;rs200666502 5439 1.63719e-06 0.411893 0.00169983 0.00195388
ENSG00000225119 3245 0.985044 138.843 186.751 10:39095486:G:A;rs4881578 378411 2.45883e-07 0.384678 0.00069993 0.000547843
ENSG00000215146 3572 1.00585 297.318 191.353 10:42832578:G:T;rs2466466 -30845 1.49755e-28 1.12072 9.999e-05 1.42858e-21
ENSG00000234420 4087 1.004 359.165 196.576 10:43021648:TTTA:T;rs143079424 -26623 0.000574368 0.0473774 0.406745 0.413459
ENSG00000196693 4262 1.02324 357.375 193.688 10:43162446:G:T;rs678822 28453 1.65601e-12 0.0943804 9.999e-05 2.42183e-08
ENSG00000272373 4262 1.02794 362.847 193.981 10:43072400:A:G;rs35392455 -61617 1.34177e-11 0.207732 9.999e-05 1.34098e-07
ENSG00000259869 4537 1.01168 384.633 195.414 10:42966395:G:GTA;rs3981434 -281199 5.18496e-05 0.416336 0.069693 0.0707732
ENSG00000165733 4613 1.01551 409.378 196.756 10:43767911:G:A;rs11818744 489661 0.000282308 -0.0461497 0.284456 0.274397
ENSG00000165731 4502 0.970512 361.351 205.565 10:43831280:A:G;rs2264603 258804 0.00180813 0.283149 0.685147 0.703306
ENSG00000273008 4628 1.08085 212.323 178.642 10:44449913:T:C;rs1254861 816130 0.000666365 0.346163 0.410246 0.407016
ENSG00000169826 4627 1.10548 230.923 180.288 10:43617104:A:G;rs2565202 -16831 0.00214497 0.0360165 0.771186 0.755886
ENSG00000198915 4803 1.05216 227.29 182.781 10:43654515:T:A;rs2435341 -107853 1.03631e-05 -0.113785 0.0129987 0.0157991
ENSG00000169813 4827 1.00699 178.459 163.651 10:44237188:G:A;rs3862869 332573 0.00253813 0.0262936 0.852641 0.861861
ENSG00000230555 4833 1.05328 243.553 182.555 10:43925426:CT:C;rs141325836 9239 3.46922e-09 0.265983 9.999e-05 2.09728e-05
ENSG00000243660 4811 1.05203 272.01 187.146 10:43999748:T:TG;rs60343677 67465 1.52877e-05 0.0996318 0.0185981 0.0216587
ENSG00000236114 4873 1.04279 254.449 185.251 10:43928765:CA:C;rs137946994 -89940 0.00109605 -0.351044 0.582994 0.567662
ENSG00000196793 4919 1.0695 265.256 183.311 10:44035852:A:G;rs2999255 -34215 2.01098e-07 0.16282 0.00049995 0.000582048
ENSG00000232004 4909 1.03435 274.975 186.278 10:45077687:A:G;rs12244967 975987 0.00150432 0.169049 0.684211 0.687728
ENSG00000198298 4908 1.03898 258.865 183.886 10:43239930:G:GTCA;rs111257760 -861926 0.000266358 -0.102846 0.247711 0.240067
ENSG00000169740 4940 1.03835 270.301 185.725 10:44032916:A:G;rs7923101 -111389 0.000705566 -0.048942 0.451919 0.458194
ENSG00000107551 4315 1.05223 212.022 183.853 10:45781565:A:G;rs12781867 326709 0.00169514 0.0571758 0.643316 0.641428
ENSG00000273363 4315 1.01216 218.189 184.902 10:45078943:C:T;rs7893928 -375964 0.00465184 0.359874 0.918349 0.915514
ENSG00000165507 4281 1.02849 216.172 184.653 10:46094214:G:T;rs11239573 619955 0.00189102 -0.438205 0.701964 0.68448
ENSG00000165512 4212 1.04284 197.421 180.074 10:44608525:C:T;rs12358579 -887399 0.00807547 0.041628 0.978495 0.977056
ENSG00000165511 4210 1.00792 217.549 187.191 10:45006238:G:GA;rs113111486 -490099 0.000209343 -0.197112 0.168235 0.165688
ENSG00000256574 3280 1.03788 178.715 184.947 10:45876607:C:T;rs11239497 65550 7.58714e-10 -0.953159 9.999e-05 4.14484e-06
ENSG00000012779 3112 1.06591 172.032 184.811 10:45741012:C:CT;rs71515338 -128650 0.0002069 0.0543883 0.121554 0.123889
ENSG00000165406 2675 1.03826 233.409 193.79 10:46991033:A:G;rs3120470 900678 2.1064e-05 0.0756266 0.019698 0.0192953
ENSG00000172671 2689 1.01705 321.722 203.4 10:46194651:C:A;rs201616316 26422 8.36707e-08 -0.0916297 9.999e-05 0.000136385
ENSG00000230869 2661 1.05675 266.84 194.511 10:45249824:A:G;rs11239236 -924317 0.000775434 -0.234331 0.395652 0.3933
ENSG00000172661 2571 1.02939 279.784 198.031 10:46222432:C:G;rs10793624 -217 2.67373e-10 -0.142828 9.999e-05 9.27821e-07
ENSG00000237840 2571 1.01943 283.194 198.719 10:46141837:T:C;rs10751387 -80843 1.43147e-19 0.542555 9.999e-05 7.19826e-15
ENSG00000188234 2337 0.993073 263.773 198.888 10:46327952:G:C;rs189065006 -21372 4.11484e-11 -1.11398 9.999e-05 2.7007e-07
ENSG00000239883 2220 0.99541 268.263 200.805 10:47050480:C:CCCACCTGGACATT 638860 0.00151309 0.348046 0.587097 0.567981
ENSG00000204177 2376 1.01202 274.78 198.922 10:46977838:G:GA;rs5784694 216632 2.44598e-05 0.44996 0.0216978 0.023338
ENSG00000165874 1959 1.0294 249.499 194.85 10:46079574:C:CAT -818019 0.00215276 -0.314599 0.701472 0.690696
ENSG00000231187 1889 1.01577 268.622 200.038 10:47701414:G:A;rs57657334 749941 2.12513e-05 0.68911 0.0173983 0.0189707
ENSG00000204176 1890 1.04495 269.345 197.049 10:47664758:C:T;rs7920766 693357 0.00171828 0.269076 0.624844 0.621462
ENSG00000204172 1674 1.02409 253.671 198.516 10:47161990:C:A -77749 0.0015044 0.290083 0.545207 0.55253
ENSG00000251079 1674 1.08309 267.113 198.256 10:47385741:TAGATCCTGCCTTAG:T;rs144117534 143798 0.00103103 -0.462834 0.425234 0.429351
ENSG00000189014 1754 1.0689 266.002 196.158 10:47633090:C:A;rs3013811 253362 0.00094011 0.258307 0.42632 0.425944
ENSG00000226667 2139 1.01143 316.562 200.591 10:48392070:C:G;rs3758494 818197 5.10406e-05 -0.411896 0.0449955 0.0476579
ENSG00000243536 2256 1.0278 292.553 195.944 10:47641951:C:G;rs4264102 -2843 4.36565e-09 -0.201697 9.999e-05 1.38496e-05
ENSG00000204150 2303 1.00907 258.079 192.301 10:47671787:A:G;rs34470683 -36521 0.00769132 0.142685 0.975634 0.97961
ENSG00000152726 2325 1.00757 311.332 198.73 10:47915977:A:T;rs201484861 21953 1.07132e-06 -1.01297 0.00219978 0.00179638
ENSG00000198035 1872 1.04868 172.774 190.925 10:47624641:C:T;rs3013824 -564972 0.00149534 0.181679 0.481713 0.467361
ENSG00000107623 2037 0.984724 187.382 193.045 10:49432475:T:C;rs12256625 993498 0.00417396 -0.304827 0.811841 0.814837
ENSG00000204164 2345 1.05077 208.212 187.597 10:48660753:CTGTAAAATGCACCAATCAGCGCTT:C;rs369358272 -290220 2.66783e-06 0.545885 0.00279972 0.00362567
ENSG00000179296 3046 1.03695 263.43 190.473 10:48320402:T:C;rs7900745 -919328 1.58618e-11 0.882922 9.999e-05 1.39451e-07
ENSG00000107643 3523 1.05044 248.784 185.048 10:49591456:G:A;rs2463960 76757 3.88833e-17 0.0838792 9.999e-05 3.46084e-12
ENSG00000128805 3750 1.02632 298.464 190.507 10:49842655:C:T;rs3910910 -21656 5.03948e-09 0.376035 9.999e-05 2.49846e-05
ENSG00000128815 3784 1.03281 310.386 190.598 10:49960827:G:C;rs7101218 67905 1.82743e-07 0.199592 0.00019998 0.000522284
ENSG00000228403 4145 1.04669 333.136 191.004 10:50086242:C:T;rs17011340 174 5.57002e-09 0.755169 0.00019998 2.36018e-05
ENSG00000204161 4090 1.04529 319.575 190.372 10:50399522:C:T;rs7094605 2891 2.65766e-09 -0.35539 9.999e-05 1.27112e-05
ENSG00000225830 3711 1.0299 336.854 194.895 10:50467224:A:G;rs7914160 -280361 0.000121461 0.0492021 0.123855 0.121773
ENSG00000227345 3293 1.04397 286.425 190.958 10:51070132:C:CGT -60584 0.000361652 -0.0568204 0.278675 0.268745
ENSG00000225784 3176 0.991881 271.896 190.857 10:50471443:T:C;rs2377947 -899628 0.00247706 0.207758 0.80531 0.80547
ENSG00000174194 3177 1.03252 253.776 187.891 10:51585752:C:T;rs4463801 214430 1.12952e-21 0.657231 9.999e-05 5.36038e-16
ENSG00000204152 3177 1.11187 237.67 179.352 10:50552247:C:T;rs4564249 -819144 0.00432898 -0.178593 0.930297 0.929895
ENSG00000204169 3058 1.0495 256.351 188.658 10:51504797:T:A;rs2012677 18469 3.99446e-17 0.524947 9.999e-05 2.07171e-12
ENSG00000138293 3173 1.05946 235.203 185.42 10:51529379:A:G;rs7896156 -35730 2.1909e-08 0.0947024 9.999e-05 7.21965e-05
ENSG00000138297 3168 1.07164 253.625 190.891 10:51359743:C:G;rs200349506 -263623 0.00261475 -0.0785212 0.782643 0.773295
ENSG00000214982 3168 1.04019 230.752 185.398 10:52163991:G:T;rs884880 540573 4.04505e-05 -0.139181 0.0440956 0.0464097
ENSG00000178440 3117 1.04111 245.568 188.421 10:51783304:T:C;rs4532987 50780 0.000144853 -0.165867 0.125817 0.124565
ENSG00000204149 3134 1.05273 253.934 190.248 10:51039279:A:AT;rs35588082 -708800 2.68389e-10 -0.116255 9.999e-05 1.25924e-06
ENSG00000235618 3089 1.04452 255.224 191.331 10:52213810:CAA:C 386246 5.12129e-05 -0.335474 0.0471953 0.0489642
ENSG00000099290 3089 1.04285 230.758 187.202 10:51808725:C:A;rs2490922 -18924 7.64579e-19 -0.239878 9.999e-05 9.79964e-14
ENSG00000188611 2969 1.01884 214.971 185.77 10:52019352:T:C;rs7908522 10981 0.00311063 0.23794 0.818479 0.818283
ENSG00000225137 2985 1.02694 260.564 194.568 10:52213370:T:C;rs12356922 188631 0.00389486 -0.231129 0.876532 0.873817
ENSG00000226200 3943 1.04989 288.685 187.62 10:52391346:G:A;rs57238750 6634 7.93912e-21 0.30845 9.999e-05 1.88875e-15
ENSG00000198964 3943 1.024 314.559 192.696 10:52418513:C:G;rs138956454 33589 2.28029e-09 0.107181 9.999e-05 1.15297e-05
ENSG00000204147 4066 1.06828 280.056 185.308 10:52526915:G:A;rs150941122 27836 1.64402e-09 -0.219348 9.999e-05 8.66127e-06
ENSG00000185532 4624 1.02866 357.646 192.605 10:53010188:A:G;rs10996328 259242 0.00047274 0.382885 0.394405 0.383725
ENSG00000177613 5135 1.0038 375.049 190.067 10:53196477:G:A;rs10997540 -262879 0.000709683 -0.0311305 0.549698 0.549935
ENSG00000228651 7044 1.01961 368.593 183.413 10:55301555:C:T;rs401036 786385 0.000311898 0.323664 0.377593 0.37598
ENSG00000122952 5666 1.04957 170.181 179.894 10:58155366:T:C;rs199539791 34329 1.18627e-08 -0.27105 0.00029997 5.12631e-05
ENSG00000151151 5230 1.04919 240.377 187.439 10:59937712:G:GC;rs60220826 -89983 1.93612e-18 -0.16723 9.999e-05 1.80012e-13
ENSG00000122873 5231 1.05884 243.873 187.834 10:59964744:T:A;rs2440855 -64075 8.00495e-41 -0.293579 9.999e-05 6.51564e-33
ENSG00000072401 5230 1.03134 264.574 190.62 10:60144073:TA:T;rs35524461 49337 7.47104e-23 -0.267431 9.999e-05 3.2678e-17
ENSG00000108064 5261 1.04557 269.985 190.462 10:60144073:TA:T;rs35524461 -710 3.9301e-16 -0.105493 9.999e-05 1.3016e-11
ENSG00000122870 5039 1.04659 241.9 186.357 10:60359091:C:T;rs10826202 86190 1.4855e-15 0.926184 9.999e-05 6.54254e-11
ENSG00000108091 4667 1.04992 335.929 190.146 10:61555368:T:C;rs10821596 -111047 5.24609e-07 -0.0584591 0.0009999 0.00127976
ENSG00000151150 4468 1.02128 267.511 186.481 10:62490734:C:G;rs7072106 -2515 3.58902e-21 -0.364277 9.999e-05 2.89308e-15
ENSG00000170312 4440 1.07346 229.99 178.168 10:63065109:G:A;rs10994715 527019 0.00373748 -0.156084 0.905063 0.90879
ENSG00000072422 4026 1.06549 272.479 186.966 10:62709447:T:A;rs1864757 -51752 5.82778e-11 0.215288 9.999e-05 4.16282e-07
ENSG00000150347 3638 1.06302 253.917 185.116 10:64344998:C:A;rs4746461 683938 4.5458e-05 -0.0598275 0.0514949 0.052886
ENSG00000182010 4020 1.02615 297.266 191.173 10:63989784:G:A;rs4979761 -38683 2.14803e-08 -0.219401 9.999e-05 8.15393e-05
ENSG00000138311 4018 1.04368 268.358 189.007 10:64145086:G:A;rs10733773 11134 0.000841385 0.193831 0.471725 0.472726
ENSG00000181915 3812 1.05294 271.865 188.872 10:64786389:C:T;rs2664320 221872 5.44018e-05 0.0764452 0.0557944 0.0587729
ENSG00000122877 3948 1.03603 216.725 179.555 10:65320006:A:T;rs2393986 640345 0.000353244 0.26077 0.286327 0.282833
ENSG00000148572 4178 1.02337 265.971 191.658 10:64828441:T:C;rs10822118 -64610 0.000243589 0.0568744 0.184891 0.190029
ENSG00000171988 3924 1.0157 244.566 193.541 10:65346300:A:G;rs16918645 120577 0.00139261 -0.0699898 0.572327 0.562764
ENSG00000165476 3919 1.05615 201.936 181.98 10:65521431:C:T;rs58222405 240307 0.000615558 0.0748736 0.359296 0.354696
ENSG00000213609 4014 1.09199 193.266 177.468 10:66455244:AGT:A;rs375574458 792238 0.0123057 -0.270508 0.994042 0.995141
ENSG00000272892 4387 1.05345 212.258 181.168 10:69449416:C:T;rs4409725 -159868 0.000102563 -0.610843 0.102101 0.101696
ENSG00000219932 4302 1.0497 199.454 179.837 10:68969142:C:T;rs74233488 -664949 0.00965286 0.346276 0.988154 0.987926
ENSG00000096717 4292 1.0278 207.553 182.815 10:69697965:T:C;rs10997883 53537 5.61475e-23 -0.0991331 9.999e-05 1.2676e-16
ENSG00000226318 4287 1.02884 219.442 186.402 10:69553615:G:A;rs11815381 -167607 0.00427868 -0.217632 0.871192 0.891689
ENSG00000148634 4248 1.03364 213.452 183.289 10:69711308:T:C;rs61330513 -123798 2.64848e-06 -0.0523081 0.00539946 0.00510279
ENSG00000096746 4282 0.971317 266.279 192.256 10:70355636:G:GT;rs71019036 264704 0.000445234 0.0330538 0.313596 0.317539
ENSG00000108187 4282 1.02846 252.665 186.695 10:70018132:G:T;rs78210474 -74675 9.60616e-09 0.224515 0.00019998 4.76322e-05
ENSG00000204130 4435 1.0162 266.652 186.966 10:70340471:G:A;rs143028489 173419 0.000381764 -0.0488905 0.30857 0.303825
ENSG00000138346 4607 1.03013 323.034 193.496 10:71092803:G:T;rs12220752 860923 0.00376054 -0.0980584 0.922581 0.921577
ENSG00000122912 4684 1.04971 295.634 188.319 10:70175032:CT:C -112200 0.000153108 0.0645531 0.152615 0.153094
ENSG00000138336 4713 1.01667 262.204 184.259 10:70638921:A:G;rs12266239 318507 0.00134861 -0.15513 0.661162 0.662327
ENSG00000260400 4711 1.02037 322.061 184.642 10:69902549:T:C;rs3814180 -555709 0.000165888 -0.196528 0.207763 0.209579
ENSG00000060339 4742 1.04345 412.81 195.606 10:71375789:A:G;rs4553261 895019 0.000705769 0.0383164 0.507349 0.510133
ENSG00000221184 4782 1.02989 336.825 186.345 10:71041760:C:G;rs12253706 522684 0.000165865 -0.205356 0.20959 0.20363
ENSG00000165730 4825 1.03073 393.081 191.759 10:70587148:G:A;rs12268631 -151 6.97413e-19 1.43225 9.999e-05 9.90685e-14
ENSG00000107625 4962 1.02024 507.521 199.395 10:70689051:C:T;rs12780698 28016 0.0002004 0.0379869 0.243552 0.235764
ENSG00000165732 4983 1.05608 449.315 191.5 10:70684423:TA:T;rs35148481 -31462 4.2899e-07 0.0432552 0.00039996 0.00128816
ENSG00000198954 5009 1.01426 543.152 202.08 10:71619281:G:A;rs61562497 870793 0.00139043 -0.071847 0.774169 0.776896
ENSG00000122862 5029 1.06426 475.843 194.263 10:70292663:T:A;rs9299498 -555200 0.00153641 -0.0661565 0.806608 0.809637
ENSG00000122958 5025 1.041 464.039 192.797 10:70930188:A:G;rs16926132 46919 7.05738e-10 0.0592788 9.999e-05 5.06119e-06
ENSG00000156502 4946 1.03872 531.475 198.132 10:70972370:C:T;rs148552852 32381 7.50905e-08 0.0692258 0.00029997 0.000243356
ENSG00000156510 4921 0.994232 309.299 174.942 10:70989270:G:A;rs10823321 9210 8.91488e-14 -0.81824 9.999e-05 3.01412e-08
ENSG00000156515 4919 1.01306 399.424 185.996 10:71147299:T:TC;rs34694521 117558 1.31435e-05 -0.0501628 0.0356964 0.034583
ENSG00000099282 4983 1.04064 440.897 187.902 10:71575551:G:A;rs2763367 364321 0.000176986 0.234983 0.255749 0.25493
ENSG00000171224 5025 1.04013 545.08 193.158 10:71808863:CT:C;rs56814590 418855 0.00021905 -0.160784 0.312422 0.308849
ENSG00000197467 5269 1.05322 610.325 194.602 10:71573597:C:T;rs78751839 11952 8.82459e-15 1.86216 9.999e-05 2.14423e-10
ENSG00000099284 5327 1.05105 625.799 194.286 10:72044455:A:G;rs7075819 231902 4.15033e-05 -0.1004 0.0885911 0.0884422
ENSG00000042286 5350 1.03177 734.774 200.918 10:71926620:G:A;rs10159731 33929 9.19197e-07 -0.134837 0.00269973 0.00285438
ENSG00000156521 5354 1.04918 645.33 195.008 10:72204246:T:G;rs11817567 297813 4.47468e-05 0.0602086 0.0919908 0.0949948
ENSG00000229097 5339 1.04729 578.212 190.056 10:71689148:G:A;rs2637229 -234294 0.000167315 0.259724 0.295891 0.288648
ENSG00000079332 5325 1.05557 662.029 195.38 10:71926620:G:A;rs10159731 -3660 2.58478e-16 0.0641667 9.999e-05 8.45364e-12
ENSG00000180817 5269 1.05123 695.26 197.884 10:72000124:G:A;rs79189073 6456 2.35166e-25 0.2248 9.999e-05 4.70568e-20
ENSG00000172731 5287 0.976986 880.251 208.588 10:71799523:G:T;rs1907294 -342860 0.0010227 0.137353 0.79761 0.803114
ENSG00000148730 5269 1.03126 700.061 199.463 10:72188189:T:C;rs7784 24053 0.000191675 0.0461485 0.300781 0.295597
ENSG00000197604 5222 1.02103 665.183 196.452 10:72988436:G:T;rs113130537 793850 0.000463129 0.393726 0.555802 0.553849
ENSG00000107719 5175 1.00588 681.566 197.658 10:72252825:C:T;rs10762385 14247 8.16641e-07 -0.367846 0.00319968 0.00334576
ENSG00000180644 5204 1.01204 738.691 198.82 10:72177053:T:C;rs7906800 -185479 0.00105148 -0.0730705 0.827273 0.823884
ENSG00000166224 5047 1.05127 702.603 198.11 10:72574353:C:G;rs2630339 -1365 4.91255e-08 0.0819809 0.00019998 0.000200188
ENSG00000166228 4997 1.03171 714.02 199.79 10:73075231:AT:A;rs71012275 426689 0.000449745 0.0922547 0.538751 0.530397
ENSG00000107731 5334 1.02849 683.768 198.82 10:72995213:T:C;rs1124397 22885 2.37853e-11 1.19042 9.999e-05 2.5565e-07
ENSG00000198246 5313 1.04071 631.635 195.809 10:73092797:G:A;rs7071979 13781 3.374e-08 -0.244919 9.999e-05 0.000164982
ENSG00000107736 5253 1.03069 534.201 190.62 10:73387404:G:C;rs7068154 230712 6.62197e-12 0.135197 9.999e-05 1.48915e-07
ENSG00000214688 5000 1.05486 481.57 192.447 10:73152360:A:G;rs73281821 -345222 0.000153558 0.178995 0.213251 0.211144
ENSG00000107738 4886 1.03545 443.285 192.007 10:73516463:C:T;rs3747859 -16793 2.89979e-05 -0.0699351 0.0490951 0.0530196
ENSG00000197746 4843 1.02406 441.578 194.162 10:73582752:T:A;rs727415 -28375 2.77198e-10 0.0747561 9.999e-05 2.34033e-06
ENSG00000107742 4753 1.03189 361.002 191.601 10:73822261:C:T;rs11000161 -26530 7.67498e-08 -0.0705644 0.00029997 0.000273394
ENSG00000166295 4820 1.08572 237.17 174.322 10:74146248:A:G;rs113212942 170460 0.00265141 0.028773 0.868924 0.867174
ENSG00000138303 4821 1.00225 326.994 190.891 10:73856984:A:G;rs3312 -119909 7.4665e-07 -0.0783357 0.00229977 0.00221108
ENSG00000200170 4817 1.07512 294.472 184.135 10:73774204:A:G;rs76560482 -206307 0.00028693 -0.353036 0.275682 0.266078
ENSG00000168209 4871 1.03947 334.925 193.214 10:73774581:G:A;rs55896879 -259098 3.16219e-06 -0.225873 0.00419958 0.00548482
ENSG00000148719 4917 1.02994 309.645 192.966 10:74109292:G:A;rs10400201 -5697 8.29667e-06 0.0618424 0.0110989 0.0124002
ENSG00000107745 4775 1.0751 179.733 179.104 10:74139200:T:G;rs11000276 -246700 9.56535e-06 -0.0607983 0.00989901 0.0123985
ENSG00000156026 4664 1.02929 190.044 187.721 10:73649686:T:G;rs6480569 -802204 0.000258876 0.0468097 0.156872 0.161568
ENSG00000213700 4240 1.06855 111.577 175.743 10:74195603:C:T;rs7893367 -570751 0.00202724 0.280042 0.539041 0.517919
ENSG00000122884 4118 1.02915 105.102 179.476 10:75380079:A:AAAAG;rs112720011 523346 5.00186e-10 0.118171 9.999e-05 3.08128e-06
ENSG00000272630 4120 1.01092 105.258 178.822 10:74868860:CAAA:C;rs10563382 7804 8.77655e-05 0.229173 0.0543946 0.0553503
ENSG00000166321 4127 1.04975 102.62 175.506 10:74925559:T:TA;rs60180525 55341 2.92894e-35 -0.599172 9.999e-05 2.17397e-26
ENSG00000272599 4132 1.01574 118.987 184.259 10:75705977:T:G;rs2675661 820813 0.00219628 0.364819 0.518384 0.518389
ENSG00000138286 4143 1.02639 108.774 179.702 10:75113627:T:C;rs7072462 185702 0.00012131 -0.0643575 0.0685931 0.0678853
ENSG00000122882 4147 1.03339 110.324 180.66 10:74927069:A:G;rs12259758 -1745 2.83654e-11 -0.0777353 9.999e-05 2.68102e-07
ENSG00000213551 4114 1.03971 112.167 181.721 10:75091682:A:G;rs78570052 83061 3.11657e-08 -0.112714 9.999e-05 7.0614e-05
ENSG00000182180 4104 1.01188 108.902 181.755 10:75000225:C:T;rs7086358 -12227 6.66268e-09 0.0739949 9.999e-05 2.59421e-05
ENSG00000227540 4104 1.05727 108.431 179.127 10:74987408:C:T;rs7899989 -25142 0.00152191 -0.144351 0.411257 0.407662
ENSG00000156042 4083 1.04613 103.689 179.138 10:75027598:A:G;rs11000576 -91020 2.09209e-24 -0.426976 9.999e-05 4.97493e-18
ENSG00000138279 4043 1.03583 105.999 181.597 10:74187061:T:C;rs34995195 -986774 0.000392997 0.0300796 0.153858 0.150712
ENSG00000229659 4026 0.942126 110.658 187.631 10:74736048:CA:C;rs34763574 -446407 0.00407972 -0.314306 0.685616 0.682442
ENSG00000166343 4015 0.994036 107.034 185.657 10:76191089:C:G;rs7082872 997769 0.000709877 0.0751371 0.225654 0.230052
ENSG00000221817 3988 1.04725 101.339 179.036 10:75292921:A:G;rs7073014 37637 2.3677e-10 -0.110057 9.999e-05 1.3303e-06
ENSG00000107758 3986 1.04329 94.9653 176.341 10:74669070:G:T;rs57396026 -586713 0.000778507 -0.037286 0.25601 0.253046
ENSG00000166348 3805 1.03877 87.5886 173.171 10:75409992:T:C;rs9664186 24280 0.00242676 0.075675 0.521083 0.515669
ENSG00000268584 3805 1.03402 100.406 179.104 10:74732859:T:C;rs10740408 -652896 0.000416823 0.30024 0.161322 0.161062
ENSG00000272791 3796 1.02772 94.6783 176.465 10:75489721:C:T;rs28736827 99406 0.000334885 -0.318947 0.141604 0.141607
ENSG00000172650 3773 1.01627 91.1431 175.404 10:74618014:T:G;rs7069276 -839626 0.0015814 -0.285515 0.418653 0.410128
ENSG00000272140 3791 1.02714 108.183 182.522 10:75486815:T:C;rs11000757 13475 0.00106679 0.114365 0.318283 0.313254
ENSG00000242338 3803 1.03524 120.644 186.187 10:75632064:C:CTCGGAGGCAGTGCAGTTCGGAGGCAGTGCAGT 141836 0.00072132 0.20293 0.242784 0.237217
ENSG00000271816 3803 0.990417 114.311 187.214 10:74824977:T:TA;rs140360267 -665269 0.00118087 0.248192 0.337037 0.335505
ENSG00000250959 3803 1.04222 111.617 182.251 10:74733312:T:A;rs2140409 -757009 0.0059759 -0.0758661 0.802727 0.795009
ENSG00000235316 3806 1.02395 103.491 177.514 10:75697299:T:C;rs113564174 205716 0.00143732 -0.223894 0.413807 0.406794
ENSG00000176986 3832 1.03993 116.768 182.804 10:75915447:C:T;rs10430473 411326 0.00244651 0.0254576 0.547593 0.543748
ENSG00000196968 3874 1.049 112.992 181.473 10:75576374:C:A;rs12262650 44324 6.54026e-08 0.0639815 0.00019998 0.000122569
ENSG00000172586 3881 1.03094 119.122 184.247 10:76490918:G:A;rs839696 949112 0.000157685 -0.0502715 0.0752925 0.0773731
ENSG00000214655 3883 0.994425 112.367 183.762 10:76292233:C:CA;rs34947578 746892 0.00262332 -0.0371568 0.564898 0.563658
ENSG00000272916 3913 0.984774 124.788 188.838 10:74745364:A:C;rs58907430 -826046 0.00172504 0.30176 0.457286 0.445979
ENSG00000166507 3913 1.11816 98.0085 169.945 10:75818146:G:A;rs11000864 246556 0.00607712 0.111597 0.815147 0.811941
ENSG00000148660 3895 0.983156 129.255 191.85 10:75592717:TTCTC:T;rs140499451 -41627 0.00226728 -0.0523916 0.509934 0.512223
ENSG00000122861 3903 1.03561 115.034 182.206 10:75678276:T:G;rs2227576 9340 1.25785e-05 -0.259836 0.00949905 0.0101505
ENSG00000035403 3801 1.02578 116.508 185.059 10:75402788:T:C;rs4745718 -355085 0.00029554 0.0479646 0.119039 0.122784
ENSG00000267957 3680 1.05373 116.825 180.559 10:75848464:T:A;rs7908476 -32158 0.0045953 0.105046 0.756614 0.745089
ENSG00000269772 3679 1.03377 123.201 183.368 10:76760631:T:C;rs3781252 879830 0.0056319 -0.450651 0.804662 0.80706
ENSG00000185009 3633 1.05005 120.025 181.27 10:75847176:T:C;rs191660137 -63646 1.29088e-05 0.0408693 0.00769923 0.0105482
ENSG00000156110 3632 1.02741 125.345 183.819 10:75839454:A:G;rs1908338 -71507 2.85386e-07 0.126391 0.00039996 0.000475333
ENSG00000156650 3301 1.01739 188.092 187.53 10:76272160:C:CT;rs36119808 -313181 0.00361312 -0.0415804 0.81316 0.80383
ENSG00000156671 3211 1.02978 162.01 181.529 10:77537562:G:C;rs4745796 678217 0.000963562 -0.0374226 0.420765 0.413408
ENSG00000079393 3220 1.0409 183.713 186.379 10:77752923:C:A;rs1323082 883943 0.000788908 -0.706168 0.355343 0.357832
ENSG00000165637 3210 1.04108 195.277 186.593 10:77562730:A:T;rs9416092 592817 2.29658e-05 0.0575044 0.0206979 0.0232176
ENSG00000165644 3151 1.01787 212.616 190.97 10:77263773:A:AT;rs34217626 267984 0.000331683 0.220635 0.200521 0.202136
ENSG00000165655 3210 1.03738 213.306 186.909 10:77197170:C:T;rs17769639 35505 1.46453e-05 -0.463373 0.0158984 0.0174647
ENSG00000148655 3417 1.00882 251.913 192.47 10:77210191:C:T;rs7072873 -150808 2.91845e-06 0.156551 0.00419958 0.00471682
ENSG00000156113 4217 1.03982 347.231 188.928 10:79283170:A:C;rs1248568 -115184 4.43837e-21 -1.13115 9.999e-05 1.49144e-15
ENSG00000151208 4181 1.04507 437.446 193.981 10:79626529:T:C;rs1248653 -59850 5.57404e-11 -0.288005 9.999e-05 4.35715e-07
ENSG00000148606 4179 1.03206 395.237 191.331 10:79783289:A:T;rs112830991 -6015 0.000181903 0.0484303 0.219085 0.216544
ENSG00000138326 4191 1.03074 444.754 196.012 10:79804257:G:A;rs11002386 10738 3.52674e-07 -0.0717578 0.00139986 0.000972665
ENSG00000224596 5253 0.931387 616.14 205.904 10:81581489:C:A;rs61861442 753836 0.000536226 0.35553 0.52217 0.52095
ENSG00000108175 5255 1.06506 489.196 190.913 10:80981753:T:C;rs79309217 152960 0.000846505 0.0813639 0.677725 0.668981
ENSG00000108179 5427 1.06603 496.383 194.376 10:81788495:C:A;rs35193855 681269 0.00142602 0.0827947 0.804016 0.801236
ENSG00000165424 5553 1.05004 452.918 190.101 10:81390222:A:G;rs1427808 184838 6.96591e-05 -0.113834 0.116653 0.115731
ENSG00000253626 5488 1.02978 459.445 192.65 10:81619789:T:C;rs61862186 347431 4.38317e-05 0.559903 0.0750925 0.0770157
ENSG00000244733 5599 1.04897 433.457 186.921 10:81130944:T:TAA;rs112397003 -289704 0.000277621 0.369527 0.365729 0.350185
ENSG00000272489 5596 1.01652 428.097 189.334 10:81161238:C:T;rs12218003 -261711 0.000807376 -0.340335 0.641256 0.639555
ENSG00000224886 5576 1.03726 466.024 189.661 10:81455988:C:A;rs374154462 11248 3.82359e-06 -0.460363 0.0105989 0.0110095
ENSG00000188199 5573 1.05577 515.008 193.62 10:81592152:T:C;rs4097131 129168 2.5107e-08 0.747697 9.999e-05 0.000104919
ENSG00000226381 5605 1.03274 485.516 191.85 10:81551568:G:A;rs374144835 25482 6.0933e-11 -0.243509 9.999e-05 7.72802e-07
ENSG00000272447 5692 1.03643 488.902 192.244 10:81525997:C:T;rs150976965 -59662 5.15593e-09 0.271861 9.999e-05 3.32117e-05
ENSG00000225484 5696 1.04583 472.793 190.643 10:81459013:A:C -127338 2.18568e-15 0.279172 9.999e-05 9.97777e-11
ENSG00000133661 6048 1.04276 431.801 187.011 10:81696851:A:T;rs17879238 -45520 8.48906e-06 0.444658 0.019698 0.0221973
ENSG00000133678 6026 1.00956 429.186 188.488 10:81863465:T:G;rs11201696 25062 5.24447e-11 -0.165428 9.999e-05 1.1534e-06
ENSG00000230091 6025 1.05676 486.598 192.199 10:81814994:A:AGAAATTGGAGCCCCTGAACACTG;rs140644172 -23675 2.10681e-12 0.573266 9.999e-05 2.73986e-08
ENSG00000122359 5861 1.03087 457.362 193.237 10:81372708:G:A;rs4253520 -592621 2.60333e-05 -0.0532418 0.0447955 0.0482388
ENSG00000234743 5848 1.0086 436.988 193.034 10:82024216:C:T;rs73299582 16776 0.00197118 0.31008 0.865169 0.869458
ENSG00000122378 5892 1.03516 365.85 184.8 10:82199263:T:A;rs7902460 31677 1.23594e-10 0.193407 9.999e-05 2.0128e-06
ENSG00000271738 5925 1.04946 342.158 183.571 10:82194689:A:G;rs10887869 -77 7.90201e-12 0.444092 9.999e-05 1.74983e-07
ENSG00000108219 5960 1.00634 328.33 183.469 10:82251514:T:C;rs17680741 37591 0.000275994 0.0468252 0.322176 0.321534
ENSG00000226659 6115 1.02877 373.723 188.06 10:82295398:G:A;rs11185932 -301 2.21325e-19 -1.00871 9.999e-05 7.35687e-14
ENSG00000178217 6118 1.04033 378.389 189.458 10:81981284:G:T;rs59577001 -316375 0.0006003 0.601237 0.498506 0.492085
ENSG00000165678 5298 1.04146 284.399 187.541 10:85891907:A:G;rs10732827 -7290 4.78524e-14 -0.0655738 9.999e-05 1.39175e-09
ENSG00000148600 5174 1.04927 274.478 186.131 10:85939031:G:A;rs11200905 -15380 8.60732e-10 -0.33774 9.999e-05 5.65762e-06
ENSG00000107771 5312 1.04545 292.335 189.165 10:86234418:CAAAAAAAAAAAAAA:C 146075 2.45748e-16 -0.123791 9.999e-05 1.15621e-11
ENSG00000178429 5125 1.01794 338.59 192.47 10:86664028:G:A;rs11201289 343828 0.000856315 -0.158904 0.546696 0.540117
ENSG00000062650 3920 1.05225 348.022 191.004 10:88204877:C:T;rs11202038 -76696 1.59991e-05 0.0292459 0.0215978 0.0244743
ENSG00000227896 3919 1.03346 324.542 189.537 10:88295094:A:T;rs2691069 13391 5.86765e-05 -0.213177 0.0737926 0.0772736
ENSG00000107779 4022 1.02579 352.023 192.007 10:88813457:G:C;rs11202311 297049 0.00116741 -0.120931 0.655534 0.652055
ENSG00000272734 3898 1.03981 334.638 191.387 10:88731152:T:TG;rs71477627 83 0.000212856 -0.177019 0.208022 0.206423
ENSG00000122376 3903 1.03834 355.404 193.564 10:88850154:G:A;rs1923934 -3765 3.56205e-07 0.0592023 0.00029997 0.000854537
ENSG00000148672 3903 1.04348 322.874 189.143 10:88843209:C:T;rs9420434 -11415 6.89336e-05 0.0358904 0.0861914 0.086543
ENSG00000184923 3884 1.02973 326.232 188.861 10:89103813:T:G;rs2475676 118607 4.94727e-11 0.849041 9.999e-05 6.01979e-07
ENSG00000223482 3763 1.03513 346.373 191.861 10:89064720:C:A;rs376654803 -37650 1.60811e-05 -0.199498 0.0223978 0.0252129
ENSG00000224914 3765 1.03318 339.521 191.06 10:89104500:T:C;rs3128132 2006 6.07239e-11 0.267821 9.999e-05 5.71965e-07
ENSG00000214562 3765 1.04822 361.385 193.519 10:88838039:G:A;rs112557340 -279387 0.000441968 -0.28088 0.359684 0.352777
ENSG00000107789 3706 1.06376 300.065 185.443 10:89146603:G:A;rs61859272 -118030 3.77008e-06 0.178754 0.00679932 0.00747725
ENSG00000198682 3518 1.07108 276.883 185.014 10:89405598:G:C;rs2025458 -13773 0.00127818 0.152602 0.655963 0.637119
ENSG00000223820 3543 1.0376 291.708 188.985 10:89174956:G:A;rs3128156 -402730 0.00064507 0.427796 0.441164 0.42951
ENSG00000138138 3555 1.01809 326.93 194.827 10:89508798:A:G;rs3740278 -92303 2.06064e-06 -0.0388659 0.00349965 0.00383224
ENSG00000171862 3554 1.09652 240.752 176.341 10:90500521:C:T;rs396394 877650 0.00240547 -0.0435743 0.841176 0.833509
ENSG00000227268 3554 1.05094 273.509 185.42 10:89733169:A:G;rs11202609 109974 0.000318516 -0.16872 0.268437 0.269562
ENSG00000224745 3558 1.04137 334.371 193.282 10:89844575:T:A;rs9630112 206125 0.000952534 0.131382 0.565217 0.549842
ENSG00000213613 3584 1.05226 295.032 188.579 10:89136502:G:A;rs141057076 -568758 0.000713187 -0.415534 0.462997 0.458014
ENSG00000184719 3808 1.0051 352.464 197.433 10:90589116:A:G;rs10887861 244828 0.000682377 -0.128977 0.44908 0.447016
ENSG00000204022 3806 1.1475 238.749 177.017 10:89460026:T:C;rs12267849 -886485 0.00247362 -0.355783 0.834167 0.820383
ENSG00000204020 3840 1.05354 345.59 194.354 10:90525792:C:T;rs10509554 4628 7.73004e-31 0.598732 9.999e-05 6.72147e-25
ENSG00000152766 4034 1.01099 288.085 187.744 10:91485842:C:T;rs8181406 874266 4.32689e-05 0.273288 0.0590941 0.0614309
ENSG00000138134 4103 1.04467 317.643 190.677 10:90567306:G:A;rs3979140 -72186 0.000630852 -0.0719899 0.428144 0.432705
ENSG00000180139 4211 1.0243 372.826 196.406 10:90722835:C:T;rs12777240 30434 0.00102999 -0.233692 0.601201 0.592779
ENSG00000026103 4317 1.00468 349.574 193.203 10:90750909:C:T;rs12775501 494 1.04424e-07 0.12094 0.00019998 0.000388282
ENSG00000107796 4317 1.04654 346.061 191.252 10:90752616:A:G;rs3824729 1468 2.99827e-29 -0.529493 9.999e-05 6.01791e-23
ENSG00000261438 4390 1.04442 330.577 188.951 10:90631310:C:CTCCAGCATCTATTGTT;rs199612044 -144284 2.11729e-05 0.187152 0.0311969 0.0332251
ENSG00000119922 4703 1.03808 308.418 187.304 10:91474699:C:CT;rs57304303 412986 1.96125e-05 0.137371 0.0309969 0.0318784
ENSG00000119917 4742 1.02754 315.629 189.097 10:91482520:C:CAGTT;rs140383669 394868 2.6673e-05 0.190185 0.0388961 0.0406349
ENSG00000204010 4746 1.06976 317.122 187.067 10:90781284:G:GA;rs144649914 -356530 0.000691999 0.291645 0.486395 0.480703
ENSG00000185745 4752 1.02996 315.089 189.199 10:91927021:T:C;rs7896867 774717 0.000486101 -0.222618 0.385891 0.38144
ENSG00000107798 4777 1.01915 325.051 191.545 10:91002804:C:T;rs1412445 -171511 9.98433e-23 0.21327 9.999e-05 6.63669e-17
ENSG00000152778 4777 1.03155 275.488 181.732 10:92018838:A:C;rs943317 844494 8.52682e-05 -0.170292 0.114715 0.117771
ENSG00000152782 4832 1.05644 316.75 188.364 10:91400149:T:TAC;rs142108601 -5067 2.12544e-10 0.288652 9.999e-05 1.47671e-06
ENSG00000138182 4974 1.01895 335.219 191.331 10:90769998:T:C;rs982764 -691370 0.00266191 0.0472987 0.871951 0.874495
ENSG00000232229 4852 1.04023 313.212 189.255 10:91598174:G:T;rs58933281 8906 1.34457e-22 0.510338 9.999e-05 6.24766e-17
ENSG00000148680 4729 1.0287 298.804 191.804 10:92297943:T:C;rs1938479 -319729 0.000135495 0.278486 0.134164 0.131585
ENSG00000148688 4727 1.04846 281.654 188.917 10:92635211:T:TA;rs149175620 3737 5.29989e-06 0.0406609 0.00779922 0.00848942
ENSG00000234043 4449 1.04696 276.567 190.857 10:92819347:A:G;rs7917503 -93760 0.000206343 -0.281895 0.171993 0.169003
ENSG00000180628 4302 0.994668 197.66 180.254 10:92911751:AT:A;rs11312830 -68158 0.00259609 -0.0506752 0.78695 0.789721
ENSG00000165338 4214 1.04743 218.768 187.338 10:93191427:A:G;rs11186567 21330 8.42592e-25 0.425084 9.999e-05 6.72552e-19
ENSG00000228701 4216 1.0437 225.437 186.255 10:93583146:G:A;rs2901509 25097 9.30346e-09 -0.712384 9.999e-05 3.64997e-05
ENSG00000107854 4216 1.03714 222.556 185.793 10:93584132:A:G;rs17107109 26062 7.41127e-06 0.0607491 0.010199 0.0108653
ENSG00000180581 4221 1.05867 211.274 182.578 10:94162334:CCT:C;rs58345141 595080 0.000128366 0.181004 0.111495 0.113641
ENSG00000174721 4156 1.03182 221.59 185.849 10:92914306:A:G;rs11186468 -754935 0.000165316 -0.173507 0.139105 0.138998
ENSG00000095564 4158 1.0526 214.704 183.875 10:93864136:CTT:C 180609 0.000162479 0.054762 0.136581 0.135079
ENSG00000107864 4053 1.04741 211.974 183.943 10:93798880:A:G;rs2676809 -251965 1.00525e-05 -0.0988775 0.0120988 0.0138608
ENSG00000198060 4053 1.03056 201.492 182.296 10:93776240:C:CT;rs11400019 -274681 3.13917e-05 -0.065932 0.0376962 0.0385333
ENSG00000119912 4548 1.06218 254.557 183.311 10:93442234:C:T;rs61876140 -891600 1.58154e-05 -0.0457348 0.0220978 0.0237092
ENSG00000138160 4573 1.00602 251.796 184.676 10:94564114:A:T;rs58992971 211070 0.002396 -0.103371 0.804662 0.811837
ENSG00000236493 4515 1.11812 235.981 175.934 10:94721458:G:GT;rs11374075 291957 0.0035662 -0.370896 0.920883 0.909956
ENSG00000152804 4492 1.04971 278.79 186.819 10:94699623:A:G;rs12415602 251677 0.000220754 -0.0569593 0.206434 0.201432
ENSG00000138190 4562 1.02686 279.972 184.112 10:95240923:C:T;rs10882243 649987 0.00172939 -0.0575133 0.750375 0.756675
ENSG00000138119 4621 1.03019 315.033 186.12 10:95194377:A:G;rs7087720 -47698 0.000105639 -0.140359 0.136618 0.136582
ENSG00000138180 4611 1.02149 361.525 192.346 10:95369411:C:T;rs10786117 113021 0.000559283 -0.197838 0.437691 0.43782
ENSG00000186188 4563 1.03322 330.007 189.842 10:95275894:C:G;rs10882260 -50529 6.81646e-06 -0.417989 0.0119988 0.0127604
ENSG00000148690 4416 1.0342 310.181 188.274 10:95460373:T:G;rs1998840 -1957 1.47025e-09 0.122978 9.999e-05 1.00401e-05
ENSG00000176273 4345 1.0293 307.601 190.27 10:95578368:C:T;rs1416758 -75363 2.11341e-06 -0.241793 0.00289971 0.00437643
ENSG00000180764 4368 1.00463 306.833 191.015 10:95587747:T:G;rs10882341 -133551 0.000719692 0.288917 0.478489 0.474277
ENSG00000173145 4474 1.06515 254.507 183.469 10:96105979:C:G;rs11187893 -16738 2.21161e-12 0.0914155 9.999e-05 3.4447e-08
ENSG00000108239 4391 1.0439 246.713 184.428 10:96283928:G:A;rs10882470 121666 1.46723e-08 -0.18273 9.999e-05 6.75414e-05
ENSG00000119969 4184 1.05141 279.289 190.496 10:96210400:G:C;rs9633675 -95148 2.05718e-16 0.25518 9.999e-05 6.62825e-12
ENSG00000138115 3890 1.05413 190.123 182.386 10:95904722:C:G;rs61886307 -924533 3.06417e-05 -0.470377 0.0313969 0.0325715
ENSG00000107438 3996 1.06118 201.039 183.21 10:97017706:G:C;rs7087560 -33076 0.000101497 0.0641093 0.0862914 0.0871182
ENSG00000095637 4178 1.06278 218.199 180.142 10:97431917:T:TTGTGTGTGTGTGTGTGTGTGTG;rs139798593 110745 0.000315219 -0.229855 0.256141 0.24764
ENSG00000059573 4274 1.08924 238.998 178.551 10:98317161:G:C;rs10882819 900697 0.00285641 0.0391142 0.868924 0.858955
ENSG00000119977 4303 1.0659 246.443 182.747 10:97212037:G:A;rs4918935 -241864 0.00223851 0.036651 0.798246 0.783445
ENSG00000138185 4291 1.04849 299.589 190.169 10:97572962:T:C;rs11188497 101425 4.88619e-05 0.0594171 0.0540946 0.0571628
ENSG00000173088 4348 1.01161 382.399 198.527 10:98625174:G:A;rs11188952 957813 0.000596728 0.528307 0.430723 0.422842
ENSG00000269948 4340 1.05336 292.959 185.59 10:97127264:T:C;rs6583997 -582462 5.11177e-05 -0.325627 0.0640936 0.0681971
ENSG00000188649 4329 1.07196 268.892 182.352 10:97964732:C:A;rs59385217 230945 0.00360514 -0.320233 0.910828 0.917924
ENSG00000107443 4261 1.06886 288.332 184.18 10:97241128:C:A;rs56017357 -562024 9.92843e-05 0.0612731 0.113789 0.116343
ENSG00000226688 4185 1.05231 337.576 189.921 10:97865364:T:C;rs1172949 15368 6.58609e-06 0.105366 0.010399 0.0115611
ENSG00000177853 4161 1.06192 315.189 185.014 10:97847765:AT:A -41708 0.00425243 0.0541425 0.959732 0.959881
ENSG00000229417 4098 0.996719 377.317 195.978 10:98202753:T:C;rs61857570 252777 0.00159968 0.184976 0.745902 0.750139
ENSG00000095585 4022 1.0302 387.875 195.414 10:97258989:C:T;rs7077966 -772356 0.000197828 -0.066663 0.201085 0.201969
ENSG00000107447 4028 1.02049 377.164 195.403 10:98843473:A:G;rs952872 779387 0.000541072 0.467122 0.424692 0.415101
ENSG00000077147 4043 1.06304 297.265 187.484 10:98256303:G:C;rs7081742 -90907 0.000808301 0.0278369 0.503775 0.502442
ENSG00000227032 4004 1.06361 308.601 187.53 10:98832383:G:A;rs2805598 450918 0.00121917 -0.320936 0.639617 0.642849
ENSG00000155629 3997 0.976146 371.195 195.527 10:98859987:C:G;rs12416449 379715 0.00152327 -0.0532377 0.731725 0.740897
ENSG00000236552 4024 1.02649 329.741 189.549 10:98582565:A:T;rs34935610 72519 0.000613902 0.13632 0.458964 0.456749
ENSG00000196233 4100 1.04327 372.741 190.891 10:98441318:T:C;rs67255161 -150700 0.000116163 -0.0429006 0.141564 0.143178
ENSG00000155640 4088 1.01052 423.546 195.82 10:98901433:C:T;rs2817653 160391 0.00171151 -0.0936107 0.813821 0.805057
ENSG00000231025 4090 1.07973 421.077 194.534 10:98914873:A:G;rs2636811 162665 0.00458014 0.0701578 0.972789 0.976783
ENSG00000213390 4074 1.05339 346.299 186.289 10:99071297:G:A;rs7914834 18883 3.08776e-06 0.0880727 0.00469953 0.00739452
ENSG00000237169 4082 1.0068 444.584 196.993 10:98235117:A:C;rs9663989 -834599 0.000619611 0.187648 0.495299 0.500736
ENSG00000165879 4104 1.04509 390.241 191.376 10:99115683:A:G;rs10882904 36660 6.68456e-12 0.0999497 9.999e-05 7.94155e-08
ENSG00000225850 4108 1.02108 403.653 193.451 10:99421044:G:A;rs10882977 326722 0.000508211 0.448463 0.445483 0.437372
ENSG00000181274 4108 1.02793 416.085 193.214 10:99115683:A:G;rs10882904 21224 6.60382e-22 0.150451 9.999e-05 2.18868e-16
ENSG00000231970 4203 1.06326 393.11 189.56 10:99159634:T:C;rs9887991 -1239 4.94923e-21 0.975276 9.999e-05 7.52901e-16
ENSG00000052749 4205 1.05368 404.188 190.97 10:99128254:G:A;rs1810983 -32874 3.8581e-29 0.262877 9.999e-05 6.73931e-23
ENSG00000224474 4259 0.99422 413.355 194.297 10:98393334:A:G;rs7921189 -792498 0.0015263 -0.267172 0.770593 0.781857
ENSG00000171314 4259 1.05146 418.198 193.338 10:99339178:T:C;rs7908668 153260 6.53097e-05 0.0509258 0.0892911 0.0898112
ENSG00000171311 4266 1.06771 424.612 192.312 10:99142948:A:C;rs6584127 -62827 0.000128261 0.0408189 0.160365 0.159037
ENSG00000171307 4266 1.10054 349.343 184.067 10:99377169:C:T;rs75008420 171241 0.000197825 -0.0793419 0.232251 0.226816
ENSG00000155229 4293 1.04895 415.481 192.143 10:99045230:C:T;rs1253396 -213322 1.07109e-05 -0.0496674 0.0185981 0.0199936
ENSG00000165886 4293 1.07163 324.145 182.262 10:98367268:T:C;rs912486 -891358 0.000474389 -0.107703 0.42632 0.428116
ENSG00000155252 4481 1.0373 411.574 194.015 10:99831071:T:C;rs10786381 486939 0.00136951 0.0464075 0.743685 0.736534
ENSG00000171160 4513 1.01376 391.602 191.466 10:99402553:GCTTT:G;rs72458051 9208 6.85546e-10 -0.518476 9.999e-05 6.48981e-06
ENSG00000119986 4494 1.11187 321.804 181.867 10:98625174:G:A;rs11188952 -821907 0.00187066 -0.322854 0.823868 0.818227
ENSG00000155254 4561 1.05764 378.602 188.511 10:99371344:C:A;rs12261752 -101587 1.83155e-05 0.140523 0.0332967 0.0327996
ENSG00000155256 4551 1.05976 393.834 190.643 10:99519424:G:A;rs3814560 22545 0.000799146 0.0564754 0.579954 0.573275
ENSG00000120057 4544 1.04731 343.171 186.954 10:99542988:T:C;rs10882997 11278 4.39425e-11 -0.995685 9.999e-05 5.40363e-07
ENSG00000155265 4557 1.07753 364.781 189.109 10:99541104:A:G;rs7072751 -68893 4.24349e-05 -0.140515 0.0565943 0.0591377
ENSG00000269783 4546 1.09743 371.377 187.665 10:99840527:G:A;rs61873714 212637 0.00110831 -0.231887 0.679566 0.668943
ENSG00000166024 4569 1.08384 343.38 188.703 10:100700466:G:A;rs200335684 806078 0.000467591 -0.0429542 0.391168 0.377137
ENSG00000119943 4231 1.05108 301.855 188.804 10:100141714:C:T;rs77838307 -33228 4.78942e-10 -0.215887 9.999e-05 2.91275e-06
ENSG00000107521 4242 1.03963 314.153 191.207 10:100176869:C:T;rs701801 -29816 2.62311e-07 0.0508815 0.00049995 0.000659746
ENSG00000120053 4374 1.03635 238.731 187.575 10:101546758:CA:C;rs200187648 356376 0.00224933 0.0692942 0.738745 0.745155
ENSG00000224934 4376 1.00281 212.024 183.548 10:101358685:T:A;rs12779255 167736 0.00199497 -0.12806 0.708924 0.712431
ENSG00000155287 4061 0.976266 154.446 172.9 10:101747164:C:T;rs7924071 366797 0.000774834 0.0580134 0.446476 0.442889
ENSG00000198018 4052 1.04573 227.337 186.943 10:101335682:TA:T;rs35871897 -83582 0.000565175 -0.122517 0.353211 0.333833
ENSG00000233690 4016 1.04647 216.664 184.574 10:101268070:G:A;rs4988936 -189637 1.67199e-05 0.550786 0.019598 0.0211561
ENSG00000119929 4011 1.12664 228.367 182.296 10:101359183:CA:C;rs34316298 -103133 0.0019083 0.0318366 0.702949 0.69186
ENSG00000014919 4018 1.05697 223.812 184.879 10:102089174:C:A;rs574122 597316 0.000125615 -0.0497666 0.105446 0.109844
ENSG00000023839 4061 1.05992 224.604 183.379 10:101521927:G:C;rs2804413 -20563 2.99815e-08 -0.161316 9.999e-05 0.000103997
ENSG00000107554 4029 1.07472 251.207 185.059 10:102388240:G:GC;rs35066520 618563 5.23274e-06 -0.0793541 0.00669933 0.0079248
ENSG00000107566 4085 1.03756 173.576 158.406 10:102056970:A:G;rs2278841 108878 0.000192351 -0.0749606 0.278365 0.279859
ENSG00000213341 4097 1.03564 343.731 194.647 10:101218363:C:T;rs10218914 -771014 0.00100633 0.0428533 0.55766 0.566902
ENSG00000212464 4100 1.06592 269.18 181.743 10:102789143:T:TG;rs5787410 792083 0.00305542 -0.411681 0.886625 0.891393
ENSG00000095485 4129 1.05367 304.433 187.022 10:102036824:C:G;rs35696979 9386 2.03398e-11 0.0658096 9.999e-05 2.23376e-07
ENSG00000196072 4152 1.03027 342.481 192.617 10:102037795:G:A;rs11190452 -8675 1.03613e-14 -0.0910399 9.999e-05 2.923e-10
ENSG00000107593 4196 1.04254 334.592 190.203 10:102049303:T:A;rs71488054 -40941 2.26697e-15 1.62002 9.999e-05 8.24064e-11
ENSG00000099194 4217 0.987278 414.78 200.952 10:102383988:C:T;rs1110286 277106 0.000740268 -0.120926 0.517313 0.502435
ENSG00000235823 4216 1.02801 319.661 188.139 10:101821331:G:C;rs11597528 -312042 6.6223e-05 -0.185875 0.0919908 0.0897568
ENSG00000075290 4247 1.04433 350.228 191.601 10:102116311:A:C;rs2234970 -106488 0.000256089 -0.416092 0.252459 0.244078
ENSG00000166135 4137 1.03078 324.041 192.12 10:102256496:G:T;rs2273694 -32334 1.2674e-13 -0.0634202 9.999e-05 2.51532e-09
ENSG00000075826 4136 1.04466 296.915 187.845 10:102227702:G:C;rs11190570 -61927 5.02101e-22 -0.253861 9.999e-05 2.10341e-16
ENSG00000166136 4133 1.03116 267.343 184.394 10:101540828:GT:G;rs3047475 -748930 0.00222576 0.0546683 0.810526 0.806704
ENSG00000119906 3642 1.02016 301.992 195.042 10:102673842:C:T;rs73336283 1515 1.05817e-07 -0.0756323 0.00029997 0.00026423
ENSG00000272572 3641 1.04987 256.753 186.83 10:102557885:T:C;rs12769015 -114612 2.65391e-05 0.49426 0.030297 0.0332447
ENSG00000095539 3547 1.01401 314.488 196.271 10:101746911:C:CA;rs34632402 -982365 0.00111086 -0.289218 0.564262 0.560033
ENSG00000236662 3528 1.04843 284.101 191.376 10:101823022:C:T;rs61191192 -922350 0.000937113 0.290104 0.505811 0.500375
ENSG00000107815 3524 1.03508 247.881 186.334 10:101773032:A:T;rs4919412 -974093 7.38362e-05 -0.0611338 0.0765923 0.079843
ENSG00000055950 3524 1.05348 273.466 189.74 10:102695909:C:T;rs2863094 -51364 2.0411e-09 0.0645999 9.999e-05 8.24602e-06
ENSG00000107816 3503 1.00268 257.509 190.27 10:101771234:C:G;rs11591791 -985142 0.00256359 -0.0629994 0.790679 0.798266
ENSG00000186862 3429 1.0264 229.523 183.909 10:102792230:G:T;rs59193147 1339 0.000608341 0.478105 0.397222 0.388185
ENSG00000107819 3429 1.04164 272.461 191.647 10:102792200:A:G;rs61397346 1208 3.88964e-06 -0.0859485 0.00469953 0.00567524
ENSG00000166167 2950 1.07537 230.843 187.992 10:102656651:AT:A;rs10717042 -457170 0.0123967 0.0264965 0.993056 0.995723
ENSG00000166171 2908 1.05753 235.497 187.056 10:102888859:G:GT;rs35056252 -441459 0.000477741 -0.163922 0.308 0.299899
ENSG00000166169 2925 1.03547 236.769 189.492 10:103346315:G:A;rs3127253 -1713 0.000283341 -0.043515 0.200722 0.199224
ENSG00000107829 2905 1.01562 226.936 190.519 10:104157711:T:G;rs7897947 702658 0.000433438 0.039219 0.274547 0.265181
ENSG00000107833 2862 1.02611 223.555 190.688 10:102702628:C:T;rs112873903 -840543 0.000332947 -0.122626 0.213251 0.210423
ENSG00000198408 2912 1.03948 243.926 194.015 10:102638554:C:G;rs4545489 -940143 0.00885975 -0.0255728 0.980411 0.981074
ENSG00000226009 2912 1.06219 233.611 191.962 10:103039543:T:C;rs12263427 -539293 0.00488335 -0.267837 0.902615 0.901151
ENSG00000120049 2910 1.05441 210.577 186.706 10:103786392:T:C;rs7905021 182714 1.08056e-06 -0.253809 0.00089991 0.00173486
ENSG00000120029 2932 1.0596 193.934 188.24 10:103611191:A:G;rs61874116 -204760 3.45799e-09 0.102901 9.999e-05 9.58674e-06
ENSG00000166189 2936 1.04468 167.779 182.702 10:103611191:A:G;rs61874116 -213957 1.9586e-10 0.164878 9.999e-05 1.41251e-06
ENSG00000198728 2901 1.06095 180.247 186.582 10:103672148:CA:C;rs34173316 -208063 0.000117857 0.0526152 0.0739926 0.078362
ENSG00000148840 2901 1.07518 156.596 180.615 10:103840987:G:A;rs12776515 -51801 0.00291379 -0.0554038 0.726943 0.710658
ENSG00000166197 2868 1.0545 167.578 185.556 10:104450052:CT:C;rs34924011 538118 9.7303e-05 -0.0486491 0.0618938 0.0656529
ENSG00000119915 2813 1.06367 158.137 185.872 10:104302203:T:A;rs10883733 316117 0.000419982 -0.346432 0.198257 0.193948
ENSG00000107862 2815 1.05087 157.332 187.135 10:103274220:AT:A;rs373569974 -731070 0.00126681 -0.0345833 0.425957 0.419622
ENSG00000077150 2665 1.04414 123.532 181.439 10:104808059:G:T;rs12416483 654191 0.000625957 0.0847126 0.242314 0.241954
ENSG00000107872 2640 1.06457 124.721 180.942 10:104190524:G:A;rs78678650 11577 3.82168e-08 0.243576 0.00019998 7.81972e-05
ENSG00000059915 2640 1.06228 105.566 172.506 10:104217592:T:C;rs35332469 36295 0.00112462 -0.222703 0.375892 0.374611
ENSG00000107874 2630 1.04755 119.28 177.525 10:103672148:CA:C;rs34173316 -520271 0.00636429 0.0393529 0.846154 0.857026
ENSG00000269609 2616 1.04364 132.89 185.285 10:104447455:A:T;rs61121698 237880 0.000552118 -0.0602004 0.223987 0.21411
ENSG00000138111 2609 1.01368 122.349 181.247 10:104246709:AT:A;rs61362296 25559 4.797e-10 -0.187751 9.999e-05 3.62523e-06
ENSG00000138107 2664 1.07417 127.49 176.589 10:104249839:A:T;rs1977382 -12644 9.50173e-05 0.0332166 0.059894 0.0635422
ENSG00000107882 2670 1.06945 137.705 179.758 10:104257686:CA:C -6059 0.000319179 0.0575124 0.161322 0.162106
ENSG00000272933 2749 1.06924 146.569 179.499 10:105369989:G:A;rs1565707 966091 0.00386588 0.301194 0.783868 0.778743
ENSG00000171206 2750 1.05292 154.331 182.228 10:104461777:CAA:C;rs151255955 57523 1.19139e-05 -0.0565859 0.0123988 0.0121145
ENSG00000138175 2817 1.01566 208.937 193.609 10:104340704:C:T;rs9783158 -133461 0.0101403 -0.0384263 0.976585 0.979585
ENSG00000156398 2817 1.02124 154.871 180.356 10:104526189:ACT:A;rs59286943 51893 7.48758e-13 -0.187875 9.999e-05 2.55272e-08
ENSG00000166272 2846 1.05255 165.967 182.059 10:104378688:CGTGT:C;rs71474570 -125040 1.59162e-05 -0.0536001 0.0139986 0.0167835
ENSG00000203886 2991 1.09147 194.972 183.153 10:105447838:T:C;rs61000833 855359 0.00230647 -0.266742 0.706921 0.695295
ENSG00000166275 3057 1.05101 187.786 183.266 10:104623053:C:G;rs11191421 9072 4.74314e-23 -0.199665 9.999e-05 3.87953e-17
ENSG00000148842 3180 1.06434 182.927 180.457 10:105375817:T:C;rs3781361 697766 0.00058654 -0.0714213 0.329602 0.323879
ENSG00000076685 3523 1.04466 218.756 185.86 10:104642140:CT:C;rs112156733 -310917 1.3868e-05 0.0706279 0.0144986 0.0173883
ENSG00000156374 3755 1.03814 208.405 182.319 10:105162320:T:C;rs12413386 51428 1.23741e-06 0.0914103 0.00279972 0.00272634
ENSG00000148835 3765 1.07164 190.02 178.269 10:106116433:A:AT;rs111813538 988708 0.00240602 0.0602787 0.749813 0.745897
ENSG00000173915 3780 1.07443 222.365 182.161 10:104522564:G:T;rs1475646 -633660 0.000556096 0.0542137 0.361241 0.349195
ENSG00000148843 3778 0.980121 249.989 191.263 10:105180274:C:T;rs4918014 23868 0.00404424 -0.0508567 0.890569 0.897065
ENSG00000138172 3772 1.05831 222.038 184.62 10:105247311:C:T;rs59578393 34650 4.19729e-09 -0.170798 9.999e-05 1.7866e-05
ENSG00000107954 3731 1.0538 219.284 183.943 10:106117615:A:G;rs201482565 863878 0.000617871 -0.143951 0.370329 0.364939
ENSG00000273108 3801 1.04808 275.431 189.797 10:105293442:C:T;rs11517079 -74935 0.000394682 0.329088 0.288556 0.283475
ENSG00000107957 3730 1.0503 278.37 189.515 10:104876344:C:CT;rs11451961 -738958 3.58913e-05 -0.158974 0.040496 0.0416794
ENSG00000260461 3734 1.05422 235.858 182.307 10:105618160:G:A;rs7075894 -21360 0.000273637 -0.100695 0.234316 0.229118
ENSG00000107960 3746 0.993182 210.25 176.611 10:105582308:G:C;rs743245 -95656 0.000201279 -0.0745509 0.217042 0.218785
ENSG00000065613 3796 1.05721 260.066 185.86 10:105789509:TA:T;rs5787508 62549 5.4985e-05 -0.054257 0.0611939 0.0627899
ENSG00000065618 3875 1.05864 280.534 186.706 10:106398055:C:T;rs7086076 552294 0.0035452 -0.360043 0.914991 0.906423
ENSG00000156384 3902 1.06764 263.765 184.146 10:105824848:C:A;rs9971242 -56969 6.15428e-05 0.0824812 0.0693931 0.0723791
ENSG00000148834 3954 1.01544 279.363 189.3 10:106028809:A:C;rs45584731 33694 1.09334e-22 0.160647 9.999e-05 1.13993e-16
ENSG00000266852 3940 1.05598 267.492 185.511 10:106032509:C:A;rs7913562 4331 1.61114e-26 0.881275 9.999e-05 3.19618e-20
ENSG00000065621 3940 1.05507 281.051 186.842 10:105296417:C:T;rs80001781 -732215 8.47667e-05 0.306241 0.0907909 0.0940332
ENSG00000148841 4041 1.04551 291.991 188.94 10:106078937:C:T;rs34970111 -19226 6.03961e-06 0.0628945 0.0079992 0.00999298
ENSG00000231233 4060 1.07138 275.091 184.417 10:106107047:C:T;rs56044283 -6287 7.1434e-09 0.282101 9.999e-05 3.1375e-05
ENSG00000120051 4060 1.07875 232.758 179.115 10:106138671:TA:T;rs35459140 25148 0.00308595 0.154697 0.874236 0.867601
ENSG00000156395 4124 1.04314 229.829 184.417 10:106681267:G:C;rs112592427 280407 0.000792809 -0.462476 0.443706 0.4451
ENSG00000213260 4650 1.06734 255.427 185.556 10:107722094:G:T;rs556646 276013 0.00170374 0.26424 0.695139 0.692163
ENSG00000108039 4387 1.04585 244.844 185.612 10:111631781:G:A;rs2274979 -51531 9.62195e-08 0.0651717 0.00029997 0.000295016
ENSG00000203876 4362 1.02432 284.027 193.711 10:112585796:G:A;rs726804 872146 0.00299344 -0.212656 0.827273 0.840414
ENSG00000148700 4335 1.02883 244.421 186.368 10:111878510:T:G;rs12268910 122383 2.55577e-08 0.0512084 9.999e-05 0.000106443
ENSG00000119950 4231 1.08799 253.4 183.672 10:112226503:A:AAAC;rs145103755 259139 0.000615626 -0.0674305 0.40024 0.395416
ENSG00000119953 4158 1.06859 235.17 179.397 10:112134347:C:T;rs56037763 69637 0.00299517 -0.0361159 0.867418 0.864307
ENSG00000138166 4331 1.04122 297.932 190.688 10:113038224:A:T;rs10885120 780627 0.000681829 -0.0937454 0.44292 0.434565
ENSG00000108055 4439 1.04183 255.908 184.247 10:112493193:C:A;rs4631816 165743 0.000728135 -0.0310329 0.467976 0.460304
ENSG00000203867 4654 1.00699 256.346 188.353 10:112482868:TA:T 78712 0.00104045 0.212933 0.546995 0.542231
ENSG00000150593 4542 1.01952 318.758 192.662 10:111939703:AT:A;rs199761572 -691863 0.000356611 -0.0327476 0.307338 0.29025
ENSG00000203497 4541 1.03579 310.224 190.462 10:112598602:C:T;rs12260847 -33390 1.14325e-05 -0.138738 0.0169983 0.0178647
ENSG00000270589 4579 1.03923 260.82 185.172 10:112970339:A:C;rs72821545 299984 0.00110787 0.187567 0.59056 0.582471
ENSG00000214413 4595 1.02666 290.235 187.665 10:112004562:CT:C;rs199913141 -674471 0.000760617 -0.0478721 0.496282 0.491496
ENSG00000108061 4595 1.04639 289.692 188.59 10:113620944:A:G;rs17129283 941642 0.00401429 -0.0391202 0.926852 0.928451
ENSG00000150594 4660 1.02505 277.142 184.777 10:112187779:C:A;rs73345560 -649012 0.0013194 -0.451318 0.666445 0.668119
ENSG00000119927 4466 1.04091 300.427 188.105 10:113485525:T:C;rs11195695 -489611 0.000152965 -0.0688918 0.164179 0.159408
ENSG00000197142 4268 1.0384 303.74 187.665 10:114149860:AAG:A;rs147449364 16083 9.57579e-18 -0.084964 9.999e-05 1.15784e-12
ENSG00000270599 4200 1.0288 337.627 193.88 10:114147694:C:CT;rs35032191 -32072 0.000739197 0.360315 0.475987 0.476585
ENSG00000023041 4107 1.05574 320.127 188.951 10:114457625:A:G;rs34149287 250952 0.00040011 0.0319443 0.335007 0.329107
ENSG00000151532 4107 1.04123 305.836 187.236 10:113734335:C:A;rs1421063 -472422 0.000226888 -0.030626 0.221264 0.224615
ENSG00000260917 3997 1.04691 327.017 185.578 10:114319358:C:T;rs77373153 -263892 0.000709488 0.0740365 0.531599 0.524327
ENSG00000148737 3815 1.01652 467.717 201.335 10:114682553:A:G;rs3862012 -27457 0.000708373 -0.100448 0.507864 0.513181
ENSG00000233547 3817 1.02183 365.246 190.778 10:114711755:C:T;rs10885396 120 2.10206e-05 -0.401624 0.0350965 0.0367473
ENSG00000165806 4144 1.00577 341.032 184.044 10:115439394:C:T;rs7918733 451 2.79666e-23 0.184405 9.999e-05 2.02664e-16
ENSG00000198924 4153 1.03606 433.627 194.681 10:114829769:C:T;rs11196216 -784374 0.000700159 0.0838755 0.544614 0.537994
ENSG00000196865 4153 1.05841 413.947 191.297 10:115506116:C:T;rs4635039 -108305 0.000190484 -0.0802615 0.223039 0.223253
ENSG00000043591 4236 1.02918 394.548 192.391 10:115830718:C:G;rs4918889 26911 0.00022634 0.639727 0.241963 0.248371
ENSG00000165813 4202 0.989901 394.365 195.854 10:115556879:T:A;rs11196500 -377101 0.000822893 -0.0369882 0.573639 0.563744
ENSG00000095627 4205 1.04092 378.961 192.707 10:116666059:G:GTTGCAAATAA;rs11282385 727029 0.000220627 0.537152 0.232791 0.228185
ENSG00000169129 4102 1.07552 375.281 193.891 10:116152354:A:G;rs537432 -12162 0.000893499 0.106141 0.558594 0.551244
ENSG00000099204 4056 1.02976 294.683 191.173 10:115446376:G:A;rs34368236 -998387 0.00370531 -0.032958 0.917507 0.909631
ENSG00000228169 4062 1.04565 254.907 181.687 10:116027958:C:T;rs17091481 -422436 0.000399229 -0.214807 0.339092 0.329557
ENSG00000151553 4152 1.02724 259.118 184.969 10:116576790:C:T;rs4752255 -4714 9.29815e-08 -0.0772659 0.00069993 0.000369385
ENSG00000165832 4282 1.04386 269.37 186.921 10:116779857:AC:A;rs11358886 81904 2.76964e-05 0.0557782 0.0359964 0.0368504
ENSG00000165863 4688 1.01484 428.698 195.109 10:119369569:C:G;rs703388 939793 0.000483819 0.618924 0.441943 0.43094
ENSG00000187164 4253 1.02815 470.65 198.595 10:118718210:G:C;rs4092881 -167888 2.2549e-51 0.533828 9.999e-05 6.89191e-43
ENSG00000165646 4110 1.0459 410.35 193.925 10:119009966:G:A;rs2532805 9361 3.77651e-07 -0.222374 0.0009999 0.000968367
ENSG00000225936 4109 1.03058 323.236 185.759 10:118466664:G:A;rs79355850 -534771 0.000950922 -0.14281 0.6229 0.614196
ENSG00000165650 4002 1.05173 380.113 190.755 10:119154977:A:G;rs1638670 19998 7.91665e-14 0.165631 9.999e-05 1.55777e-09
ENSG00000107560 4217 1.08747 378.367 182.194 10:120568124:C:T;rs11198620 762009 0.0010529 -0.0543542 0.716535 0.716868
ENSG00000165669 4374 1.05078 557.592 198.741 10:120026880:G:A;rs7912108 -74961 0.000141724 0.0299585 0.190776 0.188057
ENSG00000151893 4282 1.03825 502.766 196.655 10:120481153:T:C;rs1925942 -33609 2.00363e-10 -0.0825382 9.999e-05 1.32507e-06
ENSG00000236058 4119 1.08166 410.665 188.861 10:120841178:T:A;rs11198760 209063 0.000794678 -0.265558 0.613734 0.595936
ENSG00000107581 4357 1.04921 497.492 197.422 10:120566921:A:G;rs7902478 -273396 0.000495931 0.0312061 0.457286 0.448884
ENSG00000119979 4420 1.04432 430.967 192.707 10:120897738:A:G;rs10886402 34139 1.82583e-08 0.0849754 9.999e-05 7.81948e-05
ENSG00000183605 4590 1.04982 450.055 193.463 10:120920588:T:C;rs10749291 -4592 3.67402e-38 0.384798 9.999e-05 5.10682e-31
ENSG00000165672 4628 1.02653 466.779 195.222 10:120927793:G:C;rs7768 -10553 2.43324e-05 0.0427278 0.0411959 0.0434992
ENSG00000198873 4709 1.04874 441.778 192.312 10:120893909:C:T;rs59795188 -73193 2.65148e-05 -0.0598385 0.0417958 0.0462865
ENSG00000148908 4681 1.04524 422.331 188.872 10:121255484:A:G;rs11599510 -46737 8.54568e-05 -0.0671074 0.133627 0.134664
ENSG00000151923 4714 0.992405 510.675 199.046 10:122013947:G:A;rs11199245 657405 0.00120945 -0.0248792 0.745346 0.74672
ENSG00000151929 4717 1.01978 498.185 195.763 10:120907828:C:T;rs10510053 -503055 0.000150744 -0.101433 0.212211 0.207257
ENSG00000198825 4735 1.05502 456.174 190.62 10:121484123:C:A;rs196212 -1487 5.26829e-05 0.0529647 0.0892911 0.0896839
ENSG00000197771 4951 1.04426 453.183 190.27 10:121605378:A:G;rs2456713 -46691 5.71649e-08 0.0629857 0.00039996 0.000265136
ENSG00000107651 4951 1.04671 461.981 190.473 10:122211753:T:G;rs7085288 559529 0.000963411 -0.0297171 0.702456 0.699493
ENSG00000220842 5122 1.07824 465.027 188.556 10:121118492:A:C;rs11198898 -996227 0.0012067 -0.0835979 0.78881 0.776482
ENSG00000120008 5529 1.05662 480.143 191.455 10:122601203:C:G;rs1254167 -9485 5.50008e-15 0.169081 9.999e-05 1.58859e-10
ENSG00000227165 5529 1.05795 496.645 191.579 10:122552720:A:C;rs55786065 -58002 2.50536e-08 -0.205216 9.999e-05 0.000114871
ENSG00000066468 5687 1.02602 536.551 193.305 10:123212302:A:G;rs2901293 -145671 1.52137e-30 1.39786 9.999e-05 1.11986e-23
ENSG00000226864 5178 1.03063 518.83 193.508 10:123688152:A:T;rs10887024 324 6.4046e-11 -0.738745 9.999e-05 7.56308e-07
ENSG00000107669 5178 1.00864 598.675 200.106 10:123687150:A:C;rs10788222 -1167 1.50701e-05 0.0584296 0.0320968 0.0321471
ENSG00000107672 5087 1.02123 553.208 197.489 10:123611136:G:C;rs4604807 -123597 0.000138865 0.0371105 0.200802 0.202301
ENSG00000107679 4864 1.02158 502.512 194.658 10:124142629:T:C;rs11200595 8416 3.63963e-08 -0.0726804 9.999e-05 0.000178853
ENSG00000166033 4770 1.04719 420.754 187.417 10:124328494:C:T;rs3013233 107452 1.13034e-06 0.451696 0.00349965 0.00374137
ENSG00000138161 4924 1.03504 552.873 195.933 10:124041447:A:G;rs6585810 -597700 0.000265984 0.135782 0.343161 0.336095
ENSG00000213185 4924 1.03089 504.933 190.338 10:123795710:C:CT -843448 0.00123173 -0.217069 0.8125 0.808736
ENSG00000255624 4924 1.02469 479.865 189.492 10:123835093:G:A;rs11200381 -804154 0.00051171 0.138459 0.54196 0.536586
ENSG00000179988 5039 1.0353 606.776 197.207 10:124730839:C:T;rs72839736 16941 7.63258e-05 0.136268 0.130101 0.133488
ENSG00000119965 5039 1.0437 564.654 194.466 10:124704695:C:T;rs9423289 -9225 9.98892e-06 -0.0543827 0.0211979 0.0237136
ENSG00000095574 5127 1.02692 580.106 193.508 10:123789611:C:G;rs11200352 -978723 0.000603273 0.0488926 0.614487 0.614852
ENSG00000196177 5125 1.01149 481.138 185.702 10:124763922:TG:T;rs66518916 -4574 2.86116e-07 0.0586733 0.00229977 0.00187707
ENSG00000154473 4753 1.07181 521.01 190.846 10:124115576:C:T;rs7088780 -798218 0.000108311 -0.0400799 0.177105 0.175902
ENSG00000232334 5306 0.992615 629.106 193.981 10:125771403:C:A;rs28715221 7058 0.000974811 -0.416481 0.790055 0.797339
ENSG00000182022 5322 0.985069 645.815 198.956 10:126560986:G:T;rs74756715 707779 0.00026565 -0.104457 0.371842 0.377273
ENSG00000065154 5322 1.00978 623.594 193.812 10:126089703:G:A;rs2491158 -17843 3.70969e-07 -0.117376 0.00229977 0.00188966
ENSG00000107902 5478 1.04287 644.323 195.075 10:126152995:C:T;rs12261656 2591 5.48287e-15 0.175096 9.999e-05 1.74493e-10
ENSG00000189319 5134 1.06391 611.123 194.906 10:127173642:A:G;rs10901384 740803 0.000323867 0.04771 0.430168 0.413326
ENSG00000258539 5066 1.00611 520.986 190.316 10:126253781:A:G;rs6597845 -226516 0.000265213 0.233477 0.380464 0.382516
ENSG00000203791 5066 1.02653 542.417 192.515 10:126408875:C:CA;rs36053385 -71565 1.31799e-06 -0.0823075 0.00339966 0.00470931
ENSG00000165660 5054 1.0528 554.664 194.139 10:127180496:T:C;rs17648701 690141 0.00158808 -0.0393881 0.875766 0.867859
ENSG00000019995 4853 1.05288 532.689 193.553 10:126672462:T:C;rs7901168 41769 4.34452e-08 0.0433385 9.999e-05 0.000182397
ENSG00000175029 5145 1.03124 510.122 193.711 10:125940466:G:A;rs12221344 -909274 0.00030602 -0.0545626 0.378164 0.368819
ENSG00000107938 4850 1.05721 395.463 183.413 10:128298104:C:T;rs4962347 890019 0.000662098 -0.0264652 0.607403 0.591484
ENSG00000224023 4851 1.08543 486.193 189.244 10:128384968:CA:C;rs5788799 976832 0.00148828 0.220828 0.848305 0.840631
ENSG00000188690 4983 1.01448 585.426 198.595 10:127641275:T:G;rs10794041 129457 8.90468e-10 -0.106074 9.999e-05 6.57712e-06
ENSG00000107949 4983 1.0351 678.273 204.911 10:126733643:T:C;rs10901854 -778473 0.000715312 0.0382085 0.614487 0.60857
ENSG00000089876 5077 1.04419 537.91 193.88 10:127643900:C:T;rs61870940 58894 1.39098e-31 -0.242681 9.999e-05 4.50424e-25
ENSG00000203780 5076 1.04901 575.319 195.741 10:127661373:CGTGT:C;rs151081626 76264 8.95695e-07 -0.359361 0.00179982 0.00261187
ENSG00000148848 4827 1.06032 551.306 196.406 10:127666587:C:A;rs11244742 -410438 1.14832e-05 -0.330793 0.0207979 0.0223882
ENSG00000150760 5700 1.04479 575.708 192.391 10:128813612:C:T;rs7923975 219633 2.10687e-05 0.453837 0.0485951 0.0502778
ENSG00000132334 5835 1.01701 714.862 199.474 10:129478864:G:T;rs11018262 -226462 0.000881494 -0.0444023 0.749813 0.755474
ENSG00000227076 5904 0.979118 580.048 194.218 10:130098969:C:T;rs2244545 366006 0.000477506 0.294898 0.56875 0.556673
ENSG00000148773 6076 1.04131 641.288 192.391 10:129889484:A:T;rs77163668 -35166 0.000118028 0.237788 0.228382 0.230025
ENSG00000170430 5385 1.03466 598.506 195.865 10:131440429:T:C;rs4751108 174980 5.60667e-08 -0.139171 0.00019998 0.000256448
ENSG00000237489 6000 1.05911 571.589 192.323 10:132052655:A:G;rs11017165 143573 0.000773733 0.112409 0.694656 0.687335
ENSG00000108010 5956 1.0857 536.325 189.312 10:132838407:C:T;rs55708657 903743 0.00055751 -0.0337165 0.595479 0.578983
ENSG00000175470 5777 1.02331 677.528 197.061 10:132865065:C:CT -882891 0.000135275 -0.0534033 0.247895 0.239914
ENSG00000176171 5669 1.04265 694.181 199.745 10:133784682:G:T;rs3737057 -10754 0.000492863 0.0883403 0.546397 0.544686
ENSG00000188385 5675 1.04995 719.792 196.621 10:133778652:A:C;rs7079591 -139524 8.13999e-06 -0.366657 0.0206979 0.0224451
ENSG00000151640 5767 1.01547 751.428 200.095 10:133967770:A:G;rs6560685 -32635 1.29248e-15 -1.32966 9.999e-05 5.23925e-11
ENSG00000165752 5841 1.03742 707.486 198.482 10:134070118:A:C;rs2818399 -75234 7.18506e-10 0.149616 9.999e-05 5.04397e-06
ENSG00000148814 5842 1.03853 674.04 196.53 10:134157220:G:A;rs7098749 11605 4.8941e-16 0.284551 9.999e-05 1.93109e-11
ENSG00000171813 5779 1.05414 619.325 193.666 10:134234279:C:T;rs7909340 23606 3.36334e-05 0.116084 0.0718928 0.0743763
ENSG00000180066 5786 1.07436 589.066 191.601 10:133649265:T:C;rs6571242 -608567 9.47e-05 -0.375775 0.170151 0.172321
ENSG00000068383 5690 1.06433 597.184 192.583 10:135290501:G:A;rs11101773 939176 3.85815e-05 -0.0799412 0.0776922 0.0817452
ENSG00000171798 4174 1.03064 425.475 192.899 10:134999200:A:T;rs11595788 25248 4.56907e-24 -1.18036 9.999e-05 2.98746e-18
ENSG00000151650 3967 1.04527 399.059 191.793 10:134827931:G:A;rs7893172 -222978 1.42025e-06 0.188986 0.00249975 0.00341679
ENSG00000151651 3784 1.04696 430.972 196.158 10:135105844:T:C;rs193227945 15471 0.00288367 -0.0597862 0.927711 0.920193
ENSG00000235245 3725 1.10811 404.056 193.417 10:135104017:A:G;rs2995330 -5465 0.00156768 0.10351 0.77 0.752993
ENSG00000198546 3695 1.02132 365.843 192.887 10:135417928:A:G;rs11101886 295948 0.000472219 -0.0755613 0.403141 0.391408
ENSG00000130640 3687 1.04909 392.625 194.128 10:134633353:A:G;rs4880277 -492489 0.00019921 0.0584515 0.207461 0.205809
ENSG00000148803 3545 1.04252 377.665 194.275 10:135169625:A:G;rs60096637 -1905 1.45882e-13 -0.237223 9.999e-05 2.01787e-09
ENSG00000127884 3491 1.03989 353.153 192.865 10:135202594:T:C;rs10776679 15400 0.00127754 -0.0460567 0.68281 0.668009
ENSG00000148832 3483 1.05188 343.094 190.304 10:135216004:G:A;rs41283341 23308 4.5258e-05 -0.165465 0.0572943 0.06052
ENSG00000148824 3447 1.03158 343.739 191.737 10:135220544:CT:C;rs34922723 12945 1.15489e-07 -0.115213 0.00029997 0.000367114
ENSG00000214279 3327 1.01333 349.489 197.004 10:135288814:G:T;rs2149618 21381 1.21789e-09 -0.392254 9.999e-05 5.93933e-06
ENSG00000130649 3089 1.04018 307.092 192.763 10:135290516:C:A;rs2250564 -43395 7.61894e-05 0.454412 0.0741926 0.079196
ENSG00000171772 3058 1.05488 270.983 188.263 10:134789999:G:A;rs75798433 -592878 0.00166631 -0.642074 0.6875 0.688124
ENSG00000233435 2970 1.01654 288.539 193.068 10:135029465:C:A;rs56360219 -426126 0.0022596 -0.426594 0.778988 0.775847
ENSG00000188076 2754 1.03296 313.789 194.455 11:197337:G:A;rs3802984 4256 7.72981e-06 -0.436139 0.00919908 0.010872
ENSG00000177947 2754 1.03761 323.938 195.109 11:220243:T:C;rs10902106 23504 2.51949e-09 -0.81876 9.999e-05 9.0792e-06
ENSG00000177951 2754 1.05362 321.207 194.455 11:225256:C:T;rs10902108 17827 1.03856e-12 0.124129 9.999e-05 7.66178e-09
ENSG00000177963 2754 1.0254 334.867 197.455 11:206767:G:A;rs7930823 -745 1.06627e-05 0.0349585 0.0128987 0.0138857
ENSG00000185627 2835 1.04753 329.949 195.098 11:240867:T:G;rs7481518 4320 6.98837e-07 -0.0561073 0.00169983 0.00122589
ENSG00000142082 2835 1.02353 331.792 195.527 11:221659:A:G;rs6421986 -15273 3.96148e-07 0.107197 0.00039996 0.000864521
ENSG00000174885 2911 1.03985 325.9 193.609 11:269856:C:T;rs7948797 -8510 4.68594e-05 0.220522 0.0532947 0.0540673
ENSG00000255026 2922 1.07097 310.407 189.03 11:440765:G:C;rs7943064 153459 0.000409719 0.149519 0.323529 0.318492
ENSG00000142102 2924 1.05181 336.47 194.038 11:295670:G:A;rs7104019 6534 4.5946e-09 0.172481 9.999e-05 1.49334e-05
ENSG00000185201 2936 1.01598 359.466 197.433 11:1076608:G:A;rs185508483 768976 0.00344585 -0.0539009 0.920037 0.913386
ENSG00000254910 2939 1.04688 343.092 194.692 11:324635:G:A;rs6598042 13493 6.74521e-10 0.331485 9.999e-05 2.78878e-06
ENSG00000185885 2942 1.02448 291.852 187.947 11:401834:T:C 88327 1.49143e-05 -0.0905881 0.0242976 0.0246097
ENSG00000251661 2949 1.03563 328.042 193.169 11:326317:C:G;rs10902124 7676 4.43051e-09 -0.377644 9.999e-05 1.80436e-05
ENSG00000270030 2962 1.02081 360.804 197.275 11:326718:G:A;rs9704354 423 3.74053e-14 1.22734 9.999e-05 6.19923e-10
ENSG00000255328 2964 1.03702 350.037 195.594 11:325249:A:G;rs7931303 -1923 1.17237e-14 0.755215 9.999e-05 1.91323e-10
ENSG00000142089 2964 1.0246 345.598 195.233 11:324635:G:A;rs6598042 -2903 5.23714e-10 -0.457197 9.999e-05 2.85099e-06
ENSG00000270972 2969 1.04808 336.798 193.023 11:326718:G:A;rs9704354 -6475 3.46672e-13 0.903716 9.999e-05 4.02261e-09
ENSG00000182272 3023 1.02154 334.873 193.508 11:387104:G:C;rs7125488 17307 3.75184e-05 -0.52645 0.0479952 0.0490833
ENSG00000185187 3194 1.05297 349.388 193.632 11:403046:C:T;rs76360685 -14410 4.46656e-06 0.0577161 0.00509949 0.00707794
ENSG00000185101 3279 1.05023 371.561 194.308 11:438662:A:G;rs7481614 -3350 0.000151644 -0.0912651 0.155677 0.15593
ENSG00000174915 3306 1.03258 365.036 195.707 11:455268:C:G;rs73385835 6999 0.000196483 0.117035 0.193131 0.187481
ENSG00000023191 3453 1.03244 383.568 194.489 11:495057:G:T;rs67912009 -12244 2.02051e-05 -0.0727797 0.0289971 0.0307068
ENSG00000174775 3535 1.02663 392.529 196.903 11:630124:A:G;rs11246221 92836 0.000294783 -0.0756517 0.271274 0.267306
ENSG00000161328 3536 1.04204 340.444 189.639 11:510980:A:G;rs67092853 -26548 1.21261e-06 -0.21171 0.00279972 0.00290068
ENSG00000254815 3579 1.05346 382.54 193.045 11:539550:ATTTT:A;rs144914936 -18046 9.67048e-08 0.419155 0.00029997 0.00026952
ENSG00000099849 3589 1.07382 313.709 184.958 11:185800:G:A;rs2686912 -374605 0.000323684 -0.0716829 0.297209 0.300785
ENSG00000185522 3590 1.00987 372.519 194.117 11:214544:C:T;rs10081 -346236 0.000250362 0.2035 0.252842 0.250826
ENSG00000247095 3602 1.03166 376.742 192.459 11:1408590:G:T;rs4881729 840132 0.000634045 -0.317078 0.48241 0.481598
ENSG00000070047 3613 1.02788 373.874 194.252 11:403015:C:CA -173472 7.69417e-05 -0.0641045 0.0936906 0.0950753
ENSG00000185507 3707 1.02779 339.994 188.071 11:438755:A:G;rs7481576 -177245 0.000106579 0.0766213 0.138893 0.139355
ENSG00000070031 3729 1.03087 415.508 197.275 11:768473:CA:C 141329 9.63313e-06 -0.489183 0.0135986 0.0155683
ENSG00000177106 4079 1.07095 421.105 191.759 11:735540:G:C 41101 5.69751e-06 0.164578 0.0079992 0.0107608
ENSG00000177042 4081 1.04234 448.112 194.793 11:688312:G:A;rs7116631 -7117 3.78664e-29 0.241713 9.999e-05 4.29734e-23
ENSG00000177030 4115 1.04239 426.735 192.56 11:690472:T:C;rs10794331 -16244 2.108e-13 -0.11806 9.999e-05 3.93103e-09
ENSG00000177156 4276 0.989904 627.401 209.039 11:995840:A:C;rs28690281 248510 0.00137658 -0.0514269 0.770593 0.773332
ENSG00000177225 4364 1.00676 543.937 202.046 11:285049:A:G;rs4029217 -492440 0.000231585 -0.0557148 0.261563 0.265914
ENSG00000255284 4364 1.0276 459.477 195.2 11:780321:C:CTG;rs10678686 2742 2.8732e-08 -0.196673 0.00019998 0.00012113
ENSG00000177236 4368 1.03739 459.407 194.399 11:780321:C:CTG;rs10678686 203 3.58515e-22 -0.533972 9.999e-05 7.91548e-17
ENSG00000255142 4369 1.02963 416.885 189.3 11:780321:C:CTG;rs10678686 -1325 5.22287e-09 -0.408095 9.999e-05 3.85582e-05
ENSG00000177542 4372 0.99607 483.851 197.264 11:402000:A:G -396317 0.00217096 0.0689374 0.889778 0.894195
ENSG00000177600 4396 1.01569 526.613 199.734 11:810009:TCTCCGCCGC:T;rs17155725 361 0.000573371 0.0699491 0.497762 0.50555
ENSG00000177595 4396 1.06403 479.366 194.511 11:788007:G:A;rs6597982 -21747 0.00022685 0.0783966 0.256272 0.262981
ENSG00000177666 4418 1.08598 424.49 189.628 11:1092506:T:C;rs199927035 273603 0.00473165 -0.0613165 0.986207 0.986358
ENSG00000177685 4442 1.05931 438.2 189.876 11:827713:A:T;rs61876746 1568 1.43806e-14 0.676414 9.999e-05 3.9453e-10
ENSG00000177697 4459 1.03904 477.038 194.545 11:831122:C:T;rs7114218 -1722 9.11025e-34 0.4327 9.999e-05 5.22305e-27
ENSG00000177700 4486 1.07895 479.581 193.553 11:844057:C:G;rs12577118 1511 0.000255764 -0.0628192 0.29979 0.289187
ENSG00000214063 4486 1.05302 465.946 192.628 11:843927:A:G;rs12577104 1118 6.65818e-17 -0.270545 9.999e-05 2.89466e-12
ENSG00000177830 4705 1.07618 500.741 192.165 11:858820:G:A;rs3923831 -56239 0.000204322 -0.0478433 0.265729 0.265012
ENSG00000183020 4718 1.04551 498.203 193.801 11:519276:G:C;rs61877771 -405619 5.57875e-05 -0.0707108 0.0938906 0.0935119
ENSG00000078902 5417 0.968191 781.098 208.96 11:1673636:A:G;rs7108440 342751 0.00202418 0.0313596 0.933769 0.930426
ENSG00000255153 5415 1.06756 483.791 186.582 11:1291254:G:C;rs11041133 -39746 0.000419421 0.262899 0.502258 0.490713
ENSG00000182208 5613 0.917521 682.424 205.712 11:2284590:C:A;rs17659078 762112 0.0031713 -0.035046 0.982336 0.978761
ENSG00000233930 5618 1.01919 550.933 192.887 11:1620367:G:A;rs10768561 27783 1.07422e-10 -0.533242 9.999e-05 1.56062e-06
ENSG00000184545 5619 1.06382 515.79 188.297 11:1507612:G:A;rs1104767 -85539 0.000787267 0.282553 0.702456 0.692878
ENSG00000244242 5464 1.03817 570.25 192.583 11:1301982:T:C;rs3793964 -469840 0.000185559 -0.289642 0.292434 0.29016
ENSG00000229512 5458 1.04995 582.631 193.068 11:2515722:A:G;rs179396 730742 0.00136774 -0.344368 0.85119 0.853909
ENSG00000117984 5458 1.02932 556.486 193.463 11:1789053:C:T;rs7934794 3830 0.000381162 -0.105516 0.472393 0.459081
ENSG00000130598 5465 1.0454 630.921 196.564 11:1874266:C:T;rs2089909 14046 7.01416e-08 0.200745 0.00029997 0.000288074
ENSG00000130592 5483 1.03768 679.265 199.215 11:1874221:C:T;rs907612 20 3.93585e-10 0.0840323 9.999e-05 2.63234e-06
ENSG00000229671 5508 1.01542 672.339 197.828 11:1405209:AT:A;rs368771840 -518669 2.24067e-05 0.431344 0.0553945 0.0543919
ENSG00000130595 5518 1.04894 641.156 194.275 11:1947575:C:A;rs540710 6782 4.65075e-11 -0.314978 9.999e-05 5.08941e-07
ENSG00000214026 5501 1.03983 634.026 193.756 11:2958694:C:CAAAAAAAA 990185 7.89194e-05 -0.058915 0.162711 0.159427
ENSG00000130600 5573 1.05021 617.111 192.323 11:2942593:G:A;rs1661052 919892 6.85151e-05 -0.787266 0.139668 0.142437
ENSG00000183734 5848 0.991493 758.048 198.865 11:2860239:TAGGTGGGC:T;rs61480309 568056 0.00189536 0.171813 0.950617 0.951325
ENSG00000064201 5823 1.05963 726.041 194.918 11:2321093:T:C;rs2521268 -2135 3.63774e-10 0.153625 9.999e-05 2.95667e-06
ENSG00000110665 5822 1.04995 757.626 196.079 11:2320884:A:G;rs1501466 -3396 5.69747e-11 0.169942 9.999e-05 5.9705e-07
ENSG00000110651 5760 1.02178 754.21 197.658 11:2331444:G:T;rs2521281 -65964 4.92669e-05 -0.0558625 0.117186 0.116497
ENSG00000184281 5803 1.06787 848.827 200.072 11:2199458:C:T;rs7948665 -222261 0.000414907 -0.0781869 0.562044 0.548526
ENSG00000053918 5932 1.03544 693.102 192.65 11:2888293:A:G;rs4548596 422378 1.2336e-05 0.0642755 0.0363964 0.0392712
ENSG00000269821 6365 1.06772 700.147 189.312 11:3480761:G:A;rs11603923 759536 0.000564701 0.1916 0.698047 0.692261
ENSG00000129757 6234 1.05596 733.827 193.564 11:2275287:G:A;rs11822454 -631825 0.000335202 -0.218254 0.506579 0.504069
ENSG00000110628 6254 1.03259 763.987 195.527 11:2923826:A:G;rs367035 2874 4.91604e-19 -0.353012 9.999e-05 6.98508e-14
ENSG00000254827 6268 1.02572 731.217 191.872 11:2929552:A:G;rs429886 4581 6.40736e-05 -0.489671 0.173574 0.169911
ENSG00000205531 6281 1.03634 735.928 194.523 11:3036324:C:T;rs739401 22716 1.56473e-09 0.0453722 9.999e-05 1.49102e-05
ENSG00000110619 6179 1.02738 742.474 194.793 11:3088615:G:A;rs2005259 9771 3.03399e-06 0.053752 0.0110989 0.0117732
ENSG00000021762 6268 1.03183 712.071 194.929 11:3176748:GTCTGCCACTCACTCACCCCAGC:G;rs71035490 -11222 9.40971e-07 0.138884 0.00419958 0.00394832
ENSG00000005801 6103 1.0294 710.142 196.666 11:3399740:G:C;rs739393 -709 3.43225e-14 0.092979 9.999e-05 1.0413e-09
ENSG00000182048 6635 1.04133 670.497 192.741 11:3629060:T:C;rs72852279 -2072 1.10013e-05 -0.451306 0.0322968 0.0335678
ENSG00000129749 6803 1.05593 708.772 193.62 11:3576600:A:G;rs9795492 -116015 7.2191e-06 0.160479 0.020198 0.0223641
ENSG00000148985 7006 1.02577 607.864 189.887 11:2842547:G:A;rs12294675 -976408 0.00188821 0.0659943 0.949715 0.945453
ENSG00000110713 7006 1.04846 659.591 193.417 11:3506813:G:A;rs9794969 -312210 0.000369357 0.0359906 0.507606 0.500373
ENSG00000250404 7056 1.00001 571.116 188.319 11:3083133:A:G;rs437087 -754850 0.000437212 -0.21535 0.561728 0.576152
ENSG00000177105 7031 1.03061 642.244 192.301 11:3026337:CA:C;rs71035465 -835877 0.000699296 0.0461811 0.711949 0.709839
ENSG00000167323 7044 1.05589 691.123 193.124 11:3909214:A:AT;rs5789315 33456 7.87545e-05 0.0445321 0.169776 0.170632
ENSG00000229368 7044 0.968035 724.342 198.764 11:4441838:A:C;rs11032216 565995 0.000530682 -0.18085 0.61752 0.627735
ENSG00000230593 7031 1.01124 574.363 189.334 11:4548949:A:G;rs11823077 634828 0.00119065 0.281646 0.855556 0.85189
ENSG00000167325 7235 1.03094 684.665 196.508 11:3360456:C:G;rs10766942 -755482 0.000431148 -0.0726649 0.540497 0.536784
ENSG00000132109 7991 0.997789 446.459 178.19 11:4415319:G:A;rs11032081 392 1.43085e-05 -0.0680966 0.0586941 0.0606539
ENSG00000225101 8013 1.03482 585.325 190.936 11:4493831:G:A;rs890417 -2213 1.64167e-18 -0.443523 9.999e-05 3.20126e-13
ENSG00000167333 7913 1.03533 588.399 191.06 11:4629210:T:C;rs10768113 -280 2.37472e-07 0.063717 0.00119988 0.00120797
ENSG00000244734 8655 1.07287 581.155 189.278 11:4286793:G:A;rs11517891 -963833 0.00125068 -0.144892 0.848305 0.85328
ENSG00000223609 8607 1.07079 567.369 187.721 11:5865841:T:C;rs6578691 609240 0.000426141 0.274071 0.55704 0.540097
ENSG00000213934 8520 1.03146 636.258 194.568 11:5290053:C:T;rs72872549 18930 9.4788e-10 1.36472 9.999e-05 8.71717e-06
ENSG00000175518 8079 1.01509 636.329 194.906 11:5641911:C:A;rs34225151 103975 8.08583e-12 0.671902 9.999e-05 1.7096e-07
ENSG00000224295 8019 1.05612 538.48 187.439 11:5642026:A:T;rs7936093 95840 5.31553e-05 0.424134 0.119551 0.119635
ENSG00000121236 7699 0.983849 778.959 205.137 11:5618882:C:T;rs4255566 1542 0.000401136 0.296654 0.509415 0.493644
ENSG00000258659 7702 1.05991 566.068 191.173 11:4813884:C:A;rs1433911 -827111 0.00045245 -0.181463 0.536729 0.525465
ENSG00000196565 7607 1.05574 586.9 191.827 11:5275178:T:C;rs11036474 -391842 1.25057e-08 1.0585 9.999e-05 7.43963e-05
ENSG00000132274 7571 1.00502 404.006 176.115 11:5492300:A:T;rs446541 -218620 0.00203305 0.0828352 0.94434 0.94277
ENSG00000181074 7558 1.09317 652.899 195.493 11:5183386:G:T;rs7130240 -592538 0.00113476 -0.33577 0.822514 0.810597
ENSG00000132256 7914 0.96938 455.606 180.029 11:5689144:G:C;rs11821656 -270706 0.000559323 -0.0713315 0.658986 0.666465
ENSG00000267940 7385 1.05042 543.434 189.199 11:5270010:G:A;rs111643117 -954474 0.000885861 -0.147482 0.747015 0.743986
ENSG00000051009 7284 1.03478 545.418 192.808 11:6224304:A:G;rs2615951 -31638 6.65978e-05 0.0704249 0.126261 0.125917
ENSG00000132259 7284 1.02382 479.003 188.285 11:6551889:C:A;rs11040911 295893 0.000636562 -0.290421 0.61752 0.615478
ENSG00000166311 6785 1.04266 530.123 192.019 11:6408058:A:G;rs11040880 -3598 1.40123e-05 -0.0864145 0.0329967 0.033396
ENSG00000166313 6623 1.03832 507.331 190.101 11:6424142:T:C;rs73398870 -16503 7.71643e-09 -0.210443 9.999e-05 5.67191e-05
ENSG00000110169 6588 1.02873 521.611 191.353 11:6026661:G:A;rs4573661 -437187 3.48568e-05 -0.432098 0.0764924 0.0761446
ENSG00000110171 6598 1.03245 569.931 194.816 11:6408570:A:G;rs7950779 -87120 3.26193e-06 -0.0791947 0.00749925 0.00932117
ENSG00000132254 6587 1.01958 617.43 198.888 11:7485417:T:C;rs34089754 982750 0.000820745 -0.0515507 0.689394 0.685139
ENSG00000132286 6587 1.03007 589.461 195.899 11:6526051:T:A;rs11040902 23373 9.2182e-09 -0.0654115 9.999e-05 5.37027e-05
ENSG00000254595 6610 1.03196 418.15 182.601 11:7435778:G:C;rs6578863 925170 0.000336101 0.357371 0.4375 0.436356
ENSG00000179532 6613 1.05926 476.427 185.793 11:7345118:AT:A;rs74309140 826627 0.000120485 -0.0799163 0.217751 0.212197
ENSG00000132275 6404 1.06396 554.783 193.192 11:7553456:C:CT;rs56863303 928605 9.9069e-05 -0.0391194 0.163269 0.163302
ENSG00000166333 6404 1.11108 425.981 180.649 11:7195508:C:T;rs7951678 570546 0.00261183 0.0328773 0.947917 0.955676
ENSG00000254400 6404 0.990692 557.903 196.485 11:7267582:C:T;rs11041281 641931 0.00034886 0.306067 0.422007 0.424518
ENSG00000166337 6399 1.00476 470.977 189.402 11:6702357:C:G;rs16917015 68458 0.00061941 0.0602653 0.596899 0.597824
ENSG00000166340 6367 1.02346 516.481 191.263 11:7615485:C:T;rs11041469 974792 0.000165538 0.0524785 0.258656 0.260489
ENSG00000166341 6362 1.01493 519.13 192.526 11:6679132:T:C;rs12294943 2046 2.03161e-07 0.335108 0.0009999 0.000980688
ENSG00000158042 6382 1.04139 624.249 197.636 11:6709897:A:G;rs2135669 5264 0.000297288 0.0703452 0.379886 0.381202
ENSG00000241678 6384 1.06345 434.063 184.473 11:7507475:T:C;rs7112389 799874 0.00106337 0.280909 0.756042 0.756737
ENSG00000254838 6353 1.04657 485.275 186.921 11:5812060:A:G;rs2219068 -955611 0.00134448 -0.0440074 0.841176 0.841119
ENSG00000149054 6414 1.03952 521.426 190.722 11:6948376:C:CG;rs5789491 740 3.94992e-27 1.25311 9.999e-05 1.00557e-20
ENSG00000251364 6473 1.03523 597.813 193.158 11:7528559:AT:A;rs5789523 -5188 1.24985e-25 -0.503528 9.999e-05 1.47338e-19
ENSG00000166387 6470 1.03852 571.28 191.41 11:7548423:G:A;rs7126061 13893 1.69459e-15 0.225256 9.999e-05 1.02862e-10
ENSG00000166394 6479 1.05582 561.969 191.5 11:7685848:C:T;rs12575300 -12606 3.05713e-18 1.19623 9.999e-05 2.64314e-13
ENSG00000175390 5981 1.05281 513.499 190.665 11:8015459:G:T;rs11041702 23660 1.66446e-13 0.0691482 9.999e-05 4.04714e-09
ENSG00000166402 5922 1.05629 473.026 187.53 11:8041690:C:T;rs10839964 898 3.694e-06 0.524605 0.00819918 0.0110546
ENSG00000166405 5809 1.0386 600.958 195.29 11:7541723:T:C;rs4078281 -648880 0.000163107 -0.101133 0.254319 0.255272
ENSG00000130413 5494 1.02409 391.328 183.018 11:9062104:A:G;rs7108565 446267 5.48377e-05 -0.309178 0.115482 0.11443
ENSG00000166436 5313 1.04048 407.634 186.977 11:8703973:G:GC;rs35981610 10559 5.75905e-16 0.244579 9.999e-05 5.31117e-11
ENSG00000166441 5295 1.05602 375.808 183.593 11:7963498:T:C;rs1355384 -740461 0.000197981 0.0317923 0.269376 0.26504
ENSG00000212607 5278 1.02855 557.499 201.008 11:7784487:C:G;rs79518353 -922500 0.0055582 0.293512 0.994042 0.995344
ENSG00000166444 4922 1.04538 408.08 189.831 11:8909368:A:G;rs2116513 -23131 2.48303e-06 0.591022 0.0059994 0.00630617
ENSG00000166452 4922 1.03351 409.192 190.124 11:9004002:C:T;rs2742470 71315 7.8729e-22 -0.260263 9.999e-05 3.92371e-16
ENSG00000254860 4831 1.06158 345.645 183.965 11:8988083:G:A;rs2742484 1860 2.09621e-22 0.436408 9.999e-05 1.51514e-16
ENSG00000175348 4832 1.06006 393.522 189.334 11:9019190:A:T;rs61876274 32631 3.03533e-05 0.040864 0.0460954 0.050281
ENSG00000175352 4821 1.04396 343.064 184.315 11:8878803:C:T;rs2568055 -146794 4.8834e-05 0.308549 0.0784922 0.0830414
ENSG00000184014 4658 1.06841 310.458 188.127 11:9112020:T:A;rs7484187 -174918 0.00137376 -0.0533368 0.681416 0.675115
ENSG00000166471 4583 1.03298 280.751 186.864 11:9295469:C:CT;rs34678242 -40859 4.5914e-08 -0.0853929 9.999e-05 0.000186569
ENSG00000205339 4613 1.05974 240.227 180.254 11:9007651:A:G;rs2742469 -398519 8.95004e-05 0.0377512 0.103463 0.104974
ENSG00000166478 4655 1.07931 225.306 174.682 11:10016587:CA:C;rs5789626 534720 0.00228196 -0.0363535 0.821165 0.815638
ENSG00000268403 4656 1.03134 201.729 174.299 11:9750658:C:T;rs431480 268647 0.00408931 0.161754 0.916667 0.919088
ENSG00000166483 4668 1.04913 264.133 181.258 11:9594238:A:T;rs201769158 -991 0.000537281 -0.0802481 0.414664 0.413582
ENSG00000243964 4602 1.05026 258.639 178.957 11:9568632:C:T;rs35283628 -59058 0.00105932 0.420696 0.636364 0.620663
ENSG00000239470 4637 1.03624 369.897 193.226 11:9379486:C:CA;rs34918095 -302461 0.00106652 0.1394 0.623676 0.626081
ENSG00000133789 4643 1.02914 294.611 185.364 11:8758114:T:C;rs10769947 -927511 5.26286e-05 0.0577428 0.0753925 0.0760401
ENSG00000246273 4747 1.00153 290.394 185.962 11:9578761:A:G;rs72854168 -201079 0.00393758 0.127622 0.942561 0.940941
ENSG00000254719 5200 1.03676 458.206 195.143 11:9323647:G:A;rs9943598 -970160 0.00141597 0.176822 0.768227 0.774685
ENSG00000133812 5210 1.07925 421.283 187.868 11:10277058:G:C;rs10770105 -38697 1.78226e-11 0.118117 9.999e-05 1.75664e-07
ENSG00000254554 5256 1.04912 400.105 186.447 11:9790088:G:A;rs12788348 -535164 0.000123721 -0.336234 0.192611 0.183707
ENSG00000148926 5258 1.041 453.233 191.534 11:9944856:A:AAAC;rs201919210 -381372 2.25015e-05 0.179236 0.039796 0.0437971
ENSG00000133805 5270 1.05239 463.796 191.477 11:9882346:A:G;rs360159 -447515 7.52647e-05 -0.0727962 0.115456 0.119445
ENSG00000255823 5512 1.03003 542.943 193.801 11:10688520:A:G;rs10840465 157796 5.82268e-06 0.314898 0.0140986 0.0155893
ENSG00000110315 5611 1.04656 553.787 193.936 11:10643512:G:C;rs34988160 80734 3.34037e-05 0.0732629 0.0661934 0.0668259
ENSG00000177112 5611 1.03413 515.044 190.834 11:10563090:G:T;rs1462941 270 8.65429e-17 -0.768413 9.999e-05 8.67911e-12
ENSG00000133800 5668 1.02622 522.87 191.229 11:11402358:T:C;rs76057942 769121 0.000263927 -0.344901 0.368692 0.364286
ENSG00000072952 5642 1.04055 584.354 194.861 11:11402358:T:C;rs76057942 686822 6.55403e-05 -0.181144 0.121011 0.12178
ENSG00000198730 5439 0.975004 544.92 193.609 11:10710742:A:AT;rs77700346 -61793 0.00098619 0.0422797 0.764706 0.761947
ENSG00000110321 5442 1.08123 536.483 190.158 11:11410588:A:G;rs7931994 579930 0.00133992 0.0220308 0.838358 0.838137
ENSG00000246308 5443 1.03273 541.389 192.267 11:11680935:G:A;rs7480726 850090 0.00142207 -0.364533 0.859966 0.851856
ENSG00000247271 5481 1.04382 604.028 195.042 11:10886387:A:G;rs72858342 6580 2.99694e-07 -0.133486 0.00109989 0.00111972
ENSG00000236287 5481 1.01134 713.69 201.99 11:11138190:G:A;rs11043102 257846 0.00148778 0.0262557 0.885841 0.878375
ENSG00000170242 5758 1.0525 773.839 197.907 11:12726194:C:T;rs73421952 863223 3.42644e-05 -0.0506384 0.0771923 0.080238
ENSG00000050165 5788 1.02309 673.106 191.613 11:12010705:A:C;rs6485347 -20612 5.60817e-08 0.807848 0.00039996 0.000425591
ENSG00000133816 5807 1.03723 721.536 196.35 11:12944507:G:T;rs2955252 828963 0.000297639 0.108121 0.444691 0.442447
ENSG00000133808 5769 0.998613 833.96 203.952 11:12514902:CA:C;rs11286221 217274 0.000337049 -0.177738 0.470837 0.468827
ENSG00000197702 5543 1.0322 644.88 196.53 11:12398611:T:C;rs4757405 -122 0.000230392 0.339813 0.340245 0.340766
ENSG00000251381 5474 1.06648 527.076 192.865 11:13010975:A:G;rs61878848 -121 2.06584e-42 3.28997 9.999e-05 4.08518e-35
ENSG00000133794 5241 1.04784 433.846 192.12 11:13288885:A:C;rs61882109 -9315 2.28852e-07 -0.0590486 0.00049995 0.000728973
ENSG00000148925 4870 1.03794 372.473 191.387 11:13480679:C:T;rs307244 -4166 2.98903e-20 -0.108508 9.999e-05 5.36656e-15
ENSG00000197601 4499 1.04931 271.074 185.477 11:13362291:T:C;rs16912751 -327927 0.00148953 0.0464334 0.688446 0.680815
ENSG00000152268 4333 1.01875 278.31 191.398 11:13949093:A:AC;rs34211092 -34822 2.18314e-13 -0.364328 9.999e-05 4.7277e-09
ENSG00000133818 3799 1.03069 258.975 193.248 11:14330260:C:T;rs2915407 -55793 1.00956e-12 0.129911 9.999e-05 1.04478e-08
ENSG00000129083 3825 1.06774 243.881 188.376 11:14485404:T:C;rs2597201 -36170 2.03092e-17 0.0645147 9.999e-05 7.09021e-13
ENSG00000129084 3642 1.09325 210.363 182.939 11:13918555:G:GT;rs34748268 -746627 0.00456099 0.0383794 0.894549 0.899653
ENSG00000152270 3642 1.03907 228.532 186.921 11:14715120:C:A;rs74961771 49850 8.98116e-06 -0.116135 0.0116988 0.0123299
ENSG00000186104 3700 1.04147 232.989 187.259 11:14562326:G:T;rs2053874 -351473 0.000954298 -0.0633413 0.480557 0.476784
ENSG00000188487 3477 1.02725 221.684 190.293 11:15525276:T:C;rs7124172 391305 0.000188376 -0.451787 0.136805 0.135495
ENSG00000254789 3610 1.0536 201.647 184.101 11:15585994:C:G;rs2068036 -57944 7.06691e-12 -0.775253 9.999e-05 8.0811e-08
ENSG00000110696 3855 1.03501 277.045 191.184 11:17475443:G:A;rs2073585 840763 0.00051254 0.0227391 0.344578 0.337871
ENSG00000110693 3931 1.10704 243.533 182.758 11:17591961:C:T;rs10832802 830822 0.00316354 -0.286937 0.858491 0.858102
ENSG00000244398 3785 1.05247 257.683 186.639 11:16909948:C:G;rs115277484 -86613 0.000924845 0.0810154 0.505556 0.503836
ENSG00000166689 3731 1.05772 287.495 191.534 11:16973720:C:G;rs4756877 -62271 4.80021e-06 0.223875 0.00549945 0.00666439
ENSG00000272034 3826 1.02775 274.868 189.808 11:17047803:C:CT;rs71047523 -48489 8.30946e-05 -0.189961 0.0885911 0.0877283
ENSG00000110700 3831 1.05238 266.869 188.037 11:17234004:G:A;rs79427103 134669 1.21066e-16 0.156817 9.999e-05 5.75333e-12
ENSG00000011405 4264 1.04013 282.266 187.304 11:17280948:AT:A;rs67578576 51417 8.38347e-05 0.0477848 0.0940906 0.0957878
ENSG00000070081 4264 1.03253 286.673 188.511 11:17239611:A:AT;rs11379057 9910 5.6942e-10 -0.0919785 9.999e-05 4.14249e-06
ENSG00000188211 4346 0.982755 312.923 191.004 11:17308273:T:C;rs214108 -65001 0.00121615 -0.174307 0.649578 0.64866
ENSG00000260196 4348 1.05841 324.995 189.887 11:16896900:AT:A;rs10710066 -505297 0.00039813 0.218037 0.325528 0.323284
ENSG00000129158 4842 1.04386 348.079 186.379 11:18159254:A:G;rs4274188 124544 0.000497593 -0.0530194 0.43865 0.438406
ENSG00000129167 4787 1.04819 343.297 187.022 11:18094243:C:T;rs16934918 30269 7.56201e-13 -0.532957 9.999e-05 1.66441e-08
ENSG00000166788 4894 1.05672 347.845 186.176 11:18127558:C:CCGG;rs148650821 -81 3.02009e-07 -0.106709 0.0009999 0.00100324
ENSG00000110756 5041 1.03981 406.951 189.143 11:18367619:A:G;rs4150635 23873 9.1263e-16 -0.105163 9.999e-05 5.75901e-11
ENSG00000110768 5042 1.05626 441.422 191.455 11:18350898:C:G;rs4150550 7055 3.10963e-07 0.0394723 0.00039996 0.000953943
ENSG00000134333 5009 1.00252 441.497 192.594 11:18477857:C:A;rs2721121 61921 0.000174629 -0.0577538 0.234866 0.235764
ENSG00000166796 5034 1.03824 431.902 190.011 11:18437487:T:C;rs56033711 3632 4.39109e-47 3.07156 9.999e-05 9.28002e-38
ENSG00000256464 5079 1.0152 494.392 195.538 11:17604300:T:A;rs10832807 -908203 0.000591171 -0.381057 0.542547 0.534316
ENSG00000074319 5106 1.0864 399.385 186.469 11:19455656:CA:C;rs34790501 906876 0.000871703 -0.0327043 0.641256 0.63704
ENSG00000151116 5157 1.03158 458.883 193.88 11:18614896:CT:C 4601 2.19557e-06 -0.0712695 0.00469953 0.00557228
ENSG00000179119 5155 1.00394 494.166 199.959 11:19221755:T:G;rs12276811 565416 0.00223566 0.0313135 0.884276 0.889386
ENSG00000151117 5130 1.03977 464.952 195.448 11:18327425:C:T;rs73432712 -387245 0.00092577 0.131694 0.64373 0.643723
ENSG00000179057 5088 1.00826 396.679 189.12 11:19271296:A:G;rs12277338 523518 0.000153657 0.456537 0.213889 0.213807
ENSG00000177054 5482 1.01411 559.587 197.365 11:19110777:T:C;rs4756988 -27870 1.9952e-06 0.0693966 0.00479952 0.00576002
ENSG00000129173 5260 1.03747 560.151 193.823 11:18698357:C:T;rs7941738 -564811 0.000663361 -0.286813 0.633144 0.624126
ENSG00000166833 5259 1.03677 560.936 193.902 11:19771433:A:G;rs7945964 399161 0.000200971 -0.339879 0.296593 0.292838
ENSG00000109854 5462 1.03238 573.284 191.872 11:20387062:A:G;rs11025535 1830 1.58463e-18 0.160609 9.999e-05 2.76344e-13
ENSG00000185238 5463 1.02538 563.491 192.639 11:20405135:C:T;rs16906210 -3942 0.00012938 -0.0627532 0.231338 0.224173
ENSG00000171714 5839 1.05882 363.98 187.428 11:22173786:C:T;rs77938093 -40937 9.4769e-08 -0.598885 0.00029997 0.000352039
ENSG00000148935 6652 1.02758 352.609 189.346 11:22646025:G:A;rs4447177 -1164 4.02035e-08 -0.461381 0.00029997 0.000186044
ENSG00000183161 6652 1.03275 347.447 188.782 11:22639663:G:A;rs11602066 -7725 4.7469e-05 0.0726205 0.0686931 0.0716386
ENSG00000246225 6436 0.998758 326.526 186.514 11:21924663:G:C;rs12295330 -926264 0.000371279 0.346213 0.360981 0.364552
ENSG00000198168 6434 1.05193 323.473 184.01 11:22850753:A:C;rs10833825 -1093 0.000258491 -0.0573749 0.284214 0.279287
ENSG00000109881 4173 1.05441 224.65 183.514 11:27738003:G:GACACAC;rs71050931 352587 0.00152299 0.191779 0.635556 0.632611
ENSG00000205213 3995 1.04821 208.785 183.311 11:27494096:C:G;rs7946851 -227 5.17014e-13 0.459555 9.999e-05 1.12079e-08
ENSG00000148943 3909 1.05753 202.369 182.262 11:27477864:A:AAC;rs35177044 -50457 3.32184e-09 -0.0890363 9.999e-05 1.62803e-05
ENSG00000245573 3909 1.0205 224.174 189.673 11:27615630:A:G;rs73430670 87244 0.000879475 -0.142927 0.438458 0.429867
ENSG00000240036 3712 1.05616 169.312 179.927 11:27952426:C:T;rs11522627 349198 0.00315602 0.113705 0.782031 0.77353
ENSG00000224411 3604 1.04294 184.595 188.195 11:27232242:G:A;rs11029868 -680339 0.00250571 0.288876 0.691776 0.676373
ENSG00000169519 3492 1.03198 163.749 184.225 11:28252946:T:G;rs11030255 123150 0.000111527 0.0927222 0.0794921 0.0801788
ENSG00000121621 3492 1.06459 163.297 183.063 11:27354487:G:T;rs11029955 -775369 0.00443024 0.110074 0.836257 0.828072
ENSG00000152219 3605 1.04355 201.979 186.469 11:30344883:G:C;rs11826681 284 1.03647e-39 -0.188154 9.999e-05 2.37476e-31
ENSG00000066382 3270 1.03545 165.636 185.217 11:30601733:CT:C;rs66528013 -6687 3.55617e-08 -0.540913 0.00029997 9.57931e-05
ENSG00000170946 3368 1.00915 280.423 195.82 11:30962530:G:A;rs158628 -428858 0.00260099 -0.0579137 0.78881 0.788446
ENSG00000148950 3440 1.048 259.73 189.673 11:31195306:A:AACAC;rs112606827 -335887 0.000903596 -0.0865788 0.464286 0.473855
ENSG00000109911 3441 1.06975 239.605 185.195 11:32442636:A:G;rs3858445 911338 0.000830696 0.0429909 0.462997 0.452582
ENSG00000049449 3472 1.04279 237.958 188.003 11:32143936:G:C;rs4922580 309996 5.17617e-15 -0.147122 9.999e-05 1.59447e-10
ENSG00000149100 3904 1.04956 321.451 191.489 11:32691195:C:T;rs1971452 85850 0.000256053 0.0257178 0.225857 0.224509
ENSG00000186714 4072 1.03796 311.456 187.225 11:32891402:A:G;rs184845827 75197 0.000334101 0.392194 0.304718 0.303692
ENSG00000135378 4127 1.03927 359.945 191.071 11:32823186:CAA:C;rs138956567 -28304 0.00206644 0.159579 0.832779 0.830996
ENSG00000060749 4157 1.02123 390.999 195.166 11:32579542:C:CT;rs11389353 -335183 0.000313013 0.0769743 0.293807 0.293955
ENSG00000121690 4158 1.03494 340.392 189.267 11:33075340:C:T;rs11032126 37929 5.1533e-13 0.302222 9.999e-05 1.15199e-08
ENSG00000176148 4148 1.04947 368.133 191.579 11:33072095:T:C;rs73487381 11131 3.51596e-46 0.329672 9.999e-05 9.01488e-38
ENSG00000247151 4105 1.03694 296.063 185.646 11:33571665:A:G;rs4755192 388461 0.000685786 -0.347364 0.478489 0.482993
ENSG00000176102 4107 1.05199 400.772 197.264 11:33873718:AC:A;rs34152324 689800 0.000389972 0.047581 0.320833 0.319188
ENSG00000110422 4128 1.06137 332.355 188.872 11:33381476:G:A;rs3847594 103257 0.000959963 -0.0441439 0.590909 0.583764
ENSG00000085063 4421 0.987746 293.71 178.653 11:33743429:A:T;rs3181283 -14563 2.38481e-06 -0.156424 0.0109989 0.0104453
ENSG00000110429 4460 1.04939 386.731 191.556 11:33736682:T:C;rs56399849 -59408 2.4391e-08 0.0598322 9.999e-05 9.33803e-05
ENSG00000135363 4680 0.998092 407.686 193.248 11:33906478:G:A;rs9282776 -7359 0.00051798 -0.0676027 0.467976 0.459084
ENSG00000135387 5096 1.07717 369.745 186.503 11:33330288:C:CT;rs35729613 -742943 0.000457931 0.0302344 0.424153 0.418974
ENSG00000135372 5124 1.02982 420.403 193.09 11:34628152:G:A;rs286938 501002 0.000144959 0.0404809 0.185645 0.183207
ENSG00000166016 5396 1.05595 424.777 188.703 11:34432237:CT:C;rs34828596 52681 4.05137e-08 0.259617 0.00039996 0.000186005
ENSG00000121691 5405 1.03169 427.487 190.293 11:34447586:T:G;rs11032695 -12887 1.4667e-14 0.246981 9.999e-05 6.57888e-10
ENSG00000135373 5585 1.05632 431.91 188.116 11:35368139:G:C;rs7934466 725498 8.80333e-05 -0.384282 0.140728 0.141044
ENSG00000110435 5370 1.07053 498.601 195.899 11:33958129:AAC:A;rs66942036 -979248 0.000283486 0.0477036 0.308665 0.306945
ENSG00000149089 5370 1.0479 428.365 190.958 11:34960175:T:C;rs12274383 22128 1.96061e-27 -0.169481 9.999e-05 2.87692e-21
ENSG00000255521 5446 1.07755 408.368 185.962 11:35052312:C:T;rs2553797 -107268 0.00140168 0.266923 0.80791 0.796439
ENSG00000026508 5448 0.974334 366.873 181.529 11:36101035:G:A;rs11033407 940617 0.000154161 0.0629883 0.262592 0.265171
ENSG00000251194 5486 1.06217 463.243 190.586 11:34624710:A:T;rs286951 -609388 4.68519e-06 -0.31747 0.00859914 0.0110679
ENSG00000166326 5199 1.01239 495.379 197.117 11:36109277:C:T;rs56310020 424923 0.000248541 -0.0610348 0.297209 0.292645
ENSG00000261355 5181 1.08398 394.486 187.033 11:35869257:C:T;rs6484799 33374 0.00181703 -0.0743879 0.841884 0.843687
ENSG00000179241 4826 1.02369 454.524 193.835 11:35943594:CA:C;rs35003595 -21938 1.38582e-05 -0.232419 0.0274973 0.0280779
ENSG00000196559 4829 1.05985 422.274 190.338 11:36286244:C:T;rs6484831 -8666 2.92636e-06 -0.348221 0.00539946 0.00680781
ENSG00000110442 4842 1.02247 505.183 199.001 11:36897397:T:C;rs59803780 586397 0.00119845 -0.0427619 0.732796 0.729892
ENSG00000135362 4816 1.06803 397.971 187.958 11:35901861:G:A;rs2137448 -415978 0.000704944 -0.0890492 0.566497 0.561502
ENSG00000175104 4693 1.00922 297.776 183.999 11:35947565:G:A;rs2063581 -584258 0.00223165 0.0370599 0.839061 0.848707
ENSG00000166349 4693 1.03841 410.499 193.429 11:36659452:A:G;rs180994955 127192 9.73286e-07 0.414025 0.00169983 0.00240747
ENSG00000166352 4729 1.0171 395.594 194.94 11:36626837:C:A;rs73437908 10785 9.61581e-06 -0.212704 0.0149985 0.0174787
ENSG00000166181 4679 1.05011 347.895 191.342 11:43044654:T:C;rs7103890 -288860 2.09812e-05 0.0245967 0.0269973 0.0307123
ENSG00000052841 4690 1.05776 330.391 186.39 11:42739266:G:T;rs61898802 -641217 0.000176455 -0.0343534 0.202181 0.198454
ENSG00000254577 4669 1.03382 353.058 190.293 11:42648208:CACTAG:C;rs72406135 -763626 0.000266357 0.205196 0.269231 0.267044
ENSG00000254463 4552 1.03197 282.122 179.025 11:44291595:C:T;rs1454070 803652 0.0053956 0.341209 0.974684 0.981781
ENSG00000149084 4547 1.04367 394.803 192.673 11:43849293:C:T;rs6485469 271306 1.79953e-51 0.348656 9.999e-05 2.31409e-42
ENSG00000166199 4459 1.0209 555.305 201.877 11:44296390:C:T;rs12795574 394028 0.00141867 0.0468885 0.775969 0.789825
ENSG00000213693 4436 1.04787 422.937 188.996 11:43208650:G:C;rs1826804 -710357 7.81785e-05 -0.251683 0.125313 0.12426
ENSG00000110455 4422 1.03912 483.098 192.504 11:44106715:T:A;rs3107276 19239 1.40664e-11 0.322983 9.999e-05 1.84254e-07
ENSG00000151348 4417 1.01356 491.19 194.557 11:44155283:G:A;rs11600929 38183 7.48185e-10 -0.0953319 9.999e-05 6.75944e-06
ENSG00000085117 4440 1.02922 555.105 197.636 11:44554451:C:A;rs7938520 -31527 0.000167937 -0.0683378 0.22964 0.230731
ENSG00000255079 4450 1.04192 504.701 193.846 11:44712856:A:G;rs58794005 -4996 0.000479236 -0.505807 0.483108 0.482456
ENSG00000157570 4454 1.01991 530.376 195.391 11:44718749:T:C;rs35835297 -29267 6.6941e-11 -0.215097 9.999e-05 7.78737e-07
ENSG00000175274 4349 1.03523 421.168 186.954 11:45629910:C:T;rs11819930 657069 0.00126867 -0.144313 0.790679 0.783531
ENSG00000019485 4072 1.04841 469.139 195.572 11:44117409:G:T;rs58861092 -998156 0.000781555 0.174876 0.581639 0.587544
ENSG00000254427 3971 1.03848 382.566 189.616 11:45389464:C:T;rs1868910 12541 1.00529e-08 0.471042 0.00019998 5.50237e-05
ENSG00000181830 3256 1.03167 287.782 190.349 11:45827350:A:G;rs3808976 1726 8.06009e-14 0.108687 9.999e-05 1.85644e-09
ENSG00000121671 3165 1.04388 273.262 187.947 11:46276029:G:A;rs4409794 407359 0.00274773 -0.0479363 0.841884 0.839592
ENSG00000121653 3088 1.05919 225.217 182.341 11:45870743:T:C;rs4756032 -36460 8.54978e-17 0.891921 9.999e-05 7.5477e-12
ENSG00000121680 3070 1.01832 248.884 190.586 11:46271421:CT:C;rs112694534 331057 0.00059819 0.0570843 0.354336 0.356797
ENSG00000165905 3062 1.02211 207.116 183.672 11:45705703:C:G;rs11038616 -237470 0.0101488 -0.104657 0.985236 0.989346
ENSG00000135365 2780 1.03915 138.655 174.4 11:46006737:G:A;rs1125291 -136249 0.00389666 0.0380241 0.798883 0.806051
ENSG00000149091 2633 1.06326 153.417 180.39 11:46724289:C:G;rs4297419 369833 4.5728e-07 0.0518026 0.00049995 0.000819113
ENSG00000110492 2670 1.05487 152.743 179.916 11:45413385:T:C;rs10838460 -988922 0.000362495 0.212984 0.206264 0.201634
ENSG00000244313 2713 1.03988 154.885 182.262 11:45471823:A:AT;rs5791681 -978878 0.000261386 -0.134152 0.156333 0.154098
ENSG00000110497 2612 1.03925 131.014 177.006 11:45711140:T:C;rs2593748 -904536 0.000166675 -0.0544774 0.105136 0.109866
ENSG00000175224 2589 1.06834 130.535 178.01 11:47303275:T:C;rs326217 664448 0.000502362 0.0315657 0.228643 0.227362
ENSG00000180423 2590 1.04075 145.604 184.608 11:46933152:T:A;rs7131632 293692 3.54405e-05 0.121239 0.0251975 0.0268101
ENSG00000175220 2543 1.01441 133.784 184.992 11:47507712:CA:C;rs375593179 785546 0.0005887 0.0389832 0.248202 0.239714
ENSG00000175213 2543 1.07831 127.134 178.123 11:47654666:C:CT;rs11394531 932297 0.00289995 0.0739785 0.655534 0.649435
ENSG00000175216 2504 1.04393 115.459 180.142 11:47429245:T:A;rs7107726 561397 0.00422492 -0.0391368 0.721702 0.7229
ENSG00000149179 2549 1.06497 110.667 177.186 11:46728971:T:G;rs58561056 -229270 9.09959e-05 0.121949 0.0485951 0.0533797
ENSG00000270060 2544 1.02726 105.612 178.506 11:46360002:C:T;rs148757755 -831113 0.00155241 0.162588 0.429614 0.423341
ENSG00000149182 2544 1.03948 115.849 181.879 11:46707226:CT:C;rs34418008 -491451 0.000601868 0.0362751 0.228487 0.221334
ENSG00000134574 2608 1.04658 105.958 178.01 11:47191238:G:A;rs2867972 -45256 0.000901268 -0.047771 0.293979 0.294684
ENSG00000025434 2678 1.05459 106.689 177.942 11:47347688:TG:T;rs11341424 77836 9.09899e-09 -0.153049 9.999e-05 2.7903e-05
ENSG00000134575 2676 1.03126 99.1881 175.652 11:47354068:G:A;rs3729802 83610 2.35964e-15 -0.143528 9.999e-05 2.52054e-10
ENSG00000110514 2702 1.03761 99.1712 176.51 11:47958070:CA:C;rs201014035 667357 7.09823e-05 0.056786 0.039796 0.0439763
ENSG00000134571 2826 1.036 97.7187 178.078 11:47437403:C:T;rs2293578 63149 7.19764e-11 -0.239444 9.999e-05 6.25352e-07
ENSG00000066336 2854 1.04604 112.153 185.127 11:47658513:G:GT;rs11393379 258385 0.036249 0.0514535 0.999002 0.99902
ENSG00000165915 2903 1.03445 97.8696 177.48 11:47501888:C:T;rs57680742 73204 4.12664e-08 -0.117733 9.999e-05 0.000109344
ENSG00000255197 2909 1.04569 96.2132 176.205 11:47458069:AT:A;rs10570981 27327 0.000101431 -0.10916 0.0519948 0.0555529
ENSG00000165916 2935 1.01635 96.9059 178.912 11:48344489:A:G;rs12802967 896495 0.000599591 0.0588885 0.214945 0.211351
ENSG00000165917 2964 1.03209 101.78 177.965 11:48089315:C:T;rs11039509 618584 0.0107663 0.203205 0.923432 0.921511
ENSG00000213619 3318 1.03358 96.8022 176.645 11:47393218:T:TA;rs202084665 -193671 5.5629e-05 -0.0521318 0.0325967 0.0357657
ENSG00000110536 3318 1.05009 90.4128 172.923 11:47650138:AT:A;rs11336868 63155 3.11905e-08 0.124436 9.999e-05 9.65164e-05
ENSG00000149187 3319 1.03905 94.3409 176.363 11:47050534:G:T;rs6485722 -536588 0.000267032 0.0308998 0.113069 0.116398
ENSG00000123444 3384 1.09131 91.0733 170.52 11:47909442:CA:C;rs11306809 308874 0.00523311 -0.039082 0.759484 0.750606
ENSG00000109919 3515 1.04844 93.7083 175.472 11:47378525:TCA:T;rs145440922 -285651 0.000847132 0.0310726 0.271716 0.268308
ENSG00000165923 3647 1.02013 99.9112 180.232 11:47571855:G:A;rs7944532 -165087 2.53733e-07 0.151192 0.00019998 0.00045218
ENSG00000200090 3666 1.01522 92.1978 177.931 11:48676598:C:A;rs7294262 928053 0.000162385 0.159723 0.0784922 0.0792238
ENSG00000109920 3751 1.00909 84.4685 173.769 11:46818066:T:TA;rs144325929 -970930 0.00365528 -0.047801 0.644144 0.627211
ENSG00000030066 3885 1.01249 96.6174 177.739 11:47905947:C:CT;rs34620799 35839 0.000303068 -0.0305422 0.134924 0.133947
ENSG00000149177 4121 1.01825 111.502 182.431 11:47669665:T:C;rs12787646 -332449 9.86911e-05 -0.0827564 0.0516948 0.0552388
ENSG00000149115 4180 1.04501 176.861 180.379 11:57212414:C:T;rs35947552 119987 0.00034512 -0.103832 0.223089 0.223824
ENSG00000149136 4201 1.0066 206.344 191.037 11:56410513:TAA:T;rs368697079 -692839 0.00239877 0.0375124 0.69659 0.694925
ENSG00000134802 4263 1.10848 159.903 175.167 11:57175798:G:A;rs3781889 -19256 0.00112953 0.0539301 0.486868 0.470217
ENSG00000149150 4253 1.05941 164.55 177.209 11:56394443:TTG:T -888817 6.61414e-05 -0.0815638 0.0618938 0.0631734
ENSG00000134809 4245 1.03258 152.246 173.983 11:57266949:C:G;rs1001956 -31328 1.31231e-17 -0.277831 9.999e-05 8.4074e-12
ENSG00000156587 4156 1.0361 154.176 173.509 11:57799371:G:C;rs1374570 463613 0.000568346 -0.0628783 0.346008 0.336809
ENSG00000149131 4142 1.05501 164.707 178.224 11:57141120:C:T;rs1867127 -223741 0.000119444 -0.242336 0.0986901 0.09824
ENSG00000172409 4171 0.99198 166.893 180.807 11:56731283:CT:C;rs34516646 -685183 0.00199532 0.0443802 0.638393 0.652834
ENSG00000166793 4175 1.03711 188.777 185.477 11:56817297:G:A;rs532025 -600121 5.29064e-05 -0.324809 0.0464954 0.0475655
ENSG00000156599 4215 1.04472 167.14 179.6 11:57457149:AT:A;rs10561191 21929 0.000129415 0.0403348 0.10474 0.103958
ENSG00000156603 4248 1.04234 173.122 180.457 11:57727854:T:TA;rs34437401 248160 3.09396e-05 -0.095406 0.0309969 0.0337146
ENSG00000213593 4250 1.06271 163.121 177.288 11:56732759:G:A;rs201212084 -747314 0.0052449 -0.033121 0.886625 0.897151
ENSG00000211450 4179 1.01796 190.194 186.063 11:57205437:G:A;rs2903225 -303389 0.00136397 0.0694456 0.537305 0.530639
ENSG00000198561 4160 1.0607 164.119 179.544 11:57592518:A:G;rs523739 71802 5.55882e-11 0.133849 9.999e-05 5.3126e-07
ENSG00000254589 4524 1.10204 149.052 175.698 11:57828811:CATT:C;rs36091536 -181759 0.00594742 0.296562 0.895349 0.900033
ENSG00000255299 4592 1.06203 144.91 179.352 11:57762711:C:T;rs28778122 -510521 0.000844012 0.2528 0.364398 0.349348
ENSG00000110031 4547 1.06479 139.156 178.472 11:59240474:G:A;rs7126271 894780 0.00561159 0.0297982 0.862931 0.863467
ENSG00000186660 4550 1.05158 135.948 177.953 11:58249270:CT:C;rs60188075 -97315 0.00345971 0.0229853 0.744238 0.738016
ENSG00000242689 4497 1.05519 125.743 176.916 11:58776177:C:T;rs567224 386030 0.00786207 -0.1776 0.909173 0.913746
ENSG00000254717 4461 1.04718 133.938 177.581 11:59065162:C:T;rs1945589 419386 0.000261689 0.226486 0.152731 0.151996
ENSG00000156689 4427 1.03117 142.756 181.405 11:58607580:G:GAA;rs34626559 -64109 1.56072e-14 -1.1803 9.999e-05 7.49162e-10
ENSG00000254877 4308 1.04708 137.365 179.036 11:59546304:CT:C;rs112512362 810539 0.00128939 -0.395372 0.451511 0.447961
ENSG00000254786 4279 1.02454 147.471 183.165 11:58883915:T:G;rs10437720 116752 8.85636e-06 0.232695 0.010099 0.00992603
ENSG00000255240 4191 1.02833 156.316 184.349 11:58725193:G:C;rs58848038 -100940 9.05931e-13 0.300418 9.999e-05 1.66641e-08
ENSG00000189057 4211 1.04354 167.538 185.465 11:58929387:C:T;rs517845 54728 0.000109679 -0.179814 0.0746925 0.0750005
ENSG00000166801 4167 0.993703 141.206 180.345 11:58910366:T:TTCGCTC;rs113319974 144 1.8003e-11 -0.13968 9.999e-05 4.50621e-07
ENSG00000245571 4166 1.04048 156.721 183.503 11:58927228:G:C;rs12223085 16739 3.60201e-08 0.159883 9.999e-05 9.85201e-05
ENSG00000110042 4131 1.04697 149.66 182.33 11:59002376:T:TA;rs35405046 63472 1.51811e-05 0.117804 0.0105989 0.0146736
ENSG00000197629 4122 0.997406 183.971 191.128 11:59439095:G:T;rs12287696 458670 0.00242529 -0.0536221 0.664234 0.659347
ENSG00000214797 4023 1.03553 156.119 184.044 11:59649737:AT:A;rs200835564 598230 0.000276066 -0.263713 0.156872 0.155026
ENSG00000254704 4019 1.08885 132.251 175.292 11:58338815:AAAAT:A;rs59215664 -718145 0.00612556 0.237505 0.883495 0.879975
ENSG00000110048 4223 1.05948 196.141 183.672 11:59365027:T:TC;rs34238846 -18591 0.000864144 0.0319202 0.426139 0.414554
ENSG00000255139 4220 1.06712 203.857 185.014 11:59361787:AT:A;rs3216084 -22116 0.00233059 0.246961 0.720662 0.708422
ENSG00000166889 4151 1.01188 158.567 177.784 11:60097777:TTTAA:T;rs371896075 661323 0.00146349 0.0474521 0.574957 0.561408
ENSG00000166900 4123 1.06298 197.918 189.774 11:60384836:AT:A 903906 0.00382028 0.0645592 0.8008 0.807635
ENSG00000254477 4145 1.03246 185.625 184.529 11:60372274:A:AAT 849825 5.17566e-05 -0.268177 0.0489951 0.0483744
ENSG00000166902 4151 1.03346 222.094 190.293 11:60226330:TA:T;rs36092420 647984 0.00055916 0.0399962 0.319502 0.305416
ENSG00000134827 4060 1.05245 220.17 186.199 11:59773710:C:T;rs529192 139661 5.38458e-06 -0.258304 0.00609939 0.00745931
ENSG00000149516 3954 1.06756 227.418 184.36 11:59820327:G:A;rs4939307 -3734 0.000626871 0.227126 0.371291 0.369574
ENSG00000149534 3980 1.04231 259.269 189.458 11:59858036:C:G;rs2847663 2301 7.52795e-05 0.26136 0.0717928 0.0741953
ENSG00000254952 4059 1.03264 297.005 194.478 11:59932006:G:GTGACAGAGCAAGAC 3710 8.68633e-15 0.443061 9.999e-05 1.594e-10
ENSG00000110077 4027 1.01055 271.038 191.398 11:59957092:C:T;rs636147 4952 2.88106e-07 0.0965091 0.00049995 0.000755355
ENSG00000214787 4024 1.06319 261.295 187.507 11:59830103:A:G;rs481950 -180459 0.000164896 0.140717 0.142857 0.143642
ENSG00000110079 4006 1.03888 281.712 190.383 11:60070176:A:G;rs6591561 22161 3.22038e-07 0.318159 0.00089991 0.000744113
ENSG00000166927 3948 1.05623 253.161 186.052 11:60144810:C:A;rs4290253 -1146 2.65145e-12 -0.197139 9.999e-05 3.43859e-08
ENSG00000166928 3949 1.04994 268.564 188.691 11:60158649:G:A;rs6591578 12645 4.62584e-07 0.194537 0.00049995 0.00099032
ENSG00000156738 3919 1.01555 248.746 188.387 11:59778323:AC:A;rs60171181 -444903 0.000414715 -0.100353 0.284214 0.293229
ENSG00000110104 3920 1.04146 300.187 189.109 11:60018916:TA:T;rs34862992 -590629 0.000647437 0.0585237 0.433146 0.437004
ENSG00000183134 3952 1.04901 324.412 192.752 11:60626627:C:A;rs494417 3182 2.84676e-06 -0.135407 0.00389961 0.00470377
ENSG00000110107 4027 1.05745 281.991 185.15 11:60663878:G:C;rs4938990 -10183 0.000228407 -0.0359277 0.21875 0.216276
ENSG00000257052 4027 1.03416 292.292 186.988 11:60760530:C:T;rs11230553 86268 0.000779049 0.334343 0.512807 0.503783
ENSG00000110108 4028 1.03027 341.264 195.188 11:60660157:C:A;rs7116665 -21190 0.0004978 -0.0402915 0.365863 0.360003
ENSG00000110446 4081 1.02578 299.858 188.285 11:61288670:G:A;rs2908205 568667 7.0205e-05 0.0827747 0.0847915 0.088454
ENSG00000013725 4108 1.0229 338.187 192.605 11:60177325:CTATGTCACTTAGGCTACAGTGGCACAAGATCA:C;rs139352971 -561791 9.07994e-06 0.100908 0.0139986 0.0153906
ENSG00000110448 4162 1.04328 321.895 188.071 11:60848143:T:C;rs3016176 -21725 6.19208e-06 0.0839955 0.0116988 0.0119057
ENSG00000167987 4279 1.05873 335.768 188.116 11:60844730:T:C;rs73482288 -84360 0.000290798 0.100217 0.277055 0.277772
ENSG00000167992 4409 0.998987 347.061 192.538 11:60998068:T:G;rs370061095 -64829 0.000697616 -0.713775 0.49801 0.496067
ENSG00000149476 4397 1.06435 322.084 186.514 11:61863319:C:T;rs61895466 762636 0.000710802 -0.0517727 0.501754 0.502059
ENSG00000167986 4388 1.00088 338.481 189.864 11:61809326:A:C;rs259879 699257 0.000305872 -0.03199 0.29988 0.302791
ENSG00000149483 4400 1.04384 360.321 190.519 11:60722965:A:T;rs117490339 -406509 0.000179594 0.0736016 0.202755 0.197443
ENSG00000162144 4399 1.01988 314.596 185.657 11:60362312:C:T;rs4939418 -767460 0.00124984 -0.045771 0.691776 0.692567
ENSG00000187049 4420 1.02181 353.315 191.703 11:61885073:A:C;rs2264278 725913 0.000143926 0.083759 0.169145 0.164658
ENSG00000256591 4481 1.01935 291.668 180.739 11:62120815:C:CT;rs35136967 924122 0.000593582 -0.30675 0.486868 0.492897
ENSG00000149532 4484 1.03956 412.329 196.993 11:60205873:A:T;rs150553169 -991631 0.00138097 0.0511463 0.718077 0.712643
ENSG00000167985 4484 1.02838 373.33 193.124 11:61717607:C:T;rs972354 520092 0.00321028 -0.0708086 0.920037 0.925317
ENSG00000240823 4487 1.01789 292.292 183.334 11:61287534:G:C 75931 0.00342651 0.511779 0.935514 0.92956
ENSG00000162148 4544 1.07728 334.509 184.777 11:60695301:C:A;rs575123 -553292 0.000165056 0.110913 0.195241 0.193268
ENSG00000134780 4236 0.950945 425.419 201.065 11:62374328:CA:C 926422 0.00386605 -0.162363 0.955153 0.955131
ENSG00000124920 4169 1.02854 340.371 188.488 11:61521446:C:A;rs520987 1331 1.97697e-07 -0.47653 0.00059994 0.000724761
ENSG00000168496 4156 1.01552 295.427 183.977 11:60721699:T:G;rs10792299 -838411 0.000113146 -0.079418 0.151254 0.150319
ENSG00000134825 4157 1.04958 311.294 184.62 11:61514085:C:T;rs2852786 -46190 0.000618858 -0.0629102 0.484043 0.475208
ENSG00000134824 4157 1.01792 313.91 186.932 11:61600327:G:A;rs174573 39874 2.80774e-30 1.02147 9.999e-05 1.06654e-22
ENSG00000149485 4075 1.04797 340.763 191.049 11:61567753:C:A;rs174544 -29038 1.05217e-06 0.185398 0.00129987 0.0022876
ENSG00000221968 3990 1.05139 287.875 183.796 11:61648227:AT:A;rs11353704 -11297 7.08595e-05 0.11728 0.0924908 0.0939205
ENSG00000167995 3917 1.03031 307.865 188.173 11:61722212:G:T;rs2736594 4918 6.52591e-08 0.192081 0.00039996 0.000258056
ENSG00000167996 3932 1.02402 312.836 189.549 11:61428751:GC:G;rs144135492 -306382 0.000334537 -0.0588601 0.304997 0.29352
ENSG00000269089 3932 1.00048 286.034 186.232 11:62680907:A:G;rs112127607 945453 0.000723287 -0.383717 0.502006 0.498063
ENSG00000149503 4021 1.03242 302.175 189.898 11:61888275:C:G;rs11230911 -3171 4.54314e-06 -0.0798283 0.00719928 0.00826434
ENSG00000162174 4183 1.04712 284.955 186.199 11:62134796:T:C;rs35105438 29875 3.87416e-14 0.169856 9.999e-05 1.24259e-09
ENSG00000124942 4381 1.00536 336.796 192.594 11:62810617:C:T;rs10897320 486909 0.00155176 0.0733869 0.73226 0.726466
ENSG00000149016 4369 1.10014 256.81 180.209 11:61471134:A:G;rs2511229 -888516 0.00122566 -0.0651151 0.647477 0.629425
ENSG00000149480 4382 1.05693 272.476 183.458 11:62394881:A:G;rs7949030 25568 0.000954456 0.0312384 0.572 0.562162
ENSG00000149489 4386 1.00886 325.123 192.007 11:62380119:C:G;rs12798970 924 0.000192172 -0.198175 0.199244 0.193947
ENSG00000149499 4384 1.02556 295.147 187.045 11:62380119:C:G;rs12798970 -119 8.09445e-17 -0.104798 9.999e-05 1.04115e-11
ENSG00000149541 4405 1.04052 306.488 187.518 11:62441141:C:CT;rs36018053 51493 2.11891e-10 -0.0876274 9.999e-05 1.89877e-06
ENSG00000089597 4358 1.04425 287.739 187.733 11:61721358:AAAAC:A;rs140451862 -692747 0.00189414 0.0447981 0.761217 0.756944
ENSG00000185085 4355 1.03318 305.61 189.447 11:62412944:C:T;rs11231172 -7831 2.98844e-11 0.14422 9.999e-05 3.29024e-07
ENSG00000214756 4340 0.977603 248.194 179.33 11:62248576:G:T;rs12290042 -184206 2.73975e-12 -0.656546 9.999e-05 2.62291e-07
ENSG00000204922 4332 1.13221 249.177 176.183 11:61897197:C:T;rs1792944 -540549 0.000654733 0.0651989 0.483575 0.456987
ENSG00000162194 4332 1.0542 276.046 183.503 11:62430659:T:A;rs597259 -9069 1.1199e-14 -0.103827 9.999e-05 5.2691e-10
ENSG00000162191 4321 1.09537 245.44 176.634 11:61811917:C:T;rs259872 -634651 0.00200017 0.0325203 0.796975 0.790581
ENSG00000162188 4299 1.01442 288.543 188.421 11:61724003:C:T;rs195163 -751128 0.00041952 0.384094 0.336019 0.334713
ENSG00000168000 4298 1.0035 297.971 188.263 11:63341101:C:CA;rs34812823 863783 0.00255254 0.0891853 0.848305 0.854583
ENSG00000214753 4279 1.04499 295.593 187.947 11:61946329:G:A;rs34147856 -548493 7.32892e-05 0.0551281 0.0850915 0.0867018
ENSG00000234857 4279 1.02834 293.584 187.451 11:63165375:CA:C;rs137942940 670518 0.000222519 -0.213327 0.218321 0.217092
ENSG00000162222 4279 1.04172 261.817 181.292 11:62479987:AGAG:A;rs34568019 -15555 4.52326e-08 -0.0618549 0.00049995 0.000234678
ENSG00000185670 4239 1.03231 333.494 192.402 11:61680870:T:C;rs540613 -840791 0.00316686 0.0754902 0.895349 0.901377
ENSG00000168002 4229 1.04814 231.6 177.739 11:62198701:G:C;rs11231087 -330316 0.00131991 0.0261727 0.674983 0.656947
ENSG00000162227 4215 1.11272 293.564 186.469 11:61819450:T:A;rs259888 -719326 0.000811003 0.0612064 0.49165 0.485984
ENSG00000269176 4232 0.977397 315.07 193.169 11:62022442:C:A;rs10897242 -531816 0.00325925 0.170499 0.90099 0.899654
ENSG00000185475 4233 1.03491 308.792 190.71 11:61675644:T:C;rs174477 -879244 0.000616602 -0.0616334 0.423793 0.421544
ENSG00000168569 4245 1.04819 283.329 186.379 11:62619629:G:A;rs4034 60135 1.76505e-06 -0.115353 0.00259974 0.0038099
ENSG00000162231 4265 1.07572 280.601 183.796 11:61812396:G:A;rs7948773 -761379 0.000623913 0.0567521 0.446277 0.437312
ENSG00000162236 4303 0.996166 300.009 190.857 11:61928656:G:A;rs144045115 -670905 0.00150673 0.0271127 0.691776 0.694498
ENSG00000256690 4303 1.03873 283.949 185.95 11:62472547:CT:C -127160 0.00630692 -0.479648 0.980411 0.981733
ENSG00000133316 4302 1.0309 293.33 187.992 11:62005286:A:G;rs12225531 -603996 0.000925197 0.0418729 0.555186 0.548136
ENSG00000255717 4288 1.08476 294.601 185.195 11:62620636:T:C;rs76076511 -2751 0.000190283 0.0615311 0.188619 0.185948
ENSG00000168003 4288 1.01305 294.857 187.575 11:62953284:C:T;rs10400396 329765 0.000383453 -0.0522838 0.327767 0.327875
ENSG00000168004 3512 1.04907 215.069 182.894 11:63284054:G:C;rs3781603 25387 5.81966e-06 -0.206138 0.00769923 0.00930249
ENSG00000133317 3524 1.04279 224.391 185.387 11:63179403:C:CA -94154 0.000264755 -0.125666 0.20296 0.19973
ENSG00000133321 3571 1.00088 211.646 184.969 11:63244674:C:G;rs6591806 -59608 0.00135952 0.0624641 0.58538 0.586083
ENSG00000133328 3590 1.05476 223.656 184.135 11:62565598:CA:C;rs34495263 -765258 5.55113e-05 -0.329285 0.0555944 0.05843
ENSG00000176485 3655 1.03593 239.058 187.597 11:63375490:C:G;rs586713 -8866 1.85482e-27 -0.411696 9.999e-05 6.35547e-21
ENSG00000184743 3646 1.02369 223.398 185.24 11:63388296:T:G;rs7931908 -51098 2.13843e-05 0.0675544 0.0258974 0.0284685
ENSG00000133318 3639 1.04611 235.39 186.627 11:63460811:T:C;rs500726 11892 4.89134e-09 0.086165 0.00019998 2.09594e-05
ENSG00000188070 3644 0.994331 245.104 189.628 11:63606309:G:T;rs61886103 70195 0.00261031 -0.101963 0.78881 0.794243
ENSG00000168005 3662 1.06631 213.845 180.751 11:63692327:A:ATTTTT;rs56204464 111466 0.00144448 0.060752 0.635556 0.618202
ENSG00000256280 3676 1.03437 204.387 180.807 11:63848524:T:G;rs2701546 246108 0.000290334 -0.282246 0.231659 0.22696
ENSG00000072518 3675 1.07837 291.129 193.722 11:64605082:C:T;rs11607234 998681 0.00443822 -0.0317834 0.915828 0.921684
ENSG00000110583 3712 1.0369 253.543 187.078 11:64633935:A:C;rs649208 927503 0.000937823 0.0513504 0.518922 0.505324
ENSG00000176340 3693 1.01683 258.911 189.943 11:64580323:A:T;rs149854953 838243 0.00107008 0.0514593 0.534152 0.534974
ENSG00000167770 3696 1.03629 243.746 186.717 11:63764302:G:C;rs7939571 10976 1.11463e-09 -0.0561772 9.999e-05 6.89961e-06
ENSG00000133315 3341 1.00162 220.188 185.996 11:63856635:A:G;rs12805664 -76944 0.00161275 -0.201805 0.643316 0.64247
ENSG00000168439 3340 0.931422 207.293 180.435 11:64803792:G:C;rs494837 851047 0.0107082 -0.0412734 0.997012 0.994655
ENSG00000149781 3316 1.03701 241.365 187.891 11:64149252:C:T;rs471584 175101 4.01468e-06 0.0598227 0.00419958 0.00636915
ENSG00000149761 3300 1.02161 241.859 188.522 11:63937223:C:G;rs73500126 -56191 0.000132578 -0.049326 0.119011 0.119595
ENSG00000149743 3299 1.02571 253.648 189.481 11:64233783:A:G;rs1003697 240056 0.00107109 0.0517245 0.533867 0.527946
ENSG00000110011 3291 1.02365 247.848 189.56 11:64018341:T:C;rs620818 20590 1.30947e-05 0.0951972 0.0155984 0.017494
ENSG00000256116 3294 1.0892 213.518 180.582 11:64981587:G:A;rs11605632 979762 0.00221853 -0.256535 0.745902 0.740033
ENSG00000173511 3293 1.05002 233.37 185.33 11:63044027:C:T;rs1152246 -957984 0.00203363 0.0503503 0.726943 0.720694
ENSG00000173486 3298 1.05448 248.693 188.24 11:64150060:CTTCT:C;rs371233640 141584 0.000172601 0.0665058 0.142552 0.141426
ENSG00000173457 3299 1.0882 222.572 181.552 11:63694275:T:G;rs145192830 -320139 0.000709789 -0.0922976 0.407905 0.40936
ENSG00000257086 3299 1.04889 219.846 183.92 11:63574508:C:T;rs2957205 -442459 6.05126e-05 0.291466 0.0608939 0.0632526
ENSG00000149782 3299 1.00998 264.593 192.628 11:64216413:G:C;rs894463 197417 0.000200693 -0.0542366 0.163991 0.162768
ENSG00000173264 3302 1.10777 203.399 175.269 11:64132208:CT:C;rs34398206 94673 0.00761606 0.051981 0.974684 0.979986
ENSG00000002330 3288 1.0522 298.465 195.628 11:64757504:G:C;rs574381 705327 0.00116216 -0.0634704 0.543726 0.543506
ENSG00000173153 3263 1.05784 217.557 182.003 11:63778845:G:A;rs56687142 -294200 0.00216438 -0.0344966 0.740933 0.738493
ENSG00000173113 3243 1.02698 244.929 188.612 11:64011854:C:T;rs11231727 -73703 6.33455e-07 -0.059858 0.00069993 0.00138633
ENSG00000126432 3243 1.03975 233.692 184.89 11:64583041:T:C;rs7948271 497480 5.74074e-06 -0.069922 0.00769923 0.00951799
ENSG00000236935 3242 1.02525 232.707 186.571 11:64110668:G:A;rs574835 13691 3.02259e-18 0.616116 9.999e-05 5.78121e-13
ENSG00000168071 3222 1.0277 294.484 194.861 11:64021605:G:A;rs12421615 -86091 0.000853066 -0.0548404 0.467539 0.46314
ENSG00000162302 3199 1.0301 242.066 187.552 11:64158706:G:A;rs692813 32085 4.00365e-20 0.115475 9.999e-05 1.18377e-14
ENSG00000231680 3168 1.02164 260.414 190.62 11:64158683:C:T;rs692842 -4621 1.99382e-31 0.47418 9.999e-05 2.66776e-24
ENSG00000181908 2998 1.05168 233.528 185.86 11:64158304:G:A;rs10897490 -58243 0.000875015 -0.10538 0.473734 0.460779
ENSG00000110076 3193 1.03856 236.29 186.932 11:65438384:C:CA;rs56295446 947723 0.000194952 -0.452899 0.1607 0.159885
ENSG00000068831 3241 1.00951 265.35 193.417 11:65139776:A:G;rs551523 626847 0.00137296 -0.0449516 0.596544 0.592169
ENSG00000068976 3252 1.05117 236.596 187.439 11:64667497:AT:A;rs35952373 139727 0.00114271 -0.0942594 0.527397 0.529147
ENSG00000168066 3267 1.03797 243.997 188.206 11:64289223:G:A;rs7118542 -257036 0.000546678 0.0294451 0.352341 0.33959
ENSG00000269038 3267 1.05501 204.997 181.416 11:65211019:G:C;rs11605125 664592 0.00155705 -0.241818 0.640435 0.623588
ENSG00000269290 3261 1.05095 220.963 180.57 11:64482947:G:C;rs521793 -70146 0.00116166 0.0882912 0.578278 0.57315
ENSG00000168067 3262 1.03967 215.452 183.514 11:64603844:A:ACTCACCCAC;rs71471960 33130 0.00175937 0.0451701 0.671362 0.666932
ENSG00000133895 3259 1.04539 243.119 188.06 11:64565240:C:T;rs582980 -13527 6.18837e-07 0.0754214 0.00109989 0.0012281
ENSG00000171219 3282 1.0385 233.246 185.443 11:64607369:C:G;rs4930682 -4673 5.7998e-05 -0.108686 0.0624938 0.0632183
ENSG00000110047 3288 1.1173 190.74 176.284 11:63958409:C:T;rs11601522 -697360 0.000951492 0.0509514 0.481019 0.471325
ENSG00000110046 3299 0.976326 277.174 195.572 11:64318408:G:A;rs79989216 -366315 0.00226753 -0.091353 0.750375 0.757455
ENSG00000068971 3300 1.03484 242.414 187.36 11:64793738:G:A;rs502333 108712 0.00157243 0.0599467 0.649157 0.644395
ENSG00000168070 3247 1.03563 240.518 187.124 11:64730793:A:C;rs7925178 -8765 1.90538e-10 1.10539 9.999e-05 1.49419e-06
ENSG00000168062 3255 0.987572 232.664 187.417 11:64777052:AAATAATAAT:A;rs56214548 12534 0.00322506 0.188722 0.846154 0.848434
ENSG00000213465 3266 1.0147 239.702 186.672 11:64751223:T:G;rs7937996 -30363 0.00108332 -0.0804274 0.540789 0.541903
ENSG00000110025 3268 1.00826 266.946 192.267 11:63851481:C:CCTAA;rs10652566 -943400 0.000644608 0.150162 0.377736 0.387066
ENSG00000168061 3293 1.03428 246.993 188.116 11:64808647:A:C;rs10160811 273 2.38606e-05 0.191245 0.0259974 0.02936
ENSG00000168060 3301 1.05113 237.921 185.612 11:64793278:C:T;rs10897543 -32744 2.08089e-05 0.095777 0.0236976 0.0262567
ENSG00000146670 3297 1.03194 226.595 185.014 11:65576317:G:A;rs1204771 724680 0.000465082 0.245135 0.31399 0.311022
ENSG00000162300 3296 0.990283 236.889 189.188 11:64187029:G:A;rs11824915 -664667 0.00700722 0.047677 0.978495 0.970636
ENSG00000149823 3294 1.09682 234.101 182.916 11:64946047:A:AT;rs34724021 89250 0.0109271 -0.041897 0.994042 0.995275
ENSG00000187066 3294 1.04035 235.174 185.375 11:65604862:G:A;rs7938011 748014 0.000342651 0.4817 0.254967 0.253224
ENSG00000149809 3262 1.02363 248.457 190 11:64964692:TGAAA:T;rs36001044 85374 5.10134e-05 -0.0917064 0.0519948 0.053528
ENSG00000174276 3258 1.12272 233.718 182.95 11:65784824:T:A;rs112873572 899653 0.0055453 -0.167097 0.946125 0.948659
ENSG00000149792 3251 1.03177 226.571 185.465 11:64321903:G:A;rs1705364 -567753 0.00269618 -0.0368733 0.794444 0.795916
ENSG00000149806 3251 1.03766 247.476 189.797 11:64679331:G:A;rs60711419 -210615 0.00128461 -0.0449757 0.562992 0.565936
ENSG00000162298 3245 1.03996 258.646 191.929 11:64696421:C:CAG;rs139500524 -205584 0.00265265 -0.0445272 0.783255 0.786067
ENSG00000204710 3260 1.04506 214.34 182.206 11:64936810:C:T;rs1195958 -816 1.03565e-09 1.0977 9.999e-05 7.56502e-06
ENSG00000255200 3265 1.04567 232.147 185.736 11:64948555:A:G;rs12422027 4613 5.32262e-27 -0.513731 9.999e-05 1.59201e-20
ENSG00000014216 3263 1.03608 230.25 185.319 11:64944182:A:G;rs7933509 -3856 8.06974e-09 0.0679888 9.999e-05 3.84754e-05
ENSG00000254614 3261 1.02377 243.948 188.5 11:64948555:A:G;rs12422027 -751 2.28509e-33 -0.55387 9.999e-05 1.01165e-25
ENSG00000197847 3259 1.05434 227.57 182.973 11:65042941:A:G;rs1858783 61629 0.000281949 -0.267217 0.221411 0.222379
ENSG00000014138 3227 1.03484 233.315 186.717 11:65003026:C:T;rs2904981 -26208 2.98255e-11 0.0949221 9.999e-05 3.1998e-07
ENSG00000149798 3256 1.03294 254.53 189.312 11:64518520:C:T;rs2071320 -563770 0.000184555 0.184569 0.154047 0.154632
ENSG00000226210 2433 1.0355 383.799 198.222 12:92664:C:A;rs374745804 18938 4.81875e-05 -0.345186 0.0557944 0.0554549
ENSG00000256263 2490 1.04593 385.722 196.17 12:656004:C:A;rs4980834 562573 0.00338439 0.250858 0.928571 0.92577
ENSG00000120645 2633 1.02983 399.84 197.884 12:248202:C:G;rs56204927 72270 2.07774e-19 -1.88072 9.999e-05 1.18996e-14
ENSG00000256948 2741 1.03351 367.473 194.094 12:229541:A:G;rs59530692 8524 0.00011163 -0.790603 0.12776 0.125789
ENSG00000111181 3038 1.01031 325.156 185.601 12:324457:A:T;rs12424772 720 5.60577e-11 -0.741075 9.999e-05 1.20471e-06
ENSG00000010379 3150 1.11142 378.586 190.958 12:164823:C:T;rs2221166 -207217 0.000949352 -0.352946 0.607772 0.587816
ENSG00000261799 3179 1.03594 433.856 197.14 12:1263427:G:A;rs11611752 877137 5.79612e-05 -0.134389 0.0732927 0.0764156
ENSG00000120647 3495 1.04845 430.451 194.85 12:443795:T:C;rs4980814 -54645 8.46694e-10 -0.118939 9.999e-05 4.18443e-06
ENSG00000073614 3496 1.02042 450.918 197.839 12:506893:G:A;rs4980817 8272 9.93562e-05 0.0436582 0.128614 0.126669
ENSG00000139044 3682 1.02914 427.66 194.32 12:662838:T:C;rs1056008 93307 1.37374e-31 1.73822 9.999e-05 6.93909e-25
ENSG00000177406 4336 1.04674 508.906 193.699 12:710873:T:C;rs11063823 -29185 2.41445e-10 -0.167306 9.999e-05 1.86474e-06
ENSG00000171840 4427 1.03316 608.53 199.305 12:752327:C:A;rs6489690 -20619 1.2976e-13 -0.312168 9.999e-05 1.90696e-09
ENSG00000060237 4603 1.1059 587.058 193.756 12:1834482:C:CTATATGTTCA;rs150926430 972722 0.000889209 -0.0530001 0.708924 0.710307
ENSG00000002016 5049 1.02613 687 199.734 12:1054956:C:T;rs147560086 -44264 1.55887e-20 -0.229936 9.999e-05 1.66288e-15
ENSG00000082805 5049 1.02065 619.51 195.527 12:1091374:TG:T;rs61049010 -8302 7.17319e-07 -0.060968 0.00219978 0.00279427
ENSG00000250132 5050 1.00787 640.867 198.053 12:1487398:T:C;rs10773938 387041 7.61031e-05 -0.208215 0.148892 0.145171
ENSG00000111186 4775 1.01953 524.228 192.459 12:1726773:A:C;rs4765833 87715 3.03142e-07 -0.601221 0.00089991 0.001354
ENSG00000171823 4634 1.03175 563.256 196.598 12:788994:A:C;rs10849463 -914338 4.99292e-05 -0.0923302 0.0879912 0.0899342
ENSG00000006831 4575 1.02382 529.789 196.361 12:1780565:C:T;rs10734999 -17176 6.18958e-10 0.0531786 9.999e-05 4.67188e-06
ENSG00000256706 4771 1.03522 506.297 193.023 12:1402606:A:G;rs61912048 -624512 0.00130196 0.226569 0.803371 0.801957
ENSG00000151062 4773 1.04215 531.143 193.914 12:1928338:C:A;rs59962311 -99665 3.1004e-06 -0.17378 0.00829917 0.00827105
ENSG00000151065 4857 1.06084 485.775 191.105 12:1686593:TA:T;rs71055166 -427109 0.000568922 -0.0780628 0.55365 0.54013
ENSG00000256271 4863 1.04221 548.677 190.451 12:3322714:T:C;rs7299353 541327 0.000375827 -0.159533 0.463211 0.474686
ENSG00000246627 4869 1.00649 582.266 195.064 12:2783476:T:C;rs7136355 -16891 7.77078e-05 0.137427 0.151667 0.149761
ENSG00000004478 4925 0.968046 350.532 171.152 12:2108717:C:T;rs7137208 -795403 8.48466e-05 -0.0990314 0.240567 0.236781
ENSG00000111203 4935 1.01438 694.881 201.087 12:2945970:C:T;rs4765999 24181 0.000279627 0.0498604 0.379598 0.378357
ENSG00000258325 4935 0.980345 626.908 197.94 12:3440339:G:C;rs11611272 518270 0.00089547 -0.290778 0.743685 0.74128
ENSG00000171792 4931 1.01973 691.874 201.99 12:2986911:G:T;rs4766002 1486 6.14103e-17 -0.138342 9.999e-05 2.18046e-12
ENSG00000111206 4932 1.04499 684.946 200.038 12:3200301:G:C;rs11062498 214094 0.000124696 -0.247715 0.201206 0.199308
ENSG00000078246 4933 1.00858 519.617 191.692 12:3787195:T:C;rs242022 800805 0.00142453 -0.0668625 0.844726 0.850191
ENSG00000234589 5066 1.04751 664.94 195.538 12:3934275:C:CT;rs141388668 752960 0.000276623 0.382393 0.402817 0.398733
ENSG00000011105 5059 1.01396 737.273 202.452 12:3389921:A:G;rs2335819 203399 0.0001341 0.118756 0.225349 0.222186
ENSG00000227081 5125 1.01176 736.31 201.087 12:3431497:G:C;rs1075988 110400 0.000348037 -0.0729337 0.457078 0.458971
ENSG00000130038 5224 1.04877 671.581 195.967 12:4719169:A:AGT;rs34484261 845183 0.000703721 0.06258 0.693213 0.684682
ENSG00000256862 5323 1.03906 680.209 195.301 12:4014358:A:G;rs2336757 33457 3.61368e-06 0.298653 0.010299 0.0115591
ENSG00000111224 5323 0.948931 395.639 172.754 12:3958809:G:A;rs74238893 -23800 0.000202854 -0.0635963 0.425957 0.432239
ENSG00000118971 4688 1.07397 718.978 197.444 12:3965581:A:G;rs77542972 -417358 0.000914117 -0.0606704 0.765291 0.768563
ENSG00000078237 4617 1.03519 694.996 197.478 12:4399087:T:G;rs3217862 -31285 6.80251e-07 -0.127684 0.00239976 0.00245228
ENSG00000047621 4665 0.989779 431.234 177.536 12:4613033:T:TA;rs149477770 -34642 4.00644e-12 0.182971 9.999e-05 6.05375e-07
ENSG00000111247 4666 1.02404 626.374 195.335 12:4648610:A:G;rs71459907 659 7.46163e-07 0.307332 0.00259974 0.00289516
ENSG00000010219 4672 1.01455 669.133 198.019 12:4628899:T:C;rs2907498 -42472 1.09558e-05 0.13496 0.0280972 0.0291798
ENSG00000111254 4752 1.0443 700.83 197.884 12:4742829:G:T;rs55798490 -15385 1.83812e-06 0.370576 0.00479952 0.00556967
ENSG00000139180 4752 1.03939 654.801 195.741 12:4757474:G:A;rs979878 -788 1.41908e-05 -0.0846455 0.0327967 0.0359675
ENSG00000151079 4848 1.00613 695.496 201.234 12:5830782:C:T;rs7134392 912439 0.000165569 -0.265906 0.261563 0.260941
ENSG00000130037 4987 0.998142 725.422 201.538 12:6087041:C:A;rs216858 933955 0.000227464 0.369269 0.340476 0.342426
ENSG00000047617 5227 1.02483 673.942 201.787 12:6055040:C:T;rs6416322 -359 0.000230903 -0.438835 0.315474 0.311553
ENSG00000110799 4958 1.03419 525.323 194.072 12:6160743:C:T;rs4764532 -73194 5.13637e-10 0.342041 9.999e-05 4.23593e-06
ENSG00000010278 4901 1.02504 575.576 198.628 12:6248585:A:G;rs11064046 -60297 2.62752e-12 -0.193183 9.999e-05 3.28514e-08
ENSG00000067182 5057 1.01562 498.855 192.887 12:6245258:CTTTTTT:C;rs71064191 -206023 9.47976e-05 0.0737586 0.160803 0.159756
ENSG00000111321 5017 1.03177 566.948 196.271 12:6028534:G:A;rs114522003 -455678 0.000197301 0.0907806 0.28118 0.275073
ENSG00000111319 5023 1.03736 563.091 197.196 12:7002479:G:A;rs7306715 515582 0.000468847 0.311427 0.49165 0.482688
ENSG00000256433 5025 1.02229 546.087 196.621 12:6509806:C:T 6734 5.76634e-06 0.463559 0.0132987 0.0140754
ENSG00000139193 4978 1.04773 514.843 194.963 12:6551874:G:C;rs3136549 -2160 0.000158956 0.0916558 0.218368 0.216372
ENSG00000215039 4978 1.04441 528.311 195.075 12:6572587:G:C;rs2534713 11853 4.80443e-08 0.146812 9.999e-05 0.000191015
ENSG00000139192 4978 1.02495 511.091 194.218 12:6569983:C:T;rs2243977 9126 3.62771e-30 0.246921 9.999e-05 1.81887e-23
ENSG00000139190 4983 1.02416 549.995 197.004 12:6582699:T:A;rs2532486 2545 5.69106e-24 -0.157633 9.999e-05 2.36668e-18
ENSG00000010292 4981 1.03217 560.476 198.752 12:6622346:T:C;rs2079868 19823 1.86808e-10 -0.0848195 9.999e-05 1.24329e-06
ENSG00000111639 4981 1.09491 469.266 187.484 12:6903308:G:T;rs12320736 300300 0.000788746 -0.0540179 0.665116 0.653735
ENSG00000239002 4984 1.02947 526.783 195.301 12:6121871:T:A;rs7133457 -497518 0.000511939 0.362678 0.513333 0.508642
ENSG00000111640 4953 1.01225 504.01 194.929 12:5811739:CA:C;rs56905348 -831355 1.024e-05 0.0539273 0.0216978 0.0240177
ENSG00000269968 4924 1.03161 517.736 197.061 12:6576685:A:C;rs112291021 -70852 0.00062124 -0.547183 0.550605 0.54353
ENSG00000010295 4918 1.03063 524.112 196.463 12:6661711:T:C;rs7306500 -3529 1.61795e-12 -0.0906471 9.999e-05 2.2538e-08
ENSG00000111641 4919 1.02821 463.573 190.383 12:5748324:A:G;rs11063789 -929534 0.00177679 -0.0377266 0.875766 0.874128
ENSG00000247853 4928 1.05239 472.287 191.477 12:6629359:T:A;rs56216299 -58430 0.000912535 0.143978 0.6875 0.678847
ENSG00000111642 4926 1.09548 396.876 185.42 12:7295314:CT:C;rs373132235 578671 0.00246816 0.0423751 0.932898 0.917795
ENSG00000184574 4989 1.03487 458.348 192.662 12:6838878:C:T;rs59015246 93264 1.83138e-08 -0.138761 9.999e-05 9.16961e-05
ENSG00000111644 4968 1.02265 502.715 196.53 12:6802428:C:T;rs4764514 45801 9.39406e-05 -0.0850323 0.138873 0.139389
ENSG00000111653 4954 1.03353 441.209 191.139 12:6201780:T:TGAGTGAGAGAGA -570535 3.77009e-05 -0.0359768 0.0682932 0.06844
ENSG00000126746 4878 1.0561 457.753 193.699 12:6895225:G:A;rs11064385 96486 0.000442275 -0.0326183 0.432771 0.420885
ENSG00000111652 4907 1.04988 489.78 195.515 12:6077822:T:C;rs12307110 -755086 0.00051239 -0.0436949 0.474408 0.471482
ENSG00000269892 4941 1.02793 483.782 194.658 12:6848212:G:A;rs10774443 -3940 1.56521e-09 -0.292897 9.999e-05 1.05225e-05
ENSG00000159335 5006 1.04619 507.342 195.448 12:6851562:T:C;rs10849507 -23121 6.03433e-05 -0.110325 0.0948905 0.0955266
ENSG00000089693 5015 1.01785 563.637 200.072 12:6164623:C:G;rs73036506 -712019 0.000977125 -0.0392008 0.706921 0.696865
ENSG00000089692 5044 1.02935 521.973 195.741 12:7702973:TA:T;rs35665897 821294 0.00150545 -0.153265 0.827957 0.831381
ENSG00000010610 5072 1.01842 455.957 192.323 12:7812907:AAAGG:A;rs147558110 916882 0.000431472 -0.0786205 0.446277 0.443927
ENSG00000250510 5050 1.02955 458.692 190.473 12:6925407:C:T;rs28919570 -5305 2.84347e-05 -0.385422 0.0584942 0.0585132
ENSG00000110811 5052 1.02685 499.221 195.606 12:6946545:C:A;rs4963510 8972 2.05112e-07 -0.417056 0.00079992 0.000718639
ENSG00000111664 5113 1.02961 507.965 195.583 12:6947680:G:A;rs3759347 -1439 8.50827e-05 -0.530039 0.129882 0.131941
ENSG00000111665 5215 1.01742 539.397 197.106 12:6162852:T:C;rs2283333 -798379 0.000147277 0.347287 0.219325 0.210948
ENSG00000111667 5215 1.00712 530.111 198.369 12:7437487:C:T;rs4882975 476194 0.000694003 -0.0390912 0.596188 0.585359
ENSG00000111669 5292 1.02728 523.059 195.403 12:6960858:C:A;rs73260817 -15426 2.76376e-09 -0.0883948 9.999e-05 1.77246e-05
ENSG00000240370 5318 1.02734 564.514 197.782 12:6993653:G:A;rs2269359 11099 0.000157727 0.113488 0.218321 0.222928
ENSG00000010626 5317 1.06264 492.975 191.658 12:7018775:G:T;rs34371942 36041 2.01063e-18 0.215613 9.999e-05 1.27691e-13
ENSG00000248593 5317 1.04472 522.622 194.196 12:7868460:C:T;rs73052565 874613 1.54385e-05 -0.109095 0.0290971 0.0322618
ENSG00000111671 5324 1.02082 574.555 199.057 12:6982347:A:C;rs6489739 -16176 4.18311e-13 0.21997 9.999e-05 6.65163e-09
ENSG00000111674 5358 1.01569 593.97 199.497 12:7452463:G:A;rs73270518 429553 0.000426509 0.100742 0.46407 0.460426
ENSG00000111676 5384 1.03862 479.999 190.992 12:6374962:T:C;rs55958228 -658665 0.000543321 0.105591 0.537305 0.532928
ENSG00000111678 5349 1.03746 508.443 192.808 12:6828406:CAAAAAAAAAAAA:C -223736 0.000804947 0.102568 0.662914 0.659614
ENSG00000272173 5349 1.06057 415.417 182.601 12:7139714:A:G;rs60398574 85946 0.00165399 -0.451885 0.873473 0.871614
ENSG00000111679 5353 1.01926 597.357 199.79 12:6562823:C:T;rs2041387 -492809 0.000144425 0.0465382 0.204453 0.20929
ENSG00000126749 5356 1.03684 514.407 193.711 12:7041197:C:CAAA -31212 3.89752e-06 -0.0662382 0.00759924 0.0101353
ENSG00000238795 5353 1.01935 466.21 188.985 12:8050222:G:C;rs7296924 973452 0.000166454 -0.301262 0.25601 0.257207
ENSG00000215021 5345 1.06095 486.909 191.647 12:6553806:G:A;rs11569361 -526183 0.000549187 -0.0426602 0.539041 0.524406
ENSG00000272201 5342 1.01203 571.148 196.609 12:7114074:T:G;rs34962575 26390 0.000255771 -0.0764681 0.352589 0.340744
ENSG00000182326 5339 1.02078 519.22 195.075 12:6973651:A:G;rs2071061 -122701 7.80219e-05 -0.481584 0.129663 0.130481
ENSG00000111684 5332 1.07321 512.04 190.192 12:7134038:TA:T;rs200738645 8223 0.000856558 -0.0496283 0.706422 0.69405
ENSG00000159403 5233 1.04937 540.364 194.94 12:7246894:G:A;rs6488561 1690 1.25235e-05 0.172455 0.0229977 0.0264347
ENSG00000205885 5178 1.02828 517.648 194.207 12:7266805:A:G;rs7294478 6156 3.39856e-14 0.250267 9.999e-05 1.05276e-09
ENSG00000139178 5178 1.04556 508.576 192.65 12:7252765:T:C;rs7135562 -9105 6.45294e-10 0.0905441 9.999e-05 4.93642e-06
ENSG00000139182 5131 1.03081 522.673 195.628 12:7293796:C:G;rs2305341 11501 3.21338e-14 -0.23078 9.999e-05 7.9775e-10
ENSG00000139197 5118 1.0224 551.178 197.523 12:7334813:C:T;rs7973719 -6469 5.38574e-16 0.114858 9.999e-05 2.17879e-11
ENSG00000255836 5662 1.04358 513.497 192.921 12:7570597:T:TA;rs144589499 -21990 1.63553e-06 0.433054 0.00409959 0.00477097
ENSG00000177675 5722 1.11973 352.93 175.201 12:6770271:G:GT;rs34819352 -862223 0.000901934 -0.41774 0.722222 0.701657
ENSG00000177575 5713 1.05812 541.524 193.316 12:7952224:A:G;rs112265869 295734 0.000418173 0.135156 0.46129 0.464433
ENSG00000256331 5866 0.978513 519.92 195.459 12:7916048:C:T;rs113850905 158237 0.000678304 0.41298 0.607772 0.612872
ENSG00000198178 5809 1.04363 532.899 194.038 12:7904260:C:A;rs10845835 58 7.06865e-46 0.879851 9.999e-05 1.26218e-37
ENSG00000173262 5871 1.05489 500.716 190.643 12:8080330:A:G;rs12315382 36585 1.12414e-19 1.90431 9.999e-05 1.56551e-14
ENSG00000059804 5958 1.06364 498.967 189.921 12:8042531:C:A;rs59996598 -46341 5.42129e-05 0.145116 0.0979902 0.100835
ENSG00000065970 6075 1.04337 522.581 191.962 12:8188597:T:C;rs12321718 3297 3.34013e-06 0.060622 0.00859914 0.00953322
ENSG00000171860 6146 1.05079 516.771 190.473 12:8210637:A:G;rs2072449 -8431 1.74636e-29 0.425324 9.999e-05 5.83096e-23
ENSG00000089818 6196 1.02705 536.39 193.575 12:8210637:A:G;rs2072449 -24171 3.43599e-09 0.0665297 9.999e-05 2.55349e-05
ENSG00000111729 6207 1.03199 568.222 195.842 12:8278967:ATT:A;rs140748008 2738 4.4712e-06 -0.127533 0.0105989 0.0116528
ENSG00000226711 6223 1.00106 374.722 179.442 12:8354653:C:T;rs10840977 21847 9.90245e-13 0.439018 9.999e-05 1.21632e-07
ENSG00000171847 6220 1.03026 530.953 192.707 12:8407229:T:C;rs4354765 27014 0.000101158 0.439455 0.177798 0.173653
ENSG00000215241 6201 1.03685 520.086 192.38 12:8382146:G:A;rs9668786 -5866 4.77784e-08 -0.605801 0.00019998 0.000240792
ENSG00000164845 6191 1.03235 504.808 190 12:8395161:T:A;rs10841051 -384 4.57325e-07 0.358173 0.00149985 0.00196814
ENSG00000226091 6556 1.04899 532.02 190.496 12:8591731:G:A;rs4882938 42331 3.58372e-17 0.817789 9.999e-05 3.0413e-12
ENSG00000238152 6654 1.05818 536.457 190.643 12:8558501:C:<CN0>;SI_BD_11938 -9901 2.5663e-14 0.816481 9.999e-05 7.47195e-10
ENSG00000205846 6678 1.04594 541.148 189.853 12:8636500:T:A;rs4457803 27977 1.16605e-21 0.731362 9.999e-05 5.06845e-16
ENSG00000166527 6775 1.04937 524.482 188.759 12:8685463:C:T;rs112350665 23391 1.56743e-17 0.424033 9.999e-05 1.93881e-12
ENSG00000166523 6729 1.0408 566.083 192.267 12:8700129:A:G;rs7302433 6569 9.67152e-14 -0.238429 9.999e-05 2.86534e-09
ENSG00000255801 6681 1.02594 515.772 189.684 12:8704687:T:C;rs7300755 -15523 1.70627e-07 0.291628 0.00079992 0.000926731
ENSG00000111732 6685 1.03894 500.445 188.015 12:9008318:G:C;rs1468711 242850 7.27138e-06 0.427614 0.0205979 0.0219714
ENSG00000166532 6660 1.0314 600.934 196.045 12:8875408:C:T;rs7313614 41211 1.00596e-07 -0.115272 0.00029997 0.000437142
ENSG00000249790 6720 1.03788 596.191 195.098 12:9280939:C:G;rs79058199 340085 0.00122965 -0.385754 0.819149 0.821483
ENSG00000111752 6407 1.05269 509.793 191.094 12:9051372:CA:C;rs71045219 -15121 0.00019102 -0.0846894 0.277901 0.27412
ENSG00000003056 6387 1.03184 452.668 187.8 12:9173237:G:A;rs12322917 70685 1.36603e-08 -0.0517626 9.999e-05 0.000103931
ENSG00000139187 6387 1.07495 480.261 188.161 12:9178678:T:C;rs7311267 76037 4.55138e-05 -0.13007 0.0862914 0.0870961
ENSG00000245105 6361 1.04622 487.67 190.801 12:9203359:G:C;rs7965184 -14415 2.30051e-17 0.697597 9.999e-05 1.9319e-12
ENSG00000175899 6509 1.06698 450.83 185.759 12:9268585:T:C;rs226379 -241 0.000380407 -0.392407 0.452123 0.446828
ENSG00000256937 6555 1.03955 467.243 189.176 12:9311678:G:A;rs12823677 31298 3.55083e-06 0.662373 0.0089991 0.0105047
ENSG00000256720 6550 1.04895 465.097 188.218 12:9187136:G:A;rs12819409 -100545 4.49325e-08 -0.489305 0.00019998 0.000245761
ENSG00000237248 6570 1.03019 457.157 188.353 12:9173765:C:T;rs4883206 -218835 6.58911e-08 -0.301486 0.00029997 0.000386563
ENSG00000231503 6572 1.03005 453.695 188.59 12:10342244:G:A;rs200751826 949316 0.000461089 0.252386 0.501252 0.49248
ENSG00000256427 6560 1.07219 476.136 188.454 12:9161804:C:A;rs3741854 -237290 3.37265e-10 -0.483367 9.999e-05 2.76391e-06
ENSG00000111788 6542 1.03333 456.085 189.075 12:9434815:T:G;rs7135251 4983 1.80084e-36 -0.98398 9.999e-05 2.19535e-28
ENSG00000256673 6111 1.03474 428.679 188.567 12:9561096:C:G;rs144714127 -6352 2.26101e-06 -0.646913 0.00579942 0.00692193
ENSG00000214826 6140 1.03711 450.24 190.349 12:9563410:G:GA;rs71045260 -37416 3.93056e-23 0.465744 9.999e-05 2.80187e-17
ENSG00000214776 6084 1.0379 370.807 182.228 12:9621036:T:C;rs3928137 887 2.87606e-34 -1.33293 9.999e-05 1.00928e-25
ENSG00000111796 6305 1.06103 419.159 187.406 12:9632383:G:A;rs7954986 -128100 3.41325e-06 0.123234 0.0069993 0.00894738
ENSG00000256594 6372 1.04933 402.663 185.838 12:9814266:T:G;rs7304464 27077 1.30477e-12 -0.141137 9.999e-05 3.52821e-08
ENSG00000272917 6377 1.04765 462.589 190.891 12:10389074:C:T;rs7963011 593605 0.00060188 -0.312484 0.556111 0.547707
ENSG00000257027 6403 1.03605 402.526 186.232 12:9795254:T:C;rs1863871 -15910 1.77054e-13 0.119832 9.999e-05 7.89175e-09
ENSG00000069493 6440 1.04114 438.148 190.755 12:9811329:C:CA;rs71457488 -6237 0.000521067 0.0727908 0.489487 0.488915
ENSG00000213443 6449 1.05879 439.401 188.127 12:9847990:C:T;rs2401388 9 1.40283e-23 -0.225384 9.999e-05 8.3123e-18
ENSG00000256582 6454 1.03225 415.521 187.349 12:9847133:C:T;rs10492164 -9541 3.19256e-13 0.477657 9.999e-05 1.24951e-08
ENSG00000184293 6478 1.04601 453.218 190 12:9878144:TA:T;rs35954981 -7752 3.84133e-15 -0.334827 9.999e-05 1.69823e-10
ENSG00000110848 6491 1.02714 410.275 186.616 12:10129437:C:T;rs115549645 215939 0.000120007 0.139896 0.192204 0.190922
ENSG00000150045 6536 1.04871 479.915 191.105 12:9029578:G:A;rs7308324 -950500 6.8796e-05 -0.110881 0.113095 0.11733
ENSG00000255882 6459 1.01891 378.746 184.135 12:10678373:ACG:A;rs35224902 658746 0.000173701 -0.475875 0.256996 0.254551
ENSG00000110852 6444 1.05809 382.503 183.672 12:10058244:C:T;rs12308907 35508 4.03964e-07 -0.163565 0.00139986 0.00164494
ENSG00000225231 6403 1.05089 412.984 187.733 12:10114321:T:TA;rs5796375 18226 9.05856e-19 1.47391 9.999e-05 1.50051e-13
ENSG00000172322 6393 1.06467 401.451 186.977 12:10132283:C:T;rs7313235 28367 1.17114e-51 0.919441 9.999e-05 4.75764e-42
ENSG00000256660 6514 1.0754 374.742 183.83 12:10132283:C:T;rs7313235 -30944 1.86223e-41 0.836476 9.999e-05 4.97082e-33
ENSG00000165682 6535 1.04974 404.142 187.462 12:10157932:G:C;rs4764187 -8092 1.98849e-10 -0.26245 9.999e-05 2.14226e-06
ENSG00000197992 6547 1.05175 381.896 185.623 12:10200965:GA:G;rs35035367 17688 1.72746e-08 -0.417612 9.999e-05 0.000104032
ENSG00000150048 6695 1.05405 376.887 185.86 12:10156501:C:A;rs7134176 -107726 0.000302144 0.148217 0.332779 0.336978
ENSG00000172243 6764 1.0577 380.65 186.458 12:10287933:A:AT;rs144426126 5075 0.000411621 0.109219 0.418303 0.409471
ENSG00000173391 6920 1.04801 370.77 184.811 12:10041364:G:A;rs1797517 -283374 0.00493592 -0.249145 0.988154 0.987076
ENSG00000139112 7006 1.02048 428.474 191.477 12:10374719:T:C;rs11539 9661 6.06466e-06 -0.0870465 0.0131987 0.014796
ENSG00000134539 6980 1.03226 382.587 187.62 12:10397405:A:C;rs11053705 18747 2.14676e-10 0.189223 9.999e-05 2.66419e-06
ENSG00000245648 6751 1.06712 367.358 185.736 12:11056377:A:G;rs75032827 540008 0.000741509 0.469264 0.576281 0.570097
ENSG00000213809 6685 1.04275 384.814 188.838 12:10537573:A:G;rs2927561 -6901 2.06901e-31 0.373016 9.999e-05 2.32215e-24
ENSG00000183542 6620 1.02071 337.645 186.458 12:10547338:T:C;rs2617164 -15019 3.66111e-08 0.41019 0.00029997 0.000213673
ENSG00000255819 6619 1.02873 358.686 188.838 12:10613487:G:GAAA;rs75491094 50741 2.47929e-09 0.443812 9.999e-05 1.84192e-05
ENSG00000205810 6607 1.07555 388.853 190 12:10556826:G:A;rs2417750 -16369 0.00138734 -0.199757 0.756042 0.742319
ENSG00000205809 6606 1.03266 316.478 182.95 12:10579084:A:G;rs12318583 -15816 9.90782e-35 -1.46932 9.999e-05 3.7657e-26
ENSG00000134545 6612 1.0353 362.497 188.917 12:10592587:TTTTG:T;rs140481622 -14698 1.16302e-21 -0.648757 9.999e-05 5.83223e-16
ENSG00000180574 6621 1.08159 319.406 183.153 12:11165976:T:C;rs7974464 507774 0.000444527 -0.429822 0.396436 0.393094
ENSG00000256039 6668 1.01714 328.095 184.18 12:10710291:G:A;rs73252013 4328 1.36606e-21 -0.906244 9.999e-05 2.94857e-15
ENSG00000256667 6604 1.04401 368.629 188.376 12:10745033:G:A;rs3816567 -7402 1.35419e-09 0.285996 9.999e-05 9.91834e-06
ENSG00000111196 6582 1.06203 378.505 188.68 12:10781137:C:T;rs8181616 14914 6.27187e-05 -0.0931015 0.0893911 0.0907586
ENSG00000060140 6549 1.02124 390.111 190.722 12:10755973:G:T;rs4237930 -70945 7.8868e-06 -0.339599 0.0154985 0.0173409
ENSG00000060138 6506 1.03515 407.177 192.549 12:10530176:ACTAAT:A;rs144019353 -345736 0.00016829 -0.085857 0.204202 0.200963
ENSG00000212125 6265 1.02445 379.312 189.267 12:11184140:G:A;rs10845296 66188 5.30855e-07 -0.328372 0.00089991 0.00183076
ENSG00000255837 6214 1.05445 402.427 189.684 12:11144094:G:A;rs12311627 -6381 3.8352e-06 -0.293641 0.00529947 0.00870865
ENSG00000212124 6202 1.06601 332.683 180.627 12:11824284:A:C;rs2856310 649064 0.00277971 0.316888 0.936389 0.926923
ENSG00000256436 6187 1.08412 353.574 184.056 12:11644626:A:T;rs7314299 460619 0.0025747 -0.37319 0.892953 0.90828
ENSG00000256537 6122 1.00828 458.615 193.271 12:12027980:TA:T;rs140591631 704016 0.000562673 -0.199764 0.515183 0.518401
ENSG00000212127 6123 1.01067 444.922 193.485 12:11138683:C:T;rs10772397 -185490 2.8429e-08 -0.197355 0.00019998 0.000153085
ENSG00000111215 6124 1.02743 429.684 191.534 12:11331094:T:C;rs7350611 6881 5.99022e-10 -0.228349 9.999e-05 5.35116e-06
ENSG00000247157 5747 1.03406 474.602 194.929 12:11323939:G:C;rs7488095 -377026 3.17244e-16 -0.569729 9.999e-05 1.30316e-11
ENSG00000139083 5444 1.01194 372.41 185.635 12:12518244:C:G;rs61922059 715455 0.000145896 -0.0504937 0.210118 0.214456
ENSG00000198134 5087 1.03149 435.67 185.059 12:12486233:A:G;rs2900263 222135 0.000676621 0.188836 0.633544 0.628615
ENSG00000070018 4745 1.02685 555.24 196.147 12:12420300:C:T;rs7302838 353 1.08134e-16 0.423752 9.999e-05 5.94118e-12
ENSG00000111261 4750 0.971738 569.091 198.053 12:12111987:G:C;rs4763742 -391489 0.0011089 0.106012 0.768227 0.773299
ENSG00000205791 4749 1.03248 537.765 192.323 12:12818753:CAAAAAAAAAAAAAAAAAA:C 308751 8.87344e-05 -0.391712 0.159624 0.159789
ENSG00000165714 4749 1.0108 638.695 201.279 12:12484590:T:A;rs56182036 -25424 0.000946189 0.0840121 0.725362 0.723239
ENSG00000111266 4808 1.01502 636.969 198.527 12:12685882:C:CA;rs11450029 -29436 3.18256e-08 0.116786 0.00029997 0.000164045
ENSG00000111269 4816 1.03616 596.198 195.03 12:12767791:GT:G;rs34663387 3029 2.94357e-05 -0.0472942 0.0615938 0.0638305
ENSG00000183150 4731 1.05043 547.199 191.782 12:12856574:TAGCTA:T;rs368920420 7432 1.28866e-06 0.291023 0.00309969 0.00424073
ENSG00000111276 4758 1.0435 638.844 198.031 12:12827900:G:C;rs7969505 -40093 0.000249428 0.0484415 0.350122 0.338821
ENSG00000178878 4745 1.04789 560.974 192.368 12:12868086:G:A;rs3759216 -10766 1.73509e-19 0.37133 9.999e-05 2.29988e-14
ENSG00000213782 4693 1.088 625.639 195.098 12:12475373:G:A;rs73277443 -490878 0.000589061 0.116385 0.604469 0.592734
ENSG00000241352 4698 0.978247 662.641 201.854 12:12747093:T:A;rs12830212 -256824 0.00232496 -0.166197 0.949715 0.949226
ENSG00000234498 4669 1.04686 538.362 191.906 12:12842520:CT:C;rs59726887 -185914 0.00185821 -0.315437 0.915828 0.907842
ENSG00000247498 4598 1.03867 572.771 196.113 12:13081829:C:T;rs11055156 1168 2.02622e-06 -1.09466 0.00429957 0.0055831
ENSG00000111291 4621 1.03401 646.137 201.189 12:13024268:T:C;rs11055116 -80814 0.00160336 0.33903 0.881162 0.869952
ENSG00000183935 4555 1.03764 507.258 191.252 12:13177941:C:A;rs7956248 25128 1.50269e-05 -0.203292 0.0328967 0.0357025
ENSG00000013583 4554 1.05825 534.422 192.876 12:13154105:A:T;rs9919709 897 1.65147e-05 -0.0794102 0.0315968 0.0353143
ENSG00000084444 4548 1.06349 550.914 194.263 12:13225663:CAA:C;rs59003671 28444 1.04188e-05 0.108989 0.020398 0.0223688
ENSG00000134531 4451 1.06039 564.429 196.282 12:13131329:G:A;rs7139278 -218322 0.000212576 0.245066 0.279297 0.276887
ENSG00000171681 4475 1.03105 373.826 192.797 12:14375227:CT:C;rs200574361 -143384 7.23078e-05 0.0692661 0.0908909 0.0942884
ENSG00000256751 4367 1.04262 352.55 192.007 12:14707128:C:T;rs7296684 -13557 3.29434e-07 0.227128 0.00059994 0.000844028
ENSG00000121316 4369 1.01237 375.355 195.639 12:15092200:A:G;rs7295586 370916 0.000305489 -0.0814076 0.287478 0.279396
ENSG00000070019 4345 1.02965 341.735 193.147 12:14261567:T:C;rs73050742 -587953 0.0010386 -0.550227 0.595125 0.591666
ENSG00000261324 4287 0.980732 361.916 198.922 12:15068655:T:C;rs59467671 147789 0.00600804 0.0809421 0.979452 0.981178
ENSG00000197837 4287 1.04887 285.969 187.304 12:14242137:A:C;rs7962176 -681929 0.000360475 0.111933 0.30015 0.292318
ENSG00000246705 4286 1.04318 294.212 188.15 12:14912862:TA:T;rs74824908 -14409 3.55369e-06 -0.0747752 0.00459954 0.00673472
ENSG00000084463 4258 0.984384 323.976 193.914 12:15409062:CGTGT:C;rs367897036 452587 0.00194786 0.0454283 0.774169 0.776157
ENSG00000182993 4258 1.02867 304.807 190.609 12:14975721:C:T;rs11610238 19214 1.33935e-11 -0.33117 9.999e-05 1.57451e-07
ENSG00000111341 4218 1.0154 285.773 189.706 12:15079451:C:T;rs6488727 40590 9.6959e-05 -0.363396 0.108041 0.106962
ENSG00000139055 4253 1.0398 268.442 186.503 12:15084111:A:G;rs2445370 -7906 1.79497e-15 -0.162843 9.999e-05 9.77203e-11
ENSG00000111348 4222 1.057 278.972 187.8 12:15105560:A:T;rs4763407 -9103 9.31587e-09 -0.0507162 9.999e-05 3.54026e-05
ENSG00000139053 4232 1.03091 288.527 190.383 12:14663283:G:A;rs3762112 -462674 6.42264e-05 0.404209 0.0719928 0.072356
ENSG00000151490 4317 1.04163 249.365 187.078 12:16338172:G:A;rs1467356 862840 0.000252174 0.105967 0.198022 0.202546
ENSG00000151491 4033 1.04421 297.749 192.019 12:15884918:A:T;rs7968292 -150346 6.692e-08 0.318279 0.00049995 0.000173923
ENSG00000023734 4033 1.04843 279.117 189.346 12:16013377:T:A;rs7300041 -21949 6.39408e-07 0.0431412 0.00069993 0.0013253
ENSG00000023697 4008 1.03442 254.814 186.481 12:15608508:T:A;rs253796 -455599 0.000650013 0.0539619 0.412443 0.411626
ENSG00000008394 3569 1.02934 294.773 194.455 12:16479781:C:A;rs10772923 -20296 7.19157e-17 0.335397 9.999e-05 2.6553e-12
ENSG00000213235 4198 1.05136 272.77 186.492 12:17672830:C:T;rs10840735 529225 0.00188984 -0.169191 0.752066 0.74519
ENSG00000052126 4949 1.03186 379.536 192.921 12:19519133:C:T;rs1344717 236484 7.65292e-10 -0.316003 9.999e-05 4.87663e-06
ENSG00000139154 4992 1.04303 367.054 187.597 12:19669500:A:G;rs74064131 112520 2.93742e-05 0.0612222 0.0492951 0.0517038
ENSG00000245205 5046 1.07906 477.527 194.872 12:19513978:T:C;rs7488257 -96605 0.00207226 0.108893 0.878841 0.878874
ENSG00000172572 5977 1.07288 403.441 187.101 12:20544324:C:T;rs10841502 22144 0.00193699 -0.182694 0.857755 0.867418
ENSG00000121350 5424 1.04281 322.125 188.015 12:21613679:A:T;rs7138089 23129 9.5744e-14 -0.102119 9.999e-05 2.61652e-09
ENSG00000004700 5287 1.04709 318.707 188.624 12:21654407:G:A;rs1061627 -197 1.34729e-15 0.0680313 9.999e-05 5.68602e-11
ENSG00000111711 5287 1.07154 281.319 181.563 12:21677173:C:T;rs60206314 22457 0.00025211 0.048898 0.258189 0.251335
ENSG00000134548 5293 1.05538 299.999 185.86 12:21709818:T:C;rs11046118 30576 7.21004e-07 -0.192375 0.00179982 0.00185907
ENSG00000111713 5216 1.04575 285.016 186.672 12:21713308:T:A;rs4639981 -44474 8.25012e-05 -0.429742 0.0937906 0.0961826
ENSG00000111716 5167 1.02536 288.25 188.703 12:21783956:A:G;rs1677098 -126836 8.32284e-07 0.0793919 0.00159984 0.00207388
ENSG00000111726 4424 1.06288 328.251 189.515 12:21364832:G:A;rs146724432 -834277 0.00906328 0.0357596 0.998006 0.997113
ENSG00000111728 4290 1.03387 306.079 189.808 12:22614315:A:C;rs74068587 24339 1.94144e-17 0.627791 9.999e-05 1.67986e-12
ENSG00000256973 4136 1.04293 292.5 185.905 12:22585566:TATG:T -31283 2.23035e-05 0.345894 0.0352965 0.0350402
ENSG00000111731 4099 1.056 311.524 189.481 12:22625661:A:G;rs10842027 -71820 7.55948e-30 0.150394 9.999e-05 1.71286e-23
ENSG00000139163 4023 1.02213 343.763 193.553 12:22212636:G:A;rs10841929 -565374 0.0018311 -0.0412114 0.778988 0.769051
ENSG00000134532 4004 1.03328 412.641 191.804 12:23151353:C:T;rs17175340 -952614 0.000233686 -0.50288 0.269739 0.267047
ENSG00000060982 4859 1.00876 472.107 194.184 12:25051596:T:C;rs11047695 -50798 9.97531e-12 0.601493 9.999e-05 1.80246e-07
ENSG00000118308 4860 0.982763 456.705 196.102 12:25547655:C:T;rs4963882 373718 0.00143337 0.0381491 0.779595 0.786237
ENSG00000258449 4857 1.04552 563.145 201.268 12:24552126:A:C;rs58456191 -701789 0.00074719 -0.474993 0.594065 0.585502
ENSG00000205707 4910 1.02057 476.452 195.493 12:25349598:T:C;rs80068654 1447 7.07321e-09 -0.119587 9.999e-05 3.89336e-05
ENSG00000133703 4947 1.02827 441.055 192.853 12:24424916:A:C;rs12227036 -978955 0.000677692 0.0629516 0.553039 0.555859
ENSG00000123094 5026 1.03768 475.367 195.245 12:26454650:A:AT;rs34746457 342687 0.000143991 0.263787 0.188975 0.187969
ENSG00000123096 4842 0.977521 436.109 197.275 12:26214588:C:T;rs11048396 -60337 0.00269059 -0.205791 0.920037 0.915466
ENSG00000123095 4846 0.995398 452.689 198.098 12:25488031:G:C;rs7953098 -790030 0.00163112 -0.166262 0.802727 0.800223
ENSG00000256234 4655 1.0447 342.892 187.406 12:26907445:C:T;rs12580442 418655 0.000121479 -0.381805 0.148165 0.153141
ENSG00000256185 4657 1.01565 306.094 184.574 12:25837689:C:G;rs12367852 -652195 0.00216472 0.144832 0.834167 0.844179
ENSG00000123104 4628 1.08859 346.48 184.913 12:26553848:C:A;rs12312422 -432284 0.000682254 -0.0614866 0.531881 0.52148
ENSG00000064102 4498 1.05509 357.475 188.206 12:27817761:T:A;rs12579447 726501 0.000112905 -0.0554171 0.140669 0.143172
ENSG00000111790 4498 1.05719 406.156 193.327 12:27837674:ATAT:A;rs34337332 746357 0.000362174 0.0397449 0.349755 0.335375
ENSG00000064115 4452 1.03633 397.075 193.598 12:27120481:C:T;rs4963673 -46887 3.90493e-12 -0.0701509 9.999e-05 4.57917e-08
ENSG00000152944 4438 1.05018 359.929 189.018 12:27270779:T:C;rs142992672 95299 9.1853e-09 -0.0631335 0.00019998 4.45425e-05
ENSG00000256625 4453 1.00673 401.146 194.004 12:27159634:G:A;rs7963612 -115210 0.000364098 0.296859 0.349024 0.351071
ENSG00000211455 4515 1.04774 366.161 191.037 12:27407026:T:G;rs898800 10124 1.30969e-05 0.0860329 0.0183982 0.0220647
ENSG00000029153 4329 1.02482 374.588 195.211 12:27494450:G:A;rs11830910 8662 4.82878e-21 0.874555 9.999e-05 8.13482e-16
ENSG00000110841 4094 1.07655 315.789 188.691 12:27143016:T:C;rs10771313 -533349 0.0055651 0.0944177 0.970902 0.97603
ENSG00000061794 4028 1.00555 344.294 197.805 12:27951575:A:AC;rs147723523 87868 0.000915061 0.0537846 0.521626 0.522241
ENSG00000087448 3962 1.07153 237.544 183.052 12:27971266:T:C;rs12308553 38312 0.00221344 -0.0640977 0.763539 0.763349
ENSG00000123106 4319 1.05851 282.171 187.056 12:27677817:G:A;rs2254279 -608366 9.70409e-05 -0.0605336 0.103238 0.103677
ENSG00000247934 4428 1.02573 273.336 186.029 12:28765042:TG:T;rs146497204 421742 0.000525862 0.361957 0.399441 0.387454
ENSG00000064763 5165 1.04171 343.559 191.139 12:28744305:C:T;rs10843214 -557732 8.83563e-05 -0.183931 0.103356 0.105512
ENSG00000257176 5882 1.04155 360.397 190.27 12:29491528:A:G;rs966541 20746 5.403e-46 0.561049 9.999e-05 4.4609e-37
ENSG00000087502 6252 1.02777 371.309 191.635 12:29531989:C:A;rs7294598 -2134 4.89888e-05 0.0551673 0.0737926 0.0715405
ENSG00000257599 6268 1.03565 394.287 193.643 12:29903887:T:C;rs302333 361659 0.000396483 -0.819273 0.3575 0.356167
ENSG00000133687 6696 1.02639 401.349 191.556 12:29933951:T:C;rs1551930 -3742 4.56315e-30 2.01412 9.999e-05 3.49032e-23
ENSG00000133704 6285 1.03667 433.977 191.41 12:30826335:T:C;rs6487927 -22586 4.14382e-10 -0.0578683 9.999e-05 3.55213e-06
ENSG00000110888 6233 1.04239 392.242 187.8 12:30881809:T:C;rs2304630 -26077 1.46362e-07 -0.071842 0.00059994 0.000612628
ENSG00000013573 6841 1.06593 523.611 192.041 12:31233537:GA:G;rs5797398 6757 1.03478e-66 -1.15748 9.999e-05 1.72657e-56
ENSG00000245614 6841 1.074 457.84 185.195 12:31042279:CT:C;rs34655056 -184503 0.00064837 -0.384243 0.633544 0.614888
ENSG00000177359 6597 1.07357 490.006 189.233 12:31332311:T:C;rs10843905 -26778 2.5745e-18 1.5274 9.999e-05 1.79557e-13
ENSG00000243517 6536 1.07541 490.188 188.928 12:30503257:G:GT;rs201345073 -902275 4.03286e-05 -0.200387 0.0743926 0.0778303
ENSG00000139146 6360 1.05563 532.977 191.872 12:31438354:C:T;rs78703215 -41639 2.65549e-06 -0.0778748 0.00579942 0.00752821
ENSG00000170456 6053 1.0665 480.182 187.936 12:31785637:T:TA;rs5797424 41605 5.87411e-07 0.107647 0.00139986 0.00211242
ENSG00000139160 6128 1.05768 507.177 190.519 12:32086561:T:C;rs1260003 286466 0.00062045 0.137936 0.60048 0.591014
ENSG00000151743 6301 1.01117 600.132 196.057 12:31575319:G:A;rs61930275 -306790 0.000831175 -0.0474461 0.705924 0.7093
ENSG00000223722 6293 1.0275 501.28 190.417 12:31904277:G:A;rs7967487 -3375 4.24737e-10 -0.874079 9.999e-05 5.15756e-06
ENSG00000188375 6349 1.07046 522.15 190.778 12:31957694:A:G;rs1150967 12518 1.33852e-18 0.900205 9.999e-05 8.89247e-14
ENSG00000255760 6196 1.06474 489.74 189.853 12:32033702:GT:G;rs11311597 -6436 1.23865e-12 -0.261678 9.999e-05 1.98813e-08
ENSG00000174718 6316 1.09253 494.145 189.515 12:31864244:T:G;rs10844000 -248061 0.000215152 0.094826 0.283008 0.286608
ENSG00000257094 6391 1.03227 439.809 186.413 12:32161630:C:T;rs11615110 1568 3.33767e-06 -0.478984 0.010499 0.0111577
ENSG00000151746 6471 1.04353 475.073 190.293 12:32259822:G:GGAGCGAGA;rs112519215 52 7.27192e-07 0.0966389 0.00229977 0.00252115
ENSG00000139132 6801 1.03808 425.388 188.522 12:32457253:A:G;rs3789974 -95211 0.000173603 -0.0982465 0.242256 0.240114
ENSG00000087470 6708 1.06 414.43 188.218 12:32826783:T:C;rs10437792 -5352 1.18958e-05 0.0452011 0.0216978 0.02501
ENSG00000257511 6769 1.04343 375.213 185.872 12:32471788:G:C;rs77680879 -408534 8.91577e-05 -0.142363 0.142167 0.138356
ENSG00000139131 6794 1.05922 362.911 183.289 12:32645848:C:A;rs11615039 -262989 0.000134244 -0.0825821 0.197865 0.193514
ENSG00000057294 6598 1.03983 333.382 186.052 12:33059771:C:G;rs7296825 9996 8.893e-05 -0.306242 0.12424 0.123481
ENSG00000139133 5092 1.06913 82.5934 165.321 12:34192011:C:CA 16794 0.000339241 0.077978 0.160726 0.158443
ENSG00000258794 4469 1.04416 75.8731 171.637 12:33660716:C:A;rs12317346 -701895 0.00050896 0.550256 0.171023 0.171849
ENSG00000175548 4472 1.04863 82.0274 168.118 12:38642679:C:CT;rs56160787 -67702 2.15941e-06 0.155925 0.00169983 0.00328548
ENSG00000139117 4044 1.0354 116.825 176.6 12:39281749:A:G;rs61495985 -19484 1.02919e-08 0.127655 9.999e-05 4.57455e-05
ENSG00000139116 3881 1.04729 154.732 180.063 12:39535429:G:A;rs75038792 -301764 0.000387155 -0.145979 0.218035 0.216275
ENSG00000173208 4194 1.04272 159.31 178.111 12:40359942:G:T;rs4768205 346388 2.05268e-05 -0.129303 0.0231977 0.0245192
ENSG00000151229 3996 1.04627 197.84 183.311 12:40724960:G:T;rs7307562 225068 7.06112e-05 0.0816808 0.0641936 0.0664623
ENSG00000260943 4010 1.05222 182.592 179.284 12:40549708:T:C;rs1352876 13029 4.5145e-18 -0.532168 9.999e-05 1.05615e-12
ENSG00000223914 4011 1.05927 187.605 180.683 12:40568206:G:A;rs2708493 18164 1.4741e-07 -0.635332 0.00039996 0.000397998
ENSG00000188906 4043 1.04902 192.138 182.364 12:40604608:C:A;rs10784428 14061 1.27325e-08 -0.12507 9.999e-05 5.13826e-05
ENSG00000225342 4024 1.04528 189.43 181.777 12:40620815:G:A;rs1491941 3209 0.000150806 -0.10666 0.124502 0.122907
ENSG00000151233 5334 1.05889 255.337 181.822 12:42434225:C:T;rs17548146 -104457 2.78245e-07 -0.0548931 0.00079992 0.000874545
ENSG00000015153 5405 1.07664 294.152 186.368 12:41779816:C:T;rs12306958 -852336 0.00151149 0.046246 0.706422 0.69756
ENSG00000134283 5405 1.05903 296.389 187.338 12:42854205:A:G;rs3747562 221955 1.47611e-10 0.0515556 9.999e-05 1.07109e-06
ENSG00000139168 5346 1.05395 306.276 188.951 12:42861098:C:T;rs7133836 141177 1.99637e-08 0.065726 9.999e-05 7.13044e-05
ENSG00000257225 5124 1.05138 274.43 185.093 12:42720944:C:T;rs3810789 -132225 1.87167e-12 0.886279 9.999e-05 3.37354e-08
ENSG00000139174 5123 1.08 234.493 177.254 12:42241736:C:T;rs17090768 -742422 0.000880306 -0.132761 0.539914 0.532461
ENSG00000240759 4909 1.02331 308.695 192.199 12:42645629:C:T;rs114890176 -427298 0.000948032 -0.287965 0.543726 0.537798
ENSG00000257907 4277 1.02797 212.334 184.766 12:43205919:T:C;rs11833302 -847712 0.0083493 0.268945 0.981373 0.979247
ENSG00000257742 4267 1.02203 185.271 181.349 12:44111950:C:T;rs7315657 -5854 8.58113e-06 0.0661513 0.0133987 0.0134279
ENSG00000129317 4286 1.0448 204.689 186.255 12:44040945:G:A;rs115221651 -111676 8.09952e-07 0.110258 0.00089991 0.0014396
ENSG00000198001 4284 1.03479 175.356 178.653 12:44364100:A:AT;rs71091191 211352 0.000434034 -0.0383726 0.274171 0.277891
ENSG00000151239 4389 1.06096 203.226 182.758 12:44388411:T:G;rs11836308 188232 0.000558435 -0.056309 0.330472 0.325756
ENSG00000139173 4357 1.01063 195.137 182.33 12:44241680:C:T;rs112105382 11909 0.00215323 -0.171056 0.723266 0.711899
ENSG00000184613 3580 0.976304 165.439 182.048 12:45204016:A:G;rs10785534 -111616 0.00284233 -0.0749442 0.743685 0.747276
ENSG00000177119 3675 1.07048 211.525 184.574 12:45695828:C:T;rs7299561 86057 4.07915e-15 0.190275 9.999e-05 1.02174e-10
ENSG00000134297 3675 1.05391 205.003 184.394 12:45543754:A:G;rs9787988 -66071 7.70601e-06 0.121636 0.00769923 0.0101704
ENSG00000273015 3609 1.07199 191.788 182.443 12:45856453:C:T;rs10880789 -265106 0.00120078 0.0368619 0.507864 0.50362
ENSG00000189079 3614 1.03625 213 186.988 12:46783217:GACAC:G;rs10533668 659768 6.12108e-06 -0.0565118 0.00729927 0.00838946
ENSG00000139218 3717 1.04477 193.551 182.623 12:47364190:G:A;rs7485809 978286 0.000301619 0.0339298 0.201085 0.20704
ENSG00000111371 3925 1.02055 221.188 184.033 12:45922640:C:T;rs144763297 -741161 8.30009e-05 -0.0611992 0.0865913 0.0885888
ENSG00000134294 4019 1.01564 236.853 183.119 12:47279047:T:A;rs2715784 512396 0.000263772 0.0496694 0.238163 0.234466
ENSG00000257261 4027 1.0396 259.271 187.924 12:46748965:C:G;rs4768697 -28498 1.12965e-18 0.757717 9.999e-05 1.48691e-13
ENSG00000272369 4164 1.00784 281.981 191.455 12:46878277:C:G;rs73101378 -53009 0.00139944 -0.295083 0.64249 0.638991
ENSG00000179715 4563 1.06567 370.78 190.654 12:48363647:C:T;rs61134963 890260 0.000153376 0.120791 0.170093 0.170873
ENSG00000139211 4564 1.02816 374.51 193.305 12:47473342:T:C;rs12301925 -393 2.685e-09 -0.118757 9.999e-05 1.44019e-05
ENSG00000258352 4463 1.03555 325.185 189.312 12:46618715:T:C;rs7970176 -913439 0.0007355 -0.0941703 0.51386 0.501906
ENSG00000247774 4481 1.029 336.365 191.229 12:47603162:G:A;rs111576690 -7078 1.28231e-15 -0.165233 9.999e-05 5.98137e-11
ENSG00000258181 4511 1.06176 311.543 185.601 12:47648668:A:G;rs1101809 6760 3.75815e-31 0.597157 9.999e-05 3.15913e-24
ENSG00000258116 4612 1.04727 309.832 186.751 12:47762108:T:C;rs60785577 26235 5.83555e-27 1.77824 9.999e-05 1.65689e-20
ENSG00000257924 4625 1.03607 334.96 190.27 12:47747581:C:T;rs2011377 43 5.96397e-20 -1.176 9.999e-05 1.14414e-14
ENSG00000005175 4967 1.06583 336.351 186.221 12:48100243:A:AT;rs112314187 398 7.46158e-09 -0.10554 9.999e-05 3.69456e-05
ENSG00000257433 4967 1.04482 341.409 187.778 12:48027563:T:C;rs118095471 -72306 9.04485e-10 0.312376 9.999e-05 6.76466e-06
ENSG00000211584 4858 1.03573 320.395 186.097 12:48197207:G:A;rs34248545 49507 1.43321e-05 -0.102842 0.0237976 0.0271455
ENSG00000079337 4854 1.05415 356.994 189.346 12:48144634:T:TG;rs5798039 -20190 1.18332e-08 0.75351 9.999e-05 5.15571e-05
ENSG00000268069 4836 0.983664 395.924 197.309 12:48190166:G:A;rs11831940 11459 0.0011923 -0.220361 0.668224 0.670434
ENSG00000061273 4817 1.04319 332.867 186.864 12:48144243:A:C;rs757279 -82673 0.000698845 -0.0658113 0.511497 0.515321
ENSG00000205537 4820 1.03841 363.012 189.695 12:48280665:C:T;rs4760648 4232 0.000169333 0.359368 0.196892 0.196881
ENSG00000111424 4826 1.05118 361.552 188.861 12:48407987:C:T;rs1990029 71155 8.14607e-07 0.134378 0.0019998 0.00216577
ENSG00000134291 4847 1.0504 375.366 190.958 12:48356881:C:T;rs4459375 -472 6.54932e-06 -0.0656197 0.00959904 0.0123302
ENSG00000240399 4712 1.03041 326.907 185.872 12:48425235:G:A;rs2269936 -24140 4.37544e-12 -0.533718 9.999e-05 1.06627e-07
ENSG00000152556 4655 1.04911 350.698 189.661 12:49204421:G:A;rs1532365 705498 7.81349e-06 -0.0772677 0.0119988 0.0143251
ENSG00000079387 4653 1.09006 294.795 180.627 12:48723324:C:G;rs2732441 223232 0.00098687 0.043318 0.627586 0.616021
ENSG00000177981 4544 1.05825 337.767 188.883 12:48516296:T:C;rs4760683 -58701 6.26708e-12 -0.0676844 9.999e-05 6.87552e-08
ENSG00000269514 4504 1.02295 326.819 189.481 12:48601552:CT:C;rs34395865 9381 1.58525e-06 0.226426 0.00249975 0.00394719
ENSG00000167528 4386 1.03395 313.673 189.3 12:48668229:T:C;rs2634662 -76969 5.15261e-63 0.485663 9.999e-05 4.145e-51
ENSG00000139620 3939 1.04814 247.711 186.142 12:49064459:T:A;rs12299955 -11563 1.60396e-10 0.0597246 9.999e-05 1.23609e-06
ENSG00000129315 3940 1.03649 232.744 184.168 12:48198307:GA:G;rs35819372 -912375 0.000108332 -0.0291363 0.104685 0.109458
ENSG00000174233 3936 1.06609 234.044 184.292 12:49169262:T:A;rs3730069 -13559 8.84752e-05 -0.326086 0.0838916 0.0862295
ENSG00000167535 3953 1.02532 229.642 185.387 12:49212806:C:T;rs12369114 5228 0.000475303 0.22892 0.333001 0.31944
ENSG00000174243 3959 1.07019 112.933 140.472 12:49658379:G:A;rs11168944 411753 2.33619e-05 0.0587268 0.0839916 0.0868642
ENSG00000172602 3998 1.03592 234.369 187.857 12:49275583:CAAAA:C;rs58301412 15901 0.00031 -0.362642 0.228487 0.220942
ENSG00000139537 4041 1.04866 208.869 182.048 12:48739464:A:C;rs9668553 -558430 0.000194321 0.110016 0.158261 0.161401
ENSG00000134285 4021 1.01492 240.18 187.868 12:49313004:CT:C;rs111723410 -7254 0.000126638 -0.0645964 0.12037 0.119026
ENSG00000134287 4020 1.01204 227.031 183.695 12:49351572:C:A;rs833826 237 3.07177e-14 0.0930305 9.999e-05 2.27681e-09
ENSG00000169884 4025 1.03471 266.819 190.462 12:49364391:G:A;rs833843 -1156 0.0002031 -0.133565 0.169776 0.167557
ENSG00000181929 3990 1.00982 212.069 180.277 12:50272670:T:TGC;rs145512623 859689 0.00334669 -0.0270302 0.872711 0.867677
ENSG00000167548 3993 1.08898 221.285 180.469 12:49714707:A:AAAAG;rs201273838 261149 0.000377543 -0.064237 0.28221 0.271291
ENSG00000167550 3986 0.976193 292.402 196.091 12:48731589:G:A;rs61570251 -732220 0.00200898 0.120597 0.734409 0.736068
ENSG00000139636 3919 1.03439 251.278 188.319 12:49520649:G:A;rs11168871 15965 4.37573e-06 -0.052732 0.00539946 0.00708746
ENSG00000258017 3922 1.0426 229.322 183.266 12:50498139:T:G;rs836178 976573 0.000420933 -0.307545 0.309907 0.301549
ENSG00000123416 3930 1.0388 248.667 186.187 12:49507127:G:T;rs7978659 -18054 2.17154e-07 0.0610062 0.00029997 0.000607058
ENSG00000167553 3929 1.0511 261.032 188.883 12:49629367:G:A;rs150441159 46847 7.47666e-05 0.087873 0.070193 0.0739472
ENSG00000167552 3924 0.942019 341.181 206.524 12:48894209:G:A;rs201736300 -688899 0.00306293 0.0752509 0.838358 0.84137
ENSG00000135451 3772 1.04356 251.415 187.766 12:49765735:GT:G;rs55899804 48715 0.000127252 -0.479732 0.113338 0.116709
ENSG00000123352 3752 1.0343 224.1 184.304 12:49713308:A:T;rs56237604 -47060 0.000821342 0.093591 0.461716 0.451497
ENSG00000135519 3501 1.0381 235.839 187.958 12:49019302:G:A;rs113649289 -913639 0.000289924 0.222036 0.217042 0.209887
ENSG00000187778 3473 1.0551 210.985 183.492 12:50526491:A:AGAGTGT 564554 0.000939149 -0.0339395 0.468852 0.465423
ENSG00000110844 3473 1.03928 224.789 185.465 12:50829884:G:GGT;rs141076360 867882 0.000137874 0.150926 0.119096 0.121649
ENSG00000139644 3457 1.05874 192.545 178.224 12:51088437:C:CT;rs35200052 986928 0.00579291 0.0206419 0.937266 0.943711
ENSG00000161791 3456 0.998561 232.595 189.808 12:50009762:T:G;rs75222486 -92187 2.76274e-10 -0.123167 9.999e-05 2.52763e-06
ENSG00000258057 3490 1.04074 167.582 176.171 12:50612691:AAC:A;rs201343445 390365 0.00195526 0.280806 0.680952 0.668226
ENSG00000167566 3490 1.03783 204.682 186.379 12:50203132:C:G;rs12305896 -19402 0.000159662 -0.104301 0.118196 0.12151
ENSG00000186666 3507 1.05477 207.054 186.3 12:49470012:GCACACAC:G;rs10568994 -766901 0.000766331 -0.0641776 0.384852 0.380725
ENSG00000161800 3674 1.01507 201.365 186.018 12:50290554:G:A;rs640081 -136366 0.00179462 0.0481416 0.640026 0.635928
ENSG00000110881 3724 1.02579 202.684 184.417 12:50886022:C:T;rs7300979 434690 1.03041e-05 -0.336375 0.0139986 0.0145791
ENSG00000066117 3759 1.0323 233.171 191.365 12:51175698:CA:C;rs56395543 696942 0.00133373 0.0331986 0.546099 0.543819
ENSG00000167588 3788 1.08657 196.764 180.097 12:49945357:CAAAAAAAA:C -552246 0.00157254 -0.384188 0.635152 0.609829
ENSG00000178449 3796 1.04147 226.431 189.323 12:50507709:C:T;rs7968119 1946 1.21212e-11 0.124821 9.999e-05 9.94741e-08
ENSG00000272368 3796 1.04521 199.541 183.097 12:50462992:TAC:T;rs58648018 -42989 1.73938e-05 -0.283798 0.0186981 0.0215382
ENSG00000139624 3870 1.0478 206.352 183.435 12:50373938:T:G;rs12313701 -187351 9.61307e-05 0.0521773 0.0849915 0.0880632
ENSG00000050405 3946 1.03586 213.223 184.992 12:50742502:C:T;rs36017775 65172 5.51652e-07 0.0911894 0.00109989 0.00124346
ENSG00000161813 3993 1.06682 227.135 183.48 12:50822109:C:T;rs57828015 35942 2.73383e-08 0.0822422 9.999e-05 9.06854e-05
ENSG00000066084 4015 1.06479 234.857 183.954 12:51604820:T:C;rs10783420 706051 0.000516042 -0.0591112 0.337833 0.337247
ENSG00000123268 3955 1.04739 265.413 187.575 12:51158262:C:T;rs111941917 768 3.36221e-12 0.124052 9.999e-05 4.31318e-08
ENSG00000185432 3834 1.05012 242.327 184.01 12:51161003:T:TA;rs71086474 -156253 0.000202255 -0.0552709 0.178814 0.179754
ENSG00000110911 3710 1.05913 261.929 189.436 12:51762522:CAGGTG:C;rs66652890 340172 0.000453348 -0.0435641 0.302052 0.297717
ENSG00000050426 3682 1.03693 237.867 185.093 12:51440473:C:G;rs7398021 -1273 5.23664e-08 0.0580612 0.00019998 0.000191712
ENSG00000110925 3717 1.02648 254.199 187.236 12:50529040:GGA:G;rs113411336 -948408 0.00118819 0.0368904 0.585723 0.58057
ENSG00000135457 3874 1.04002 277.009 187.981 12:51349426:A:G;rs319938 -217501 1.26072e-05 -0.0462284 0.0174983 0.0189809
ENSG00000184271 3942 1.02343 301.132 188.94 12:51593312:G:A;rs78563513 -18166 2.76776e-16 0.279111 9.999e-05 2.33762e-11
ENSG00000183283 3990 1.06077 297.173 186.875 12:51627321:A:T;rs56058919 -4756 6.05012e-05 0.0420071 0.0687931 0.0740977
ENSG00000170545 4034 1.04315 325.234 190.383 12:51707091:C:T;rs73309722 42416 7.46948e-05 -0.143376 0.0851915 0.0891083
ENSG00000110934 4198 1.04624 344.276 190.902 12:51713183:T:C;rs7138394 -5270 1.52666e-05 0.0569442 0.0216978 0.023913
ENSG00000139610 4229 1.03669 307.49 186.029 12:51723727:A:G;rs12831721 -16737 9.74135e-11 0.558079 9.999e-05 1.19966e-06
ENSG00000050438 4271 1.02692 358.154 192.504 12:51794374:ACC:A;rs71089799 9272 2.74563e-05 0.129976 0.0405959 0.0412325
ENSG00000139629 4274 1.05278 349.17 190.282 12:51920264:G:A;rs1389195 133612 4.8569e-05 0.0838085 0.0626937 0.0652644
ENSG00000196876 4640 1.05526 375.048 189.289 12:51973134:C:T;rs12427072 -10917 1.7924e-09 0.785991 9.999e-05 1.04633e-05
ENSG00000139567 5042 1.06549 370.281 183.559 12:52306341:A:G;rs706812 5648 0.000313164 -0.491021 0.371291 0.355397
ENSG00000135503 5014 1.04616 423.667 190.192 12:52343480:G:A;rs61914028 -1972 3.97156e-05 0.0917336 0.070193 0.0685814
ENSG00000161835 5024 1.06245 448.96 191.218 12:52509468:G:A;rs56285889 108743 0.000248743 0.154743 0.300601 0.292229
ENSG00000123358 5018 1.05777 465.164 192.526 12:51698456:A:C;rs11169798 -718161 0.000452291 -0.182341 0.448075 0.443098
ENSG00000123395 5017 1.03261 456.061 193.316 12:52452199:G:C;rs12369099 -10832 0.00148884 0.0559561 0.80531 0.803404
ENSG00000170442 4883 1.05661 447.184 192.075 12:53372660:G:A;rs4919710 729575 0.00118819 -0.47738 0.739837 0.733647
ENSG00000205426 4874 1.03987 459.005 194.196 12:52169143:T:C;rs303803 -516176 3.10896e-05 -0.667297 0.0494951 0.0525703
ENSG00000186081 4739 1.04259 436.132 193.338 12:52915400:TGCCAGCTGCTTTAGGGAGG:T;rs372152833 928 5.39657e-11 -0.988464 9.999e-05 4.66618e-07
ENSG00000257495 4783 1.03234 457.862 195.763 12:52997033:G:A;rs7967642 1781 1.17279e-11 0.608503 9.999e-05 1.17189e-07
ENSG00000170486 4783 1.05567 422.953 192.12 12:53027853:A:G;rs694075 32530 3.21327e-24 -0.757657 9.999e-05 9.72824e-19
ENSG00000186049 4795 1.03658 409.55 191.139 12:53027853:A:G;rs694075 15509 9.03032e-22 -0.627158 9.999e-05 3.20858e-16
ENSG00000172867 4873 1.10053 332.303 180.029 12:53211145:A:G;rs902776 165196 0.000802158 -0.346559 0.612232 0.600283
ENSG00000167768 4930 1.0348 413.159 192.38 12:53071382:A:C;rs2741159 -2810 1.24254e-26 1.29806 9.999e-05 1.69425e-20
ENSG00000111057 5141 1.02345 333.017 182.736 12:54300785:A:G;rs1947021 958129 0.00145855 0.174488 0.780811 0.781268
ENSG00000170421 5144 1.06584 380.301 186.323 12:52868044:G:GAAC;rs112746594 -475695 2.59083e-05 0.413829 0.0449955 0.0472307
ENSG00000063046 5199 1.01396 397.206 188.703 12:53403648:T:C;rs4919714 3705 2.3791e-11 -0.0641117 9.999e-05 5.08942e-07
ENSG00000111077 5198 0.993333 350.138 185.432 12:52588652:A:G;rs11170037 -852102 0.0021462 -0.36498 0.878841 0.878698
ENSG00000257337 5184 1.02728 452.883 195.222 12:52485641:A:G;rs3817606 -962582 0.000604739 -0.224056 0.501252 0.507365
ENSG00000167778 5179 1.05376 434.65 192.21 12:53504016:C:A;rs12299847 30811 6.71415e-08 0.115832 0.00019998 0.000235914
ENSG00000167779 5174 1.0793 335.01 180.401 12:52625686:C:G;rs3809175 -865535 0.000236828 0.506417 0.289056 0.287122
ENSG00000167780 5172 1.0332 411.446 190.823 12:53509693:T:C;rs3817536 12390 5.58652e-06 -0.493998 0.0109989 0.012886
ENSG00000139651 5049 1.04574 382.386 188.59 12:53516270:G:A;rs58723369 -58215 8.58697e-07 0.0500686 0.00189981 0.00252489
ENSG00000139631 5048 1.02719 399.937 192.436 12:53287367:G:A;rs7973698 -287769 4.17051e-05 0.0748459 0.0651935 0.0654651
ENSG00000139626 5019 1.05191 419.059 192.594 12:53592452:T:C;rs12824946 -8640 1.26792e-21 0.154896 9.999e-05 1.9056e-16
ENSG00000172819 4960 1.04871 411.583 192.583 12:53713609:AG:A;rs74187439 86844 1.92068e-06 -0.10098 0.00319968 0.00431563
ENSG00000182544 4931 1.05755 395.16 191.319 12:53709708:G:T;rs7960963 64672 4.11853e-09 -0.0994155 9.999e-05 1.88308e-05
ENSG00000135476 4885 1.02896 313.291 183.345 12:53013893:C:T -648191 0.000679032 0.259236 0.532164 0.526343
ENSG00000123349 4811 1.023 412.011 196.508 12:53709708:G:T;rs7960963 20632 9.59488e-15 -0.0936899 9.999e-05 2.28461e-10
ENSG00000139637 4800 1.03582 410.917 194.489 12:53691041:T:C;rs2694859 -2430 0.000216815 -0.0622231 0.235308 0.232209
ENSG00000257605 4799 1.05167 344.53 186.232 12:54572119:A:C;rs7300912 878020 0.00043483 -0.429445 0.398964 0.396924
ENSG00000094914 4671 1.03891 374.63 191.94 12:53698133:A:G;rs2030901 -20516 2.85939e-10 -0.12641 9.999e-05 2.04851e-06
ENSG00000185591 4581 1.03775 382.229 192.899 12:53786385:C:T;rs11170530 12424 3.55405e-08 0.0619781 9.999e-05 0.000129392
ENSG00000205352 4433 1.03697 361.971 190.88 12:53777171:A:G;rs3741651 -58219 3.46811e-09 0.0686656 9.999e-05 1.91519e-05
ENSG00000197111 4432 1.021 414.91 197.015 12:54115624:C:A;rs1079340 280098 0.00326347 0.0266127 0.929434 0.933439
ENSG00000139625 4227 1.05964 398.941 192.955 12:53330451:T:C;rs11170340 -563397 0.000744969 0.060642 0.535294 0.533019
ENSG00000139546 4224 1.06203 355.777 190.045 12:53936103:C:T;rs112831103 41397 1.00136e-10 0.129088 9.999e-05 6.82893e-07
ENSG00000270175 4224 1.02826 362.081 191.804 12:53442396:C:T;rs10437946 -452325 4.13182e-05 -0.328598 0.0574943 0.0601037
ENSG00000267281 4040 1.01087 386.466 193.948 12:55014152:A:G;rs2643615 994388 0.00046707 0.27344 0.404118 0.401091
ENSG00000170653 4040 1.01936 388.232 194.737 12:54228502:T:A;rs11831959 208302 1.30688e-05 -0.065212 0.020098 0.0222878
ENSG00000135390 3986 1.03097 411.194 196.158 12:54067135:A:C;rs10783594 -4058 1.07234e-05 0.0418906 0.0166983 0.0177933
ENSG00000012822 3994 1.0798 327.199 185.195 12:54228502:T:A;rs11831959 106972 0.00237612 -0.0509809 0.862188 0.866477
ENSG00000250654 4015 1.06992 336.51 186.898 12:55407592:C:CCCAAGGCCATGGGAGCACA;rs146349836 931904 0.000692139 0.168335 0.514918 0.503663
ENSG00000123415 4240 1.05872 378.791 193.474 12:54561564:T:C;rs6580976 -21215 2.95668e-06 -0.070993 0.00369963 0.00522638
ENSG00000094916 4339 1.03634 355.017 191.489 12:53698874:G:T;rs6580945 -975013 0.00239752 0.0382739 0.859227 0.861516
ENSG00000135486 4339 1.0385 427.943 201.482 12:55500575:C:T;rs9804855 826597 0.0025198 0.0252412 0.871951 0.863573
ENSG00000123405 4334 1.02408 315.447 189.966 12:55596536:T:A;rs1120046 901630 0.00300115 -0.0622082 0.882716 0.891115
ENSG00000111481 4334 1.0357 332.15 189.018 12:54760780:AAAAAC:A;rs61464004 65793 0.000539201 -0.023661 0.430168 0.423938
ENSG00000258137 4424 1.05812 289.354 182.792 12:53963465:A:AT;rs60334028 -783981 0.00021871 -0.314235 0.225501 0.229525
ENSG00000139572 4448 1.00463 365.79 194.455 12:54754864:T:A;rs7972520 -3408 0.000595673 0.324358 0.452123 0.448056
ENSG00000161642 4479 1.0668 325.713 187.428 12:54506533:G:T;rs56056470 -278550 0.000207858 0.101951 0.208629 0.211477
ENSG00000161638 4482 1.04704 358.738 192.459 12:55695284:A:G;rs9669534 882039 0.000270696 -0.0617724 0.256864 0.252696
ENSG00000170627 4549 1.05299 347.81 190.361 12:54867641:T:C;rs7136235 254 6.18221e-05 0.317904 0.0766923 0.0793083
ENSG00000123338 4630 1.04605 300.763 183.931 12:54890515:C:A;rs11609712 -981 0.0011229 0.0358559 0.658553 0.649103
ENSG00000123360 4780 1.03508 363.368 193.147 12:54952742:T:C;rs10876566 9607 1.9405e-07 -0.147435 0.00039996 0.000541258
ENSG00000135426 4461 1.0352 340.533 191.895 12:55409682:C:G;rs2633422 31151 3.20476e-05 0.08051 0.0424958 0.0444741
ENSG00000179899 4417 1.01866 286.573 191.725 12:55544390:A:T -264244 0.00137047 -0.324814 0.633946 0.631389
ENSG00000170439 4455 1.0213 281.61 192.662 12:56080768:C:A;rs12578695 5437 2.23437e-05 -0.506532 0.0260974 0.0276023
ENSG00000135441 4409 1.05281 253.124 187.936 12:56095945:G:A;rs147754301 -13876 6.39798e-05 0.108355 0.0645935 0.064891
ENSG00000258311 4409 1.05972 242.908 186.571 12:56107691:T:C;rs7959622 -2130 0.000203 0.145447 0.167503 0.163768
ENSG00000135424 4409 1.05398 247.502 187.157 12:56977169:G:A;rs111288194 867341 6.59732e-05 -0.441781 0.0619938 0.0667613
ENSG00000135437 4412 1.03195 225.855 183.446 12:56117700:C:G;rs13193 3548 0.000864478 0.156104 0.478718 0.477202
ENSG00000258056 4409 1.02828 241.201 186.853 12:56488735:C:CA;rs11425044 365846 7.59048e-05 -0.117094 0.0786921 0.0795354
ENSG00000135404 4409 0.977135 240.708 189.661 12:56895356:A:AAAGT;rs59853668 771864 0.00306075 -0.0384607 0.835559 0.834522
ENSG00000135414 4393 1.00816 259.846 190.383 12:56872770:GAA:G;rs57130421 735705 0.000466812 0.0777171 0.317174 0.318048
ENSG00000205323 4367 1.01146 213.45 186.932 12:55734249:C:T;rs56241451 -477292 0.00181581 0.117549 0.658553 0.654678
ENSG00000123353 4367 0.992914 258.697 193.632 12:56903379:C:A;rs11171880 691675 0.00216337 -0.0381854 0.734409 0.728909
ENSG00000182796 4367 1.03111 238.89 187.992 12:56180046:A:G;rs56699787 -43484 4.73507e-09 0.129301 9.999e-05 2.18301e-05
ENSG00000135392 4363 1.03726 244.314 188.849 12:55231553:C:A;rs10876627 -993056 0.000997795 0.0289417 0.496036 0.493897
ENSG00000123342 4347 1.0419 215.8 182.679 12:55636917:G:A;rs7979442 -599834 0.000415298 0.466025 0.293204 0.288057
ENSG00000065357 4364 0.976288 292.027 199.497 12:57024361:T:C;rs73335300 703257 0.00193268 -0.0533738 0.695139 0.696164
ENSG00000170473 4343 1.03633 233.461 186.447 12:55854782:A:G;rs76947098 -471621 0.000724615 0.0579723 0.414836 0.4115
ENSG00000123374 4236 1.02796 229.997 186.052 12:56348471:C:T;rs11830960 -12083 0.00435977 0.0543067 0.897758 0.908019
ENSG00000111540 4221 0.977118 195.905 182.984 12:55428786:A:G;rs2633419 -938912 0.00202329 0.0444704 0.696106 0.7027
ENSG00000139531 4198 1.02882 244.119 189.932 12:56480583:G:A;rs877636 89618 3.08602e-05 0.0753223 0.0318968 0.0340906
ENSG00000123411 4151 1.02338 192.744 178.856 12:57092350:CAA:C;rs57499866 690906 0.00162452 0.114066 0.655534 0.64944
ENSG00000197728 4065 1.04303 220.438 186.063 12:56436111:C:G;rs7957187 473 1.90586e-28 1.07411 9.999e-05 9.43286e-22
ENSG00000065361 4009 1.04078 222.75 187.338 12:56473808:T:C;rs7297175 166 4.1452e-12 0.539271 9.999e-05 4.91935e-08
ENSG00000170515 3988 1.05237 185.636 178.732 12:57358266:C:T 860162 0.00200106 0.032965 0.690821 0.686586
ENSG00000257553 3941 1.0868 208.75 182.522 12:56910355:G:A 402665 0.000909922 0.549679 0.445483 0.44689
ENSG00000229117 3928 1.03629 240.731 190.451 12:56059599:A:G;rs114865750 -450772 0.00220096 0.0461283 0.725888 0.718332
ENSG00000135482 3914 1.03964 231.602 187.845 12:55994367:G:T;rs4759171 -517577 0.000532632 -0.0640289 0.331238 0.321318
ENSG00000139641 3912 1.084 203.11 179.296 12:56502926:C:T;rs773120 -9109 0.000906589 0.0399414 0.480788 0.467212
ENSG00000258317 3854 1.04413 224.912 186.165 12:56505572:T:G;rs73340323 -17832 4.81901e-05 0.303022 0.0510949 0.0500329
ENSG00000196465 3787 1.02773 235.251 188.996 12:56546473:A:AGTGT;rs3070174 432 2.57857e-08 0.28592 9.999e-05 8.62815e-05
ENSG00000092841 3757 1.04795 195.603 178.687 12:56402455:A:AT;rs11456606 -149491 0.000525748 0.0444502 0.343868 0.339906
ENSG00000257809 3757 1.05991 219.947 184.845 12:56546473:A:AGTGT;rs3070174 -5532 0.000521257 0.563727 0.321039 0.316423
ENSG00000139613 3691 1.01259 248.105 190.62 12:57483524:C:CCGGGGTCCTGGAGAAGG;rs143170706 900172 0.00364219 -0.0334609 0.874236 0.870077
ENSG00000258199 3690 1.05244 222.079 185.86 12:55878999:C:A;rs7133443 -705070 3.42543e-05 -0.0949398 0.0322968 0.0365789
ENSG00000181852 3621 1.05194 223.882 185.409 12:56613449:G:A;rs76305909 -2269 2.88415e-09 0.0525921 9.999e-05 1.31602e-05
ENSG00000139579 3621 1.0376 221.599 186.278 12:56400099:CT:C;rs11336198 -215701 0.00111225 -0.0626181 0.527675 0.514314
ENSG00000139645 3550 1.04911 237.116 188.048 12:57219622:T:C;rs61937819 567446 0.000840452 -0.0497524 0.445483 0.436338
ENSG00000135469 3550 1.04427 248.742 189.007 12:56502908:CA:C;rs59103730 -157735 0.00192233 0.069964 0.701964 0.697982
ENSG00000224976 6651 1.04708 362.798 186.853 13:19987958:T:C;rs2342032 64680 5.04833e-05 -0.436301 0.0771923 0.0811937
ENSG00000196199 7174 1.04425 427.266 187.936 13:20416113:C:T;rs56023020 208324 7.70314e-08 0.101842 0.00019998 0.000378267
ENSG00000257110 7130 1.02948 422.001 188.15 13:21133294:G:A;rs7325243 886096 9.58378e-05 0.324908 0.159955 0.156337
ENSG00000226352 7125 0.93536 464.157 196.339 13:20444686:T:C;rs9579727 195921 0.000912965 -0.308157 0.650845 0.673981
ENSG00000121390 7001 1.03609 352.134 181.676 13:20302974:T:C;rs3783039 -54169 0.000787446 -0.0255512 0.621353 0.627158
ENSG00000132950 6886 1.03255 382.856 188.251 13:20471021:T:C;rs113111300 33244 5.28769e-05 0.0446717 0.0831917 0.0878557
ENSG00000121741 6906 1.05914 390.783 188.364 13:20974586:C:T;rs9552168 441775 0.000484668 -0.0476215 0.449888 0.443648
ENSG00000121743 6430 1.091 336.579 180.762 13:20824881:A:T;rs376119672 89692 0.000278874 -0.506246 0.324263 0.314688
ENSG00000121742 6215 1.04297 375.981 186.763 13:21052858:T:C;rs12875121 246323 4.08816e-11 -0.730807 9.999e-05 6.06291e-07
ENSG00000165475 5694 1.0344 431.815 190.259 13:21104860:G:C;rs7983277 4863 2.68157e-10 -0.190494 9.999e-05 2.77939e-06
ENSG00000032742 5650 1.04216 413.682 188.173 13:21141482:G:A;rs11618165 896 3.1095e-23 -0.201894 9.999e-05 2.84025e-17
ENSG00000150456 5667 1.07581 480.56 189.831 13:21582190:A:G;rs76660573 234092 0.000106108 0.184095 0.162237 0.164274
ENSG00000132953 5567 1.06275 569.031 194.376 13:21818314:GT:G;rs141207785 341126 0.00300669 -0.0311872 0.969961 0.97226
ENSG00000213621 5693 1.04809 476.605 188.195 13:21935135:C:T;rs4770144 399685 0.00140125 0.239473 0.835559 0.836199
ENSG00000150457 5763 1.06962 549.862 189.74 13:22568206:T:A;rs35827584 932519 1.96094e-05 -0.07823 0.0425957 0.0465725
ENSG00000150459 5651 1.02966 566.87 193.237 13:21700079:A:G;rs7327331 -14575 8.28297e-09 0.0471734 0.00019998 5.78298e-05
ENSG00000165480 5602 1.0545 535.661 191.342 13:21250225:T:C;rs9509329 -500517 0.000201152 0.281807 0.292177 0.294399
ENSG00000173141 5601 0.98937 607.084 195.797 13:21758694:T:C;rs261408 7909 0.000371701 -0.0557788 0.467539 0.477248
ENSG00000233325 5600 0.982324 656.902 199.508 13:21768450:C:CT;rs113478503 -103829 0.000744537 0.353791 0.678644 0.685539
ENSG00000224429 5594 1.04402 642.712 197.32 13:21919023:G:A;rs7318257 -3838 7.6066e-09 0.246411 9.999e-05 3.85769e-05
ENSG00000180776 5440 1.02992 488.764 187.236 13:21931969:T:C;rs114645230 -101541 7.03065e-05 0.126127 0.146796 0.145555
ENSG00000165487 5321 1.03484 538.021 192.977 13:22030302:T:C;rs1885686 -148052 2.29623e-05 0.0503517 0.0476952 0.050931
ENSG00000226525 5332 1.1023 524.765 189.346 13:21791974:G:C;rs3120184 -411181 0.000785896 0.347162 0.683276 0.673654
ENSG00000102678 5371 1.05372 544.624 192.143 13:22083064:T:G;rs9509769 -162459 0.000313591 0.255408 0.391168 0.399279
ENSG00000232187 6147 1.04277 843.15 200.625 13:23764014:C:T;rs520367 493300 0.00374189 0.14955 0.99503 0.996777
ENSG00000151835 6986 1.0434 845.054 199.926 13:23515982:C:A;rs112316131 -491860 7.80457e-05 -0.0670862 0.165646 0.166672
ENSG00000127863 7271 0.991062 840.202 201.144 13:24255433:G:C;rs4769280 110923 0.000152287 -0.297477 0.302783 0.29562
ENSG00000027001 7236 1.00965 849.061 201.313 13:24775834:C:A;rs9507279 312275 0.00056045 0.0989311 0.655534 0.659199
ENSG00000182957 7269 1.03261 554.495 181.89 13:23791230:T:C;rs512230 -762715 0.000151881 0.0603124 0.341172 0.335268
ENSG00000102699 6557 1.02907 702.268 198.143 13:25049676:G:A;rs73463182 -37273 6.31667e-05 0.0606849 0.130084 0.128974
ENSG00000132972 6434 1.04436 644.245 195.278 13:25366730:A:G;rs9553442 28439 7.78926e-08 1.42883 0.00059994 0.000355826
ENSG00000151849 6199 0.978949 573.798 196.203 13:25564326:C:T;rs9511572 67307 0.00167144 0.0544437 0.885841 0.890007
ENSG00000151846 6046 1.04147 604.262 195.267 13:24887235:T:A;rs7337954 -783066 0.000125383 -0.100112 0.209809 0.208633
ENSG00000139505 5841 1.05009 554.499 194.444 13:25860031:C:G;rs9511740 -2117 6.94323e-12 -0.0904542 9.999e-05 7.82246e-08
ENSG00000139496 5864 1.03341 596.353 198.087 13:25875060:A:T;rs74042916 -603 1.21505e-06 -0.0684403 0.00229977 0.00342465
ENSG00000132932 5679 1.03885 439.544 187.011 13:26591867:G:A;rs9578952 645657 3.54695e-09 0.347454 9.999e-05 3.20375e-05
ENSG00000180730 5028 1.05041 483.397 189.752 13:26342228:T:G -282942 0.000231157 -0.58181 0.311256 0.313038
ENSG00000127870 4938 1.01617 524.259 197.433 13:26903619:T:G;rs61160741 106827 9.91542e-05 -0.0377685 0.150165 0.149195
ENSG00000132964 4931 0.979324 523.348 198.989 13:26051574:G:T;rs7333546 -776703 0.00021819 -0.0800859 0.288806 0.27974
ENSG00000132970 5092 1.01219 519.949 195.256 13:27225682:C:A;rs1888546 93841 0.000206052 0.291589 0.281972 0.279796
ENSG00000152484 5532 1.02969 609.468 198.73 13:27782770:C:CA 36736 0.000204444 0.0627153 0.291752 0.281721
ENSG00000122026 5379 1.00903 379.878 180.401 13:27780050:T:A;rs2148761 -45397 1.69247e-13 0.627432 9.999e-05 2.39843e-08
ENSG00000122035 5364 1.04974 507.503 192.729 13:27872143:G:A;rs1006089 27678 7.59501e-09 -0.238005 9.999e-05 4.06796e-05
ENSG00000122034 5330 1.03571 543.979 193.711 13:27998769:T:C;rs1049302 87 1.75599e-09 0.0626755 9.999e-05 1.30027e-05
ENSG00000203602 5289 1.04669 552.769 193.948 13:27565249:T:C;rs4466944 -443504 3.1595e-05 0.30011 0.0623938 0.0635559
ENSG00000122033 5272 1.00318 586.998 198.843 13:28024687:GTACAGCGGATCTGCGGCGAGTCCCC:G;rs372562884 -53 2.59744e-26 -0.214826 9.999e-05 3.67081e-20
ENSG00000139517 5217 1.06937 503.368 188.928 13:28139828:A:G;rs9507909 -54714 2.19942e-05 0.0509683 0.0443956 0.0486088
ENSG00000186184 5217 1.03556 578.486 195.91 13:28196033:G:C;rs2232679 1129 7.56681e-30 0.163302 9.999e-05 1.38609e-23
ENSG00000180389 5091 0.999588 440.455 190.192 13:28320214:T:G;rs61944126 -199130 0.000832752 -0.461794 0.657687 0.658269
ENSG00000122025 5098 1.00494 504.21 197.23 13:29146548:G:A;rs11841412 471818 0.000905126 0.144923 0.657255 0.663743
ENSG00000261485 5145 1.0598 451.808 190.97 13:28780875:G:GT;rs200990694 68544 4.64353e-06 0.135358 0.00849915 0.0106087
ENSG00000152520 5145 1.03642 452.435 192.571 13:29113508:A:T;rs1967786 400864 7.68863e-06 0.0439812 0.0145985 0.0169419
ENSG00000102755 5519 1.02803 490.636 194.534 13:29042024:A:G;rs675923 -27242 4.60573e-08 -0.3502 0.00019998 0.000204015
ENSG00000132963 5513 1.04275 381.837 183.525 13:29943212:A:G;rs2388093 709970 0.000215609 0.0406247 0.291837 0.29202
ENSG00000139508 5316 1.03944 367.046 180.796 13:29312472:C:T;rs1305097 19364 2.95085e-05 0.0507777 0.0683932 0.0691283
ENSG00000139514 5253 1.02668 509.865 195.797 13:30225449:C:T;rs9506213 55623 1.07287e-08 0.128001 9.999e-05 5.50709e-05
ENSG00000122042 5150 1.01893 515.798 195.741 13:30322025:TA:T;rs36073826 -102797 0.000321311 -0.0373655 0.376599 0.371975
ENSG00000122043 5175 1.04465 522.638 193.699 13:30517787:C:T;rs9314990 7744 5.51429e-06 -0.344926 0.0117988 0.0134519
ENSG00000102781 5173 1.03059 565.739 197.444 13:31391136:G:T;rs4769069 509514 0.000259063 0.103142 0.327982 0.325313
ENSG00000238121 4844 1.06443 524.993 192.696 13:31355299:G:C;rs9550580 404016 0.000116304 -0.0974389 0.179519 0.179064
ENSG00000225039 4828 0.986892 580.69 199.441 13:31586741:C:T;rs9567763 590366 0.00100528 0.383136 0.732796 0.733781
ENSG00000189403 4986 1.04409 523.732 193.158 13:31036365:T:C;rs7997142 -155370 6.37595e-17 -0.0966284 9.999e-05 3.63636e-12
ENSG00000132952 4986 1.03368 496.544 189.718 13:31214226:G:T;rs4769043 22395 4.12491e-05 0.0473269 0.0860914 0.0874619
ENSG00000132965 4997 1.03433 550.255 196.158 13:31312178:A:T;rs12429692 2532 4.36097e-09 0.204749 9.999e-05 2.42819e-05
ENSG00000237879 5054 1.06586 477.465 187.597 13:32089296:T:TATC;rs71099966 711952 0.000687734 0.337672 0.635959 0.6276
ENSG00000120694 4838 0.987335 293.524 171.457 13:32003184:G:C;rs2314969 266658 0.000801537 -0.0665131 0.683743 0.686463
ENSG00000187676 4831 1.04842 544.209 198.019 13:31913122:T:A;rs4943324 139048 6.72726e-14 -0.128512 9.999e-05 8.16335e-10
ENSG00000229715 4667 1.04426 445.184 196.497 13:32450891:G:A;rs350 29912 0.000962174 -0.288042 0.6229 0.627716
ENSG00000073910 4806 1.09144 341.587 184.777 13:32019627:T:G;rs7996259 -585811 0.00273986 0.0688934 0.905063 0.907244
ENSG00000237637 4806 1.01103 428.516 197.985 13:32596313:C:T;rs455923 -9464 3.91706e-08 0.488216 9.999e-05 0.000141692
ENSG00000230633 4860 1.05147 378.09 191.026 13:32873175:T:C;rs2021 883 9.56841e-15 -0.261871 9.999e-05 2.38086e-10
ENSG00000139618 4873 1.00848 357.703 188.432 13:32883161:C:T;rs206105 -6451 0.00023212 -0.0980579 0.262661 0.268312
ENSG00000212293 4764 0.995746 335.396 188.173 13:33377216:G:C;rs1207644 382562 0.000692656 0.375089 0.526842 0.525102
ENSG00000139597 4738 1.04574 349.005 188.432 13:33521878:A:G;rs400347 519562 3.06206e-05 -0.05816 0.0455954 0.0487227
ENSG00000244754 4663 1.05152 312.974 184.326 13:33037853:G:A;rs79549146 -75118 7.94236e-20 0.10763 9.999e-05 2.63534e-14
ENSG00000083642 4649 1.02442 335.273 189.47 13:33371918:C:T;rs61945198 211353 0.00119981 0.0292641 0.664234 0.666687
ENSG00000133116 4765 1.00615 391.968 197.252 13:33695874:A:G;rs665833 105666 0.000115318 0.344362 0.131244 0.132186
ENSG00000133121 4859 1.01665 373.515 194.196 13:34346244:G:GT;rs34431985 421476 0.000125634 -0.328633 0.145178 0.145668
ENSG00000133119 5018 1.02962 392.313 191.128 13:34326786:A:G;rs7325311 -65401 0.000143643 0.0647151 0.181637 0.181461
ENSG00000172915 4103 1.04543 348.633 190.27 13:35466576:C:CA;rs201169665 -49849 6.01967e-06 0.253332 0.00849915 0.0112323
ENSG00000133104 4784 1.03019 363.386 189.831 13:36908577:AT:A;rs34463694 -35741 1.02542e-15 0.138869 9.999e-05 6.38559e-11
ENSG00000133101 4929 1.04202 423.391 194.523 13:37025916:G:A;rs4941839 19948 1.90143e-05 -0.506102 0.0274973 0.0310321
ENSG00000133111 5032 1.07896 331.595 182.116 13:36749254:C:T;rs4142241 -644108 0.000883152 -0.052673 0.628769 0.616758
ENSG00000120699 5049 1.01795 341.137 189.425 13:37571598:C:T;rs2840335 -1356 6.21645e-16 0.122303 9.999e-05 5.54954e-11
ENSG00000120697 5043 1.03796 351.604 190.372 13:37352285:G:A;rs73548224 -222114 4.31064e-05 -0.0800453 0.0576942 0.0620024
ENSG00000102710 5132 1.06709 347.663 189.56 13:37579480:C:T;rs9547717 -54371 5.68085e-10 0.107166 9.999e-05 3.00109e-06
ENSG00000120686 5368 1.06116 310.743 185.973 13:38020523:C:T;rs73464422 -903464 0.00105478 -0.0365471 0.626016 0.616153
ENSG00000120685 4984 0.987465 300.655 188.342 13:40231915:C:T;rs9532412 619662 0.00247541 0.0328465 0.854825 0.85322
ENSG00000188811 4984 1.03863 253.046 177.457 13:39954879:T:C;rs496665 342435 0.002191 0.0415748 0.832779 0.832876
ENSG00000183722 4844 1.02428 471.197 196.35 13:40264944:T:A;rs4943693 87278 0.000152299 0.387139 0.194407 0.193413
ENSG00000133103 4871 1.06618 409.016 189.74 13:40230043:C:T;rs3812884 278 4.6565e-19 -0.105718 9.999e-05 3.70168e-14
ENSG00000215483 4208 1.12915 362.669 187.327 13:40836571:C:G;rs9576968 -218573 0.00288736 0.343461 0.921731 0.912428
ENSG00000150907 4098 0.977968 396.856 198.448 13:40872607:T:TA;rs35160554 -368128 0.000517966 0.0472438 0.416043 0.413195
ENSG00000102738 4052 1.03943 349.117 191.026 13:41579113:A:G;rs9532696 233803 0.000159455 0.0473214 0.170499 0.173604
ENSG00000102743 4046 1.05138 330.153 187.834 13:40842309:T:A;rs9566502 -521240 0.000909169 0.0923299 0.58538 0.578891
ENSG00000207652 4037 1.03521 376.064 193.801 13:40866434:A:G;rs4943758 -518469 0.000486514 0.216353 0.395184 0.392947
ENSG00000176268 4011 1.00596 353.086 193.181 13:41426257:G:A;rs9566582 -11782 1.28119e-08 0.451068 9.999e-05 6.59403e-05
ENSG00000168852 3958 1.0363 313.794 186.943 13:41465732:C:A;rs9525423 -30159 1.09298e-05 0.221097 0.0185981 0.0203685
ENSG00000239827 3958 1.04453 384.624 196.124 13:42162113:T:C;rs2282211 666202 4.08632e-05 0.30359 0.0465953 0.0507454
ENSG00000229473 3836 1.03679 337.929 191.759 13:41566781:G:A;rs9525439 -687 1.28868e-05 0.208336 0.0170983 0.020293
ENSG00000120688 3890 1.03515 369.799 194.038 13:42087771:T:C;rs421706 452360 2.37247e-05 0.0484609 0.0313969 0.0342725
ENSG00000120690 3890 0.995345 363.043 194.466 13:40727184:C:T;rs7983475 -908393 0.000208063 -0.0406557 0.213296 0.2173
ENSG00000165572 3920 1.04856 377.351 193.812 13:41555246:TTA:T;rs71200148 -151637 0.000628107 -0.0547212 0.464933 0.45848
ENSG00000238651 3934 1.01533 324.784 191.5 13:41699619:A:G;rs2104724 -54605 0.000332163 -0.252434 0.281575 0.29065
ENSG00000120696 3948 1.052 339.711 190.913 13:41789908:C:CT;rs71086547 21205 4.85102e-05 -0.105326 0.0591941 0.0620256
ENSG00000120662 3904 1.06664 327.178 190.225 13:41847441:T:G;rs7997415 9698 0.00013748 0.0663841 0.136246 0.140255
ENSG00000172766 3801 1.03613 336.316 194.872 13:41912190:T:G;rs9562289 26848 9.41505e-08 -0.0927744 9.999e-05 0.000235326
ENSG00000102760 3708 1.02284 241.968 185.059 13:42897753:G:GT 866057 0.000579084 0.10291 0.391168 0.384002
ENSG00000102763 3933 1.01933 351.326 193.812 13:42380141:A:T;rs11839213 -155116 2.77451e-06 -0.0823389 0.00489951 0.00557117
ENSG00000102780 4018 1.03412 326.787 189.752 13:41990807:C:T;rs4274336 -623370 0.00087605 -0.0795874 0.555494 0.552743
ENSG00000023516 4172 1.05274 345.227 188.612 13:42939477:GACAC:G;rs71795523 93187 5.2381e-05 0.0487855 0.069993 0.073287
ENSG00000120659 4258 1.05111 354.156 190.586 13:44096691:C:T;rs9567209 959818 0.00199803 0.310857 0.80791 0.817479
ENSG00000133106 4703 1.04256 343.476 186.165 13:43574028:C:A;rs9315980 7620 6.01179e-12 -0.260188 9.999e-05 1.1697e-07
ENSG00000120675 4655 1.05617 386.414 191.951 13:43597706:C:T;rs17553284 366 8.49062e-34 -0.359444 9.999e-05 3.46367e-27
ENSG00000179630 4164 1.04655 390.249 192.662 13:44437072:T:C;rs9525857 -16349 1.21003e-06 -0.0921462 0.00209979 0.00274419
ENSG00000151773 4166 1.02521 408.694 195.121 13:44446817:A:G;rs12853286 -7011 3.04797e-14 0.541636 9.999e-05 7.10599e-10
ENSG00000179611 4056 1.09972 301.532 180.57 13:45407224:T:TA;rs35296972 864663 0.00196256 -0.203438 0.830017 0.822496
ENSG00000151778 3889 1.0043 359.59 198.019 13:43988043:C:T;rs74635767 -959759 0.000690885 -0.497254 0.44588 0.45228
ENSG00000102804 3970 1.0438 303.043 187.699 13:44906686:C:A;rs675532 -244598 0.00128041 -0.11265 0.664675 0.657736
ENSG00000083635 3892 0.992377 445.948 200.14 13:45655459:GA:G;rs5803284 91840 0.00231643 0.0563072 0.872711 0.872581
ENSG00000133114 3893 1.04371 363.934 190 13:45605201:T:G;rs2153652 41513 8.25672e-06 0.0581783 0.0137986 0.0157338
ENSG00000265802 3909 1.0674 354.852 188.218 13:45605201:T:G;rs2153652 28915 0.000253385 0.353941 0.265729 0.259344
ENSG00000188342 4033 1.03353 377.885 193.801 13:44803181:A:G;rs9316074 -891470 0.000886426 0.0603336 0.574957 0.571043
ENSG00000253051 4080 1.0349 337.282 188.195 13:45361752:A:G;rs9316106 -548831 0.00221494 -0.252178 0.841176 0.849427
ENSG00000199477 4079 1.03385 283.902 178.991 13:46752704:G:A;rs3783207 840959 0.00178072 0.277688 0.809216 0.807749
ENSG00000273149 4090 1.03621 383.236 192.47 13:44971717:T:C;rs7334445 -942458 0.000304396 0.313584 0.304626 0.296891
ENSG00000170919 4090 1.02296 378.188 192.323 13:45938671:C:A;rs9595313 23190 1.28868e-43 0.704666 9.999e-05 8.83448e-35
ENSG00000133112 4090 1.03863 348.162 191.229 13:45293244:T:C;rs2325131 -622262 0.00122676 -0.0435636 0.666889 0.665581
ENSG00000174032 4100 1.02845 361.173 190.53 13:45476808:C:T;rs6561194 -515783 0.000171207 0.062309 0.202263 0.196459
ENSG00000136152 4173 1.05021 364.95 191.128 13:46845976:T:C;rs259730 806915 3.84662e-05 0.0315612 0.0518948 0.0546471
ENSG00000215475 4417 1.03924 369.155 190.09 13:46431021:T:C;rs7996013 5149 1.12212e-07 -0.474215 0.00029997 0.000404033
ENSG00000123200 4593 1.05659 389.859 189.684 13:46500295:C:T;rs9534251 -126600 0.000142319 0.0690372 0.178082 0.177471
ENSG00000136167 4610 1.07328 361.59 183.593 13:46973858:T:TG;rs71074780 187851 0.00201604 0.0359682 0.86817 0.868485
ENSG00000173988 4610 1.0302 439.54 193.53 13:46760011:G:T;rs7982754 -26073 8.66942e-06 0.379523 0.0157984 0.0179217
ENSG00000261097 4727 1.02682 430.557 192.492 13:46903995:C:T;rs73479325 32015 5.03949e-07 0.762925 0.00169983 0.00162557
ENSG00000102445 4779 1.04135 461.474 194.072 13:46952698:C:T;rs2761951 -59628 3.05652e-09 0.147586 9.999e-05 1.62277e-05
ENSG00000205105 4820 1.04002 403.915 186.875 13:47470352:C:T;rs6310 405354 0.00129171 0.491913 0.777174 0.773524
ENSG00000136141 4884 1.04694 446.077 193.09 13:47419146:CT:C;rs76929707 291842 5.97058e-05 0.0812547 0.0888911 0.0907319
ENSG00000139684 5219 1.05176 418.024 191.004 13:47375657:G:C;rs3759496 4289 7.2627e-06 -0.0398099 0.0121988 0.0149652
ENSG00000260388 4778 1.03314 274.205 184.507 13:47944345:G:A;rs61953711 -562413 0.000166408 -0.351802 0.183771 0.177506
ENSG00000136159 4682 1.06032 247.507 180.694 13:48517903:A:G;rs193087105 -93801 0.00114928 0.0866906 0.611484 0.607454
ENSG00000136143 4682 1.06007 236.753 179.081 13:48275412:T:C;rs1924794 -336714 0.000621081 -0.0435975 0.431094 0.430339
ENSG00000136146 4583 1.02393 280.525 187.281 13:48470525:C:T;rs7339238 -198743 0.000886636 0.0334886 0.524084 0.529184
ENSG00000136156 4460 1.02406 238.011 185.556 13:48756439:T:C;rs4942756 -50856 0.00167635 -0.0410078 0.695139 0.677573
ENSG00000231473 4335 1.04653 253.633 188.251 13:48237810:C:T;rs7989621 -639988 0.00010791 0.58368 0.0984902 0.100619
ENSG00000139687 4335 0.990591 229.188 183.931 13:49201040:T:G;rs12871822 323152 0.00285527 -0.0331138 0.836257 0.835909
ENSG00000139679 4174 1.03838 250.151 186.842 13:49065824:T:C;rs7319069 46983 1.918e-05 0.0930645 0.0237976 0.0257439
ENSG00000136161 4110 1.02807 261.258 190.981 13:48991615:C:T;rs148998479 -115755 1.88143e-06 -0.136392 0.00279972 0.00325155
ENSG00000152207 4234 1.07763 223.399 182.533 13:49251041:C:T;rs9285169 -29911 0.000280307 -0.10114 0.218464 0.211352
ENSG00000225131 4054 1.03462 231.903 184.383 13:50112894:T:TAC;rs10640169 767629 0.0031597 -0.256476 0.846154 0.849882
ENSG00000102531 4100 1.01756 219.159 178.732 13:49656104:CT:C;rs11332071 106055 0.00137744 -0.0542064 0.647059 0.652203
ENSG00000102543 3942 1.03154 186.062 172.032 13:49878714:A:G;rs7326181 56666 7.33056e-05 -0.0538203 0.101862 0.101077
ENSG00000102547 3983 1.0395 251.241 187.462 13:50021542:G:A;rs9596108 3279 2.40095e-05 -0.147947 0.0273973 0.0302582
ENSG00000136169 3983 1.03379 252.394 187.507 13:50010199:T:C;rs1322787 -8231 6.77278e-07 0.0483866 0.00129987 0.00154013
ENSG00000236577 3981 1.04416 222.511 181.653 13:50032293:C:T;rs7991226 -30814 0.000171015 0.259334 0.158763 0.159013
ENSG00000136147 3996 0.985516 177.576 171.547 13:50086244:A:G;rs4340215 16497 7.61156e-13 0.104866 9.999e-05 1.49131e-07
ENSG00000136144 4053 1.03393 252.798 187.112 13:50108644:G:A;rs9535258 -51076 8.57614e-25 0.208877 9.999e-05 1.44294e-18
ENSG00000152213 4030 1.06259 247.695 184.112 13:50195096:G:A;rs4942855 -7340 9.26032e-10 -0.0885883 9.999e-05 5.51592e-06
ENSG00000123179 3980 1.08798 247.864 182.003 13:50277342:C:G;rs112332160 11730 8.78751e-27 -0.364406 9.999e-05 1.14381e-20
ENSG00000102753 3965 1.04395 313.052 193.869 13:50291576:G:GAA;rs371797472 -75482 0.00137117 0.0317859 0.633544 0.634339
ENSG00000123178 3917 1.03234 227.965 179.747 13:50126097:T:G;rs57604202 -384530 0.00268156 -0.0646386 0.836257 0.835822
ENSG00000204977 3913 1.05104 248.157 184.101 13:50644481:C:A;rs790944 74456 0.000235439 -0.036734 0.208629 0.205164
ENSG00000198553 3956 1.07787 259.6 186.176 13:50465821:G:A;rs7331776 -123570 0.00115166 0.39786 0.584014 0.565964
ENSG00000176124 4070 1.04457 280.697 186.469 13:50551806:C:CA;rs35114695 -104502 5.09853e-06 0.101919 0.0069993 0.0094152
ENSG00000231607 4151 1.0078 348.974 195.233 13:51070265:G:T;rs145405549 370408 0.00171502 -0.0964291 0.752066 0.746074
ENSG00000186047 3230 1.11772 271.031 181.969 13:51796843:T:C;rs35219766 378767 0.00321644 -0.111032 0.896953 0.893185
ENSG00000136104 3164 1.03721 312.806 191.128 13:51476192:A:G;rs34164728 -7623 9.5842e-11 -0.138896 9.999e-05 7.29777e-07
ENSG00000233672 3163 1.04534 302.177 189.041 13:51489243:T:C;rs9535528 4394 7.93631e-07 -0.690889 0.00129987 0.00180264
ENSG00000269965 2976 0.990965 277.292 190.169 13:52029928:T:A;rs9535671 93556 0.00129652 -0.232856 0.629956 0.628131
ENSG00000270101 2976 1.08294 274.489 185.815 13:51985688:CA:C;rs59096568 48108 0.000372021 0.0846035 0.296241 0.284885
ENSG00000236778 2956 1.04548 288.545 190.631 13:52035163:A:G;rs9535676 8659 4.84575e-09 0.180759 9.999e-05 1.87806e-05
ENSG00000224892 2956 1.03584 296.524 191.804 13:51927538:C:A;rs12853862 -100763 1.84189e-05 0.201446 0.020098 0.024152
ENSG00000102786 2956 1.00557 318.395 196.824 13:52423098:A:C;rs7320382 394697 0.003183 0.038298 0.869679 0.872948
ENSG00000139668 2777 1.01448 275.622 192.402 13:51355848:A:G;rs12853170 -802797 0.00094791 0.0575541 0.505556 0.49972
ENSG00000102796 2661 1.00673 226.844 187.597 13:52411352:G:A;rs4943030 33058 0.000254323 0.129143 0.20004 0.197195
ENSG00000231856 2662 1.03916 264.774 192.357 13:51816665:T:C;rs4942982 -561769 0.000110938 0.200808 0.0914909 0.0951139
ENSG00000123191 2788 1.01779 296.165 197.873 13:53339690:T:A;rs1324996 754059 0.00309749 0.172931 0.830017 0.836959
ENSG00000253710 2790 1.03048 274.264 192.515 13:52557132:A:G;rs2147361 -29403 6.40029e-09 -0.0891405 9.999e-05 2.29703e-05
ENSG00000253797 2791 1.031 292.278 194.252 13:52546547:C:CTCAAT;rs111679086 -52281 1.29489e-06 -0.0448831 0.00169983 0.00217635
ENSG00000136098 2681 1.04645 248.742 190.778 13:52472062:C:CAAAA;rs71902704 -261935 0.000685353 0.123822 0.394872 0.37536
ENSG00000243406 2625 0.964357 232.568 189.097 13:53309504:GT:G;rs5803608 540903 0.00416583 0.167811 0.90099 0.899013
ENSG00000136114 2728 1.00195 207.434 187.248 13:52008238:T:C;rs9316544 -972392 0.0101119 0.292009 0.986207 0.986642
ENSG00000136100 2804 1.05998 229.86 186.954 13:53026083:G:C;rs57412438 1319 3.04594e-13 0.101863 9.999e-05 4.07746e-09
ENSG00000136108 2814 1.05884 221.514 186.56 13:52993412:G:A;rs9568732 -36153 4.24382e-23 -0.16907 9.999e-05 1.49398e-17
ENSG00000139675 3067 1.06581 238.703 186.018 13:53581640:A:G;rs9527046 390034 0.00026402 0.0665837 0.202632 0.19839
ENSG00000165416 3122 1.04958 244.369 187.744 13:52968645:A:G;rs1815669 -258200 1.55412e-05 -0.0407772 0.0172983 0.0193302
ENSG00000136099 3282 1.04095 229.039 187.62 13:53409474:T:C;rs656443 -13302 1.04321e-34 -2.42077 9.999e-05 3.5098e-27
ENSG00000102837 3311 1.02693 226.225 187.654 13:53602462:G:A;rs17552047 -433 8.4856e-15 -1.4979 9.999e-05 3.40965e-10
ENSG00000136149 4733 0.991448 206.505 188.297 13:55308373:GA:G;rs34481269 292922 0.00392842 -0.0763749 0.853367 0.85495
ENSG00000139734 4797 1.08316 270.468 182.194 13:61553188:TAA:T;rs4054729 815066 0.000128004 -0.331893 0.138796 0.138534
ENSG00000238213 4790 1.02606 281.544 187.789 13:60068406:G:A;rs9538440 -780505 0.00405232 0.337343 0.925994 0.930183
ENSG00000083544 4752 1.03457 293.901 189.526 13:61860079:T:A;rs961573 889487 0.000289049 0.0457331 0.248202 0.246024
ENSG00000236565 3798 1.03158 169.907 180.638 13:66613571:T:G;rs9317555 250674 0.000307917 0.289798 0.212121 0.202248
ENSG00000184226 3560 1.03981 232.427 189.47 13:67692775:C:T;rs74363210 -111694 0.000469065 -0.193457 0.28221 0.283024
ENSG00000236534 4448 1.02631 374.257 186.966 13:71409940:T:C;rs10507789 -839260 0.000730985 -0.312834 0.582994 0.578464
ENSG00000165659 4359 1.06267 339.626 187.124 13:71450297:C:CGA;rs147719630 -991034 0.000525625 0.163995 0.439614 0.429211
ENSG00000204899 4909 1.032 398.16 189.47 13:73313825:G:T;rs7983493 11999 0.000155218 0.0649544 0.20149 0.204443
ENSG00000136122 4909 1.09319 352.374 182.837 13:73190509:C:CA;rs35544494 -111553 0.000118583 0.068189 0.161896 0.162161
ENSG00000083535 4930 1.10361 441.648 190.654 13:74086114:G:A;rs9573232 729916 0.00246758 -0.0568687 0.914155 0.914636
ENSG00000083520 4930 1.07306 410.299 188.793 13:73110131:A:C;rs111587723 -246104 0.000881236 -0.0276061 0.639617 0.632796
ENSG00000102554 4927 1.05143 421.124 189.887 13:73280279:T:C;rs34926674 -348836 2.43419e-05 -0.135348 0.0409959 0.0449302
ENSG00000118922 4620 1.01685 446.806 195.797 13:73817792:C:T;rs9530175 -890603 0.000192909 -0.0423593 0.232791 0.228117
ENSG00000235532 4455 1.00727 337.699 186.988 13:74837021:T:A;rs7323758 31426 0.000338107 0.120013 0.338633 0.344249
ENSG00000136111 4580 1.02384 398.017 194.602 13:75910406:A:G;rs563622 -145845 7.75612e-11 -0.104859 9.999e-05 6.73215e-07
ENSG00000188243 4645 1.04103 340.017 188.838 13:76073149:C:CT;rs148615353 -50427 7.94432e-05 -0.0606805 0.101873 0.104041
ENSG00000118939 4645 1.0672 321.7 184.529 13:76235460:T:C;rs12869054 111840 0.00425475 -0.0988493 0.961575 0.963406
ENSG00000136153 4680 1.05583 341.219 188.342 13:76477020:A:G;rs61959626 282449 3.3659e-05 0.0774613 0.0447955 0.0500598
ENSG00000228444 4669 1.07172 299.797 182.578 13:76168727:T:C;rs8192759 -36681 7.55511e-06 -0.406756 0.0107989 0.0150294
ENSG00000178695 4109 1.03935 287.051 185.578 13:77392313:C:CT;rs112665382 -68228 0.000340047 -0.0635429 0.296154 0.298586
ENSG00000102805 4059 1.05184 291.495 187.902 13:77562630:C:G;rs649291 -2166 8.88189e-08 0.070386 0.00019998 0.000269831
ENSG00000005812 4086 1.02925 302.791 189.774 13:76856003:C:T;rs61963393 -745328 0.000155539 -0.0382396 0.158587 0.158307
ENSG00000236051 4048 1.06814 292.876 188.635 13:77389822:T:A;rs1418774 -259828 0.00396029 -0.332037 0.928571 0.925386
ENSG00000005810 3942 1.02793 292.769 191.342 13:78001884:A:G;rs9574057 100698 0.000879407 -0.0518735 0.514124 0.502053
ENSG00000139737 3811 1.01842 290.149 189.571 13:77357635:CA:C -914389 0.005699 -0.0505132 0.970902 0.971229
ENSG00000152192 4304 1.053 281.409 188.263 13:78550485:C:T;rs9544655 -627189 2.52532e-05 -0.461513 0.0287971 0.0326134
ENSG00000152193 4325 1.07214 272.257 186.424 13:79235544:A:G;rs7332194 2229 3.35299e-07 -0.101158 0.00039996 0.000747156
ENSG00000227354 4022 1.02889 312.036 191.872 13:79986926:C:T;rs8001638 6481 9.69863e-12 -0.269206 9.999e-05 1.06767e-07
ENSG00000139746 4022 1.05422 311.964 189.932 13:80921519:C:T;rs508502 940906 0.000482078 0.0445316 0.356228 0.358645
ENSG00000102471 3946 1.02483 310.991 191.748 13:79079018:A:G;rs11619235 -976270 4.59861e-06 0.133611 0.00679932 0.00816266
ENSG00000136158 4243 1.0317 229.462 183.458 13:80611140:A:C;rs3861150 -303947 3.53489e-06 -0.206982 0.00649935 0.0069867
ENSG00000214182 4853 1.0635 220.896 184.631 13:82934038:T:A;rs1023321 669991 0.0017847 -0.0878569 0.659855 0.661331
ENSG00000165300 4256 1.05209 154.896 182.251 13:89235188:C:T;rs12865399 910317 5.76585e-05 0.725598 0.0438956 0.0449127
ENSG00000215417 4645 1.05985 297.99 187.248 13:92885097:T:A;rs10492503 885022 0.000706385 -0.0938135 0.48125 0.467659
ENSG00000080166 5359 1.01335 531.999 196.655 13:95162378:T:G;rs9561588 30441 6.40626e-09 0.461978 9.999e-05 3.9421e-05
ENSG00000088451 5285 1.04782 434.33 186.289 13:96077629:CA:C;rs375461732 829117 0.000268102 -0.0429076 0.358524 0.34872
ENSG00000152749 5274 1.0294 495.627 192.797 13:95253920:T:G;rs3897473 -238 6.20073e-29 0.255413 9.999e-05 2.44296e-22
ENSG00000125257 4838 1.05002 390.933 189.639 13:95899607:A:G;rs4148436 -54081 1.46305e-31 0.379389 9.999e-05 9.29901e-25
ENSG00000134873 4847 1.05762 381.15 190.056 13:96183903:C:T;rs9590298 98044 0.000118179 -0.449396 0.146174 0.147692
ENSG00000247400 4529 1.03787 349.368 190.248 13:96425363:AT:A 96183 1.82967e-05 -0.141914 0.0273973 0.0301196
ENSG00000102580 4529 1.01238 413.648 196.835 13:96322867:C:T;rs35740456 -6527 0.00177382 -0.0440629 0.79193 0.799148
ENSG00000102595 4099 1.03073 297.769 189.628 13:96581766:A:G;rs9516625 -123971 9.66398e-08 0.209836 0.00039996 0.000314422
ENSG00000139793 3844 1.06474 299.035 188.454 13:98530766:T:A;rs7333258 657077 0.00294057 0.0569177 0.872711 0.873532
ENSG00000125249 4162 1.02597 395.359 194.151 13:98036960:A:C;rs4771272 -49517 0.000109247 0.0605749 0.133967 0.134694
ENSG00000065150 4892 1.03028 453.06 193.293 13:99310503:A:T;rs74108927 704590 0.000297581 -0.0359243 0.333555 0.3322
ENSG00000224418 5267 1.05965 439.846 188.071 13:99085522:C:T;rs9584845 -143977 0.00100272 -0.447871 0.724837 0.711835
ENSG00000102572 5267 1.00006 375.974 183.232 13:99167120:G:C;rs4529985 -63075 1.46112e-05 -0.045224 0.0420958 0.041845
ENSG00000088387 5317 1.02907 540.298 195.312 13:99501700:T:A;rs9517464 -237180 2.74168e-05 -0.0569164 0.0531947 0.0550638
ENSG00000260992 5312 1.02932 462.554 187.406 13:99753089:A:AG;rs71215509 13015 2.34505e-06 -0.417918 0.00869913 0.00843352
ENSG00000228889 5213 1.02182 405.778 185.251 13:99999573:GCC:G;rs71663511 146608 0.000584686 -0.267915 0.571673 0.560397
ENSG00000134882 5213 1.03037 418.352 185.77 13:100665952:CA:C;rs34760167 812923 0.000656944 -0.0357919 0.611111 0.597643
ENSG00000125245 5133 1.01428 530.342 197.083 13:100575630:G:C;rs9582355 661631 0.0002697 0.0903088 0.338061 0.327862
ENSG00000169508 5018 1.05735 430.632 186.424 13:100777389:TTG:T;rs5806151 817729 0.000597037 -0.0796619 0.577611 0.560456
ENSG00000228808 4887 1.05002 403.336 187.879 13:99024432:G:C;rs772694 -999996 0.000577749 0.342508 0.517848 0.514787
ENSG00000238241 4807 1.0442 405.436 188.421 13:100080514:C:T;rs7998284 19197 0.000424904 -0.235259 0.419883 0.42618
ENSG00000125304 4758 1.0645 383.219 188.218 13:100285255:G:GA;rs71215535 131583 0.00035518 -0.0318224 0.364 0.354685
ENSG00000125246 4607 1.0351 354.738 185.804 13:100310109:A:C;rs1107450 51189 2.39142e-06 -0.140346 0.0069993 0.00688748
ENSG00000175198 4845 1.06231 432.006 190.022 13:100673045:C:T;rs9670776 -68225 6.36717e-05 -0.0938308 0.0972903 0.0997438
ENSG00000234354 5186 1.05907 400.547 183.954 13:100601327:T:C;rs7324365 -591202 0.00147801 0.550889 0.839061 0.825131
ENSG00000134864 5205 1.04108 450.77 191.489 13:101238722:T:G;rs7324168 -3061 3.19118e-08 -0.300379 9.999e-05 0.000150092
ENSG00000237082 5157 1.04395 425.614 188.59 13:101275126:G:A;rs1051518 -1558 7.68917e-08 0.534217 0.00039996 0.000360639
ENSG00000125247 5173 1.02929 494.269 194.76 13:101327245:C:G;rs2791681 -103 1.6354e-53 0.421797 9.999e-05 6.38992e-44
ENSG00000272143 4863 1.05385 399.746 185.804 13:103174424:C:T;rs144508553 127443 0.00259634 -0.414316 0.925994 0.931337
ENSG00000134900 4910 1.03889 464.949 193.293 13:103281635:G:A;rs687303 32281 4.04478e-05 0.0354667 0.069593 0.0692125
ENSG00000269942 4958 1.0202 350.651 184.405 13:103933606:G:A;rs1881786 601829 0.00143142 0.205512 0.78695 0.780844
ENSG00000151287 5063 1.05701 399.599 187.924 13:103304087:A:AT;rs67649317 -122075 1.81263e-05 0.0864489 0.0341966 0.0353523
ENSG00000134901 5001 1.01892 426.346 191.872 13:102598183:G:T;rs2031163 -853175 0.000178585 -0.27712 0.225806 0.230438
ENSG00000134897 5001 1.02777 415.262 190.767 13:103498545:C:T;rs2296148 47145 1.04418e-09 -0.258341 9.999e-05 8.84023e-06
ENSG00000134899 4927 1.03363 397.778 189.898 13:103521114:C:T;rs3783236 23919 2.77736e-06 -0.0474309 0.00609939 0.00716448
ENSG00000250878 4977 1.05668 412.115 190.349 13:103536364:C:T;rs6491718 3914 6.25963e-05 -0.334024 0.0859914 0.0940619
ENSG00000125266 5191 0.968594 703.46 206.919 13:106203309:A:G;rs778310 -984154 0.0015028 -0.233608 0.849025 0.854697
ENSG00000134884 5177 1.04367 560.757 195.628 13:106591231:AT:A;rs34461696 -629282 0.000142627 0.0434629 0.22 0.212221
ENSG00000174405 5257 1.05338 567.224 195.391 13:108867928:C:CG;rs36219967 -2789 3.58135e-11 0.15419 9.999e-05 2.96797e-07
ENSG00000139826 5257 1.01422 506.327 192.21 13:109003842:CTTTCT:C;rs373200512 133114 0.000212873 0.0522748 0.308095 0.303216
ENSG00000102524 5251 1.03527 629.55 197.557 13:109827238:T:C;rs61382451 923649 0.000856379 -0.11436 0.718593 0.712698
ENSG00000236242 5045 1.00669 637.25 201.324 13:109910057:G:C;rs7322588 56225 2.72743e-19 1.07852 9.999e-05 2.70232e-14
ENSG00000185950 5753 1.02231 663.25 195.82 13:110704233:T:A;rs139061109 265317 0.000553843 0.126274 0.617901 0.615532
ENSG00000134871 5716 1.05352 720.324 195.73 13:111699881:C:T;rs9522095 741721 0.000343297 -0.583695 0.473958 0.482603
ENSG00000187498 5718 1.0255 712.023 197.015 13:110813532:G:A;rs2275843 -145965 8.77602e-11 -1.1388 9.999e-05 1.05345e-06
ENSG00000139832 6089 1.05746 778.595 196.519 13:111173697:G:C;rs4773203 -40384 4.91327e-07 -0.220297 0.00149985 0.00189768
ENSG00000213995 6237 1.05312 805.008 198.155 13:111268633:T:C;rs330550 751 2.81589e-14 -0.108634 9.999e-05 5.00147e-10
ENSG00000153487 6230 1.06705 719.84 193.508 13:111432093:G:A;rs404707 67009 0.000154122 0.064192 0.289139 0.288949
ENSG00000134905 6226 1.02843 727.037 194.647 13:111299061:C:T;rs450565 -66890 1.05965e-12 -0.118989 9.999e-05 2.79147e-08
ENSG00000229152 5867 1.03045 763.268 198.2 13:111570004:G:T;rs4773276 18484 1.26738e-10 -0.137988 9.999e-05 1.3058e-06
ENSG00000088448 5839 1.04758 759.539 197.162 13:111566432:A:G;rs9583547 -985 3.29709e-16 -0.0749166 9.999e-05 1.12096e-11
ENSG00000102606 6006 1.0228 732.797 196.835 13:111933098:C:G;rs2296353 166191 1.65247e-11 0.0702271 9.999e-05 2.66131e-07
ENSG00000153495 6078 1.0576 572.675 187.135 13:112838254:C:T;rs1946770 869722 0.0011205 0.311365 0.853367 0.841506
ENSG00000126216 5604 1.05106 726.619 198.008 13:113105379:T:G;rs56411050 -137103 0.00114166 -0.0311793 0.841176 0.836922
ENSG00000068650 5429 1.03531 567.216 193.056 13:113529297:T:C;rs1631350 184653 1.25416e-05 -0.106698 0.0272973 0.0319351
ENSG00000126217 5725 1.02881 569.397 190.598 13:113582174:A:G;rs1933200 33481 1.38225e-06 0.14226 0.00439956 0.00564941
ENSG00000267868 5606 1.02667 754.254 202.294 13:113636645:C:A;rs2993285 16199 0.000236649 0.460032 0.351475 0.342786
ENSG00000235280 5603 0.989471 598.388 192.605 13:114173359:CT:C;rs199940098 550220 0.000751503 -0.279308 0.724837 0.718616
ENSG00000139842 5481 1.04786 625.078 196.305 13:113830781:A:G;rs7323626 -31772 8.74979e-17 0.0778388 9.999e-05 3.17131e-12
ENSG00000126226 5479 1.04096 565.454 193.508 13:113830752:A:G;rs7323611 -32278 6.59325e-14 0.0870663 9.999e-05 1.74196e-09
ENSG00000185896 5443 1.00237 558.637 191.816 13:113932448:T:TGGGAGGCTGAG;rs141452460 -19109 0.000122196 -0.0637003 0.226419 0.227972
ENSG00000139835 5417 1.03147 542.919 191.929 13:114013931:G:A;rs4907617 -4516 2.29492e-08 0.594982 0.00039996 0.000144496
ENSG00000153531 5159 1.08379 481.449 186.379 13:113685297:G:A;rs72661996 -422543 0.000258725 -0.486594 0.356863 0.353036
ENSG00000150401 5085 1.0299 540.649 193.203 13:114436879:C:T 291611 4.43545e-05 -0.0642594 0.0871913 0.0893424
ENSG00000150403 5085 1.03474 556.836 194.692 13:114197252:T:C;rs72668733 51941 1.25115e-05 0.0615829 0.0272973 0.0291449
ENSG00000198176 4886 1.01962 396.45 181.608 13:114996838:A:C;rs4883639 757824 0.000812769 0.0694925 0.6875 0.688105
ENSG00000184497 4221 1.0331 425.651 190.733 13:114312605:G:GA;rs58459344 -149612 0.000128392 0.365165 0.17923 0.180373
ENSG00000233695 4093 1.03675 414.08 191.387 13:114553956:C:A;rs7490435 35352 2.48008e-09 0.537838 9.999e-05 1.58576e-05
ENSG00000183087 3946 1.00462 388.234 191.635 13:114528462:T:C;rs7399539 -38585 0.00086323 -0.208252 0.612982 0.60671
ENSG00000260910 3699 1.03378 376.129 191.692 13:114772551:A:C;rs144814684 140733 1.41495e-10 0.469133 9.999e-05 1.22736e-06
ENSG00000185989 3059 1.03133 274.842 189.368 13:114948227:G:A;rs11843038 50140 1.6785e-05 0.0689363 0.0237976 0.0233721
ENSG00000130177 2840 1.04901 262.162 188.59 13:115031293:AT:A;rs35581239 30930 1.06018e-41 0.171001 9.999e-05 1.82211e-33
ENSG00000264539 2809 1.03164 246.066 188.319 13:114998795:C:T;rs9590403 -11186 4.97688e-07 0.33228 0.00089991 0.00111897
ENSG00000169062 2667 1.04922 227.298 186.052 13:114998076:C:T;rs7994556 -48984 2.75592e-28 0.162127 9.999e-05 9.99427e-22
ENSG00000198824 2552 1.04012 213.682 187.518 13:115087079:GTTGGGCTGTTCA:G;rs200870566 7090 0.000806535 -0.047099 0.405099 0.400393
ENSG00000100814 5368 1.05303 788.464 199.125 14:20782695:TG:T;rs79562167 -18777 8.20899e-10 0.100961 9.999e-05 4.98245e-06
ENSG00000129484 5396 1.04162 834.23 201.832 14:20824415:G:T;rs3093933 12673 2.91207e-05 0.118365 0.0612939 0.0662327
ENSG00000259001 5397 1.02744 797.137 201.234 14:20669845:G:T;rs1953555 -142000 0.000416787 0.404676 0.542254 0.532931
ENSG00000129566 5454 1.02596 775.447 198.877 14:20881527:T:C;rs1713434 -62 8.49263e-08 -0.088048 0.00059994 0.000423775
ENSG00000185271 5466 1.00982 811.159 202.08 14:20417563:G:C;rs2635563 -486239 0.000887614 0.282889 0.780203 0.779769
ENSG00000259162 5467 1.05096 873.827 201.99 14:20909354:C:A;rs61729700 3212 0.000239918 0.335663 0.392857 0.381019
ENSG00000092094 5483 1.03754 865.967 203.738 14:20918113:A:G;rs8015086 -5152 2.13738e-31 0.196926 9.999e-05 7.36515e-26
ENSG00000100823 5483 1.06219 814.671 197.918 14:20549983:G:A;rs58618658 -373368 0.00244592 -0.0354466 0.978495 0.981457
ENSG00000165782 5498 1.06227 744.98 195.899 14:20460506:C:T;rs58085030 -469266 0.000367335 -0.0465188 0.515448 0.5095
ENSG00000198805 5517 1.03157 859.054 203.084 14:21336716:A:G;rs11156729 399602 0.000382687 0.0631767 0.513333 0.51129
ENSG00000214274 6109 1.02955 808.267 198.561 14:21153616:G:A;rs1010459 1279 1.56227e-05 -0.254515 0.0423958 0.0443126
ENSG00000169413 6262 1.05768 801.129 196.745 14:21178988:T:A;rs8003799 -70223 2.44643e-24 -0.334489 9.999e-05 4.56694e-19
ENSG00000258810 6264 1.04289 883.396 200.343 14:21178988:T:A;rs8003799 -73060 1.2489e-15 -0.387293 9.999e-05 3.02277e-11
ENSG00000129538 6277 1.05201 801.341 196.587 14:21271088:G:C;rs17523303 -350 9.42979e-12 1.21102 9.999e-05 1.16223e-07
ENSG00000169397 6322 1.03734 799.511 198.234 14:21349608:A:G;rs1763559 -9951 4.78377e-11 -0.730825 9.999e-05 5.21017e-07
ENSG00000136315 6397 1.0085 791.908 198.854 14:21432436:G:A;rs4982384 44935 6.50567e-06 0.340865 0.0206979 0.0217302
ENSG00000169385 6455 1.02387 792.714 199.238 14:21349608:A:G;rs1763559 -74004 9.08828e-14 -0.541176 9.999e-05 2.21188e-09
ENSG00000165792 6380 1.05184 971.136 204.9 14:20942451:T:G;rs1713421 -515479 0.00103936 0.0571306 0.844726 0.846589
ENSG00000165801 6285 1.04372 824.658 199.971 14:20749413:G:A;rs9796390 -789017 2.37536e-05 0.129511 0.0592941 0.05866
ENSG00000165795 6284 1.00962 634.997 188.24 14:21478458:A:G;rs1754332 -60574 4.5278e-05 -0.104198 0.137576 0.134048
ENSG00000232070 6201 1.05758 827.472 199.508 14:21357342:G:A;rs2236283 -209755 0.0016956 0.498025 0.942561 0.940694
ENSG00000165804 6153 1.00006 761.59 196.779 14:20981387:TG:T;rs61091674 -591495 0.001491 0.187396 0.921731 0.923927
ENSG00000258441 6331 1.09297 724.488 192.549 14:21756963:T:C;rs10143768 81903 0.000414864 -0.0787866 0.573968 0.560662
ENSG00000092199 6359 1.03275 746.278 196.959 14:21590043:G:A;rs12879954 -147611 9.19375e-06 0.0373376 0.0251975 0.0273299
ENSG00000092200 6383 0.998463 957.433 207.077 14:21264044:A:ATG;rs201815690 -492055 0.000128632 -0.127625 0.249129 0.242448
ENSG00000092201 6326 1.07165 770.215 196.869 14:21457887:C:T;rs2771344 -394539 5.98949e-05 0.0292802 0.127208 0.127836
ENSG00000100888 6278 1.00468 951.542 206.682 14:20953359:C:G;rs59996264 -970927 0.00100251 -0.0476541 0.823191 0.828977
ENSG00000092203 6305 1.02921 719.482 197.015 14:21965666:C:CTG;rs201939359 20909 2.22082e-07 -0.0454308 0.00119988 0.00100971
ENSG00000129472 6305 1.02127 776.65 200.32 14:21945415:A:G;rs2282046 282 1.37328e-05 -0.0500315 0.0333967 0.0363225
ENSG00000165819 6296 1.05826 696.251 195.56 14:22808754:A:G;rs4981423 829236 0.00117812 0.0411854 0.849745 0.848857
ENSG00000165821 6242 1.01627 799.742 202.757 14:22617929:A:G;rs11848637 612578 0.00061288 -0.112064 0.641667 0.648668
ENSG00000256081 6355 1.06637 1063.11 208.137 14:21796328:CA:C;rs112502688 -258077 0.00346986 0.248475 0.994042 0.996788
ENSG00000255569 6345 1.02326 712.761 197.782 14:22084036:AT:A;rs34511390 -5956 6.74389e-05 -0.264449 0.139844 0.141683
ENSG00000256553 6388 0.99999 826.077 204.392 14:21247801:T:C;rs11156664 -863309 0.000552814 -0.187404 0.619431 0.61694
ENSG00000211776 6400 1.03178 704.974 196.756 14:23060552:A:G;rs1384962 880007 4.5527e-05 -0.214784 0.0985901 0.103021
ENSG00000211777 6375 1.03227 761.702 199.61 14:21590138:T:C;rs1243476 -601823 0.000133438 -0.141528 0.249813 0.240189
ENSG00000211778 6351 1.03355 696.379 196.959 14:22204568:G:A;rs2049788 133 1.97011e-14 -0.302582 9.999e-05 5.52313e-10
ENSG00000211779 6319 1.03423 731.948 199.238 14:22217356:G:A;rs2075477 -107 5.87297e-05 0.161375 0.119981 0.119977
ENSG00000240954 6317 1.03167 691.836 195.29 14:21504581:T:C;rs1243466 -713973 0.000744428 0.246165 0.711949 0.726389
ENSG00000211780 6289 1.01812 669.222 195.583 14:21482223:GA:G;rs11337192 -754507 0.0010345 -0.158834 0.807258 0.812785
ENSG00000211782 6252 1.03714 662.6 196.17 14:22265277:C:T;rs2075487 -183 9.06327e-13 0.397237 9.999e-05 1.58972e-08
ENSG00000211784 6340 1.06339 664.835 196.248 14:23271640:C:A 978003 0.000659269 -0.205994 0.647059 0.651063
ENSG00000211785 6326 1.00044 533.562 184.044 14:22279687:C:T;rs35761773 -29736 6.19748e-07 -0.312626 0.00489951 0.00459478
ENSG00000211786 6313 1.02812 688.128 196.903 14:22320311:A:G;rs79521544 5591 3.96769e-09 0.203805 0.00019998 2.83267e-05
ENSG00000211787 6299 1.00404 668.675 196.779 14:22098774:C:T;rs7494694 -221962 0.000203647 0.0815036 0.330472 0.332592
ENSG00000211788 6261 0.978681 920.331 209.964 14:22103779:T:C;rs28411901 -233242 0.000316617 0.0887468 0.432771 0.433284
ENSG00000211789 6233 1.08564 633.281 193.056 14:21766040:T:C;rs3064194 -589998 0.000398635 0.124212 0.509934 0.495593
ENSG00000211790 6224 0.976345 789.628 204.471 14:22363763:G:A;rs4981388 1149 0.000125114 0.170057 0.225501 0.225852
ENSG00000256379 6225 1.02165 635.736 194.297 14:22351698:C:T;rs55977753 -19560 2.65315e-10 -0.552195 9.999e-05 3.33365e-06
ENSG00000211791 6218 1.08609 746.968 198.741 14:22705925:A:G;rs72688475 319561 0.00102545 0.134033 0.80531 0.800814
ENSG00000211792 6228 1.02064 707.6 199.034 14:22390744:A:G;rs12432785 -1496 1.40799e-11 0.243374 9.999e-05 1.83802e-07
ENSG00000211793 6262 1.0326 652.198 195.346 14:22405713:T:C;rs11626901 -3601 2.2393e-05 0.141366 0.0530947 0.0552275
ENSG00000211794 6260 1.01744 713.604 199.644 14:22411500:CCCCTT:C;rs55796353 -22181 3.32421e-05 0.114449 0.0752925 0.0745731
ENSG00000211795 6241 0.99584 715.634 200.591 14:22443412:T:TA;rs34220806 -3288 4.54302e-10 -0.177677 9.999e-05 4.75962e-06
ENSG00000211796 6196 1.02232 746.588 201.234 14:22612423:A:G;rs8012883 153687 0.000411283 0.137903 0.514918 0.507725
ENSG00000211797 6188 1.01915 675.895 197.997 14:22615568:C:T;rs57103808 149789 0.000225457 -0.137324 0.338176 0.341808
ENSG00000211798 6185 1.01465 652.69 195.775 14:23318947:C:T;rs35761953 847601 0.000208483 -0.158777 0.336584 0.335253
ENSG00000211799 6183 1.01572 764.431 201.82 14:23204196:G:GA;rs59554191 728444 0.000341775 0.197396 0.458333 0.456894
ENSG00000211800 6148 1.08137 638.403 192.662 14:21527067:C:G;rs34646592 -981774 0.000775853 0.118075 0.731191 0.717967
ENSG00000211801 6151 1.03514 670.863 201.753 14:23268657:CTT:C 747883 0.00239741 0.103809 0.939024 0.950005
ENSG00000211802 6141 1.077 637.959 194.771 14:23078340:A:G;rs34819345 539519 0.00134765 -0.177432 0.844726 0.858326
ENSG00000211803 6132 0.953275 571.927 194.308 14:22937823:C:T;rs2733779 383138 0.00146006 -0.258832 0.877301 0.876931
ENSG00000211804 6147 1.00005 737.25 202.813 14:22043534:G:T;rs8008835 -520776 0.000540432 0.251421 0.584355 0.584091
ENSG00000211805 6150 1.02245 847.389 207.641 14:22783587:T:C;rs61649557 209966 0.000593633 -0.250817 0.608141 0.606708
ENSG00000211806 6146 1.05148 582.331 191.996 14:22584986:T:C;rs55897681 4685 1.79055e-05 -0.263596 0.0405959 0.0440216
ENSG00000211807 6127 1.02159 660.443 198.786 14:22539108:C:T;rs2272547 -52169 0.000867067 0.10373 0.730657 0.727211
ENSG00000211809 6080 1.035 635.235 196.677 14:21781946:G:GA;rs113356233 -834004 0.000140395 -0.130249 0.223238 0.230949
ENSG00000211810 6049 1.01944 550.322 192.289 14:23340465:T:C;rs7149064 709330 0.000325231 -0.150741 0.433333 0.427419
ENSG00000259092 6043 0.995036 662.626 199.418 14:22043361:C:A;rs10144411 -592965 0.000446406 0.165982 0.52963 0.522601
ENSG00000211812 6019 1.0149 666.58 199.801 14:22649654:G:A;rs11157440 -20824 2.27795e-23 -0.529581 9.999e-05 7.47567e-18
ENSG00000211813 6023 1.03021 578.257 192.515 14:22673830:C:CGT;rs3071765 -1589 0.00066967 -0.248317 0.658553 0.655503
ENSG00000211814 6081 1.06059 600.327 192.786 14:22637972:C:T;rs72686499 -51821 4.54012e-07 -0.215937 0.00159984 0.00165107
ENSG00000211815 6091 1.03313 731.453 201.132 14:23423939:CT:C;rs77396764 729297 0.00120889 0.146036 0.82659 0.834888
ENSG00000211816 6182 1.02265 653.433 197.376 14:22733088:C:T;rs4982593 -6764 9.44027e-30 -0.682731 9.999e-05 2.41976e-23
ENSG00000211817 6185 1.05268 561.27 190.688 14:22726291:A:G;rs10220669 -22698 0.000300312 -0.116886 0.417083 0.41203
ENSG00000211818 6166 1.05666 550.908 191.793 14:23120300:C:T;rs1242937 348360 0.000898097 -0.163917 0.726943 0.726323
ENSG00000211819 6133 0.998781 644.812 195.809 14:22367095:T:C;rs201598264 -415828 0.00295332 0.253301 0.983301 0.982088
ENSG00000211820 6121 1.04557 684.321 199.813 14:22779560:A:T;rs7147829 -9061 0.00117057 -0.116648 0.815147 0.812314
ENSG00000211821 6149 1.06977 683.903 197.534 14:22165661:A:G;rs12435783 -725702 0.000431992 -0.297427 0.522989 0.508161
ENSG00000228985 6158 0.991601 720.206 201.877 14:22702267:T:C;rs8008262 -215839 0.0004731 0.388276 0.550605 0.546715
ENSG00000211825 6158 1.04492 619.427 194.184 14:22934808:C:T;rs59433989 15726 1.94489e-06 -0.262799 0.00349965 0.00626105
ENSG00000211826 6178 1.06921 492.55 185.251 14:23042478:C:T;rs146684163 118236 0.00196825 0.447941 0.932898 0.928324
ENSG00000211827 6187 1.04523 650.76 196.226 14:22001947:C:T;rs2293702 -923735 4.44691e-05 0.189548 0.0890911 0.0919257
ENSG00000211828 6187 1.03275 585.197 191.365 14:22872768:A:G;rs28564768 -55323 0.000247724 0.345469 0.377736 0.377633
ENSG00000211829 6172 1.03894 648.461 196.316 14:22000894:G:A;rs4296177 -931031 8.09759e-07 0.182868 0.0019998 0.00278309
ENSG00000256590 6169 1.04486 653.934 196.406 14:21976476:T:C;rs1268403 -962215 2.10076e-05 -0.309135 0.0458954 0.0481707
ENSG00000251002 6158 1.03284 739.378 201.392 14:22897428:GA:G;rs5807133 -54521 1.82962e-07 0.192641 0.00049995 0.000646179
ENSG00000211840 6143 1.03077 615.301 194.083 14:22785976:A:G;rs113791393 -172501 0.00288263 0.282699 0.979452 0.978353
ENSG00000211844 6132 0.943751 657.781 198.854 14:22189306:A:G;rs8019537 -773606 0.00105067 -0.31675 0.804662 0.80695
ENSG00000211845 6132 1.06949 610.672 193.541 14:23573521:T:C;rs17198981 609714 0.000133217 -0.48793 0.228278 0.221584
ENSG00000211850 6134 0.993845 590.203 193.97 14:23462368:C:T;rs111969748 491782 0.000272952 -0.506394 0.406745 0.399188
ENSG00000211858 6129 1.05771 697.258 199.034 14:22298312:AT:A;rs139761537 -681640 0.00125391 0.301302 0.841176 0.839734
ENSG00000211871 6112 1.01262 660.238 197.376 14:22784119:T:C;rs7141418 -210502 0.00083858 -0.29902 0.742031 0.733212
ENSG00000211877 6100 1.02119 618.044 196.361 14:23309879:G:C;rs2877491 308989 6.83226e-05 0.223132 0.131313 0.132091
ENSG00000211879 6093 1.03123 606.191 194.241 14:22613229:A:C;rs74038208 -389217 0.00030505 0.405928 0.416043 0.416298
ENSG00000211880 6087 1.02682 582.122 193.102 14:22419237:A:G;rs7153507 -585266 0.000239976 -0.251057 0.358781 0.354877
ENSG00000211886 6074 1.02416 506.575 188.432 14:23572776:T:TAAAAC;rs148655160 560653 0.000464419 0.378228 0.531034 0.538346
ENSG00000229164 6036 1.06201 556.168 190.947 14:22483303:CT:C;rs11296112 -533145 0.000895779 0.0555071 0.72906 0.735198
ENSG00000129562 5950 1.02299 669.886 199.768 14:23047022:G:A;rs5742771 -11154 1.18566e-10 0.120462 9.999e-05 1.02804e-06
ENSG00000100439 5921 1.09564 705 198.628 14:22612060:T:C;rs4982566 -455087 0.00121558 0.0476476 0.848305 0.828562
ENSG00000155463 5857 1.04499 591.183 195.188 14:23027743:G:C;rs4982639 -207989 5.54912e-06 -0.0468907 0.0132987 0.0142692
ENSG00000215306 5889 1.02241 574.354 194.342 14:23278003:G:A;rs4982676 -13748 1.55983e-06 -0.464321 0.00489951 0.00535256
ENSG00000155465 5881 1.03494 637.361 198.2 14:23278251:C:G;rs4982677 -20779 8.54831e-08 -0.100322 0.00019998 0.000338822
ENSG00000172590 5880 1.02259 599.631 196.136 14:23312208:A:G;rs12893368 13119 2.83578e-05 -0.0799839 0.0592941 0.0620616
ENSG00000157227 5873 1.02232 690.571 202.069 14:23349916:T:TA;rs35462909 44149 3.52119e-05 0.32352 0.0678932 0.0680676
ENSG00000197324 5797 1.0125 664.448 200.354 14:23340465:T:C;rs7149064 -358 1.13212e-05 0.09104 0.0260974 0.027114
ENSG00000139890 5764 1.03918 588.615 195.335 14:23257914:GA:G -94461 9.85461e-05 -0.134119 0.171905 0.168643
ENSG00000100461 5634 1.02412 590.337 195.188 14:23354699:A:G;rs12891954 -33695 2.51887e-13 -0.129332 9.999e-05 6.5627e-09
ENSG00000100462 5562 1.01574 583.494 196.215 14:23421211:A:AC;rs3842657 22416 1.48809e-12 0.137209 9.999e-05 3.12005e-08
ENSG00000257285 5562 1.03858 515.715 190.496 14:23373986:G:A;rs1043209 -24833 4.43867e-12 0.496339 9.999e-05 9.11628e-08
ENSG00000092036 5613 1.03709 605.699 197.151 14:23411054:C:G;rs7147394 -15317 3.26812e-26 0.365505 9.999e-05 1.55587e-20
ENSG00000129474 5591 1.01101 546.206 195.921 14:23241426:C:T;rs77556797 -210426 0.00104059 -0.331969 0.743133 0.745807
ENSG00000100802 5590 1.00941 694.132 202.001 14:23613548:C:CA;rs138049817 134172 0.00134084 0.0503455 0.842593 0.845951
ENSG00000100804 5581 0.985321 855.498 214.013 14:24165672:C:T;rs2118499 661232 0.00188381 0.0515263 0.904246 0.909839
ENSG00000139880 5552 1.02772 598.774 196.474 14:23023849:G:A;rs1263667 -502899 8.65487e-06 -0.254709 0.020398 0.02163
ENSG00000179933 5485 1.05058 563.964 194.624 14:23566143:A:G;rs3759607 2168 0.000671565 -0.0442698 0.620198 0.616788
ENSG00000100813 5484 1.02603 621.066 198.087 14:23277155:G:T;rs8006068 -287669 1.63887e-07 0.0350097 0.00069993 0.000635321
ENSG00000092067 5463 1.0382 597.113 196.745 14:23150703:G:A;rs202143964 -438123 0.000141341 0.121944 0.217988 0.217814
ENSG00000092068 5227 1.03219 600.294 198.076 14:23588731:G:C;rs2239635 -64153 1.6728e-07 -0.362251 0.00039996 0.000596551
ENSG00000215277 5224 0.995855 599.969 200.501 14:23649115:CT:C;rs33938109 -5411 0.000492863 0.426481 0.502258 0.506839
ENSG00000129473 4882 1.01204 510.578 193.857 14:23098304:T:C;rs1681588 -669696 0.000201611 0.0692918 0.287478 0.281849
ENSG00000215271 4883 1.01971 602.482 200.738 14:24195657:C:T;rs59194772 427000 0.00220899 0.047691 0.922581 0.924402
ENSG00000235194 4880 1.03547 574.239 197.32 14:23769385:C:A;rs58682768 -2673 5.79315e-07 0.0880425 0.00129987 0.00175831
ENSG00000100836 4859 1.02753 579.404 199.768 14:22954684:C:T;rs996165 -835815 0.000643424 0.0433561 0.572654 0.570531
ENSG00000268702 4858 1.06663 447.985 185.522 14:24010135:G:C;rs28605600 218650 0.00175557 0.477336 0.877301 0.884838
ENSG00000092096 4909 1.02559 529.369 194.793 14:23205966:C:CT;rs58958091 -616156 3.6345e-05 -0.195341 0.0708929 0.0706385
ENSG00000166091 4932 1.02788 554.107 196.576 14:23507268:G:A;rs145350277 -338750 0.00332638 -0.131751 0.969961 0.975469
ENSG00000129460 5063 1.05765 535.885 193.891 14:23922251:T:<CN0>;BI_GS_DEL1_B1_P2233_760 -16647 2.87738e-06 0.0418702 0.00529947 0.0072344
ENSG00000157306 5250 1.04302 495.133 189.819 14:23296636:GA:G;rs34299708 -684334 0.00026032 0.122218 0.357883 0.34997
ENSG00000259431 5235 1.01671 529.368 193.451 14:24791136:A:G;rs4981504 765919 0.000371592 0.130684 0.450495 0.441416
ENSG00000258727 5208 1.01873 549.149 195.967 14:24010205:C:T;rs1985028 -20102 0.000812123 0.0786165 0.663793 0.667433
ENSG00000213983 5171 1.02635 531.83 196.643 14:23518068:G:T;rs8006527 -519212 0.000294185 -0.0423011 0.361894 0.347408
ENSG00000092051 5091 1.0223 582.492 199.892 14:24487414:C:T;rs58378559 439404 3.12855e-05 -0.425631 0.0572943 0.0565603
ENSG00000157326 4836 1.03542 482.287 195.82 14:24411962:C:T;rs7153995 -10834 5.03954e-10 -0.169596 9.999e-05 3.21246e-06
ENSG00000187630 4879 1.01636 484.315 196.102 14:24505984:C:T;rs8010483 66835 2.40669e-06 -0.123613 0.00489951 0.006173
ENSG00000215256 4911 1.03628 460.61 192.752 14:24423370:C:T;rs8009022 -34679 1.52927e-27 -0.232702 9.999e-05 2.62914e-21
ENSG00000186648 4944 1.03609 509.291 196.327 14:24526478:A:G;rs12879859 5271 0.000477345 0.301828 0.465365 0.462564
ENSG00000100889 4962 1.03907 449.935 192.797 14:24527672:G:A;rs7146599 -35591 8.19291e-06 0.0705104 0.0146985 0.0174068
ENSG00000100897 4981 1.02068 464.982 194.602 14:25051909:T:TTG;rs34876429 468504 0.000113716 0.0474431 0.163429 0.161536
ENSG00000129535 4982 1.06246 471.874 194.387 14:24647522:G:T;rs3736840 63298 0.000205175 0.161772 0.241438 0.241513
ENSG00000139914 4983 1.02886 462.745 194.444 14:25209198:C:T;rs1381324 608713 7.51534e-05 0.328564 0.117076 0.113606
ENSG00000092010 4989 1.01243 384.891 186.368 14:24175029:C:T -430339 0.000296182 -0.0517509 0.350245 0.353397
ENSG00000259321 4991 1.02184 462.07 195.696 14:24611978:G:T;rs3742500 3323 4.50236e-09 0.161259 0.00019998 2.47569e-05
ENSG00000100908 4992 1.03975 463.145 194.579 14:24604401:C:A;rs11158563 -6397 6.52841e-07 -0.134217 0.0009999 0.00178453
ENSG00000092098 5003 1.03711 396.224 188.409 14:25370910:AAC:A;rs72409460 755017 0.000101913 -0.0852199 0.148958 0.150646
ENSG00000100911 5003 0.956236 373.067 186.706 14:25133015:C:G;rs11624634 516235 0.00181681 -0.0719717 0.871192 0.859774
ENSG00000259529 5000 1.0419 444.634 192.357 14:24405963:G:GT;rs149435678 -214465 0.000128068 -0.267863 0.178146 0.174873
ENSG00000199804 5012 0.998337 389.468 186.988 14:25215119:CA:C;rs5807264 587306 3.1892e-07 0.353835 0.0019998 0.00167842
ENSG00000213928 5015 1.04106 399.339 188.116 14:25160344:C:T;rs4982988 530081 9.66505e-05 0.083594 0.149805 0.14574
ENSG00000100918 5014 1.0562 463.132 194.026 14:24674070:A:C;rs1242018 33007 1.86436e-09 0.239073 9.999e-05 8.93566e-06
ENSG00000196497 5050 1.02348 404.265 189.221 14:24651624:CAG:C;rs149643983 -6547 0.000211955 0.357894 0.266436 0.26677
ENSG00000100926 5034 1.02123 466.692 196.801 14:24200088:G:A;rs7159172 -482592 0.00149309 -0.097135 0.795075 0.787529
ENSG00000254505 5025 1.0308 427.233 192.301 14:24718515:G:A;rs2229463 35439 3.3906e-05 0.106517 0.0546945 0.058457
ENSG00000260669 5024 1.0823 469.777 194.049 14:23723553:T:A;rs10400701 -961641 0.0013251 -0.116479 0.772377 0.7585
ENSG00000100938 5017 1.0472 413.332 189.278 14:24710819:CA:C;rs5807249 9190 1.33414e-05 -0.0520806 0.0225977 0.0275533
ENSG00000129559 5016 0.989792 354.991 188.263 14:24320583:G:A;rs8013249 -381078 0.00273502 -0.0363952 0.920883 0.9144
ENSG00000092330 5003 1.06059 331.185 179.51 14:24904154:A:G;rs10134603 192273 0.00133978 -0.0258548 0.775368 0.771638
ENSG00000092295 5000 1.03219 443.046 193.011 14:24733467:C:T;rs941504 -172 1.33428e-10 0.445828 9.999e-05 1.24569e-06
ENSG00000100949 5000 1.02051 439.393 192.673 14:24856202:T:G;rs10129213 115256 0.000274817 -0.0664513 0.30819 0.315522
ENSG00000157379 5095 1.03459 483.561 197.049 14:24785784:C:T;rs1046584 16744 2.71539e-05 0.124074 0.0435956 0.044703
ENSG00000196943 5095 1.03651 426.506 192.594 14:25106510:T:C;rs11625270 337441 7.76606e-05 -0.0512009 0.115469 0.112885
ENSG00000272658 5129 1.02132 420.204 190.925 14:24935849:T:G;rs10140930 157687 0.000160137 -0.288234 0.221509 0.214637
ENSG00000136305 5143 1.0547 376.956 186.785 14:24671443:C:T;rs2748542 -109194 0.0015228 -0.0587087 0.791304 0.79233
ENSG00000213903 5143 1.10231 344.627 180.942 14:25257658:A:G;rs115686187 477001 0.000901192 -0.0722975 0.644559 0.64029
ENSG00000129467 5239 1.0214 411.377 190.643 14:24680606:TC:T;rs71119065 -123694 0.000176991 -0.155119 0.229745 0.228809
ENSG00000129465 5262 1.04675 481.781 194.511 14:24943706:A:G;rs12889393 134454 0.000388449 -0.0467996 0.402331 0.398628
ENSG00000205978 5274 1.05687 368.866 185.082 14:25479542:C:T;rs11850957 611549 0.000282202 0.303238 0.323739 0.320916
ENSG00000100441 5364 1.06928 409.133 189.616 14:24899194:C:T;rs10146759 701 5.35529e-22 -0.132086 9.999e-05 8.99869e-17
ENSG00000139899 5365 1.03406 402.026 189.673 14:24898751:G:A;rs2273629 -1410 3.66747e-17 0.466379 9.999e-05 3.89369e-12
ENSG00000100445 5382 1.03455 426.797 192.808 14:24911503:TGCGCCGCCCA:T;rs144944356 -609 6.37174e-35 0.340438 9.999e-05 1.08165e-27
ENSG00000100448 5518 1.03601 447.229 193.237 14:25045589:A:G;rs12878578 122 1.59973e-16 -1.08894 9.999e-05 8.34065e-12
ENSG00000100450 5559 1.03119 480.593 198.222 14:24156484:CTTT:C;rs200762915 -922422 0.000537737 -0.208071 0.482875 0.461817
ENSG00000100453 5598 1.02048 538.327 201.538 14:24876571:G:A;rs58788577 -226903 0.000277275 0.179708 0.29988 0.299176
ENSG00000092140 3491 1.03534 298.456 189.752 14:31362034:A:G;rs112481214 333704 2.93932e-05 -0.0586571 0.0353965 0.0394491
ENSG00000092108 3484 1.0324 311.255 192.797 14:31124635:T:C;rs61976711 33316 3.70829e-16 -0.0874956 9.999e-05 1.3897e-11
ENSG00000100473 3914 1.04497 270.808 187.101 14:31328563:TC:T;rs11334745 -15158 3.5267e-10 0.401828 9.999e-05 2.52497e-06
ENSG00000100478 4127 1.0331 290.956 186.774 14:31386219:T:A;rs9322865 -108094 4.51105e-05 -0.0685889 0.0605939 0.0621241
ENSG00000196792 4120 1.04847 312.729 189.018 14:31505056:CT:C;rs61278505 9448 1.34503e-06 -0.0539764 0.00259974 0.00289035
ENSG00000092148 3998 1.0392 332.581 192.707 14:31882591:CT:C 205580 0.00178769 0.0471414 0.749813 0.751739
ENSG00000129493 4182 1.03555 308.048 189.244 14:31811515:G:A;rs75896491 -78274 4.96534e-06 -0.10618 0.00749925 0.00924303
ENSG00000129480 4241 1.02903 328.599 191.444 14:31915216:T:C;rs17097892 -11501 3.76898e-06 -0.0943534 0.00609939 0.00723715
ENSG00000151413 4365 1.02936 317.391 188.77 14:32215180:G:A;rs4981897 256017 1.4786e-05 0.0800967 0.0240976 0.0251627
ENSG00000100852 4733 1.02408 448.625 195.967 14:32414386:C:A;rs1278927 -130935 5.02155e-10 0.093356 9.999e-05 3.38771e-06
ENSG00000258655 4735 1.01614 412.785 190.97 14:32408102:T:C;rs1278917 -137898 0.000108871 0.262432 0.156676 0.158696
ENSG00000202337 4973 1.02771 443.598 189.312 14:31780224:AAACCAACCAACC:A;rs144276733 -892252 0.000264705 0.535917 0.338519 0.334476
ENSG00000151320 5016 1.03186 510.029 195.256 14:32688986:A:G;rs8020915 -109494 1.74951e-08 -0.368572 9.999e-05 8.36535e-05
ENSG00000165389 5632 1.05095 611.141 195.933 14:35139682:G:T;rs6571672 208119 0.0001205 0.095836 0.20329 0.196489
ENSG00000129521 5633 1.02357 753.83 204.945 14:34290994:G:A;rs10145211 -640987 0.000423248 0.152253 0.489726 0.481521
ENSG00000129518 5559 1.04657 546.966 192.154 14:35091019:T:C;rs72675236 82102 4.22518e-06 0.0524053 0.0105989 0.0119597
ENSG00000240463 5508 0.99537 564.597 196.474 14:34567138:A:G;rs797355 -471198 0.00189069 0.386715 0.898564 0.906444
ENSG00000129515 5452 1.02153 539.174 193.44 14:34997024:G:T;rs61981527 -102366 1.05595e-12 -0.0795387 9.999e-05 2.65506e-08
ENSG00000165410 5349 1.05931 492.268 191.725 14:35178281:C:T;rs11849114 -5749 9.10627e-07 0.115323 0.00269973 0.00266284
ENSG00000258738 5181 1.01604 429.877 192.447 14:35892598:C:A;rs35173492 549048 4.04718e-06 0.1075 0.00849915 0.0102729
ENSG00000198604 5184 1.06526 351.16 181.236 14:35624831:A:C;rs11848309 279977 0.000639102 0.0580851 0.553957 0.555121
ENSG00000100883 5094 1.01244 283.692 173.972 14:35462906:T:A;rs7141292 11742 0.000210513 0.0434384 0.300601 0.303635
ENSG00000258704 5090 0.986288 469.225 197.365 14:35358528:A:G;rs799686 -93211 0.000397138 0.114044 0.404772 0.399558
ENSG00000151327 5043 1.03159 331.321 182.928 14:35450431:A:T;rs799487 -63683 8.16769e-11 -0.101555 9.999e-05 1.6199e-06
ENSG00000100890 5072 1.06655 351.817 186.74 14:35602273:T:G;rs74970204 11220 2.96563e-11 0.217991 9.999e-05 3.07012e-07
ENSG00000092020 5073 1.06254 347.009 186.751 14:35599593:T:TA;rs35861223 7869 2.75546e-29 -0.2316 9.999e-05 9.54152e-23
ENSG00000258790 5074 1.03043 354.488 189.616 14:35590310:C:T;rs6571694 -1446 9.20429e-06 0.260781 0.0165983 0.0181195
ENSG00000240392 4911 1.11547 289.08 178.72 14:35809354:CG:C;rs199918107 77685 0.000936324 -0.301634 0.616759 0.600923
ENSG00000100902 4872 1.03799 304.502 184.552 14:35812170:T:C;rs2899835 64330 0.000316638 0.0469833 0.312032 0.307532
ENSG00000100906 4702 1.05671 273.894 184.947 14:35596604:CATT:C;rs57818081 -277352 3.12759e-07 0.129421 0.00079992 0.00086748
ENSG00000174373 4480 1.05275 281.238 186.255 14:36132999:G:A;rs28672082 -145512 5.43881e-16 0.200754 9.999e-05 2.87468e-11
ENSG00000100916 4500 1.03808 291.766 187.575 14:36402087:G:A;rs1168979 106562 6.03721e-05 -0.116478 0.0730927 0.0755182
ENSG00000151332 4532 1.03371 325.66 192.932 14:36758958:C:A;rs4900733 -30925 2.65027e-13 -0.10467 9.999e-05 4.08198e-09
ENSG00000259070 4832 1.04927 270.611 184.462 14:39279490:G:A;rs11850521 -137988 2.83668e-15 -0.775081 9.999e-05 1.57741e-10
ENSG00000100934 4939 1.04165 240.147 181.303 14:39241906:T:C;rs4254231 -336945 6.31564e-07 -0.0432572 0.00119988 0.00188053
ENSG00000092208 4947 1.0566 243.272 180.717 14:38751896:C:T;rs4901767 -831532 0.00012998 -0.0761302 0.139512 0.140903
ENSG00000182400 5052 1.09005 238.247 178.45 14:38751896:C:T;rs4901767 -887841 0.000651423 0.0346008 0.447474 0.437087
ENSG00000100941 5046 1.11672 239.37 178.281 14:38920398:A:G;rs112139253 -723990 0.00026424 0.0616298 0.230698 0.228504
ENSG00000259083 5043 1.05353 241.813 179.837 14:38739509:A:G;rs12587996 -905576 0.000407837 -0.571659 0.331128 0.331201
ENSG00000150527 4958 1.04756 228.48 181.461 14:38745184:G:T;rs1983969 -989305 0.000690307 -0.147251 0.448276 0.43052
ENSG00000258940 4957 1.05608 216.059 177.547 14:39964866:TG:T;rs36081578 228600 9.13541e-05 0.29978 0.108415 0.106662
ENSG00000165355 5018 1.07822 222.498 178.878 14:40872505:GA:G;rs10543352 970800 0.000423479 0.0452684 0.316472 0.313101
ENSG00000259051 4409 1.05496 237.416 180.92 14:43555789:A:C;rs2455962 -213678 0.000319551 0.250578 0.273497 0.267432
ENSG00000259000 3885 1.04089 198.599 184.213 14:44689948:T:G;rs57804204 -645503 0.000409311 -0.506062 0.253289 0.255224
ENSG00000179476 4046 1.03917 205.235 184.698 14:45357379:G:A;rs7141891 -9120 1.52696e-11 -0.171107 9.999e-05 1.84626e-07
ENSG00000198718 4155 1.04006 219.155 188.071 14:45544637:G:GA 113225 8.36202e-05 -0.058068 0.0686931 0.0723994
ENSG00000179454 4231 1.00024 174.158 179.487 14:46381389:T:TA;rs33988778 869863 0.00213475 0.044577 0.701472 0.695682
ENSG00000185246 4223 0.989457 202.428 188.612 14:45171670:A:C;rs2039791 -381633 0.0010108 -0.0389834 0.460442 0.458534
ENSG00000100442 4287 1.00718 185.652 184.676 14:44790375:CTG:C -814148 0.00181654 0.0490133 0.630353 0.624558
ENSG00000187790 4283 1.06965 172.885 179.521 14:45719423:A:C;rs1252960 114279 9.14937e-05 0.0628486 0.0730927 0.076692
ENSG00000129534 4482 1.02957 187.199 187.484 14:45624941:G:A;rs45607635 -97803 2.45112e-09 -0.0882551 9.999e-05 1.03402e-05
ENSG00000258486 4226 1.04548 239.743 179.566 14:49317975:A:T;rs4898607 -735323 1.56921e-05 0.294279 0.0264974 0.0279116
ENSG00000213741 4212 0.999372 361.773 198.008 14:50137035:CAAAAAAAA:C;rs61383006 71626 0.00564917 0.0612583 0.975634 0.97737
ENSG00000165501 4212 1.04019 287.089 188.048 14:50065717:G:C;rs2281836 301 6.62229e-16 0.150119 9.999e-05 3.55795e-11
ENSG00000258568 4205 1.06862 278.25 184.811 14:50082486:A:T;rs112806337 15773 9.75622e-07 0.38707 0.00139986 0.00217655
ENSG00000165502 4189 1.05582 273.508 186.131 14:50090603:A:G;rs1957977 3199 6.63569e-34 0.147586 9.999e-05 1.43127e-26
ENSG00000168282 4189 1.02942 300.445 190.631 14:50096952:C:CAAATAAAT 9462 1.96826e-05 0.0559801 0.0263974 0.0279278
ENSG00000258377 4185 1.09512 225.539 175.641 14:49438071:G:T;rs2352909 -652128 0.000879848 -0.346452 0.537594 0.526903
ENSG00000165506 4189 1.01575 297.706 191.071 14:50123830:C:CA 21881 0.00055254 -0.0923708 0.393939 0.38731
ENSG00000100479 4073 1.01257 266.666 185.984 14:50429814:G:T;rs941607 274673 0.0108828 0.153746 0.999002 0.997515
ENSG00000197776 4083 1.0879 284.144 185.172 14:51144660:A:G;rs7159861 984836 0.000687184 -0.0765838 0.46407 0.44987
ENSG00000165516 4124 1.04512 209.872 174.434 14:51063938:C:CAAAA;rs370800293 829611 0.000289917 0.0418607 0.268077 0.27167
ENSG00000165525 4154 1.05133 289.354 186.063 14:50322487:T:A;rs12888775 2565 1.5536e-05 0.0578991 0.0222978 0.0246351
ENSG00000266037 4156 1.01161 303.049 188.658 14:50305303:GT:G;rs200414717 -15330 0.000184578 -0.801379 0.195127 0.193787
ENSG00000265150 4140 1.05275 283.252 184.236 14:49832772:A:C;rs1958780 -496796 0.000190267 -0.281521 0.204494 0.196265
ENSG00000165527 4154 1.02601 289.865 185.003 14:50307914:CA:C;rs34039009 -51897 0.000363699 0.0338198 0.326591 0.326228
ENSG00000258946 4210 1.05941 308.408 186.481 14:50444392:T:C;rs6572633 15713 3.07668e-07 0.508464 0.00059994 0.000864098
ENSG00000214900 4277 1.05402 321.948 187.8 14:50480794:G:A;rs2355657 6555 2.7068e-10 -0.187307 9.999e-05 2.0145e-06
ENSG00000258929 4293 1.01719 357.279 191.083 14:50422454:TTGAG:T;rs72213912 -85494 0.000244237 -0.15046 0.264116 0.254846
ENSG00000273307 4413 1.04654 370.116 190.722 14:51441852:A:G;rs8019409 885958 0.00101325 -0.359683 0.646223 0.629818
ENSG00000100483 4427 1.02687 317.663 186.3 14:50568159:CAA:C;rs34612431 -15160 2.47322e-08 -0.103793 9.999e-05 0.000138722
ENSG00000100485 4416 1.08553 340.857 185.172 14:49834967:C:T;rs10134557 -863310 0.0053295 -0.0394146 0.979452 0.984185
ENSG00000125375 4422 1.03688 353.636 188.894 14:50806240:A:G;rs3783417 27195 6.00336e-05 -0.0602801 0.0860914 0.0869103
ENSG00000087299 4422 1.02953 330.009 185.826 14:51404133:TAGC:T;rs34660650 624866 0.000133441 -0.157705 0.174269 0.172577
ENSG00000259071 4391 1.0481 346.099 187.417 14:51278550:A:C;rs12896820 483922 0.000125422 0.153325 0.162184 0.157193
ENSG00000100490 4354 1.04937 364.949 188.071 14:51558532:A:T;rs11620641 675352 0.000538217 0.137502 0.466667 0.45731
ENSG00000198513 4425 1.06093 355.739 187.338 14:50890354:G:A;rs73286518 -108874 0.00024798 0.148607 0.266223 0.264996
ENSG00000012983 4427 1.09577 359.022 184.202 14:51911218:A:G;rs7146882 883373 0.0006325 -0.0375657 0.535294 0.515873
ENSG00000269906 4402 1.03221 372.494 186.639 14:50765758:G:A;rs4901010 -364139 0.000762838 0.30691 0.594418 0.590353
ENSG00000151748 4404 1.0689 383.316 186.706 14:51182036:CAG:C;rs34482465 46986 0.000136211 -0.0632269 0.181275 0.181178
ENSG00000270062 4456 0.998313 437.176 194.985 14:50489112:G:A;rs1884623 -701879 0.000161153 -0.0988832 0.205967 0.206985
ENSG00000100503 4650 1.0799 472.35 190.857 14:52061024:TTTTA:T;rs148367741 763184 0.000723831 0.04105 0.609251 0.599918
ENSG00000100504 4818 1.06125 423.671 187.71 14:51362380:G:A;rs12436911 -49075 4.27867e-05 0.0966733 0.0770923 0.0769808
ENSG00000100505 4909 1.04214 439.51 189.323 14:51476508:A:C;rs7144184 -86272 9.15594e-05 0.333523 0.151186 0.146558
ENSG00000139921 5347 1.07249 464.076 189.075 14:51722111:GTTTTT:G;rs57089405 15230 2.44409e-10 0.0869438 9.999e-05 1.902e-06
ENSG00000139926 5472 1.0314 489.227 191.421 14:52036225:CTT:C;rs72298582 80406 1.00088e-11 0.492526 9.999e-05 1.75782e-07
ENSG00000186469 5382 1.0088 540.438 197.252 14:52817366:C:T;rs708519 524452 0.000315783 0.0473532 0.377878 0.372684
ENSG00000087302 5234 1.01366 548.268 199.441 14:53136443:CAG:C;rs34884108 680249 0.000221463 0.0287716 0.287066 0.274746
ENSG00000087303 5224 1.01425 438.625 192.425 14:52424493:C:T;rs57859518 -111220 8.26309e-05 0.424011 0.130901 0.129491
ENSG00000168229 5352 1.03715 423.83 192.808 14:52625217:A:G;rs2884193 -109215 2.44221e-29 -0.28774 9.999e-05 6.32654e-23
ENSG00000261208 5390 1.01321 430.845 193.553 14:52648909:A:T;rs67337629 -104607 1.85385e-08 -0.37012 9.999e-05 0.000100059
ENSG00000125384 5419 1.05744 409.984 190.992 14:52781195:G:A;rs1254598 171 6.64221e-08 0.0842893 9.999e-05 0.000231833
ENSG00000087301 5497 1.02741 367.526 188.872 14:53008216:T:C;rs10140315 -11025 4.9851e-05 0.0915472 0.0781922 0.0797697
ENSG00000180998 5497 1.01119 353.439 188.68 14:52381395:G:A;rs68090074 -638472 0.00295555 -0.392822 0.928571 0.921737
ENSG00000197930 5364 1.03831 349.419 188.804 14:53163864:G:C;rs4901294 1245 6.69264e-30 -0.322731 9.999e-05 5.14197e-23
ENSG00000100519 5368 1.03939 352.155 188.353 14:53163864:G:C;rs4901294 -10027 2.0113e-13 -0.0782483 9.999e-05 5.52115e-09
ENSG00000198252 5365 1.03602 342.768 186.232 14:53240059:AT:A;rs201205124 43160 4.10229e-06 0.0558562 0.00929907 0.0101695
ENSG00000259049 5362 1.01008 303.548 183.289 14:52733244:G:A;rs35595004 -508712 0.00023747 -0.293736 0.272011 0.271647
ENSG00000100522 5333 1.08134 276.988 177.446 14:53068227:T:G;rs8022311 -190160 0.00257363 -0.0580877 0.880387 0.884888
ENSG00000100523 5003 1.02077 276.526 183.965 14:53510071:G:C;rs10134447 -109930 6.62089e-24 0.22972 9.999e-05 2.98458e-17
ENSG00000237356 4870 0.998404 407.765 200.715 14:54228517:T:C;rs1958654 592744 0.000964546 -0.452358 0.569397 0.575786
ENSG00000100526 4116 1.03688 328.009 190.688 14:55203126:G:C;rs4901537 339558 0.000902403 -0.235389 0.563309 0.552926
ENSG00000100528 4135 1.02167 286.648 188.24 14:54186550:C:G;rs210338 -721600 0.00109017 -0.0495541 0.597969 0.591484
ENSG00000197045 4269 1.00902 325.391 192.289 14:55578706:G:A;rs10138550 622791 0.00223233 0.0569725 0.821165 0.819439
ENSG00000100532 4291 1.10009 307.821 185.849 14:55237120:G:A;rs55874539 260589 0.00166994 -0.0496941 0.758333 0.74137
ENSG00000020577 4331 0.993189 239.888 176.826 14:55179243:G:A;rs28707162 145427 5.62328e-06 0.12459 0.0168983 0.01756
ENSG00000131979 4482 0.984363 229.845 175.596 14:55349103:T:C;rs11158027 -20468 6.05102e-16 -0.133622 9.999e-05 5.82063e-10
ENSG00000198554 4567 1.09891 233.654 175.844 14:55180481:GAATT:G;rs34262019 -313343 0.00213222 0.0611279 0.798246 0.796037
ENSG00000180008 4569 1.05718 304.596 186.514 14:55585938:T:C;rs112151401 91989 0.000115489 0.0692439 0.129245 0.13147
ENSG00000168175 4592 1.01091 372.486 197.162 14:55534370:C:T;rs28489980 16020 0.00103602 -0.0470973 0.593713 0.593141
ENSG00000131981 4610 1.05169 347.535 190.586 14:55588771:C:T;rs74880318 -2058 6.29901e-07 0.112568 0.0009999 0.00149725
ENSG00000126787 4556 1.04182 351.453 189.346 14:55966993:A:G;rs72719422 308596 0.00163688 -0.258293 0.774768 0.771948
ENSG00000178974 4724 1.01896 362.406 192.617 14:55798801:AAT:A;rs200958593 60779 0.00218921 0.0314581 0.844726 0.842215
ENSG00000259318 4661 1.04561 311.602 186.018 14:55233524:G:A;rs7147275 -628428 0.000338833 0.414659 0.307905 0.312957
ENSG00000126775 4677 1.09283 280.984 178.371 14:55120151:G:A;rs12586646 -758426 0.00042951 0.0377684 0.392241 0.382925
ENSG00000126777 5009 1.03394 360.182 187.214 14:56349186:C:G;rs12432185 323395 0.000650889 0.0290674 0.518384 0.523553
ENSG00000186615 5041 1.01458 383.511 190.034 14:56069168:G:A;rs17746106 22339 5.418e-06 -0.342669 0.0135986 0.0132423
ENSG00000139946 5183 1.01937 440.651 194.636 14:56991066:C:T;rs2345146 406533 0.000675541 -0.0428467 0.549698 0.540939
ENSG00000259483 5098 1.05232 404.954 189.221 14:56768844:C:G;rs1152468 -8636 2.23161e-16 -0.430504 9.999e-05 1.25535e-11
ENSG00000259719 5098 1.0019 539.365 199.79 14:57041786:G:A;rs9323297 264187 0.00192613 -0.139191 0.881162 0.879996
ENSG00000070269 4946 0.967098 314.839 180.142 14:57042271:CTTTTTTTTTT:C;rs56918654 87198 0.000236516 -0.0617291 0.318486 0.324367
ENSG00000053770 4837 0.970125 501.241 202.802 14:58717256:A:G;rs28497745 981628 0.00273802 -0.041713 0.921731 0.923551
ENSG00000070367 4837 1.04611 397.178 188.579 14:57281474:A:T;rs72717133 -454253 0.000877411 0.0520764 0.640845 0.632393
ENSG00000139977 4752 1.02548 402.303 192.944 14:58301604:A:G;rs6573171 444341 8.62008e-05 0.0420366 0.118196 0.117936
ENSG00000131966 4361 1.11293 283.35 179.657 14:58696395:C:CA;rs34465995 29596 0.000379235 -0.0359649 0.341405 0.334918
ENSG00000100567 4333 1.05662 315.919 186.097 14:59243338:A:G;rs10149208 531788 0.00171256 0.0340392 0.769408 0.769994
ENSG00000258682 4351 1.05886 318.029 186.605 14:58450748:C:G;rs12879112 -280633 0.000157725 0.284255 0.175153 0.174048
ENSG00000257621 4365 1.05196 360.895 191.59 14:58727897:A:AT;rs11402145 -36956 0.00350564 -0.0412117 0.934641 0.936049
ENSG00000032219 4365 1.02065 254.779 177.48 14:59475353:GT:G;rs36062764 710249 0.00211258 -0.0376884 0.825908 0.830667
ENSG00000100578 4498 1.04779 357.191 191.387 14:59341418:A:G;rs454241 447314 0.000455702 0.0500276 0.383085 0.37556
ENSG00000100575 4498 1.06952 318.449 185.296 14:58893813:G:C;rs6763 -520 9.25065e-05 0.0517292 0.118602 0.116453
ENSG00000258900 4494 1.0659 330.994 187.394 14:58112448:A:G;rs7151687 -875494 0.000178787 -0.19504 0.19063 0.191679
ENSG00000165617 4458 1.09464 271.213 179.442 14:58435578:T:C;rs10459514 -665108 0.000735357 0.290483 0.51758 0.505528
ENSG00000213598 4281 1.01646 331.59 194.207 14:59629611:T:G;rs2053300 368238 0.000565 -0.302655 0.401363 0.398777
ENSG00000100592 4057 1.04948 242.796 186.864 14:59657089:T:C;rs61986013 1724 8.28727e-08 0.117059 0.00039996 0.000229639
ENSG00000181619 4253 1.03277 210.551 180.367 14:60000705:TAA:T;rs3084296 68644 2.34623e-05 -0.45369 0.0340966 0.0342443
ENSG00000126790 4292 1.05357 204.794 178.63 14:59943468:G:T;rs1253097 -7681 4.19433e-11 -0.218974 9.999e-05 6.45706e-07
ENSG00000050130 4292 1.02899 238.781 186.402 14:60216443:CTATATATT:C;rs369836480 265281 0.000857655 -0.029384 0.47351 0.468677
ENSG00000139970 4009 1.06978 149.326 175.777 14:60239209:A:T;rs74061304 -98476 5.85477e-09 0.312504 9.999e-05 2.82527e-05
ENSG00000126773 3629 1.04826 130.28 179.352 14:60512195:G:A;rs160251 -46435 1.75137e-14 -0.0731842 9.999e-05 6.94372e-10
ENSG00000100612 3670 1.02442 127.531 181.473 14:60510474:CT:C -126101 0.000414063 -0.0598805 0.192685 0.191307
ENSG00000100614 3770 1.05642 141.4 178.766 14:60575485:T:C -136986 0.00398487 -0.027848 0.785714 0.783727
ENSG00000254718 3771 1.057 160.642 183.334 14:60700627:C:T;rs79512981 -14857 0.00105552 -0.42903 0.423614 0.406306
ENSG00000020426 3531 1.04008 188.733 183.593 14:60416289:TG:T;rs151190565 -785172 5.74547e-05 -0.125785 0.0507949 0.054105
ENSG00000139974 3587 1.01439 255.246 190.575 14:61704044:G:C;rs12437325 256211 0.00601633 0.0639987 0.963426 0.959735
ENSG00000126814 3589 1.10049 216.336 184.123 14:61087149:AT:A;rs75706470 -360928 0.00158232 -0.0811301 0.616 0.605184
ENSG00000027075 3817 1.06588 272.089 187.733 14:62403889:C:T;rs72718521 749611 0.000561274 -0.0631286 0.37309 0.368758
ENSG00000182107 3866 1.04789 246.163 183.548 14:61872481:T:C;rs6573389 123922 0.000565977 -0.142213 0.390101 0.384651
ENSG00000247287 3895 1.00246 289.008 190.755 14:62772784:T:C;rs9323390 983247 0.000432739 0.13959 0.331019 0.329294
ENSG00000232774 4257 1.05806 299.848 184.845 14:62137421:T:A;rs808909 100162 7.17474e-05 -0.157872 0.0916908 0.0934208
ENSG00000250548 4257 1.04094 307.336 186.56 14:62068873:A:G;rs2249472 31501 4.09222e-05 0.273899 0.0567943 0.0596325
ENSG00000100644 4388 1.0298 310.862 185.905 14:62190732:A:T;rs1957756 28500 1.76278e-05 -0.0763612 0.0278972 0.0322162
ENSG00000023608 4480 1.03792 340.325 187.8 14:62274167:A:ATTT;rs57684679 45091 1.51297e-09 0.260398 9.999e-05 1.12954e-05
ENSG00000154001 4258 1.02796 260.921 186.244 14:63901452:C:T;rs7140400 -108641 0.000464037 0.0469887 0.342222 0.341009
ENSG00000270878 4271 1.06658 245.563 181.36 14:64543867:T:C;rs72718402 481857 0.00186772 -0.348148 0.749251 0.741827
ENSG00000140006 4138 1.08736 240.171 179.386 14:63232727:A:T;rs11851948 -875853 0.00118438 0.047424 0.616 0.606267
ENSG00000126821 4117 1.01701 208.344 175.167 14:64284757:A:C 89999 0.000460567 -0.110532 0.371566 0.372205
ENSG00000054654 4202 1.03738 252.484 184.123 14:64219601:T:C;rs10144567 -100083 1.6873e-09 -0.144092 9.999e-05 1.24696e-05
ENSG00000140009 4427 1.04925 274.443 185.353 14:64354419:T:C;rs8005899 -450412 1.86896e-05 -0.517341 0.0254975 0.0283304
ENSG00000234911 4391 1.04841 258.947 183.39 14:65127766:T:C;rs7145207 286381 3.86605e-05 0.369429 0.0526947 0.0529773
ENSG00000100714 4391 1.03444 288.54 188.635 14:64857453:A:G;rs12432825 2703 0.000137096 -0.052715 0.142329 0.140431
ENSG00000272909 4417 1.06264 244.363 179.668 14:65068341:TTCTC:T;rs377267839 159384 0.000830606 -0.104096 0.516779 0.515073
ENSG00000258824 4415 1.06732 247.923 181.631 14:65801811:A:G;rs12881755 886535 0.00125166 0.139599 0.629956 0.622163
ENSG00000179841 4379 1.02807 278.577 186.368 14:64347389:AT:A;rs35718279 -584829 0.00038425 0.202146 0.324368 0.315739
ENSG00000126804 4294 1.02139 248.915 183.706 14:64436637:A:G;rs2357158 -533794 0.0002948 0.0310026 0.25879 0.258159
ENSG00000089775 4289 1.04924 244.801 181.191 14:65149199:A:G;rs4902306 177267 2.98253e-05 0.0736295 0.0416958 0.0441607
ENSG00000126803 4258 1.04609 260.243 184.98 14:64082642:TA:T;rs113469632 -919982 0.000239964 -0.565462 0.225603 0.213866
ENSG00000126822 4198 1.04322 235.652 183.616 14:65419777:G:T;rs7143541 248956 0.00016945 -0.0648483 0.159573 0.157099
ENSG00000070182 4203 1.05272 243.283 181.292 14:65788490:A:G;rs73278053 441888 0.000504671 -0.176726 0.369236 0.370252
ENSG00000258289 4198 1.0572 264.378 185.578 14:65392918:G:A;rs2147615 11838 7.41238e-73 0.426235 9.999e-05 1.215e-59
ENSG00000257365 4198 1.04073 258.054 184.022 14:65526555:CT:C;rs200508764 145351 1.33289e-05 0.178747 0.019798 0.0220184
ENSG00000139998 4123 1.04691 273.596 185.736 14:65391483:A:T;rs3949938 -48012 1.18961e-13 0.53184 9.999e-05 3.2801e-09
ENSG00000259118 4235 1.02621 383.474 197.331 14:65708746:C:CA;rs112753607 159993 0.000617528 -0.399574 0.449888 0.437046
ENSG00000125952 4205 1.04827 308.01 187.202 14:65564703:T:G;rs1271582 -4711 2.29254e-06 -0.0464835 0.00329967 0.00496802
ENSG00000255002 4196 1.02735 293.248 186.717 14:65796846:G:C;rs2127870 107780 2.96335e-22 -1.45012 9.999e-05 3.11018e-16
ENSG00000258760 4165 1.04643 274.38 184.902 14:66232958:T:TA;rs71126788 447449 8.97171e-05 0.376812 0.103111 0.105299
ENSG00000033170 4119 1.05263 277.557 186.763 14:65873447:A:G;rs2152374 -3864 2.22715e-09 0.10105 0.00019998 1.17284e-05
ENSG00000224861 3864 1.0617 196.665 182.364 14:66304374:A:T;rs7150363 -176134 0.000597705 0.209663 0.342691 0.334625
ENSG00000171723 3552 1.03145 159.557 185.274 14:66390703:T:G;rs2318306 -583423 0.00689271 0.101108 0.905882 0.913359
ENSG00000258561 3558 1.01581 162.92 186.988 14:66670345:C:T;rs182820971 -305768 4.39763e-05 -0.356514 0.0325967 0.0358835
ENSG00000072415 3597 1.03164 128.846 184.98 14:68064218:C:CA;rs34780138 356391 0.00182746 -0.0670964 0.491168 0.480289
ENSG00000134001 3640 1.03997 141.787 186.402 14:67765232:CA:C;rs145661231 -61483 0.000202815 -0.0309782 0.102498 0.102192
ENSG00000100554 3640 1.05734 140.742 185.68 14:67805253:A:C;rs1045060 -21730 8.44194e-28 0.115101 9.999e-05 1.18844e-21
ENSG00000100558 3643 1.04602 130.497 178.54 14:67998156:G:T;rs67138363 119238 0.00211817 0.311237 0.579954 0.5751
ENSG00000198133 3666 1.03532 166.799 184.495 14:67969108:G:A;rs72719193 -31349 5.68289e-05 0.0645075 0.0444956 0.0464803
ENSG00000100564 3655 1.03095 204.721 192.842 14:67849625:C:CGT;rs58119639 -217380 0.00347691 -0.0371996 0.78695 0.780797
ENSG00000081181 3688 1.07534 173.613 177.435 14:69074592:A:C;rs4902612 988076 0.0123328 -0.123429 0.986207 0.991931
ENSG00000100568 3672 1.05342 228.778 189.65 14:68128908:C:A;rs59336216 -12641 2.06773e-07 0.0608338 0.00029997 0.000382229
ENSG00000072042 3641 1.02685 229.752 189.312 14:68083401:A:AT;rs59910417 -79131 0.00109885 -0.0323549 0.495299 0.501262
ENSG00000072121 3722 1.01599 228.278 181.292 14:68951461:A:AT;rs143887099 668153 0.000200745 0.0573675 0.194671 0.196404
ENSG00000182185 3730 1.04439 252.582 187.078 14:68731605:T:C;rs17105291 445108 0.000386295 -0.0933908 0.285104 0.279228
ENSG00000258623 3775 1.02019 311.536 186.582 14:69404626:C:G;rs28574858 252343 0.000899617 -0.274458 0.587441 0.580217
ENSG00000185650 3680 1.06265 334.283 190 14:69073826:C:T;rs4902610 -189365 0.000325984 0.0669915 0.28237 0.28416
ENSG00000072110 3711 1.02037 380.78 191.759 14:69791113:T:C;rs1147466 344955 0.000698593 -0.0452386 0.545802 0.526342
ENSG00000259062 3711 1.04088 368.232 190.237 14:69444517:T:TC;rs59745876 -1883 2.13319e-05 0.560059 0.0338966 0.035807
ENSG00000139990 3746 1.06152 391.166 188.376 14:68948697:G:A;rs78922682 -671171 0.000768764 0.0407606 0.591608 0.58064
ENSG00000081177 3812 1.07488 486.712 193.496 14:69185714:A:C;rs452870 -472515 0.00192914 0.0567046 0.882716 0.876908
ENSG00000029364 4013 1.09497 418.135 188.432 14:69817850:A:G;rs36088452 -46883 0.000460304 0.0337311 0.447875 0.434788
ENSG00000100632 4016 1.07711 357.855 183.232 14:69411987:GA:G;rs370456926 -453358 0.000580423 0.0398279 0.517848 0.507517
ENSG00000175985 4069 1.05858 416.125 190.327 14:69965169:T:C;rs17764256 13759 1.15851e-23 1.65937 9.999e-05 4.01217e-18
ENSG00000100647 4073 1.04012 404.111 193.147 14:70080880:G:A;rs113420218 2566 5.277e-09 0.0877956 9.999e-05 2.49024e-05
ENSG00000100650 4050 1.08914 322.945 181.563 14:70621003:A:T;rs56194332 427385 0.000646506 -0.0604457 0.521626 0.513211
ENSG00000198732 4061 1.06819 359.616 187.225 14:70565946:T:C;rs7149686 245097 0.002821 -0.42729 0.913321 0.915667
ENSG00000242071 4010 1.05425 494.043 199.88 14:69789707:A:G;rs200277636 -563163 0.00147292 -0.0855974 0.764122 0.767371
ENSG00000100678 4020 1.04831 366.359 191.692 14:70577791:T:C;rs75967721 -77997 0.000152299 0.325274 0.171433 0.168457
ENSG00000133983 3937 0.998028 360.978 196.057 14:70884553:G:C;rs6573961 58104 0.000726362 0.0581181 0.494077 0.489092
ENSG00000213463 3897 1.07836 339.305 189.064 14:70393178:T:C;rs927414 -490601 0.00248503 -0.0485418 0.86817 0.863237
ENSG00000133997 3770 1.06424 319.719 189.842 14:71236897:C:T;rs12897648 169512 0.000445352 0.043077 0.350736 0.342682
ENSG00000245466 3759 1.04314 305.255 188.409 14:70808806:C:G;rs112872478 -299210 0.000201099 0.579875 0.196121 0.197093
ENSG00000133985 3760 1.03924 291.005 187.146 14:71107939:C:G;rs12589444 -566 3.27911e-07 0.171288 0.00079992 0.0009508
ENSG00000258689 3744 1.07594 290.63 186.593 14:71127700:A:G;rs1959482 -37716 0.000531546 -0.41834 0.389949 0.380529
ENSG00000006432 3744 1.04292 293.094 186.83 14:71250178:C:CT;rs35250978 -26074 2.09877e-15 -0.221664 9.999e-05 1.08636e-10
ENSG00000259153 3743 1.02147 288.033 186.83 14:71647573:A:G;rs7144329 370650 6.44823e-05 0.396935 0.0833917 0.0847324
ENSG00000100731 3892 1.04432 304.114 189.312 14:71358882:AT:A;rs11303443 -15241 4.30667e-10 0.105789 9.999e-05 2.78555e-06
ENSG00000197555 3949 1.04178 308.215 190.237 14:71715236:C:CA;rs372355423 -71931 0.000443044 -0.0662755 0.341638 0.338097
ENSG00000259146 3947 1.00745 278.648 186.605 14:70819717:T:C;rs12433355 -968815 0.000795288 -0.295529 0.504282 0.509209
ENSG00000182732 3973 1.05761 429.455 196.147 14:72351605:G:A;rs1205060 -47552 0.000678197 0.0989828 0.510975 0.500159
ENSG00000205683 4532 1.0312 413.631 189.346 14:72466294:G:T;rs115889190 -894516 0.000381019 -0.230206 0.403304 0.401092
ENSG00000119599 4553 1.04692 398.206 188.06 14:73393878:G:A;rs1076458 837 1.4409e-08 0.151325 9.999e-05 8.10476e-05
ENSG00000259015 4605 1.04707 390.783 187.789 14:73430783:C:T;rs12880930 3479 1.44332e-05 0.470755 0.0260974 0.0297259
ENSG00000165861 4567 1.0269 330.395 183.277 14:73593427:T:A;rs214284 99506 0.00118586 0.0403231 0.716023 0.713951
ENSG00000119707 4582 1.06268 423.614 191.319 14:72904410:A:G;rs57365949 -620735 0.000142338 -0.0488722 0.187453 0.180035
ENSG00000080815 4633 1.03502 376.028 189.086 14:73662629:C:T;rs214260 59502 1.22775e-07 -0.0506497 0.00039996 0.000491134
ENSG00000100767 4644 1.05508 343.589 185.883 14:74250730:T:C;rs12879393 546524 0.000203602 0.235977 0.239245 0.233815
ENSG00000258376 4636 1.03436 364.749 187.676 14:73454883:AT:A;rs113859819 -257805 1.40939e-05 -0.545102 0.0258974 0.0286458
ENSG00000258944 4665 1.094 379.005 187.439 14:72746887:A:AT;rs111865274 -993903 0.000580204 -0.177854 0.49481 0.477728
ENSG00000133961 4564 1.04425 363.283 188.59 14:73918141:TA:T;rs71872203 -12208 8.37029e-05 -0.0524766 0.113931 0.115845
ENSG00000258695 4541 1.05778 363.026 190.383 14:73054951:A:C;rs2526897 -934632 0.000942085 0.401281 0.596899 0.597948
ENSG00000119673 4597 1.05672 332.835 184.789 14:73593328:G:A;rs116514306 -440997 0.00121756 -0.167552 0.706422 0.699529
ENSG00000177465 4565 1.03783 312.581 183.695 14:74047836:C:CT;rs58803970 -10575 1.12034e-10 0.584937 9.999e-05 1.69176e-06
ENSG00000119661 4557 1.02952 346.403 188.477 14:73174338:C:A;rs10150218 -937241 6.97415e-05 -0.0822254 0.0990901 0.0995668
ENSG00000176903 4523 1.03576 333.978 190.034 14:73459338:T:C;rs56253422 -721791 0.00054779 0.0768497 0.432211 0.420653
ENSG00000259065 4476 1.04101 310.078 185.409 14:74466790:CA:C;rs34536315 212726 2.12911e-07 0.822708 0.00059994 0.000775991
ENSG00000156030 4481 1.03682 329.286 190.428 14:74176679:T:C;rs62006060 -80310 8.86132e-05 0.0452941 0.104839 0.105323
ENSG00000140043 4439 1.0464 313.577 188.973 14:74519759:T:C;rs72725920 201211 6.41171e-05 -0.307879 0.0772923 0.079043
ENSG00000119725 4428 1.01511 308.301 188.804 14:74997604:G:A;rs6574184 644283 0.000211852 -0.152927 0.212843 0.215649
ENSG00000119723 4410 1.04813 294.623 187.27 14:74426930:A:G;rs740504 10300 1.84263e-07 -0.10064 0.00069993 0.000548018
ENSG00000156050 4411 1.03992 290.05 187.394 14:74477336:A:G;rs11849883 60218 3.11612e-06 -0.111116 0.00539946 0.00627515
ENSG00000119636 4341 1.03787 288.693 188.015 14:74478584:T:C;rs74395411 -7473 8.76803e-06 -0.261604 0.0135986 0.0146876
ENSG00000187097 4341 1.05601 277.319 184.315 14:74478584:T:C;rs74395411 -7519 6.50944e-10 -0.182277 9.999e-05 4.89431e-06
ENSG00000119711 4354 1.04438 299.782 188.364 14:74559004:A:G;rs201468633 7807 3.25106e-06 0.110396 0.00519948 0.00625547
ENSG00000205659 4353 1.06593 270.973 184.36 14:74669359:A:G;rs11622838 117859 3.70664e-05 -0.0588104 0.0423958 0.0487125
ENSG00000258559 4437 1.01075 259.346 182.454 14:74744964:C:A;rs74061789 -16165 2.93055e-05 -0.226532 0.0487951 0.0499404
ENSG00000119688 4429 1.0358 319.549 189.831 14:74726571:G:A;rs7145867 -43189 0.00188244 -0.0383631 0.787569 0.777295
ENSG00000259005 4419 1.01942 371.863 193.835 14:74942391:A:C;rs10147316 823 1.49143e-08 0.687351 9.999e-05 6.59702e-05
ENSG00000165898 4408 1.05575 380.378 192.538 14:74962233:G:A;rs4903231 1809 7.15563e-18 -0.138429 9.999e-05 3.09161e-13
ENSG00000119655 4411 1.02796 303.766 183.65 14:74954059:C:T;rs7149930 -6822 3.52025e-06 -0.0702875 0.00819918 0.00937051
ENSG00000119681 4458 1.06362 346.676 188.962 14:75087436:C:G;rs4899527 8129 1.81672e-07 -0.173083 0.00029997 0.000512118
ENSG00000119682 4299 1.06523 320.672 186.3 14:75068400:G:A;rs7158922 -111419 0.000410064 -0.0432584 0.368828 0.353421
ENSG00000119616 4299 1.09639 322.07 185.082 14:76011853:T:C;rs28465205 832005 0.00118317 -0.0326914 0.664234 0.660255
ENSG00000119596 4255 1.08146 306.997 186.154 14:74863029:T:C;rs7154124 -367041 0.00281563 -0.0342108 0.885841 0.880871
ENSG00000259606 4082 1.06539 329.271 189.357 14:74871485:G:T;rs11159077 -439243 0.000881999 -0.265091 0.571673 0.547263
ENSG00000119608 4027 1.02546 297.752 187.609 14:75874650:A:G;rs12883485 544112 0.000948226 -0.251896 0.574957 0.567231
ENSG00000119689 4012 0.973318 348.951 198.313 14:74624824:A:T;rs138716616 -723771 0.00095274 0.0218561 0.559843 0.550104
ENSG00000198208 3942 1.03637 304.359 189.56 14:75035079:C:T;rs80242946 -355021 0.000239054 -0.342053 0.22294 0.219452
ENSG00000119718 3834 1.06124 326.212 190.507 14:75459633:C:T;rs175016 -9982 7.4001e-09 -0.0684259 9.999e-05 2.64345e-05
ENSG00000119684 3772 1.05712 333.42 192.414 14:75456927:A:G;rs175014 -61309 9.91826e-10 -0.11072 9.999e-05 4.10307e-06
ENSG00000119640 3772 1.04227 320.219 190.473 14:75547045:GAAAA:G;rs200808061 10858 0.000189871 -0.126486 0.181439 0.185573
ENSG00000259138 3782 1.01978 310.231 190.383 14:75227784:A:T;rs12878502 -366073 0.00367836 -0.343666 0.927711 0.923926
ENSG00000119638 3782 1.05251 336.668 191.376 14:75605055:G:A;rs10133689 11007 2.50032e-05 0.052753 0.0328967 0.0341809
ENSG00000170348 3785 0.990581 354 195.154 14:75815891:G:A;rs7153525 172556 0.0010778 0.024021 0.612607 0.614772
ENSG00000170345 3676 1.04769 285.502 184.89 14:75704118:T:C;rs6574216 -41360 0.000332238 -0.213377 0.30187 0.293966
ENSG00000259687 3611 1.05648 385.02 197.354 14:76067219:CA:C;rs35898436 306111 0.00130536 -0.465261 0.665116 0.659152
ENSG00000140044 3706 1.07217 327.879 187.53 14:75771943:C:G;rs60246464 -122477 0.000424305 -0.085226 0.364398 0.354417
ENSG00000259319 3706 1.03336 340.045 191.15 14:76010821:C:T;rs3095507 116376 4.42658e-05 -0.247715 0.0583942 0.0603482
ENSG00000156127 3785 1.04473 331.179 185.601 14:76011326:A:G;rs4903326 22557 0.000856387 -0.0561055 0.59056 0.586608
ENSG00000119686 3784 1.02549 365.618 189.876 14:76081664:A:T;rs3784004 36703 4.08411e-06 -0.111839 0.00839916 0.0095122
ENSG00000119685 3821 1.03079 405.811 194.399 14:76111560:A:G;rs10130308 11591 1.85152e-08 -0.195094 9.999e-05 7.47103e-05
ENSG00000133935 3811 1.02327 389.789 192.639 14:75969487:C:T;rs78279535 -158046 0.000746201 -0.0693127 0.550908 0.544894
ENSG00000119650 4058 1.02433 549.101 202.994 14:76697531:G:A;rs12890316 329051 0.000417763 0.0771366 0.391168 0.392182
ENSG00000119699 4059 1.0354 453.033 193.519 14:76557697:C:T;rs10138051 108362 1.8166e-05 -0.216585 0.0310969 0.0342017
ENSG00000089916 4224 1.03467 548.722 197.094 14:76673873:G:GA;rs11373321 55613 5.53813e-09 -0.0580157 0.00019998 2.76678e-05
ENSG00000071246 4976 1.0396 490.559 192.154 14:77184891:T:G;rs8023040 -43642 9.57342e-55 -0.617283 9.999e-05 8.10729e-45
ENSG00000258301 5040 1.05319 414.826 183.424 14:77334380:A:G;rs2242632 81312 0.000106918 0.104509 0.190522 0.186127
ENSG00000013523 5133 1.09208 457.998 186.921 14:77337815:T:C;rs59435729 45225 0.000100996 0.0709743 0.156382 0.160905
ENSG00000241081 5290 1.03241 475.838 187.191 14:77408269:T:C;rs175989 55175 0.00294537 0.262337 0.974684 0.969586
ENSG00000119669 5478 1.00576 503.545 191.455 14:78312433:C:A;rs61990725 817398 0.000551247 0.118621 0.567782 0.565242
ENSG00000246548 5490 1.02554 523.293 191.342 14:76594289:C:T;rs111990423 -913119 7.31968e-05 -0.48341 0.141925 0.140433
ENSG00000258819 5501 1.02732 504.514 189.616 14:77545012:G:GA;rs11405021 2324 2.00614e-06 0.369667 0.00649935 0.00727409
ENSG00000198894 5539 1.02366 570.682 194.421 14:77579057:G:T;rs2655993 14616 2.59962e-12 -0.106601 9.999e-05 5.27436e-08
ENSG00000165548 5574 1.06104 525.787 190.699 14:77664523:T:A;rs8007969 81611 9.43438e-13 0.806446 9.999e-05 1.62593e-08
ENSG00000009830 5568 1.02514 532.672 192.064 14:77408269:T:C;rs175989 -378959 0.000509344 0.0926279 0.55735 0.546278
ENSG00000100577 5568 1.05236 560.668 193.463 14:77790422:G:A;rs4147579 3194 8.56735e-09 0.149119 9.999e-05 4.62077e-05
ENSG00000100583 5478 1.04526 600.117 193.384 14:76871068:T:G;rs6574294 -971965 0.00187711 -0.343139 0.929434 0.925517
ENSG00000100580 5478 1.04734 515.176 190.27 14:77791519:A:G;rs2287395 -51934 1.9629e-07 -0.0875858 0.00059994 0.000861878
ENSG00000165555 5466 1.03418 576.367 194.669 14:77865614:A:G;rs176767 -24247 4.3343e-08 0.257998 0.00029997 0.000214576
ENSG00000100591 5444 0.979842 321.527 168.253 14:77528888:CCA:C;rs77025615 -395326 8.68367e-06 -0.0535906 0.0505949 0.0498714
ENSG00000151445 5444 1.0432 457.55 186.977 14:78398231:A:G;rs56775459 473935 0.00142045 0.0536687 0.839061 0.837462
ENSG00000212371 5410 1.06591 411.446 181.766 14:77093420:C:CTA;rs140083766 -839208 0.000548068 -0.437823 0.576945 0.562635
ENSG00000100596 5333 1.04005 417.272 183.627 14:78023519:C:G;rs2272587 -59598 2.43847e-07 -0.0753801 0.00149985 0.00133335
ENSG00000100601 5261 1.09238 423.541 184.507 14:78717266:T:C;rs8010397 542902 0.000373518 0.0653006 0.436927 0.421437
ENSG00000119705 5262 1.09294 451.662 184.98 14:77693331:A:G;rs8012703 -481084 0.00131804 -0.0453475 0.816476 0.816868
ENSG00000100603 5193 1.08948 460.442 187.879 14:78470341:C:A;rs57395698 242790 0.000877193 0.028137 0.693694 0.678237
ENSG00000063761 5180 1.04963 452.951 187.879 14:78105196:T:G;rs35389286 -161231 0.000152507 0.135258 0.234701 0.230552
[truncated: 1,697,637 more chars]
