# Supplementary material for: Psychosocial experiences modulate asthma-associated genes through gene-environment interactions
Source: eLife. 2021 Jun 18;10:e63852. doi: 10.7554/eLife.63852 (PMC8282343; doi:10.7554/eLife.63852)
Supplement: Figure 3—source data 3. — Columns are as follows. 1: GWAS trait tested in PTWAS; 2: Ensembl ID of the tested gene; 3: most significant tissue in PTWAS; 4: multitissue PTWAS p-value; 5–24: as in Figure 3—source data 4. [file elife-63852-fig3-data3.txt]

Trait	Gene	Most_significant_tissue	multi_tissue_pval	sid	Intercept_pval	dosage_pval	metagene_pval	interaction_pval	Intercept_effect	dosage_effect	metagene_effect	interaction_effect	Intercept_SE	dosage_SE	metagene_SE	interaction_SE	Intercept_padj	dosage_padj	metagene_padj	interaction_padj	tested_metagene	interaction_pcorr	interaction_pcorr.qval
EAGLE_Eczema	ENSG00000233006	Artery_Aorta	0.000145	5:131693717:C:CA;rs34856425	0.000444903353203474	1.24012302707528e-05	3.85181785878916e-07	0.0533670984744681	-0.246375729052792	0.293741111060298	-0.332970162106071	0.114881872037111	0.0692089320223629	0.0658473660193018	0.0638245883077135	0.0591797545648926	0.772274011245795	0.00925033102601361	0.00152686059922402	1	cddstf	0.0715286152793078	0.54203574751103
EAGLE_Eczema	ENSG00000165272	Adipose_Visceral_Omentum	0.000134	9:33832656:TA:T;rs374517545	0.0255323155524977	0.000279169790223403	4.36607703797828e-12	0.881670000909676	-0.0580651785705363	0.144290010210776	-0.196157754586156	-0.0059933142021989	0.0258427490306663	0.0391366349248908	0.0269341501343834	0.0402218004704767	1	0.0368504123094891	1.96822752872061e-08	1	cddstf	0.888739141595097	0.918319057951141
EAGLE_Eczema	ENSG00000165272	Adipose_Visceral_Omentum	0.000134	9:33832656:TA:T;rs374517545	0.0137804371310603	5.63633847003547e-05	8.8511644256265e-09	0.959846987003165	-0.066694436111877	0.166709934237283	-0.171947116185675	-0.00205143535180549	0.0268856429047632	0.0406724735264296	0.0288705434821121	0.040705738477776	1	0.0147672067914929	3.93522770363354e-05	1	psesl	0.96224239831442	0.912679932327617
EAGLE_Eczema	ENSG00000254470	Brain_Frontal_Cortex_BA9	1.31e-11	11:65640906:C:T;rs7940691	0.00987111287113207	0.00138978721742748	6.29415940050394e-18	0.848119981898847	0.114331104807459	-0.12381038061221	0.387369516040198	-0.00686004957969816	0.0439657465031413	0.0382905640876639	0.0415173032882354	0.0357818280053381	1	0.0833872330456485	3.00671994562073e-14	1	cddstf	0.857168311960556	0.918319057951141
EAGLE_Eczema	ENSG00000254470	Brain_Frontal_Cortex_BA9	1.31e-11	11:65640906:C:T;rs7940691	0.176024526035096	0.0998261310593937	1.29255132698972e-12	0.844018481258823	0.0646185782859658	-0.0676936382533569	0.363833268809849	0.0075007653031358	0.0476192037493445	0.0409793234841379	0.0486364901252978	0.0380821068795142	1	0.174861873977414	6.12927839258524e-09	1	psesl	0.853296666274506	0.904616400956654
EAGLE_Eczema	ENSG00000173327	Brain_Cerebellar_Hemisphere	1.277e-05	11:65506822:C:G;rs4014195	0.00144535567800307	2.68900583253034e-07	5.87786337589362e-15	0.00903721350846828	-0.0629870579836212	0.132310557498945	0.176840565363038	-0.0612596756430092	0.0195505776530997	0.0250089776324022	0.0212470478677305	0.0232798289584302	1	0.000528658546675465	2.75084005991822e-11	1	cddstf	0.0156014502828907	0.370191783926547
EAGLE_Eczema	ENSG00000173327	Brain_Cerebellar_Hemisphere	1.277e-05	11:65506822:C:G;rs4014195	0.00909069640257158	2.7978823312499e-05	2.93735366803563e-12	0.740779883073584	-0.0517290334872728	0.108351974948136	0.148535637683447	-0.00794238220179261	0.0196734298448469	0.0253793226708203	0.0202154625026246	0.0239811649376791	1	0.012300203820439	1.38848707888044e-08	1	psesl	0.755922951047605	0.890698375886058
EAGLE_Eczema	ENSG00000198740	Minor_Salivary_Gland	7.612e-05	17:47461409:TA:T;rs76301901	0.0055399495627922	3.5378410783236e-05	1.18899228138984e-09	0.418938533860288	-0.0520879000791616	0.0994393162775737	0.120850691873876	-0.0179680293144088	0.0186131458630146	0.0236041636247754	0.0191114608742688	0.0221931958993977	1	0.0137270494703016	5.13287967875994e-06	1	cddstf	0.448045166258463	0.820066295927347
EAGLE_Eczema	ENSG00000198740	Minor_Salivary_Gland	7.612e-05	17:47461409:TA:T;rs76301901	0.00342858392416354	9.25138929624048e-06	1.12363098747291e-08	0.063037901104655	-0.0566223103885592	0.10961655322345	0.118723312712944	-0.0435431231397038	0.0191613302375012	0.0242063844138605	0.0200849733032645	0.0233182010556069	1	0.008273850789027	4.98555069141731e-05	1	psesl	0.0827435694499406	0.598478339741946
EAGLE_Eczema	ENSG00000101109	Whole_Blood	4.102e-05	20:43589633:C:G;rs2180292	0.0040063364513535	0.00125121149918626	1.49504431093811e-05	0.94023195433516	0.077575244848182	-0.0604538888593404	0.117082002799808	-0.00138715009929151	0.0267046791990509	0.0185179317197159	0.026504267042191	0.0184818591764228	1	0.047546036969078	0.0587552414198676	1	psesl	0.943801848148109	0.912385910353914
GABRIEL_Asthma	ENSG00000229391	Cells_EBV-transformed_lymphocytes	4.427e-05	6:32428772:A:G;rs9268839	4.36203810691715e-14	1.41363855814964e-25	1.46929678731274e-05	0.0266507551183403	-0.834648467335442	1.24826814377039	-0.449815009670673	0.238834492636086	0.104124721201011	0.106346957315438	0.101732885210442	0.107103606469253	1.95637409095234e-10	6.47870551199981e-22	0.0708641840520935	1	EPMres_0	0.0391686328196023	0.555860188356513
GABRIEL_Asthma	ENSG00000232629	Brain_Caudate_basal_ganglia	5.967e-11	6:32610047:T:C;rs9272756	7.99770293830033e-19	1.57302059190073e-26	5.26077322497829e-06	0.00613599265384742	-1.89014858066677	1.72876296136388	-0.903664591574086	0.386368759476944	0.196399585674021	0.143750587667505	0.194074382371455	0.139775016118933	3.74612405629988e-15	7.25949003162189e-23	0.0250149766847718	1	EYell_0	0.0113027519010899	0.410876279221829
GABRIEL_Asthma	ENSG00000183354	Cells_Cultured_fibroblasts	2.748e-07	9:6112044:G:C;rs436300	0.0240134222565885	0.00458065527794217	1.89020548889488e-05	0.800512304019074	-0.0499149429549289	0.0591280221596656	0.0938334159544505	0.00460643005481875	0.0219800798603049	0.020664812575434	0.021509181203929	0.0182103718287555	1	0.0184701353660675	0.0886695394840586	1	EYell_0	0.812326762853079	0.884394370935753
GABRIEL_Asthma	ENSG00000073605	Stomach	2.22e-16	17:38051348:A:G;rs8067378	1.11161062056872e-19	4.03463390229559e-27	3.65264386345399e-09	0.379147101200342	0.251986663115701	-0.269599359783897	-0.149494737129457	0.0198851301068283	0.0254498489370389	0.0220910754502517	0.0244281214971886	0.0225698015023214	5.20567253612331e-16	1.85552813166574e-23	1.55712207899044e-05	1	cddstf	0.409196889806308	0.810181557013915
GABRIEL_Asthma	ENSG00000073605	Stomach	2.22e-16	17:38051348:A:G;rs8067378	8.54969841094003e-16	5.59507848010841e-22	1.15476939291611e-06	0.583919235198625	0.229520084001103	-0.246911631561643	-0.12050201718251	0.0132052591789598	0.0266483095487919	0.0232275335879931	0.0241619313643879	0.0240800375714974	3.89524259602428e-12	2.48141730592808e-18	0.00481769790724602	1	psesl	0.606975743056075	0.874914894947963
GABRIEL_Asthma	ENSG00000108352	Brain_Substantia_nigra	1.18e-06	17:38314945:G:C;rs76651695	0.0237977947223158	8.50458188533277e-07	2.17261705619867e-05	0.707733460716568	0.0698948019802859	-0.32603149897239	0.131414805235762	0.0242352767259978	0.0307305728144706	0.0645346380995305	0.0303528193706224	0.0645697252284609	1	0.0014338725058671	0.0786704636049538	1	cddstf	0.724669611439695	0.892762985799005
GABRIEL_Asthma	ENSG00000108352	Brain_Substantia_nigra	1.18e-06	17:38314945:G:C;rs76651695	0.0479871371024966	1.12662082463983e-05	2.52364442748462e-08	0.428328077438465	0.0596993258121946	-0.28364047246088	0.173879011096429	-0.0428291714292923	0.0300395324208395	0.0632684173506712	0.0302004488174136	0.0539843625504397	1	0.00913035629283644	0.000111040354809323	1	psesl	0.457162504411812	0.829431561686645
GABRIEL_Asthma	ENSG00000172057	Ovary	2.353e-17	17:38051348:A:G;rs8067378	4.5505061395107e-19	2.72754478506808e-26	2.64215184339999e-10	0.279614662240244	0.215505412225464	-0.230446866307401	-0.140473890293354	0.0213414158406316	0.0222088492883832	0.0192778105090798	0.0213172372877942	0.0196955715247597	2.1259964683794e-15	1.24621521229761e-22	1.15594143148749e-06	1	cddstf	0.310687921795955	0.76647674896821
GABRIEL_Asthma	ENSG00000172057	Ovary	2.353e-17	17:38051348:A:G;rs8067378	2.66176784978856e-16	1.66595237715058e-22	9.54065818706893e-06	0.135193694607264	0.213316101619543	-0.227589909609102	-0.106938614051714	0.0304407642196921	0.0242792112565849	0.0210841351261503	0.0236518611053694	0.02030963173265	1.22308232697784e-12	7.45846879250317e-19	0.0450700692757136	1	EYell_0	0.162146557717195	0.682817421299329
GABRIEL_Asthma	ENSG00000172057	Ovary	2.353e-17	17:38051348:A:G;rs8067378	4.79329588156661e-16	3.06566074235834e-22	6.68849090636925e-10	0.854711476952785	0.191574861841088	-0.205620922127067	-0.128317306211367	0.00364775839501958	0.0220227461334466	0.0191957420255074	0.019967948794553	0.019900269972096	2.19149487705225e-12	1.36329933212675e-18	3.04995185330438e-06	1	psesl	0.863365511930609	0.904737783364372
GABRIEL_Asthma	ENSG00000126351	Esophagus_Gastroesophageal_Junction	1.512e-09	17:38248354:C:T;rs3744805	5.28505210969061e-05	8.61612679801129e-09	7.4713834690461e-09	0.16867110418425	-0.0818363019857274	0.159766439532745	-0.124703988117503	-0.0423769876973419	0.0198886178451194	0.0268027164734009	0.0208276086928369	0.0306961424287386	0.128215364181094	2.25914844643856e-05	3.15516523897817e-05	1	cddstf	0.197448261478732	0.696538830975522
GABRIEL_Asthma	ENSG00000126351	Esophagus_Gastroesophageal_Junction	1.512e-09	17:38248354:C:T;rs3744805	3.43164402111019e-05	1.83279451466457e-09	3.01498094862548e-06	0.839183660193118	-0.0916775005733825	0.182575319940999	-0.107320642888498	0.00596353361658156	0.0217237003508233	0.0292332370737189	0.0224529395204657	0.0293550654368478	0.0906640350377311	5.52220987268434e-06	0.01410408087767	1	PUNOCC_0	0.848752147081787	0.934381731403439
GABRIEL_Asthma	ENSG00000198740	Adrenal_Gland	7.55e-05	17:47461409:TA:T;rs76301901	0.0055399495627922	3.5378410783236e-05	1.18899228138984e-09	0.418938533860288	-0.0520879000791616	0.0994393162775737	0.120850691873876	-0.0179680293144088	0.0186131458630146	0.0236041636247754	0.0191114608742688	0.0221931958993977	1	0.0137270494703016	5.13287967875994e-06	1	cddstf	0.448045166258463	0.820066295927347
GABRIEL_Asthma	ENSG00000198740	Adrenal_Gland	7.55e-05	17:47461409:TA:T;rs76301901	0.00342858392416354	9.25138929624048e-06	1.12363098747291e-08	0.063037901104655	-0.0566223103885592	0.10961655322345	0.118723312712944	-0.0435431231397038	0.0191613302375012	0.0242063844138605	0.0200849733032645	0.0233182010556069	1	0.008273850789027	4.98555069141731e-05	1	psesl	0.0827435694499406	0.598478339741946
TAGC_Asthma_EUR	ENSG00000152495	Adipose_Subcutaneous	9.172e-07	5:111328292:TAAAAAAAAAAA:T	0.197664953753332	0.0721060455486144	3.96760252523105e-14	0.0216605625712257	0.0288293777699288	-0.0966703506219496	-0.180582751133247	-0.0890677927940627	0.0223187691031652	0.0535217299271985	0.0224870419175499	0.0385418648017019	1	0.648954409937529	1.83858701019207e-10	1	cddstf	0.0327737622862277	0.45941584678
TAGC_Asthma_EUR	ENSG00000152495	Adipose_Subcutaneous	9.172e-07	5:111328292:TAAAAAAAAAAA:T	0.0851750362250164	0.00156576495519703	1.11646630303213e-10	0.197133279791172	0.040543604972679	-0.171677070317862	-0.161536578895786	-0.0506089868702923	0.0234579704106133	0.0536863907140154	0.0239704527121388	0.0391332223400292	1	0.050104478566305	5.16142371891754e-07	1	psesl	0.226959978181585	0.748521947159999
TAGC_Asthma_EUR	ENSG00000152495	Adipose_Subcutaneous	9.172e-07	5:111328292:TAAAAAAAAAAA:T	0.121547981065509	0.0404673587230235	7.84175102933788e-10	0.000939706033976407	0.0356941096226646	-0.112386983506262	-0.145556227847108	-0.171404678004382	0.0229743390127098	0.0545625588095652	0.0227507016707719	0.0511898504035411	1	0.0404673587230235	3.83696877865502e-06	1	PUNOCC_0	0.00246622958534316	0.260715829005704
TAGC_Asthma_EUR	ENSG00000233006	Pancreas	5.827e-05	5:131693717:C:CA;rs34856425	0.000444903353203474	1.24012302707528e-05	3.85181785878916e-07	0.0533670984744681	-0.246375729052792	0.293741111060298	-0.332970162106071	0.114881872037111	0.0692089320223629	0.0658473660193018	0.0638245883077135	0.0591797545648926	0.772274011245795	0.00925033102601361	0.00152686059922402	1	cddstf	0.0715286152793078	0.54203574751103
TAGC_Asthma_EUR	ENSG00000010704	Adipose_Subcutaneous	0.0004606	6:26101919:TACAC:T;rs376558568	0.00268905589441521	8.8828965354767e-07	6.59435291088285e-06	0.581579224000458	0.091266905906811	-0.225313788834676	0.14347095538181	-0.0240657959468397	0.0301022352035561	0.0446797558853372	0.031152572835498	0.0436126753195949	1	0.00158026729366131	0.0306505523297835	1	PUNOCC_0	0.604743687098258	0.893212524527985
TAGC_Asthma_EUR	ENSG00000158406	Thyroid	6.068e-10	6:26316118:TTTTCTTTC:T;rs141414977	6.14093188356443e-09	5.58384797022873e-10	8.21006292311302e-06	0.00384227742484604	0.616260186260058	-0.388485112126202	0.488007718648127	-0.187227237513312	0.102302469159192	0.0601541527306154	0.107120431408915	0.0641530229277777	2.37715473212779e-05	1.69023078058824e-06	0.030656374954904	1	cddstf	0.00767261681943122	0.276445115166462
TAGC_Asthma_EUR	ENSG00000204789	Esophagus_Muscularis	1.286e-05	6:27358980:C:CTTTTT	2.03260678397674e-06	8.6882801665251e-08	2.4401810208412e-06	0.665299070620113	-0.270631284409625	0.215926383848649	-0.273325824849279	-0.0179444787124688	0.0556185701161925	0.0391378707866249	0.0566348446714592	0.0414298750538382	0.00649214606802172	0.000190881515258556	0.00934101294778012	1	cddstf	0.684461523652659	0.885095845575403
TAGC_Asthma_EUR	ENSG00000197279	Cells_Cultured_fibroblasts	0.0003856	6:28117602:C:CT;rs368871826	0.00502697789163943	1.5124069258888e-05	1.68972441946262e-06	0.286861036166087	-0.141940840137826	0.289139655257463	-0.24872958165088	0.069877292039654	0.0501434463783535	0.0654935252660198	0.050701451870413	0.0654687178079104	1	0.0099232942233147	0.00651726708586734	1	cddstf	0.317950566316217	0.768573197553659
TAGC_Asthma_EUR	ENSG00000197279	Cells_Cultured_fibroblasts	0.0003856	6:28117602:C:CT;rs368871826	0.00569485040399305	1.80130358738615e-05	7.01373633546198e-06	0.127892964526442	-0.141932153764052	0.291279777277003	-0.229083004166389	0.10617538538251	0.0508855675019841	0.0665961631547059	0.0498930948665883	0.0695049879350999	1	0.0110690680268845	0.0281741788595508	1	psesl	0.154359351436914	0.687895497291369
TAGC_Asthma_EUR	ENSG00000197279	Cells_Cultured_fibroblasts	0.0003856	6:28117602:C:CT;rs368871826	0.00786651254900476	4.00289783636079e-05	2.08038592875332e-05	0.18604122135993	-0.136854050594899	0.278592306355418	-0.219864264693957	0.0907391029828848	0.0510724851837668	0.0666041786762114	0.0506617547004187	0.0684270472670092	1	0.0109376434657381	0.0953232832554773	1	PUNOCC_0	0.215502529438818	0.789948371120896
TAGC_Asthma_EUR	ENSG00000189298	Heart_Atrial_Appendage	7.692e-07	6:28379031:A:G;rs2859362	0.0279045421472988	2.31004698986846e-06	9.95927485961961e-06	0.539547532811324	0.0314904516163607	-0.143705417643209	-0.0661367237915768	-0.0192609416317133	0.0142382327430739	0.0297031732182214	0.014659554726146	0.0313515855394843	1	0.00322713564484624	0.0369289911794695	1	cddstf	0.564529267692703	0.85565481536957
TAGC_Asthma_EUR	ENSG00000137331	Esophagus_Mucosa	3.617e-08	6:30782205:G:C;rs886423	0.0043964712622579	3.85183429528471e-06	1.41337304725479e-06	0.766507586153797	-0.0873255024461398	0.210860258253711	0.150296860392633	0.0124277712769122	0.0303771109662618	0.0446194043360045	0.0303990577320465	0.041805853100111	1	0.00469923784024735	0.00547116706592328	1	cddstf	0.7802470721612	0.898096462492484
TAGC_Asthma_EUR	ENSG00000137331	Esophagus_Mucosa	3.617e-08	6:30782205:G:C;rs886423	0.00234158741541756	4.12326248698846e-07	5.79063332140059e-07	0.396901734510552	-0.0938973439716623	0.231629902896071	0.164033583415311	-0.0343931642553542	0.0305357141209002	0.044519119759139	0.0319594041128117	0.0405272528256495	1	0.00078589383002	0.00243843569164179	1	psesl	0.426561332206762	0.822899662289167
TAGC_Asthma_EUR	ENSG00000204386	Whole_Blood	0.0001722	6:32700972:G:T;rs9276235	0.00692702104882813	0.00075865548102481	6.72458663604438e-10	0.570462568511524	-0.0549348761408683	0.049294638034015	0.123226298387682	-0.00821502833304549	0.0201731064523038	0.0144559372109671	0.0191785695835901	0.0144597598912426	1	0.0595274966158862	2.91847060004326e-06	1	cddstf	0.594125680488561	0.866911534408803
TAGC_Asthma_EUR	ENSG00000204386	Whole_Blood	0.0001722	6:32700972:G:T;rs9276235	0.00226888481284791	0.000354548529730331	2.29493396530589e-05	0.194700407329082	-0.0638267396271247	0.0536325596999847	0.0856197535279564	0.0195106785303391	0.0206909872180462	0.0148068064643877	0.0198350990267697	0.0150044231472096	1	0.0312002706162691	0.0889745898349092	1	psesl	0.224460881934566	0.744904385946536
TAGC_Asthma_EUR	ENSG00000204516	Cells_EBV-transformed_lymphocytes	4.93e-06	6:32459923:A:G;rs80072299	0.0124450664989599	6.29340750428908e-05	5.60790630278104e-12	0.556584084367651	0.0586230683316163	-0.0960344116007459	0.173763490238841	-0.0141997845725483	0.023284143809085	0.0235870001122952	0.0239945718570847	0.0241195744865249	1	0.017873277312181	2.52411862688175e-08	1	cddstf	0.580851581300335	0.864217432954511
TAGC_Asthma_EUR	ENSG00000204516	Cells_EBV-transformed_lymphocytes	4.93e-06	6:32459923:A:G;rs80072299	0.00473315660081939	5.16460806247067e-06	1.36186620293614e-09	0.045137386794662	0.0703196819304944	-0.116136125478822	-0.149739758496123	0.0525293566906395	0.0246688768376117	0.024919706114786	0.0237717247688064	0.0260874336382189	1	0.00594783163744388	6.69765798603992e-06	1	EPMres_0	0.0618062653076503	0.595201198173178
TAGC_Asthma_EUR	ENSG00000204516	Cells_EBV-transformed_lymphocytes	4.93e-06	6:32459923:A:G;rs80072299	0.010860575692837	4.50998019288119e-05	1.08524192183413e-06	0.517635980826675	0.064297874341285	-0.105253704906966	0.128893568597937	-0.0167486821042353	0.025051803686012	0.0253398060857292	0.025776302280189	0.0258497672722373	1	0.0108723227455353	0.0052113317086475	1	EYell_0	0.543521577770885	0.840242129807457
TAGC_Asthma_EUR	ENSG00000204516	Cells_EBV-transformed_lymphocytes	4.93e-06	6:32459923:A:G;rs80072299	0.00994558453076309	3.93484951840224e-05	2.82325099637277e-12	0.544956530029515	0.0601390658128298	-0.098277453641912	0.1760837359534	-0.0142588219784288	0.0231499398504	0.0234721707901743	0.0239436815441301	0.0235226928594414	1	0.0133608771330888	1.33483307108504e-08	1	psesl	0.569712574466037	0.864780650787149
TAGC_Asthma_EUR	ENSG00000204304	Skin_Sun_Exposed	2.794e-11	6:32683309:G:C;rs3873452	0.0328770348735068	0.000162314312369617	1.61626565833472e-16	0.153562984344083	0.03700984000918	-0.108468802447022	0.152717846095676	-0.0363640712115316	0.0172488801634318	0.0283182392859045	0.0172379311799981	0.0254035139576418	1	0.0287471812909696	7.65140162655656e-13	1	cddstf	0.181603749772725	0.677043602482585
TAGC_Asthma_EUR	ENSG00000204304	Skin_Sun_Exposed	2.794e-11	6:32683309:G:C;rs3873452	0.0418589237609104	0.000123117921505928	8.0121020876072e-18	0.0413823146286873	0.0348571593307527	-0.108665978743227	0.163288040320523	-0.0528549089649794	0.0170403790937791	0.0278494918290716	0.0175659948471549	0.0257780200375526	1	0.0204561723829104	3.91471308000488e-14	1	psesl	0.0573145809046086	0.537763183603832
TAGC_Asthma_EUR	ENSG00000204261	Testis	0.0001459	6:32812801:G:A;rs113215190	0.00102471434534767	7.47563253917338e-12	5.73875733270163e-10	0.0494302482469134	0.0342325536200594	-0.120266849167343	0.0672320011640327	0.033849584781072	0.0103009612853257	0.0167166692727563	0.010418210173334	0.0171427178639489	1	2.57535540974523e-08	2.49349006105886e-06	1	cddstf	0.0669053572765484	0.539380610304568
TAGC_Asthma_EUR	ENSG00000240065	Brain_Nucleus_accumbens_basal_ganglia	2.169e-06	6:32834229:A:G;rs1871667	3.13177757395918e-06	9.89304308382796e-09	5.20838167741264e-11	0.96954996659087	-0.142738797800582	0.155699233799917	0.204242070337885	-0.000991357196727041	0.0299151976474919	0.0262342618026159	0.0297322929216211	0.0259439906823813	0.0097742778083266	2.5761484190288e-05	2.30679224492606e-07	1	cddstf	0.971369950480754	0.923701357404181
TAGC_Asthma_EUR	ENSG00000240065	Brain_Nucleus_accumbens_basal_ganglia	2.169e-06	6:32834229:A:G;rs1871667	0.000134297390653034	2.52906275622314e-06	2.22124457872663e-06	0.91643420902663	-0.126879725305712	0.138199030747582	-0.158190609969248	-0.0029994472129314	0.0327050614210405	0.0286821198889894	0.0326396521303437	0.0285569635760148	0.297603017687124	0.00372116457981684	0.0108085761200838	1	EPMres_0	0.921450272195425	0.902458225140833
TAGC_Asthma_EUR	ENSG00000196301	Prostate	4.441e-16	6:32548802:G:A;rs9269774	1.26093704144568e-11	1.91380119778629e-13	1.1063322658315e-05	1.56093527353049e-05	-1.19459148765745	0.786869270988312	0.709423180125412	-0.422177958373025	0.168067558908462	0.101075852242874	0.158095059878113	0.095788356200386	5.43337771158944e-08	7.29541016596135e-10	0.0537345581514362	0.0767667967522293	cpeqcm	0.000133947956662638	0.164789473684211
TAGC_Asthma_EUR	ENSG00000196301	Prostate	4.441e-16	6:32548802:G:A;rs9269774	5.87756230348158e-07	8.92146913505165e-09	1.51373007270871e-08	1.61138969190921e-06	-0.903561365857254	0.623866694552165	-0.887945074615459	0.453115339174975	0.176151473482219	0.104775512381634	0.151660328703427	0.0921717999533437	0.00204362841292055	2.50693282694951e-05	7.43090092692705e-05	0.0079215917254257	EPMres_0	3.65458454101113e-05	0.0272613649326918
TAGC_Asthma_EUR	ENSG00000204267	Brain_Substantia_nigra	4.305e-05	6:32797115:T:G;rs241443	0.000102150503877119	5.97553933463756e-09	1.24898583670447e-09	0.0738333827315283	0.100173218169102	-0.183109750958265	0.155669217926058	0.0512783411409174	0.0253625169369917	0.0303716566484815	0.024652161630783	0.0285630537142671	0.227489172134344	1.60144454168287e-05	5.38687591370639e-06	1	cddstf	0.0950338613247201	0.573626396050818
TAGC_Asthma_EUR	ENSG00000204267	Brain_Substantia_nigra	4.305e-05	6:32797115:T:G;rs241443	0.00163084437390501	2.23326824747799e-06	1.72039226461202e-05	0.887619745668113	0.0898123026793507	-0.163623292960163	0.12160092682569	-0.00459178671921742	0.02819390595963	0.0337687624499303	0.0277335187050014	0.032459349611443	1	0.0033990342726615	0.0808412325141189	1	EYell_0	0.894339126621675	0.893433894325989
TAGC_Asthma_EUR	ENSG00000204267	Brain_Substantia_nigra	4.305e-05	6:32797115:T:G;rs241443	0.000387663793826648	1.1620662631752e-07	7.69130117080608e-08	0.635368687395838	0.0974647358901726	-0.177126631425669	0.141232673095106	0.015285640023186	0.0270903748441482	0.032444267493026	0.0254881712034297	0.0321957193762656	0.700508475444753	0.000255654577898543	0.000334033209848108	1	psesl	0.656004385073637	0.88125370623744
TAGC_Asthma_EUR	ENSG00000229391	Nerve_Tibial	2.231e-19	6:32428772:A:G;rs9268839	4.36203810691715e-14	1.41363855814964e-25	1.46929678731274e-05	0.0266507551183403	-0.834648467335442	1.24826814377039	-0.449815009670673	0.238834492636086	0.104124721201011	0.106346957315438	0.101732885210442	0.107103606469253	1.95637409095234e-10	6.47870551199981e-22	0.0708641840520935	1	EPMres_0	0.0391686328196023	0.555860188356513
TAGC_Asthma_EUR	ENSG00000232629	Adrenal_Gland	1.2e-30	6:32610047:T:C;rs9272756	7.99770293830033e-19	1.57302059190073e-26	5.26077322497829e-06	0.00613599265384742	-1.89014858066677	1.72876296136388	-0.903664591574086	0.386368759476944	0.196399585674021	0.143750587667505	0.194074382371455	0.139775016118933	3.74612405629988e-15	7.25949003162189e-23	0.0250149766847718	1	EYell_0	0.0113027519010899	0.410876279221829
TAGC_Asthma_EUR	ENSG00000183354	Cells_Cultured_fibroblasts	1.673e-10	9:6112044:G:C;rs436300	0.0240134222565885	0.00458065527794217	1.89020548889488e-05	0.800512304019074	-0.0499149429549289	0.0591280221596656	0.0938334159544505	0.00460643005481875	0.0219800798603049	0.020664812575434	0.021509181203929	0.0182103718287555	1	0.0184701353660675	0.0886695394840586	1	EYell_0	0.812326762853079	0.884394370935753
TAGC_Asthma_EUR	ENSG00000254470	Esophagus_Muscularis	0.0001237	11:65640906:C:T;rs7940691	0.00987111287113207	0.00138978721742748	6.29415940050394e-18	0.848119981898847	0.114331104807459	-0.12381038061221	0.387369516040198	-0.00686004957969816	0.0439657465031413	0.0382905640876639	0.0415173032882354	0.0357818280053381	1	0.0833872330456485	3.00671994562073e-14	1	cddstf	0.857168311960556	0.918319057951141
TAGC_Asthma_EUR	ENSG00000254470	Esophagus_Muscularis	0.0001237	11:65640906:C:T;rs7940691	0.176024526035096	0.0998261310593937	1.29255132698972e-12	0.844018481258823	0.0646185782859658	-0.0676936382533569	0.363833268809849	0.0075007653031358	0.0476192037493445	0.0409793234841379	0.0486364901252978	0.0380821068795142	1	0.174861873977414	6.12927839258524e-09	1	psesl	0.853296666274506	0.904616400956654
TAGC_Asthma_EUR	ENSG00000065361	Brain_Putamen_basal_ganglia	0.0001621	12:56473808:T:C;rs7297175	4.10591512070778e-08	9.3389494694261e-11	1.99038275566637e-05	0.381652387093799	-0.561733253832611	0.538335886266735	-0.399619990128279	0.0668190935520468	0.0991810643215128	0.0795217846512661	0.0918603194864938	0.0762408029583556	0.000150974498988425	3.00620783420826e-07	0.0722508940306892	1	cddstf	0.411652691472636	0.810181557013915
TAGC_Asthma_EUR	ENSG00000157837	Brain_Anterior_cingulate_cortex_BA24	1.803e-05	12:121264883:T:C;rs61523086	9.08912766470237e-05	4.85808855663189e-10	2.05161924491082e-05	0.984900617530743	-0.0383223632087139	0.0827933804460296	0.0429097674249014	-0.000249414070583629	0.0096304297281024	0.0127713034547058	0.00987989454413051	0.013165464167584	0.205505176498921	1.47637311236043e-06	0.0743301652431191	1	cddstf	0.985794735772575	0.925093893134762
TAGC_Asthma_EUR	ENSG00000111328	Brain_Caudate_basal_ganglia	0.0001304	12:123755055:T:C;rs11057223	0.00430786728077361	3.1152221830365e-09	2.05045418485038e-11	0.706708585471586	-0.063062674723782	0.252725162715653	0.153190143611065	0.0174958142004882	0.0218864629227419	0.0411005799843298	0.0218013049505319	0.04644306354609	1	9.19925110650677e-06	1.00841336810941e-07	1	cpeqcm	0.723708200087701	0.994535661314709
TAGC_Asthma_EUR	ENSG00000140030	Stomach	0.0002405	14:88487570:G:C;rs1561758	0.000101203251496132	5.53710161296224e-06	1.25857909827395e-09	0.010240959410794	-0.0915195219889895	0.0910008015203012	0.144582314652581	0.0500424395339636	0.0231576143238682	0.0195919954301571	0.0229013980322638	0.0193403718577602	0.225683250836375	0.00602572813744382	5.42699307175725e-06	1	cddstf	0.0173374474593311	0.395453553365157
TAGC_Asthma_EUR	ENSG00000073605	Spleen	1.063e-38	17:38051348:A:G;rs8067378	1.11161062056872e-19	4.03463390229559e-27	3.65264386345399e-09	0.379147101200342	0.251986663115701	-0.269599359783897	-0.149494737129457	0.0198851301068283	0.0254498489370389	0.0220910754502517	0.0244281214971886	0.0225698015023214	5.20567253612331e-16	1.85552813166574e-23	1.55712207899044e-05	1	cddstf	0.409196889806308	0.810181557013915
TAGC_Asthma_EUR	ENSG00000073605	Spleen	1.063e-38	17:38051348:A:G;rs8067378	8.54969841094003e-16	5.59507848010841e-22	1.15476939291611e-06	0.583919235198625	0.229520084001103	-0.246911631561643	-0.12050201718251	0.0132052591789598	0.0266483095487919	0.0232275335879931	0.0241619313643879	0.0240800375714974	3.89524259602428e-12	2.48141730592808e-18	0.00481769790724602	1	psesl	0.606975743056075	0.874914894947963
TAGC_Asthma_EUR	ENSG00000108352	Brain_Substantia_nigra	5.551e-16	17:38314945:G:C;rs76651695	0.0237977947223158	8.50458188533277e-07	2.17261705619867e-05	0.707733460716568	0.0698948019802859	-0.32603149897239	0.131414805235762	0.0242352767259978	0.0307305728144706	0.0645346380995305	0.0303528193706224	0.0645697252284609	1	0.0014338725058671	0.0786704636049538	1	cddstf	0.724669611439695	0.892762985799005
TAGC_Asthma_EUR	ENSG00000108352	Brain_Substantia_nigra	5.551e-16	17:38314945:G:C;rs76651695	0.0479871371024966	1.12662082463983e-05	2.52364442748462e-08	0.428328077438465	0.0596993258121946	-0.28364047246088	0.173879011096429	-0.0428291714292923	0.0300395324208395	0.0632684173506712	0.0302004488174136	0.0539843625504397	1	0.00913035629283644	0.000111040354809323	1	psesl	0.457162504411812	0.829431561686645
TAGC_Asthma_EUR	ENSG00000172057	Ovary	7.044e-43	17:38051348:A:G;rs8067378	4.5505061395107e-19	2.72754478506808e-26	2.64215184339999e-10	0.279614662240244	0.215505412225464	-0.230446866307401	-0.140473890293354	0.0213414158406316	0.0222088492883832	0.0192778105090798	0.0213172372877942	0.0196955715247597	2.1259964683794e-15	1.24621521229761e-22	1.15594143148749e-06	1	cddstf	0.310687921795955	0.76647674896821
TAGC_Asthma_EUR	ENSG00000172057	Ovary	7.044e-43	17:38051348:A:G;rs8067378	2.66176784978856e-16	1.66595237715058e-22	9.54065818706893e-06	0.135193694607264	0.213316101619543	-0.227589909609102	-0.106938614051714	0.0304407642196921	0.0242792112565849	0.0210841351261503	0.0236518611053694	0.02030963173265	1.22308232697784e-12	7.45846879250317e-19	0.0450700692757136	1	EYell_0	0.162146557717195	0.682817421299329
TAGC_Asthma_EUR	ENSG00000172057	Ovary	7.044e-43	17:38051348:A:G;rs8067378	4.79329588156661e-16	3.06566074235834e-22	6.68849090636925e-10	0.854711476952785	0.191574861841088	-0.205620922127067	-0.128317306211367	0.00364775839501958	0.0220227461334466	0.0191957420255074	0.019967948794553	0.019900269972096	2.19149487705225e-12	1.36329933212675e-18	3.04995185330438e-06	1	psesl	0.863365511930609	0.904737783364372
TAGC_Asthma_EUR	ENSG00000126351	Esophagus_Gastroesophageal_Junction	2.306e-22	17:38248354:C:T;rs3744805	5.28505210969061e-05	8.61612679801129e-09	7.4713834690461e-09	0.16867110418425	-0.0818363019857274	0.159766439532745	-0.124703988117503	-0.0423769876973419	0.0198886178451194	0.0268027164734009	0.0208276086928369	0.0306961424287386	0.128215364181094	2.25914844643856e-05	3.15516523897817e-05	1	cddstf	0.197448261478732	0.696538830975522
TAGC_Asthma_EUR	ENSG00000126351	Esophagus_Gastroesophageal_Junction	2.306e-22	17:38248354:C:T;rs3744805	3.43164402111019e-05	1.83279451466457e-09	3.01498094862548e-06	0.839183660193118	-0.0916775005733825	0.182575319940999	-0.107320642888498	0.00596353361658156	0.0217237003508233	0.0292332370737189	0.0224529395204657	0.0293550654368478	0.0906640350377311	5.52220987268434e-06	0.01410408087767	1	PUNOCC_0	0.848752147081787	0.934381731403439
TAGC_Asthma_EUR	ENSG00000198740	Breast_Mammary_Tissue	3.201e-07	17:47461409:TA:T;rs76301901	0.0055399495627922	3.5378410783236e-05	1.18899228138984e-09	0.418938533860288	-0.0520879000791616	0.0994393162775737	0.120850691873876	-0.0179680293144088	0.0186131458630146	0.0236041636247754	0.0191114608742688	0.0221931958993977	1	0.0137270494703016	5.13287967875994e-06	1	cddstf	0.448045166258463	0.820066295927347
TAGC_Asthma_EUR	ENSG00000198740	Breast_Mammary_Tissue	3.201e-07	17:47461409:TA:T;rs76301901	0.00342858392416354	9.25138929624048e-06	1.12363098747291e-08	0.063037901104655	-0.0566223103885592	0.10961655322345	0.118723312712944	-0.0435431231397038	0.0191613302375012	0.0242063844138605	0.0200849733032645	0.0233182010556069	1	0.008273850789027	4.98555069141731e-05	1	psesl	0.0827435694499406	0.598478339741946
TAGC_Asthma_EUR	ENSG00000019186	Breast_Mammary_Tissue	0.0002729	20:52773634:T:C;rs6097810	3.16132418751519e-10	3.96848762440278e-17	9.26177658935578e-06	0.21150529180062	0.673989398891285	-0.944939168618686	-0.465586086884622	0.129408418744734	0.10276872289687	0.104245155038823	0.102820193991133	0.103304890057504	1.28697507673743e-06	1.62747677476758e-13	0.0344167618060461	1	cddstf	0.241725141445363	0.73123990599752
UKB_20002_1111_self_reported_asthma	ENSG00000054523	Spleen	3.296e-05	1:10271688:C:G;rs11121529	1.83290961615201e-09	1.58007341179983e-15	8.45134175258615e-23	0.461620730756787	-0.193503563421995	0.263766884216757	0.325962339928027	0.0232538590915069	0.0309830805248637	0.0309543739442377	0.0299432689178401	0.0315378701004618	7.26748662804273e-06	6.26025085755094e-12	4.11411316515894e-19	1	cddstf	0.489445138450679	0.834070253274867
UKB_20002_1111_self_reported_asthma	ENSG00000054523	Spleen	3.296e-05	1:10271688:C:G;rs11121529	2.06376346849808e-05	1.1716774906542e-08	3.02033903619276e-07	0.431930038128339	-0.176389770358011	0.239756116550561	0.216268169476188	-0.0321572021502315	0.0406264732115214	0.0406147753634654	0.0410623863229533	0.0408510413703627	0.0580949416382209	3.23148651922427e-05	0.00145942782228834	1	EYell_0	0.460668948330998	0.820674375707809
UKB_20002_1111_self_reported_asthma	ENSG00000054523	Spleen	3.296e-05	1:10271688:C:G;rs11121529	1.85654372454318e-06	2.36188021411152e-10	4.41095947938474e-16	0.804477473748505	-0.167672564768137	0.2274720623479	0.296502617987225	0.00805251279141371	0.0343207777707792	0.0344172491974575	0.0340366473757907	0.0324930378052024	0.00600777549262173	7.49188403916174e-07	2.14196192318923e-12	1	psesl	0.816059155712895	0.900831240771062
UKB_20002_1111_self_reported_asthma	ENSG00000054523	Spleen	3.296e-05	1:10271688:C:G;rs11121529	1.07146522985222e-05	4.25873149623648e-09	1.0285402292341e-05	0.808574840272643	-0.185742384775739	0.251859401856566	0.183576348307457	-0.0101188735771333	0.0413247652497513	0.0413456503757911	0.0407575496564783	0.0417230550998371	0.0318010880220139	1.23119927556197e-05	0.047569985602077	1	PUNOCC_0	0.819910886747452	0.93422852919719
UKB_20002_1111_self_reported_asthma	ENSG00000117115	Ovary	0.002133	1:17417315:A:G;rs2014718	5.76778302956908e-35	4.17340015758764e-46	3.36933473085856e-14	0.0970216305516147	-0.803239801437464	0.756003026453325	0.454779511591929	-0.0683649139954384	0.05530666182985	0.0425151131910141	0.0564537302711433	0.0410403721660175	2.81410134012675e-31	2.02910715661911e-42	1.56303438164528e-10	1	cddstf	0.120864854169563	0.615233577770611
UKB_20002_1111_self_reported_asthma	ENSG00000117115	Ovary	0.002133	1:17417315:A:G;rs2014718	6.32239973227262e-32	2.06879207181708e-42	5.32783319710707e-10	0.340931449137067	-0.806415554590754	0.758995377943451	0.371016374774587	-0.0420266452203051	0.0591582613638428	0.0454542496664288	0.0573754891348269	0.0440453290390386	3.0752152297774e-28	1.00357103403846e-38	2.43535255439764e-06	1	psesl	0.37162002802169	0.803955776840864
UKB_20002_1111_self_reported_asthma	ENSG00000176083	Thyroid	0.0001274	1:26678875:G:A;rs11247928	0.00923676544826035	5.3425464946224e-06	3.06985685350187e-06	0.312812143503519	0.162547222493417	-0.470656321097488	-0.290950579735476	-0.102850216683976	0.0619509277904137	0.10115503286485	0.060921348650713	0.101690390645312	1	0.005914198969547	0.0116930847549886	1	cddstf	0.343797709066407	0.77916996491782
UKB_20002_1111_self_reported_asthma	ENSG00000117461	Cells_Cultured_fibroblasts	0.0006435	1:46252144:C:T;rs7540578	0.000243199693867169	7.01866753589135e-09	8.28431459963962e-09	0.584220349397334	0.141593717596949	-0.276921312027075	0.239104634260396	-0.0250098912612867	0.0380245418435222	0.0461606534084012	0.0400633212506954	0.0456425637004864	0.486642587428206	1.99681091396109e-05	4.06759846842305e-05	1	cpeqcm	0.607266238141584	0.99022060978718
UKB_20002_1111_self_reported_asthma	ENSG00000121310	Pituitary	0.001863	1:53344748:G:A;rs1242201	0.000143585458654142	9.76869987585823e-06	3.28252153367774e-13	0.342917299982134	-0.109533237154434	0.103624326829395	-0.211999775470584	-0.0211561192105957	0.0283601880532627	0.0229463247931991	0.0275334772104351	0.0222638881883614	0.304257586888127	0.00830595279626139	1.50536437534461e-09	1	cddstf	0.373578851110707	0.793694480633071
UKB_20002_1111_self_reported_asthma	ENSG00000121310	Pituitary	0.001863	1:53344748:G:A;rs1242201	1.93138285818974e-05	4.64459499857866e-07	2.64694393420193e-06	0.566457296344824	-0.142623344334448	0.136838587415613	-0.165506440770949	-0.0156049323513885	0.0327312823365495	0.0264251814111037	0.0344206839102629	0.0271839923079134	0.0529971456287265	0.00087347920064902	0.0108736456817015	1	psesl	0.590294184964545	0.870495219694014
UKB_20002_1111_self_reported_asthma	ENSG00000182134	Liver	0.0005917	1:151746524:C:A;rs1623480	4.95179381242338e-05	2.74555080971411e-08	2.98659669234268e-08	0.0270377744418633	0.0873392589633971	-0.123477059735727	-0.115344741383305	-0.0468332498308968	0.0211435997681767	0.0215066730583719	0.0201469612639251	0.0210559825984142	0.121467502218745	6.67992512003444e-05	0.000124152824500685	1	cddstf	0.0396583385918566	0.480350774853764
UKB_20002_1111_self_reported_asthma	ENSG00000158869	Thyroid	1.145e-06	1:161159147:C:T;rs4233366	9.15832692640437e-10	7.71836709912502e-15	9.70815679660587e-16	0.483362233830745	-0.186952686501951	0.253662942228487	0.253606711281735	0.0205467943500332	0.029348004559973	0.0306294158095596	0.0295097954498871	0.0292704184923504	3.67523659556607e-06	2.99935745471998e-11	4.5715710355217e-12	1	cddstf	0.510503149766308	0.843550405926316
UKB_20002_1111_self_reported_asthma	ENSG00000158869	Thyroid	1.145e-06	1:161159147:C:T;rs4233366	7.01787016516193e-09	1.46301909426008e-13	4.25731422761862e-06	0.620874067096701	-0.217462137044186	0.296291788441741	-0.172051520008708	0.0180017728884589	0.0362491383757351	0.0378542795197504	0.0365792215913584	0.0363499134066671	2.76644441910683e-05	5.61945634105296e-10	0.0206777752035436	1	EPMres_0	0.642210269628552	0.867831103221319
UKB_20002_1111_self_reported_asthma	ENSG00000158869	Thyroid	1.145e-06	1:161159147:C:T;rs4233366	1.00626307549837e-06	3.61260951625871e-10	1.74684480726996e-08	0.601718761062726	-0.176040703465608	0.242774637194123	0.204095530357533	-0.0193577114235338	0.0350923753047636	0.0371504063032936	0.0350218143677982	0.0370409278802203	0.00340720677363748	1.15711882805766e-06	8.47045047045203e-05	1	PUNOCC_0	0.623971251029423	0.894521639901509
UKB_20002_1111_self_reported_asthma	ENSG00000117586	Brain_Putamen_basal_ganglia	3.865e-05	1:172648956:T:C;rs17279525	0.0290363908961087	4.19641748565088e-06	2.0093610148234e-05	0.0948651574877052	-0.0708545447623617	0.357547737873308	-0.139067878274944	0.136074569153242	0.0322681687997624	0.0759651306097875	0.0319838981231787	0.081155905166846	1	0.00541836621478554	0.0941787507647727	1	EYell_0	0.11849408015059	0.643982011889863
UKB_20002_1111_self_reported_asthma	ENSG00000168395	Breast_Mammary_Tissue	3.61e-10	2:242626822:G:A;rs7597410	9.32429867219726e-06	3.47790716229622e-07	1.55587229363414e-15	0.908455302485712	-0.083432149277228	0.0689150638475378	-0.151827507939383	0.00148370611695228	0.0184314560502024	0.0131569068795012	0.0178128887230146	0.0128900073310476	0.0270684390453886	0.000666714803012185	7.31726739696137e-12	1	cddstf	0.913941956598466	0.919402294743378
UKB_20002_1111_self_reported_asthma	ENSG00000233806	Adrenal_Gland	0.0001578	2:242919470:G:GA;rs35833231	5.61431259981081e-12	5.36668405764902e-15	1.33217541657105e-05	0.651945847116119	0.400748345850038	-0.334089029666072	-0.248032794946632	0.0182228289051638	0.0553397851938416	0.0400737054364959	0.0558087961743207	0.0403507592694366	2.39618861759925e-08	2.09730012972924e-11	0.0489174812964889	1	cddstf	0.671770874554808	0.882039585923395
UKB_20002_1111_self_reported_asthma	ENSG00000114738	Brain_Cerebellum	2.36e-05	3:50590675:C:T;rs809454	1.35445765380635e-05	1.37902255093576e-06	7.79789696645244e-10	0.206211520887761	-0.109910420803627	0.0789129525066315	0.156835763393437	-0.0196308018061933	0.0247519385070685	0.0159439549119148	0.0245098878924214	0.015489227579984	0.0382227949904153	0.00214575908925604	3.37960854526049e-06	1	cddstf	0.236299372185799	0.726307524428166
UKB_20002_1111_self_reported_asthma	ENSG00000114738	Brain_Cerebellum	2.36e-05	3:50590675:C:T;rs809454	0.000468233416295666	9.11635823748121e-05	2.54727524354159e-07	0.550192254861122	-0.0926551964983166	0.0667389318213708	0.133558204245301	-0.00975803709806311	0.02613137627832	0.0167747200150923	0.0251923349919921	0.0163097797758298	0.817135755199423	0.0173210806512143	0.00108921489413838	1	psesl	0.574726713654692	0.866849815906358
UKB_20002_1111_self_reported_asthma	ENSG00000180376	Brain_Hypothalamus	5.835e-05	3:56718804:A:T;rs873840	5.81971453768924e-08	5.48767814155426e-15	3.53764170891207e-12	0.148380409639281	-0.096887998594487	0.158672673327131	-0.122482360572212	0.0313847317298724	0.0173143712513481	0.0190403771134112	0.0167387695545464	0.0216474984498259	0.00021218679204415	2.1434870820911e-11	1.5972452315738e-08	1	cddstf	0.176144012235425	0.67402270241244
UKB_20002_1111_self_reported_asthma	ENSG00000180376	Brain_Hypothalamus	5.835e-05	3:56718804:A:T;rs873840	5.99484457124002e-09	1.46896350589858e-16	1.14475201976629e-12	0.160893484696552	-0.102555637032416	0.16556566681398	-0.127565308951268	0.0250583171066895	0.0170121671069487	0.0186585616049052	0.0170082005746348	0.0178186830276345	2.330196084841e-05	5.9904331770544e-13	5.43070358177128e-09	1	psesl	0.18930481609429	0.717317744790247
UKB_20002_1111_self_reported_asthma	ENSG00000180376	Brain_Hypothalamus	5.835e-05	3:56718804:A:T;rs873840	1.03276167309247e-07	9.44228148310116e-15	1.33827001941213e-09	0.0268576775529487	-0.0990527839871835	0.163605140998907	-0.111548259290958	0.0453769690705187	0.0180659183624232	0.0198285781774022	0.0176998504680589	0.0203769701702678	0.000379737383817109	3.73158964212158e-11	6.53744904482827e-06	1	PUNOCC_0	0.0394309778714211	0.559178257660012
UKB_20002_1111_self_reported_asthma	ENSG00000173226	Brain_Cerebellar_Hemisphere	0.0003262	3:121483058:C:G;rs74350857	5.43466820703745e-12	8.22618273837782e-14	2.10308507185391e-05	0.671076069707453	-0.171501501624154	0.121667012741876	-0.0943253116867532	0.0061190346256806	0.023665364675414	0.0153673176359235	0.0217475773493155	0.0143916531281106	2.3216902580464e-08	3.10209351064228e-10	0.0761737413025487	1	cddstf	0.689945871078835	0.885095845575403
UKB_20002_1111_self_reported_asthma	ENSG00000224614	Esophagus_Gastroesophageal_Junction	0.002054	3:195581550:TAGC:T;rs371327378	0.00126404390765387	1.10679777164109e-06	2.18177945982848e-05	0.893470831559397	-0.154395455012523	0.319352701405527	0.203451919623679	-0.00875161755635339	0.0473373974418821	0.0639179707358786	0.047002029061683	0.0652853771548975	1	0.00183396390760928	0.08471849642514	1	psesl	0.899840019679355	0.908566156935303
UKB_20002_1111_self_reported_asthma	ENSG00000174130	Cells_EBV-transformed_lymphocytes	7.399e-11	4:38854913:A:G;rs149640501	0.00292153011834344	1.19205205292893e-10	8.2516068975328e-33	0.799503246558409	0.0765937478507066	-0.375169161966129	0.350342225223411	-0.0146655703994861	0.0254816737516076	0.0557647653147281	0.0252197717270564	0.0576785435146502	1	3.81337451731966e-07	4.05648995082712e-29	1	cddstf	0.811379651119263	0.906219575676907
UKB_20002_1111_self_reported_asthma	ENSG00000174130	Cells_EBV-transformed_lymphocytes	7.399e-11	4:38854913:A:G;rs149640501	0.0216215437665221	7.46855319422397e-07	7.30115603819221e-07	0.700364565666313	0.0774436243182659	-0.38613522968776	0.16945207669815	-0.0283026229399345	0.033501718741588	0.0760204597617276	0.0333297058398872	0.0734606566840685	1	0.00140483485583353	0.00351331628557809	1	EYell_0	0.717707119862245	0.879790445458982
UKB_20002_1111_self_reported_asthma	ENSG00000174130	Cells_EBV-transformed_lymphocytes	7.399e-11	4:38854913:A:G;rs149640501	0.0201275661961988	1.10409561574605e-07	1.0126624180211e-24	0.17793527299021	0.0656574865606297	-0.348025898905466	0.323199295124608	-0.086915044270642	0.0280694188551665	0.0636292461054343	0.0281595875699385	0.0643343951240306	1	0.0002443363597646	4.9812864342458e-21	1	psesl	0.20709325233425	0.732241522702696
UKB_20002_1111_self_reported_asthma	ENSG00000174130	Cells_EBV-transformed_lymphocytes	7.399e-11	4:38854913:A:G;rs149640501	0.013774409536614	1.56502460380619e-08	2.11443729329213e-06	0.135483596596622	0.0837714500020995	-0.424490483071823	0.16446457153757	-0.119975176590233	0.0337674957101954	0.0725808781126732	0.0338593780724302	0.0801053664583907	1	4.18800583978537e-05	0.00992728309200657	1	PUNOCC_0	0.16245588722874	0.771412750836934
UKB_20002_1111_self_reported_asthma	ENSG00000138780	Breast_Mammary_Tissue	0.0008062	4:106662946:C:T;rs13148869	0.00011783195372932	1.82374960881657e-08	7.76439915532693e-07	0.639754005203197	0.0878556488380514	-0.140406403784124	-0.119184661507207	-0.0123934600374064	0.0224512880615351	0.0241269588386642	0.0235022572280086	0.0264466701975316	0.256755827176189	4.57761151812958e-05	0.00304286802897262	1	cddstf	0.660164643472123	0.879845600739625
UKB_20002_1111_self_reported_asthma	ENSG00000188242	Whole_Blood	0.001296	5:1093860:C:G;rs6883411	0.0581451956133972	0.00343669777330577	1.61093940161069e-30	0.000915108735996586	-0.0454727876303985	0.0687237823055004	-0.290375563078508	0.0700385679730632	0.0238897541472269	0.0232624883951155	0.0219705816025915	0.0208690877419857	1	0.117409019440525	7.90971246190849e-27	1	cddstf	0.0024157370667066	0.150386044558484
UKB_20002_1111_self_reported_asthma	ENSG00000188242	Whole_Blood	0.001296	5:1093860:C:G;rs6883411	9.09696576845816e-05	8.97072505121609e-07	2.1403274508558e-11	0.000228954687011021	-0.120772084370874	0.148039931260655	0.202434990826731	-0.118880014696942	0.0303517514267365	0.0293684323968961	0.0288391047122952	0.0317877134462402	0.214506452820244	0.00162818659679572	1.05304110582105e-07	1	EPMres_0	0.000839324484753848	0.134004328345176
UKB_20002_1111_self_reported_asthma	ENSG00000188242	Whole_Blood	0.001296	5:1093860:C:G;rs6883411	0.00341958292953497	6.9576982092284e-05	5.36234002233253e-20	0.0219465502400536	-0.0769862618466153	0.102053292058757	-0.254134646128124	0.0604602153132026	0.0260452101382196	0.0252201960232372	0.0254060267149856	0.0262200797766392	1	0.0160054749075834	2.63183648296081e-16	1	psesl	0.033145306366913	0.458884313807414
UKB_20002_1111_self_reported_asthma	ENSG00000188242	Whole_Blood	0.001296	5:1093860:C:G;rs6883411	0.0019718421310237	2.87150403447533e-05	2.54692752428924e-12	0.00142341702944959	-0.0937118025843925	0.123588232081909	-0.209469644202164	0.0859348012732409	0.0299600599262374	0.0289903991178268	0.0284186815471241	0.0266355847993656	1	0.0109376434657381	1.25232426369302e-08	1	PUNOCC_0	0.0034279511010813	0.301397735590063
UKB_20002_1111_self_reported_asthma	ENSG00000180104	Skin_Not_Sun_Exposed	0.0006015	5:436387:CT:C;rs5865330	0.000339509186062826	5.02635061690639e-08	1.05293596919223e-12	0.000260618017202581	0.0451793216915979	-0.0869316807945621	0.094106968998861	-0.0552344568812099	0.0124325649069434	0.0154561313887622	0.0125247629805623	0.0149070080703115	0.616888191076155	0.000116259489769045	4.79191159579383e-09	1	cddstf	0.000923795976427555	0.0934409439523569
UKB_20002_1111_self_reported_asthma	ENSG00000180104	Skin_Not_Sun_Exposed	0.0006015	5:436387:CT:C;rs5865330	0.000628991955342543	3.18545645834679e-07	4.28265726222555e-09	0.0435138086443036	0.0439511613731216	-0.0825508444085773	0.080849995339566	-0.0332808429227256	0.0126908601057345	0.0157062137435278	0.0132747152920632	0.0164012355945582	1	0.000627216376648483	1.91948698492949e-05	1	psesl	0.0598702125156419	0.540339522129714
UKB_20002_1111_self_reported_asthma	ENSG00000152495	Adipose_Subcutaneous	4.97e-09	5:111328292:TAAAAAAAAAAA:T	0.197664953753332	0.0721060455486144	3.96760252523105e-14	0.0216605625712257	0.0288293777699288	-0.0966703506219496	-0.180582751133247	-0.0890677927940627	0.0223187691031652	0.0535217299271985	0.0224870419175499	0.0385418648017019	1	0.648954409937529	1.83858701019207e-10	1	cddstf	0.0327737622862277	0.45941584678
UKB_20002_1111_self_reported_asthma	ENSG00000152495	Adipose_Subcutaneous	4.97e-09	5:111328292:TAAAAAAAAAAA:T	0.0851750362250164	0.00156576495519703	1.11646630303213e-10	0.197133279791172	0.040543604972679	-0.171677070317862	-0.161536578895786	-0.0506089868702923	0.0234579704106133	0.0536863907140154	0.0239704527121388	0.0391332223400292	1	0.050104478566305	5.16142371891754e-07	1	psesl	0.226959978181585	0.748521947159999
UKB_20002_1111_self_reported_asthma	ENSG00000152495	Adipose_Subcutaneous	4.97e-09	5:111328292:TAAAAAAAAAAA:T	0.121547981065509	0.0404673587230235	7.84175102933788e-10	0.000939706033976407	0.0356941096226646	-0.112386983506262	-0.145556227847108	-0.171404678004382	0.0229743390127098	0.0545625588095652	0.0227507016707719	0.0511898504035411	1	0.0404673587230235	3.83696877865502e-06	1	PUNOCC_0	0.00246622958534316	0.260715829005704
UKB_20002_1111_self_reported_asthma	ENSG00000145779	Cells_EBV-transformed_lymphocytes	5.671e-06	5:118732187:C:G;rs7703744	0.000445302167999863	2.59332219117226e-06	3.73303641402663e-06	0.518449873277973	0.046030989296395	-0.0592269288901004	-0.0668198502976562	0.00822061539907288	0.012931375619157	0.012306082801512	0.0141187851848611	0.0127123444344974	0.783731815679758	0.00360171396185458	0.0152083903507445	1	psesl	0.54430509417213	0.85813564347289
UKB_20002_1111_self_reported_asthma	ENSG00000233006	Pancreas	9.632e-09	5:131693717:C:CA;rs34856425	0.000444903353203474	1.24012302707528e-05	3.85181785878916e-07	0.0533670984744681	-0.246375729052792	0.293741111060298	-0.332970162106071	0.114881872037111	0.0692089320223629	0.0658473660193018	0.0638245883077135	0.0591797545648926	0.772274011245795	0.00925033102601361	0.00152686059922402	1	cddstf	0.0715286152793078	0.54203574751103
UKB_20002_1111_self_reported_asthma	ENSG00000145868	Cells_Cultured_fibroblasts	0.000243	5:147551286:C:T;rs7713904	0.000337402597696234	2.02775105145149e-05	4.22764279578617e-15	0.131269867959185	-0.0711792039087219	0.0636302047553109	0.159293379642954	-0.0232225988603448	0.0195781697044154	0.0146414116471091	0.0190246763053404	0.0153371936729337	0.614410130404843	0.0112393025244003	1.9810734141054e-11	1	cddstf	0.157969496999968	0.64952595163919
UKB_20002_1111_self_reported_asthma	ENSG00000145868	Cells_Cultured_fibroblasts	0.000243	5:147551286:C:T;rs7713904	2.41422976750218e-05	9.55915536587533e-07	1.14073719191835e-05	0.489594189687316	-0.099235073853268	0.0868379466859938	0.105156381419293	-0.0121986520577709	0.0230536588147757	0.0172730717424526	0.023471069642505	0.0176283893786724	0.0666568838807352	0.00172447162800391	0.0537971659708695	1	EYell_0	0.516520722146761	0.833675907241755
UKB_20002_1111_self_reported_asthma	ENSG00000145868	Cells_Cultured_fibroblasts	0.000243	5:147551286:C:T;rs7713904	0.000237820153294861	1.88859722767752e-05	5.51592989218356e-08	0.83292213085743	-0.0802236520489372	0.0702645242942368	0.109967316765522	0.0035415951267918	0.0215093814391601	0.0161058071777282	0.0196149959629748	0.0167706251526122	0.470408263217235	0.0112182675324045	0.000240549702598125	1	psesl	0.842841581193382	0.903618030363614
UKB_20002_1111_self_reported_asthma	ENSG00000161010	Skin_Sun_Exposed	0.001998	5:179260509:C:T;rs116830181	0.0193310570565548	7.65560054752906e-06	1.72369576584056e-25	0.513637817263475	0.0496270695001729	-0.17808746006939	-0.247621437620751	0.0249066113370526	0.0210775247721927	0.0389551143743062	0.0211433451616669	0.0380760431635188	1	0.00734038685952295	8.42714859919451e-22	1	cddstf	0.539678894961443	0.84955681662944
UKB_20002_1111_self_reported_asthma	ENSG00000161010	Skin_Sun_Exposed	0.001998	5:179260509:C:T;rs116830181	0.00524475316197345	1.35872643343329e-07	2.78215819602299e-06	0.291784227275715	0.0735223213170252	-0.255124989315455	-0.124848134279266	0.0422033738867832	0.0261027022048081	0.0469996646050321	0.0260239274096289	0.0399474111529762	1	0.000310740735326194	0.0135324174654558	1	ECNA_0	0.322872351575953	0.853544178936029
UKB_20002_1111_self_reported_asthma	ENSG00000161010	Skin_Sun_Exposed	0.001998	5:179260509:C:T;rs116830181	0.00592970559388189	2.5417212843472e-07	5.16751508190373e-06	0.773735588559454	0.0714973006414271	-0.245975954655374	0.122654044824591	0.013275958886549	0.0257582039310623	0.04639318085633	0.0263189890371071	0.0461279440230831	1	0.000546724248263082	0.0250831182075607	1	EPMres_0	0.78707164782511	0.89155079083564
UKB_20002_1111_self_reported_asthma	ENSG00000161010	Skin_Sun_Exposed	0.001998	5:179260509:C:T;rs116830181	0.00691774650217715	3.34281005407456e-07	5.83427544142202e-14	0.497939056557223	0.0647762121248494	-0.227554175909223	-0.193334661793024	0.0273265372200741	0.023783044245368	0.0433761921773007	0.0242555458155812	0.0402607777936793	1	0.000652850803560761	2.80045221188257e-10	1	psesl	0.524561834885935	0.856148903855774
UKB_20002_1111_self_reported_asthma	ENSG00000161010	Skin_Sun_Exposed	0.001998	5:179260509:C:T;rs116830181	0.02855365472059	3.1369746959221e-05	6.65572092360217e-11	0.366591860648029	0.0549654352259758	-0.20378238512382	-0.170231627308364	0.0426821811802984	0.0249558283513065	0.0480412271592177	0.0249328122932027	0.0471867462122436	1	0.0109376434657381	3.26662782930394e-07	1	PUNOCC_0	0.396879196568947	0.859158764731994
UKB_20002_1111_self_reported_asthma	ENSG00000158373	Whole_Blood	3.51e-08	6:26171250:T:C;rs1059490	1.08685421331056e-08	5.64704836247525e-15	1.67024310652729e-09	0.28959076632566	0.272912186910611	-0.430385383272987	0.293783357647043	-0.0549653251213936	0.0461210154005891	0.0516722327136773	0.0469132706047307	0.0517906248308907	4.1387408442866e-05	2.20460768071034e-11	7.1787048718543e-06	1	cddstf	0.320685173103456	0.769218456708764
UKB_20002_1111_self_reported_asthma	ENSG00000158373	Whole_Blood	3.51e-08	6:26171250:T:C;rs1059490	5.03987076707452e-08	1.07303666997911e-13	8.34981519521727e-08	0.829165480682779	0.262414698539767	-0.413034905290456	0.256952855160629	-0.0114995283496024	0.0466607041407919	0.0524438976948516	0.046508022657485	0.0532383868529006	0.00018597123130505	4.06680897922082e-10	0.000362131485016573	1	psesl	0.839305243906352	0.903286442346576
UKB_20002_1111_self_reported_asthma	ENSG00000158406	Thyroid	2.982e-08	6:26316118:TTTTCTTTC:T;rs141414977	6.14093188356443e-09	5.58384797022873e-10	8.21006292311302e-06	0.00384227742484604	0.616260186260058	-0.388485112126202	0.488007718648127	-0.187227237513312	0.102302469159192	0.0601541527306154	0.107120431408915	0.0641530229277777	2.37715473212779e-05	1.69023078058824e-06	0.030656374954904	1	cddstf	0.00767261681943122	0.276445115166462
UKB_20002_1111_self_reported_asthma	ENSG00000204789	Esophagus_Mucosa	5.882e-06	6:27358980:C:CTTTTT	2.03260678397674e-06	8.6882801665251e-08	2.4401810208412e-06	0.665299070620113	-0.270631284409625	0.215926383848649	-0.273325824849279	-0.0179444787124688	0.0556185701161925	0.0391378707866249	0.0566348446714592	0.0414298750538382	0.00649214606802172	0.000190881515258556	0.00934101294778012	1	cddstf	0.684461523652659	0.885095845575403
UKB_20002_1111_self_reported_asthma	ENSG00000197279	Cells_Cultured_fibroblasts	0.0001661	6:28117602:C:CT;rs368871826	0.00502697789163943	1.5124069258888e-05	1.68972441946262e-06	0.286861036166087	-0.141940840137826	0.289139655257463	-0.24872958165088	0.069877292039654	0.0501434463783535	0.0654935252660198	0.050701451870413	0.0654687178079104	1	0.0099232942233147	0.00651726708586734	1	cddstf	0.317950566316217	0.768573197553659
UKB_20002_1111_self_reported_asthma	ENSG00000197279	Cells_Cultured_fibroblasts	0.0001661	6:28117602:C:CT;rs368871826	0.00569485040399305	1.80130358738615e-05	7.01373633546198e-06	0.127892964526442	-0.141932153764052	0.291279777277003	-0.229083004166389	0.10617538538251	0.0508855675019841	0.0665961631547059	0.0498930948665883	0.0695049879350999	1	0.0110690680268845	0.0281741788595508	1	psesl	0.154359351436914	0.687895497291369
UKB_20002_1111_self_reported_asthma	ENSG00000197279	Cells_Cultured_fibroblasts	0.0001661	6:28117602:C:CT;rs368871826	0.00786651254900476	4.00289783636079e-05	2.08038592875332e-05	0.18604122135993	-0.136854050594899	0.278592306355418	-0.219864264693957	0.0907391029828848	0.0510724851837668	0.0666041786762114	0.0506617547004187	0.0684270472670092	1	0.0109376434657381	0.0953232832554773	1	PUNOCC_0	0.215502529438818	0.789948371120896
UKB_20002_1111_self_reported_asthma	ENSG00000189298	Esophagus_Gastroesophageal_Junction	5.138e-08	6:28379031:A:G;rs2859362	0.0279045421472988	2.31004698986846e-06	9.95927485961961e-06	0.539547532811324	0.0314904516163607	-0.143705417643209	-0.0661367237915768	-0.0192609416317133	0.0142382327430739	0.0297031732182214	0.014659554726146	0.0313515855394843	1	0.00322713564484624	0.0369289911794695	1	cddstf	0.564529267692703	0.85565481536957
UKB_20002_1111_self_reported_asthma	ENSG00000204681	Thyroid	0.0001217	6:29848186:C:G;rs74937671	0.004144438703104	1.08429148305973e-06	3.22158002249592e-06	0.574452002021216	-0.0675590662485051	0.152752786566352	-0.114046786040629	0.0164764955571186	0.0233450213392063	0.0305465628975095	0.0239331385558575	0.0293042972033028	1	0.0019278702568802	0.0156955378696001	1	cpeqcm	0.597942983347415	0.99022060978718
UKB_20002_1111_self_reported_asthma	ENSG00000206503	Whole_Blood	2.261e-09	6:29916391:A:C;rs2517718	8.95073434316255e-05	4.49659914549812e-08	1.39713999290067e-08	0.391565660956834	-0.0827686600513312	0.107912298570546	0.12029522337733	-0.0163513034670566	0.0207795366746395	0.019112788268322	0.0204932720988317	0.019051072836761	0.202913147559495	0.000105265385996111	5.8735765301544e-05	1	cddstf	0.421349094642723	0.810181557013915
UKB_20002_1111_self_reported_asthma	ENSG00000206503	Whole_Blood	2.261e-09	6:29916391:A:C;rs2517718	4.50831749590243e-05	1.54317390342949e-08	6.20695954023862e-06	0.0344643624570998	-0.0906804158217007	0.117032144904522	-0.109417358919477	0.042439378773971	0.0218308156202974	0.0200014603822283	0.0236880416043258	0.0199586028012067	0.116404757744201	4.19897619123163e-05	0.0300913398510768	1	EPMres_0	0.0489142985486476	0.583722577985059
UKB_20002_1111_self_reported_asthma	ENSG00000206503	Whole_Blood	2.261e-09	6:29916391:A:C;rs2517718	2.74012111479813e-05	6.50176148939199e-09	4.61656235184365e-06	0.390966906174579	-0.0920042587830069	0.118544685509624	0.098689487858787	-0.0172981319606898	0.021525002167884	0.01971374296157	0.0210628017015359	0.0201287344710685	0.0726680119644463	1.77563106275295e-05	0.018747859710837	1	psesl	0.420767965432785	0.822191337386622
UKB_20002_1111_self_reported_asthma	ENSG00000231074	Thyroid	1.376e-09	6:30273753:C:CT	7.12621907868164e-05	3.72319928433237e-08	5.79917859108602e-09	0.728999393766325	-0.0650855688745303	0.111477779093076	-0.0998411789087324	-0.0068970309982794	0.0161082597122549	0.0196171951540544	0.016545001294879	0.0198847704215424	0.167109837395084	8.87238389456404e-05	2.45769188690226e-05	1	cddstf	0.744784158119338	0.895953146809038
UKB_20002_1111_self_reported_asthma	ENSG00000231074	Thyroid	1.376e-09	6:30273753:C:CT	0.00048795485625517	1.40915261816204e-06	1.72622272295728e-07	0.717587407972096	-0.0582842107367055	0.0993284070371478	-0.0920855676892288	-0.0072835925162839	0.0164910194998613	0.0200875712085171	0.017115540024564	0.0201149021965967	0.843673946465189	0.00224618927335028	0.000742103148599337	1	psesl	0.733988887581685	0.889261186538766
UKB_20002_1111_self_reported_asthma	ENSG00000137331	Esophagus_Mucosa	2.729e-12	6:30782205:G:C;rs886423	0.0043964712622579	3.85183429528471e-06	1.41337304725479e-06	0.766507586153797	-0.0873255024461398	0.210860258253711	0.150296860392633	0.0124277712769122	0.0303771109662618	0.0446194043360045	0.0303990577320465	0.041805853100111	1	0.00469923784024735	0.00547116706592328	1	cddstf	0.7802470721612	0.898096462492484
UKB_20002_1111_self_reported_asthma	ENSG00000137331	Esophagus_Mucosa	2.729e-12	6:30782205:G:C;rs886423	0.00234158741541756	4.12326248698846e-07	5.79063332140059e-07	0.396901734510552	-0.0938973439716623	0.231629902896071	0.164033583415311	-0.0343931642553542	0.0305357141209002	0.044519119759139	0.0319594041128117	0.0405272528256495	1	0.00078589383002	0.00243843569164179	1	psesl	0.426561332206762	0.822899662289167
UKB_20002_1111_self_reported_asthma	ENSG00000204386	Whole_Blood	4.441e-15	6:32700972:G:T;rs9276235	0.00692702104882813	0.00075865548102481	6.72458663604438e-10	0.570462568511524	-0.0549348761408683	0.049294638034015	0.123226298387682	-0.00821502833304549	0.0201731064523038	0.0144559372109671	0.0191785695835901	0.0144597598912426	1	0.0595274966158862	2.91847060004326e-06	1	cddstf	0.594125680488561	0.866911534408803
UKB_20002_1111_self_reported_asthma	ENSG00000204386	Whole_Blood	4.441e-15	6:32700972:G:T;rs9276235	0.00226888481284791	0.000354548529730331	2.29493396530589e-05	0.194700407329082	-0.0638267396271247	0.0536325596999847	0.0856197535279564	0.0195106785303391	0.0206909872180462	0.0148068064643877	0.0198350990267697	0.0150044231472096	1	0.0312002706162691	0.0889745898349092	1	psesl	0.224460881934566	0.744904385946536
UKB_20002_1111_self_reported_asthma	ENSG00000204536	Brain_Spinal_cord_cervical_c-1	4.699e-10	6:31114182:A:G;rs746647	8.64993682416672e-06	5.71157480024151e-12	4.06983340809917e-09	0.810287762084145	-0.0786840869263555	0.183415645040402	-0.101575986185131	-0.00635081682076287	0.0173168568664267	0.025337952034445	0.01665205380382	0.0264273868421846	0.0253010652106877	1.98134529820378e-08	1.73090014846458e-05	1	cddstf	0.821517706071723	0.909303324779548
UKB_20002_1111_self_reported_asthma	ENSG00000204536	Brain_Spinal_cord_cervical_c-1	4.699e-10	6:31114182:A:G;rs746647	3.62404257853267e-05	2.02865865360663e-10	7.26298433690805e-07	0.377561827807556	-0.0760786191102061	0.176254759037689	-0.0906539712462257	0.0225984643432347	0.0180840065625385	0.0265615375369136	0.0178269693976107	0.0255641942769452	0.0958559262021891	6.64994306652254e-07	0.00349567436135384	1	EYell_0	0.407638113776618	0.805224775462986
UKB_20002_1111_self_reported_asthma	ENSG00000204536	Brain_Spinal_cord_cervical_c-1	4.699e-10	6:31114182:A:G;rs746647	6.46959941960082e-06	7.96301602500716e-12	2.49836727754274e-06	0.540809684481845	-0.0844266615532563	0.193345761058213	-0.0841026637472139	0.0182941942804244	0.0183148263964693	0.0269133997093694	0.0174451921241329	0.0298709683856062	0.0194864334518377	2.7759073863175e-08	0.0102682895107007	1	psesl	0.565732403555118	0.864503497238492
UKB_20002_1111_self_reported_asthma	ENSG00000204356	Heart_Atrial_Appendage	7.206e-07	6:31904729:TGTA:T;rs369051082	0.0239634133213016	4.18946576487481e-06	3.37919599100737e-06	0.294814651082498	0.0217236711324723	-0.0783409416660289	-0.0455037338636294	0.0173178243934144	0.00956260510300459	0.0166431312071126	0.00957026986387179	0.0164955727226913	1	0.00541697923398313	0.0161120064851231	1	EYell_0	0.325900512304944	0.76490349001427
UKB_20002_1111_self_reported_asthma	ENSG00000204525	Adipose_Subcutaneous	2.584e-11	6:31222625:C:T;rs113075583	1.54893124140527e-05	6.71084614753955e-14	2.75585015196088e-09	0.055733686323328	-0.0889337964483768	0.235177223790782	0.129739292794142	0.065268751041622	0.0201700152032437	0.0295858534152566	0.0210228707898723	0.03395562724238	0.043199692322793	2.53804201299946e-10	1.17702359990249e-05	1	cddstf	0.0742968267040289	0.54203574751103
UKB_20002_1111_self_reported_asthma	ENSG00000204525	Adipose_Subcutaneous	2.584e-11	6:31222625:C:T;rs113075583	6.15154132808247e-05	2.62695403104006e-12	1.41308870590422e-09	0.616749599276666	-0.0856008193678846	0.229931683081653	0.131611376175685	0.0166219895701547	0.0209951936759922	0.0312160738087678	0.0209158490679127	0.0331712459014579	0.148006084353664	9.33619462631638e-09	6.40835728127562e-06	1	psesl	0.638275029679462	0.880120949493863
UKB_20002_1111_self_reported_asthma	ENSG00000204516	Brain_Hypothalamus	3.22e-15	6:32459923:A:G;rs80072299	0.0124450664989599	6.29340750428908e-05	5.60790630278104e-12	0.556584084367651	0.0586230683316163	-0.0960344116007459	0.173763490238841	-0.0141997845725483	0.023284143809085	0.0235870001122952	0.0239945718570847	0.0241195744865249	1	0.017873277312181	2.52411862688175e-08	1	cddstf	0.580851581300335	0.864217432954511
UKB_20002_1111_self_reported_asthma	ENSG00000204516	Brain_Hypothalamus	3.22e-15	6:32459923:A:G;rs80072299	0.00473315660081939	5.16460806247067e-06	1.36186620293614e-09	0.045137386794662	0.0703196819304944	-0.116136125478822	-0.149739758496123	0.0525293566906395	0.0246688768376117	0.024919706114786	0.0237717247688064	0.0260874336382189	1	0.00594783163744388	6.69765798603992e-06	1	EPMres_0	0.0618062653076503	0.595201198173178
UKB_20002_1111_self_reported_asthma	ENSG00000204516	Brain_Hypothalamus	3.22e-15	6:32459923:A:G;rs80072299	0.010860575692837	4.50998019288119e-05	1.08524192183413e-06	0.517635980826675	0.064297874341285	-0.105253704906966	0.128893568597937	-0.0167486821042353	0.025051803686012	0.0253398060857292	0.025776302280189	0.0258497672722373	1	0.0108723227455353	0.0052113317086475	1	EYell_0	0.543521577770885	0.840242129807457
UKB_20002_1111_self_reported_asthma	ENSG00000204516	Brain_Hypothalamus	3.22e-15	6:32459923:A:G;rs80072299	0.00994558453076309	3.93484951840224e-05	2.82325099637277e-12	0.544956530029515	0.0601390658128298	-0.098277453641912	0.1760837359534	-0.0142588219784288	0.0231499398504	0.0234721707901743	0.0239436815441301	0.0235226928594414	1	0.0133608771330888	1.33483307108504e-08	1	psesl	0.569712574466037	0.864780650787149
UKB_20002_1111_self_reported_asthma	ENSG00000204304	Skin_Sun_Exposed	1.11e-16	6:32683309:G:C;rs3873452	0.0328770348735068	0.000162314312369617	1.61626565833472e-16	0.153562984344083	0.03700984000918	-0.108468802447022	0.152717846095676	-0.0363640712115316	0.0172488801634318	0.0283182392859045	0.0172379311799981	0.0254035139576418	1	0.0287471812909696	7.65140162655656e-13	1	cddstf	0.181603749772725	0.677043602482585
UKB_20002_1111_self_reported_asthma	ENSG00000204304	Skin_Sun_Exposed	1.11e-16	6:32683309:G:C;rs3873452	0.0418589237609104	0.000123117921505928	8.0121020876072e-18	0.0413823146286873	0.0348571593307527	-0.108665978743227	0.163288040320523	-0.0528549089649794	0.0170403790937791	0.0278494918290716	0.0175659948471549	0.0257780200375526	1	0.0204561723829104	3.91471308000488e-14	1	psesl	0.0573145809046086	0.537763183603832
UKB_20002_1111_self_reported_asthma	ENSG00000204261	Skin_Sun_Exposed	4.08e-09	6:32812801:G:A;rs113215190	0.00102471434534767	7.47563253917338e-12	5.73875733270163e-10	0.0494302482469134	0.0342325536200594	-0.120266849167343	0.0672320011640327	0.033849584781072	0.0103009612853257	0.0167166692727563	0.010418210173334	0.0171427178639489	1	2.57535540974523e-08	2.49349006105886e-06	1	cddstf	0.0669053572765484	0.539380610304568
UKB_20002_1111_self_reported_asthma	ENSG00000240065	Testis	2.22e-16	6:32834229:A:G;rs1871667	3.13177757395918e-06	9.89304308382796e-09	5.20838167741264e-11	0.96954996659087	-0.142738797800582	0.155699233799917	0.204242070337885	-0.000991357196727041	0.0299151976474919	0.0262342618026159	0.0297322929216211	0.0259439906823813	0.0097742778083266	2.5761484190288e-05	2.30679224492606e-07	1	cddstf	0.971369950480754	0.923701357404181
UKB_20002_1111_self_reported_asthma	ENSG00000240065	Testis	2.22e-16	6:32834229:A:G;rs1871667	0.000134297390653034	2.52906275622314e-06	2.22124457872663e-06	0.91643420902663	-0.126879725305712	0.138199030747582	-0.158190609969248	-0.0029994472129314	0.0327050614210405	0.0286821198889894	0.0326396521303437	0.0285569635760148	0.297603017687124	0.00372116457981684	0.0108085761200838	1	EPMres_0	0.921450272195425	0.902458225140833
UKB_20002_1111_self_reported_asthma	ENSG00000196301	Prostate	1.361e-65	6:32548802:G:A;rs9269774	1.26093704144568e-11	1.91380119778629e-13	1.1063322658315e-05	1.56093527353049e-05	-1.19459148765745	0.786869270988312	0.709423180125412	-0.422177958373025	0.168067558908462	0.101075852242874	0.158095059878113	0.095788356200386	5.43337771158944e-08	7.29541016596135e-10	0.0537345581514362	0.0767667967522293	cpeqcm	0.000133947956662638	0.164789473684211
UKB_20002_1111_self_reported_asthma	ENSG00000196301	Prostate	1.361e-65	6:32548802:G:A;rs9269774	5.87756230348158e-07	8.92146913505165e-09	1.51373007270871e-08	1.61138969190921e-06	-0.903561365857254	0.623866694552165	-0.887945074615459	0.453115339174975	0.176151473482219	0.104775512381634	0.151660328703427	0.0921717999533437	0.00204362841292055	2.50693282694951e-05	7.43090092692705e-05	0.0079215917254257	EPMres_0	3.65458454101113e-05	0.0272613649326918
UKB_20002_1111_self_reported_asthma	ENSG00000204248	Thyroid	3.667e-06	6:33117970:T:C;rs56356138	0.000450013393242198	2.15930987240477e-14	4.84965859111048e-07	0.724134597827109	-0.188537680839803	0.896083666958354	-0.274213236267955	0.0405647197769549	0.0530087419685316	0.110296022440794	0.0530455101126051	0.114803495122079	0.807772550693619	8.53143330587124e-11	0.00237099808519391	1	ECNA_0	0.74018423726457	0.890998217539665
UKB_20002_1111_self_reported_asthma	ENSG00000237441	Skin_Sun_Exposed	0.001788	6:32683309:G:C;rs3873452	0.0335219004208611	0.000522094839497957	9.87427993541343e-07	0.777501672292995	0.0447396047143567	-0.120790224291158	0.105005766816866	-0.00871937946556664	0.0209287008977666	0.0343595615686719	0.0209154160933476	0.0308230180935958	1	0.0495990097523059	0.00385294403079832	1	cddstf	0.790620498614958	0.898490027130319
UKB_20002_1111_self_reported_asthma	ENSG00000237441	Skin_Sun_Exposed	0.001788	6:32683309:G:C;rs3873452	0.0137377820817167	1.49067049997489e-05	5.248027254856e-06	0.518378710371629	0.0522406002034163	-0.140964779619162	-0.0972093561690486	0.0210451823381945	0.0210494443116023	0.0319057577373519	0.020874607063491	0.0325386900346382	1	0.00982351859483455	0.0254266920497773	1	ECNA_0	0.54423578861806	0.876775213330377
UKB_20002_1111_self_reported_asthma	ENSG00000237441	Skin_Sun_Exposed	0.001788	6:32683309:G:C;rs3873452	0.0432531805859907	0.000282066042572626	6.45828321946686e-11	0.170078621215886	0.0408634177612718	-0.121097772603139	0.141664597365944	-0.0418649034831194	0.0201127866365231	0.0328707996465991	0.0207331717489824	0.0304258381855241	1	0.0273020064875664	2.99599758551068e-07	1	psesl	0.198916213007626	0.72518416537043
UKB_20002_1111_self_reported_asthma	ENSG00000204267	Whole_Blood	1.044e-14	6:32797115:T:G;rs241443	0.000102150503877119	5.97553933463756e-09	1.24898583670447e-09	0.0738333827315283	0.100173218169102	-0.183109750958265	0.155669217926058	0.0512783411409174	0.0253625169369917	0.0303716566484815	0.024652161630783	0.0285630537142671	0.227489172134344	1.60144454168287e-05	5.38687591370639e-06	1	cddstf	0.0950338613247201	0.573626396050818
UKB_20002_1111_self_reported_asthma	ENSG00000204267	Whole_Blood	1.044e-14	6:32797115:T:G;rs241443	0.00163084437390501	2.23326824747799e-06	1.72039226461202e-05	0.887619745668113	0.0898123026793507	-0.163623292960163	0.12160092682569	-0.00459178671921742	0.02819390595963	0.0337687624499303	0.0277335187050014	0.032459349611443	1	0.0033990342726615	0.0808412325141189	1	EYell_0	0.894339126621675	0.893433894325989
UKB_20002_1111_self_reported_asthma	ENSG00000204267	Whole_Blood	1.044e-14	6:32797115:T:G;rs241443	0.000387663793826648	1.1620662631752e-07	7.69130117080608e-08	0.635368687395838	0.0974647358901726	-0.177126631425669	0.141232673095106	0.015285640023186	0.0270903748441482	0.032444267493026	0.0254881712034297	0.0321957193762656	0.700508475444753	0.000255654577898543	0.000334033209848108	1	psesl	0.656004385073637	0.88125370623744
UKB_20002_1111_self_reported_asthma	ENSG00000229391	Cells_EBV-transformed_lymphocytes	4.936e-58	6:32428772:A:G;rs9268839	4.36203810691715e-14	1.41363855814964e-25	1.46929678731274e-05	0.0266507551183403	-0.834648467335442	1.24826814377039	-0.449815009670673	0.238834492636086	0.104124721201011	0.106346957315438	0.101732885210442	0.107103606469253	1.95637409095234e-10	6.47870551199981e-22	0.0708641840520935	1	EPMres_0	0.0391686328196023	0.555860188356513
UKB_20002_1111_self_reported_asthma	ENSG00000232629	Artery_Aorta	2.263e-109	6:32610047:T:C;rs9272756	7.99770293830033e-19	1.57302059190073e-26	5.26077322497829e-06	0.00613599265384742	-1.89014858066677	1.72876296136388	-0.903664591574086	0.386368759476944	0.196399585674021	0.143750587667505	0.194074382371455	0.139775016118933	3.74612405629988e-15	7.25949003162189e-23	0.0250149766847718	1	EYell_0	0.0113027519010899	0.410876279221829
UKB_20002_1111_self_reported_asthma	ENSG00000096433	Cells_Cultured_fibroblasts	2.253e-05	6:33574413:A:G;rs210120	1.37405108356021e-06	2.1422875802711e-08	1.04782673568039e-09	0.744531464436985	0.145979436475602	-0.124379907067393	-0.20324839546641	0.00771699092604571	0.0294897871860812	0.0214862259006149	0.0320271690623077	0.0236555308268211	0.00446016981723644	5.31930006181315e-05	4.52975497834631e-06	1	cddstf	0.759468293778543	0.897405360940887
UKB_20002_1111_self_reported_asthma	ENSG00000014123	Colon_Sigmoid	0.0002522	6:96999725:C:T;rs1127175	0.000999668969434437	5.88519597967129e-06	1.25477899565417e-05	0.130594240137222	-0.0565626862398616	0.0865683893431063	0.0753220582779649	-0.028254918717242	0.0169835138835294	0.0186928801888881	0.016895105836788	0.0186278954598107	1	0.00664123283894883	0.0609069724490536	1	cpeqcm	0.157249157745003	0.98506781271123
UKB_20002_1111_self_reported_asthma	ENSG00000147526	Adipose_Subcutaneous	0.001088	8:38444964:T:A;rs6998979	0.00583555027194165	6.64102171480485e-05	9.57285487171203e-14	0.497076553467901	-0.0502333924276507	0.0955758182836604	0.146815063877637	0.0147961101180128	0.0180625775697705	0.0235517800080371	0.0185992718354088	0.0217557087186163	1	0.018285383954557	4.41308609585925e-10	1	cddstf	0.523732435641023	0.843550405926316
UKB_20002_1111_self_reported_asthma	ENSG00000147526	Adipose_Subcutaneous	0.001088	8:38444964:T:A;rs6998979	0.0233546682608856	0.000947592741745681	9.21373926047728e-06	0.976482482668863	-0.0480968560460207	0.0931439375067084	0.0948477987427324	-0.000779596897849257	0.0210788083492628	0.0278374945308598	0.0209407153353682	0.0264189676054899	1	0.0150815111188447	0.0435625592235366	1	EYell_0	0.977887570990064	0.903216484934212
UKB_20002_1111_self_reported_asthma	ENSG00000147526	Adipose_Subcutaneous	0.001088	8:38444964:T:A;rs6998979	0.0142815519763747	0.000214626386926909	3.32322276813307e-17	0.286138499558392	-0.045340340464182	0.090938045604608	0.162801654603615	-0.0235806680325682	0.0183743674269185	0.0242052812361449	0.0179092782903186	0.0220597812998141	1	0.024522520825301	1.6207357440185e-13	1	psesl	0.317226612049327	0.78182466763536
UKB_20002_1111_self_reported_asthma	ENSG00000249859	Liver	0.0004262	8:129009010:C:T;rs2303490	3.62586115999613e-09	1.91925377962418e-13	1.85674097150841e-12	0.0653225121584033	-0.192987138436215	0.215570652287949	-0.231503999505426	0.0517545577917065	0.0315280196041174	0.027692327322432	0.0311910032634376	0.0279560521100622	1.42351309141448e-05	7.13386629886308e-10	8.4147500828761e-09	1	cddstf	0.0853593407416122	0.563015088199609
UKB_20002_1111_self_reported_asthma	ENSG00000249859	Liver	0.0004262	8:129009010:C:T;rs2303490	1.57957546575556e-08	1.44069645408026e-12	7.79761189242725e-12	0.0793111721831599	-0.185217374260696	0.207757452478045	-0.22859136742437	0.0498677016772733	0.0316786165390249	0.027837729447001	0.0318041771481827	0.0283022246811553	6.0181825245287e-05	5.20091419922974e-09	3.66565735063005e-08	1	psesl	0.101211456807025	0.637881097722233
UKB_20002_1111_self_reported_asthma	ENSG00000183354	Cells_Cultured_fibroblasts	2.22e-16	9:6112044:G:C;rs436300	0.0240134222565885	0.00458065527794217	1.89020548889488e-05	0.800512304019074	-0.0499149429549289	0.0591280221596656	0.0938334159544505	0.00460643005481875	0.0219800798603049	0.020664812575434	0.021509181203929	0.0182103718287555	1	0.0184701353660675	0.0886695394840586	1	EYell_0	0.812326762853079	0.884394370935753
UKB_20002_1111_self_reported_asthma	ENSG00000181634	Esophagus_Mucosa	0.002232	9:117558703:C:T;rs6478108	4.01581708889005e-14	5.93810429317563e-15	2.37578126052829e-05	0.00107553104257276	1.20092267366187	-0.713283189188224	0.626670845018676	-0.283521068471883	0.149579541473301	0.0857155133161766	0.145455058601478	0.085679086769918	1.7822196240494e-10	2.31526686390918e-11	0.0858844925680976	1	cddstf	0.00274314163787848	0.160219976094135
UKB_20002_1111_self_reported_asthma	ENSG00000204136	Brain_Caudate_basal_ganglia	0.0002639	9:124261232:C:T;rs4837866	0.00308843073380325	3.6516376437849e-09	4.13113485043249e-10	0.0258397071636011	0.11207266772386	-0.430635917604205	-0.235443633488674	0.183736123500413	0.0375041198278439	0.0703672904628344	0.0361590374054535	0.0819464000082518	1	1.06846917457146e-05	2.02797409807731e-06	1	EYell_0	0.0381353811270709	0.52388252577338
UKB_20002_1111_self_reported_asthma	ENSG00000237943	Stomach	1.287e-08	10:6527143:G:A;rs2236379	0.00192871965932976	0.000163280232041579	1.21767274577409e-07	0.0309164177627554	0.0881007556197467	-0.111844622027813	-0.162830381836152	-0.0613375763240675	0.0281054953021144	0.0292113747120357	0.0298765662106169	0.0282586908883772	1	0.0287471812909696	0.000494375134784279	1	cddstf	0.0445275885303586	0.48299397460794
UKB_20002_1111_self_reported_asthma	ENSG00000237943	Stomach	1.287e-08	10:6527143:G:A;rs2236379	0.00405031677713643	0.000765274772934174	1.45469706093722e-06	0.0139790893332181	0.0812714808111921	-0.10052926783022	-0.152913165041402	-0.0721054498244015	0.028011191176706	0.0295022667399416	0.0309669086009835	0.0291284038914431	1	0.0406494100481777	0.00603553810582851	1	psesl	0.0225511074984759	0.424822043532552
UKB_20002_1111_self_reported_asthma	ENSG00000150867	Brain_Cortex	0.001252	10:22822393:T:G;rs9787624	0.000860775333689382	2.28936635889464e-09	2.44300863929269e-05	0.166874198731021	0.0340798396117433	-0.107872996573032	0.0428278124597127	-0.0251528891904018	0.0101014347519681	0.0173845143185135	0.009956011021899	0.018142560342465	1	6.50180045926079e-06	0.0882659021376451	1	cddstf	0.195568048856137	0.696252145286605
UKB_20002_1111_self_reported_asthma	ENSG00000150867	Brain_Cortex	0.001252	10:22822393:T:G;rs9787624	0.00195821645642674	1.56841337972296e-08	6.70760224309194e-06	0.658238481914309	0.0309252422370766	-0.0993260525506072	0.0449159363593548	0.00792102199618019	0.0098802365329023	0.0169843083567266	0.00976098350593176	0.017885162381884	1	4.28208291602922e-05	0.0324849176632943	1	ECNA_0	0.677743965176098	0.888380102431767
UKB_20002_1111_self_reported_asthma	ENSG00000122378	Esophagus_Mucosa	0.001224	10:82194689:A:G;rs10887869	7.63130702162431e-08	5.60673352787705e-09	5.67837916587534e-06	0.0731699848682357	-0.298978431068322	0.213027899011316	-0.251993352354839	0.0658951859079916	0.0539414402845143	0.0352649960836611	0.054319040449722	0.0366198862873662	0.000278313767078639	1.54689778034128e-05	0.0229690437259657	1	psesl	0.0942856928951112	0.613175934048147
UKB_20002_1111_self_reported_asthma	ENSG00000119906	Lung	0.0007797	10:102699360:G:A;rs113470732	0.007453407322044	6.78623164977732e-08	4.3464552724842e-13	0.44420646719044	0.0280795307153472	-0.113838660571687	0.0819386886258374	-0.0170472849611153	0.0104069580337964	0.020453547213586	0.0107037452936991	0.0222451004260313	1	0.000165719776887562	2.13889063958948e-09	1	ECNA_0	0.472580540968353	0.864068951604227
UKB_20002_1111_self_reported_asthma	ENSG00000119906	Lung	0.0007797	10:102699360:G:A;rs113470732	0.012932100361804	4.7948551347238e-07	3.38092406623863e-08	0.422538473570065	0.0275896539291527	-0.112650937918486	0.0642797294455563	-0.01732064081778	0.0110190328756551	0.0217819775360372	0.0112746121019728	0.0215602191376278	1	0.000951299258729202	0.000164786238988471	1	EYell_0	0.451542797249168	0.819796509873728
UKB_20002_1111_self_reported_asthma	ENSG00000119906	Lung	0.0007797	10:102699360:G:A;rs113470732	0.0131554897395794	4.84613455074066e-07	1.58111749157915e-05	0.351711209852304	0.0283949750909788	-0.115653169065792	-0.0501508321191235	0.0222462392949801	0.0113689278051024	0.0223720150034936	0.011386530678421	0.023842786014465	1	0.00096222895306461	0.0774905682622942	1	PGOODFAIR_0	0.382236344773741	0.968390296728961
UKB_20002_1111_self_reported_asthma	ENSG00000119906	Lung	0.0007797	10:102699360:G:A;rs113470732	0.0105773629865211	2.6611079312149e-07	1.30134455952858e-05	0.244955261834424	0.0293109717589633	-0.118162156189627	0.0500420581102604	-0.0281929896895955	0.0113784962145432	0.0223257243069514	0.0112459929657515	0.0241903463418175	1	0.000535681026553559	0.0513640697645931	1	psesl	0.275790275831827	0.768356393551116
UKB_20002_1111_self_reported_asthma	ENSG00000254470	Brain_Frontal_Cortex_BA9	3.205e-09	11:65640906:C:T;rs7940691	0.00987111287113207	0.00138978721742748	6.29415940050394e-18	0.848119981898847	0.114331104807459	-0.12381038061221	0.387369516040198	-0.00686004957969816	0.0439657465031413	0.0382905640876639	0.0415173032882354	0.0357818280053381	1	0.0833872330456485	3.00671994562073e-14	1	cddstf	0.857168311960556	0.918319057951141
UKB_20002_1111_self_reported_asthma	ENSG00000254470	Brain_Frontal_Cortex_BA9	3.205e-09	11:65640906:C:T;rs7940691	0.176024526035096	0.0998261310593937	1.29255132698972e-12	0.844018481258823	0.0646185782859658	-0.0676936382533569	0.363833268809849	0.0075007653031358	0.0476192037493445	0.0409793234841379	0.0486364901252978	0.0380821068795142	1	0.174861873977414	6.12927839258524e-09	1	psesl	0.853296666274506	0.904616400956654
UKB_20002_1111_self_reported_asthma	ENSG00000173992	Nerve_Tibial	1.257e-05	11:66718431:C:T;rs1530891	0.00160398876496558	5.30703186005508e-06	1.20196576006521e-07	0.466039331094831	-0.0640052843242892	0.107275237642821	-0.111520946990152	0.0167194681788503	0.0200610641724532	0.0230485449710093	0.0204524628057777	0.0229011898628527	1	0.00616554165478053	0.000588843025855946	1	ECNA_0	0.493727109380849	0.869262361772768
UKB_20002_1111_self_reported_asthma	ENSG00000255517	Adipose_Subcutaneous	0.0002252	11:66302724:A:G;rs12272545	0.00914484469572331	9.04941158464224e-06	2.30606932239399e-10	0.0272452187030248	0.113540566234726	-0.30889046234947	-0.273282624160903	0.141417863190421	0.0432155531886505	0.068135596687947	0.0413224841048283	0.0636675536649269	1	0.0080599987217519	1.00959714934409e-06	1	cddstf	0.0399212718852608	0.480350774853764
UKB_20002_1111_self_reported_asthma	ENSG00000255517	Adipose_Subcutaneous	0.0002252	11:66302724:A:G;rs12272545	0.0223525552808342	8.71933253126628e-05	2.08416115115517e-08	0.392815835949281	0.100835328819227	-0.276871620572786	-0.237527188302751	0.0601175789552089	0.0438645815772122	0.0693948430172931	0.0409948907776728	0.0702290960122879	1	0.0171770850865946	9.18489819314082e-05	1	psesl	0.422567150450807	0.822191337386622
UKB_20002_1111_self_reported_asthma	ENSG00000150764	Prostate	7.505e-05	11:111874414:C:T;rs35345409	0.000315569418612917	2.92252970276839e-10	1.79350641640997e-11	0.974619130372047	-0.177964553923137	0.48579921590839	0.345374217642824	-0.00230486261415277	0.048706974602573	0.0739188648792362	0.0489958063558048	0.0723711260713224	0.603053158969284	9.51575671221388e-07	8.82225806232062e-08	1	cpeqcm	0.97613799078065	0.999921079369833
UKB_20002_1111_self_reported_asthma	ENSG00000257433	Brain_Nucleus_accumbens_basal_ganglia	0.0004263	12:48027016:A:G;rs116979172	0.00891085672756787	6.68080784597741e-06	4.54572835264969e-13	0.362878009956511	0.0919738118779807	-0.239644747722218	0.260724837701599	-0.0488468892045009	0.0348865767738589	0.0520685657414842	0.0340905386288967	0.0535847904373979	1	0.00681442400289696	2.0801252941725e-09	1	cddstf	0.393235670969743	0.806584028022102
UKB_20002_1111_self_reported_asthma	ENSG00000257433	Brain_Nucleus_accumbens_basal_ganglia	0.0004263	12:48027016:A:G;rs116979172	0.0293852252947286	3.43248795210983e-05	4.51275367119339e-09	0.0170569930416222	0.0812956167160907	-0.232519891327446	-0.221016891795931	0.135891793211044	0.0371040532254271	0.055098181889765	0.0363461840920431	0.0565806642305919	1	0.0102608195972624	2.21711587865731e-05	1	EPMres_0	0.0267144568391106	0.519851553954684
UKB_20002_1111_self_reported_asthma	ENSG00000257433	Brain_Nucleus_accumbens_basal_ganglia	0.0004263	12:48027016:A:G;rs116979172	0.0145168469436927	3.64495946455007e-05	3.90325743520282e-08	0.77717539034533	0.0902851348490482	-0.232813222334589	0.204167265652479	-0.0161137360941232	0.0366776756440195	0.0553584223619914	0.0359860004127338	0.0568763975806841	1	0.0132353033811815	0.000170806545364475	1	psesl	0.790312506016107	0.897409879643674
UKB_20002_1111_self_reported_asthma	ENSG00000065361	Brain_Putamen_basal_ganglia	7.413e-13	12:56473808:T:C;rs7297175	4.10591512070778e-08	9.3389494694261e-11	1.99038275566637e-05	0.381652387093799	-0.561733253832611	0.538335886266735	-0.399619990128279	0.0668190935520468	0.0991810643215128	0.0795217846512661	0.0918603194864938	0.0762408029583556	0.000150974498988425	3.00620783420826e-07	0.0722508940306892	1	cddstf	0.411652691472636	0.810181557013915
UKB_20002_1111_self_reported_asthma	ENSG00000157837	Skin_Sun_Exposed	1.045e-06	12:121264883:T:C;rs61523086	9.08912766470237e-05	4.85808855663189e-10	2.05161924491082e-05	0.984900617530743	-0.0383223632087139	0.0827933804460296	0.0429097674249014	-0.000249414070583629	0.0096304297281024	0.0127713034547058	0.00987989454413051	0.013165464167584	0.205505176498921	1.47637311236043e-06	0.0743301652431191	1	cddstf	0.985794735772575	0.925093893134762
UKB_20002_1111_self_reported_asthma	ENSG00000111328	Liver	0.000178	12:123755055:T:C;rs11057223	0.00430786728077361	3.1152221830365e-09	2.05045418485038e-11	0.706708585471586	-0.063062674723782	0.252725162715653	0.153190143611065	0.0174958142004882	0.0218864629227419	0.0411005799843298	0.0218013049505319	0.04644306354609	1	9.19925110650677e-06	1.00841336810941e-07	1	cpeqcm	0.723708200087701	0.994535661314709
UKB_20002_1111_self_reported_asthma	ENSG00000102886	Skin_Not_Sun_Exposed	7.042e-05	16:29934050:A:G;rs12932403	0.00321910505329747	1.12831335333536e-05	1.78267857598244e-05	0.917088244017265	0.0835736848789312	-0.150859335624812	0.117891912155199	0.00354318153142587	0.0280908157470539	0.0336530567088723	0.026938928428037	0.0340008011971247	1	0.00913035629283644	0.0695957716063546	1	psesl	0.92206345522412	0.910026258258835
UKB_20002_1111_self_reported_asthma	ENSG00000099365	Brain_Cerebellar_Hemisphere	0.0005591	16:31093954:C:T;rs750952	0.000325986471316466	1.01285391542019e-05	4.08052300844114e-08	0.00158580218110384	-0.270441603970532	0.292749498721595	-0.437658836409462	0.198316516641633	0.0741955755771197	0.0649451987598039	0.0772577670297852	0.0620912284804278	0.599163134279664	0.00846847369948137	0.000168648015938872	1	cddstf	0.00373251050813378	0.19352705995192
UKB_20002_1111_self_reported_asthma	ENSG00000099365	Brain_Cerebellar_Hemisphere	0.0005591	16:31093954:C:T;rs750952	0.00114740642244228	3.32874983088127e-05	1.02968287223338e-06	0.00062085158768468	-0.24928106890319	0.280412315155274	-0.401268704314016	0.235393995666936	0.0757661070974989	0.0663302881420245	0.0800676884274352	0.0678977641228249	1	0.0129868295486306	0.0042999556744466	1	psesl	0.00178815816211938	0.158246651116355
UKB_20002_1111_self_reported_asthma	ENSG00000099365	Brain_Cerebellar_Hemisphere	0.0005591	16:31093954:C:T;rs750952	0.00223681047005119	8.53874803224394e-05	5.90635824489836e-08	0.00881196580074725	-0.228576555981462	0.258533416203812	-0.420542478178656	0.168466767579381	0.0739931548388562	0.0647128819380268	0.0751918800119272	0.0638068920576595	1	0.0109376434657381	0.000284922721733897	1	PUNOCC_0	0.0152755644445395	0.434845568631516
UKB_20002_1111_self_reported_asthma	ENSG00000103168	Brain_Amygdala	0.0007287	16:84213965:G:A;rs2278043	7.94800174859699e-06	2.73386831578199e-09	2.07612821046933e-11	0.772197678925859	0.0974668051441189	-0.127799590928949	-0.158589984971726	0.00574231830346015	0.0213598681379632	0.020703660269617	0.02257648325463	0.0198134481868033	0.0234422607712066	7.66576675745271e-06	9.26160794690368e-08	1	cddstf	0.785626434507321	0.898132648409667
UKB_20002_1111_self_reported_asthma	ENSG00000040633	Whole_Blood	0.0008758	17:6579404:T:C;rs624113	0.00654666864201191	3.79244437623949e-05	3.33766146150295e-14	0.239224563621832	0.0350981554221633	-0.0602946373379537	0.100266332752915	-0.0175118423143554	0.012798574724369	0.0143697674726634	0.012444236304299	0.0148433689885511	1	0.0142023956181172	1.54867491813737e-10	1	cddstf	0.269975283158109	0.7433305067503
UKB_20002_1111_self_reported_asthma	ENSG00000040633	Whole_Blood	0.0008758	17:6579404:T:C;rs624113	0.00266182787941061	8.3574676005457e-06	3.06808517334233e-12	0.379706666022306	0.0397604055263649	-0.0666832920417296	0.0905607312341638	-0.0127274807828001	0.0131002624540551	0.0146504029661933	0.0123370880823887	0.0144628024892294	1	0.00786610888799586	1.44967024440425e-08	1	psesl	0.409744403683462	0.81703030711681
UKB_20002_1111_self_reported_asthma	ENSG00000073605	Colon_Transverse	1.755e-50	17:38051348:A:G;rs8067378	1.11161062056872e-19	4.03463390229559e-27	3.65264386345399e-09	0.379147101200342	0.251986663115701	-0.269599359783897	-0.149494737129457	0.0198851301068283	0.0254498489370389	0.0220910754502517	0.0244281214971886	0.0225698015023214	5.20567253612331e-16	1.85552813166574e-23	1.55712207899044e-05	1	cddstf	0.409196889806308	0.810181557013915
UKB_20002_1111_self_reported_asthma	ENSG00000073605	Colon_Transverse	1.755e-50	17:38051348:A:G;rs8067378	8.54969841094003e-16	5.59507848010841e-22	1.15476939291611e-06	0.583919235198625	0.229520084001103	-0.246911631561643	-0.12050201718251	0.0132052591789598	0.0266483095487919	0.0232275335879931	0.0241619313643879	0.0240800375714974	3.89524259602428e-12	2.48141730592808e-18	0.00481769790724602	1	psesl	0.606975743056075	0.874914894947963
UKB_20002_1111_self_reported_asthma	ENSG00000108352	Brain_Substantia_nigra	6.661e-15	17:38314945:G:C;rs76651695	0.0237977947223158	8.50458188533277e-07	2.17261705619867e-05	0.707733460716568	0.0698948019802859	-0.32603149897239	0.131414805235762	0.0242352767259978	0.0307305728144706	0.0645346380995305	0.0303528193706224	0.0645697252284609	1	0.0014338725058671	0.0786704636049538	1	cddstf	0.724669611439695	0.892762985799005
UKB_20002_1111_self_reported_asthma	ENSG00000108352	Brain_Substantia_nigra	6.661e-15	17:38314945:G:C;rs76651695	0.0479871371024966	1.12662082463983e-05	2.52364442748462e-08	0.428328077438465	0.0596993258121946	-0.28364047246088	0.173879011096429	-0.0428291714292923	0.0300395324208395	0.0632684173506712	0.0302004488174136	0.0539843625504397	1	0.00913035629283644	0.000111040354809323	1	psesl	0.457162504411812	0.829431561686645
UKB_20002_1111_self_reported_asthma	ENSG00000172057	Ovary	5.737e-48	17:38051348:A:G;rs8067378	4.5505061395107e-19	2.72754478506808e-26	2.64215184339999e-10	0.279614662240244	0.215505412225464	-0.230446866307401	-0.140473890293354	0.0213414158406316	0.0222088492883832	0.0192778105090798	0.0213172372877942	0.0196955715247597	2.1259964683794e-15	1.24621521229761e-22	1.15594143148749e-06	1	cddstf	0.310687921795955	0.76647674896821
UKB_20002_1111_self_reported_asthma	ENSG00000172057	Ovary	5.737e-48	17:38051348:A:G;rs8067378	2.66176784978856e-16	1.66595237715058e-22	9.54065818706893e-06	0.135193694607264	0.213316101619543	-0.227589909609102	-0.106938614051714	0.0304407642196921	0.0242792112565849	0.0210841351261503	0.0236518611053694	0.02030963173265	1.22308232697784e-12	7.45846879250317e-19	0.0450700692757136	1	EYell_0	0.162146557717195	0.682817421299329
UKB_20002_1111_self_reported_asthma	ENSG00000172057	Ovary	5.737e-48	17:38051348:A:G;rs8067378	4.79329588156661e-16	3.06566074235834e-22	6.68849090636925e-10	0.854711476952785	0.191574861841088	-0.205620922127067	-0.128317306211367	0.00364775839501958	0.0220227461334466	0.0191957420255074	0.019967948794553	0.019900269972096	2.19149487705225e-12	1.36329933212675e-18	3.04995185330438e-06	1	psesl	0.863365511930609	0.904737783364372
UKB_20002_1111_self_reported_asthma	ENSG00000126351	Esophagus_Gastroesophageal_Junction	3.851e-17	17:38248354:C:T;rs3744805	5.28505210969061e-05	8.61612679801129e-09	7.4713834690461e-09	0.16867110418425	-0.0818363019857274	0.159766439532745	-0.124703988117503	-0.0423769876973419	0.0198886178451194	0.0268027164734009	0.0208276086928369	0.0306961424287386	0.128215364181094	2.25914844643856e-05	3.15516523897817e-05	1	cddstf	0.197448261478732	0.696538830975522
UKB_20002_1111_self_reported_asthma	ENSG00000126351	Esophagus_Gastroesophageal_Junction	3.851e-17	17:38248354:C:T;rs3744805	3.43164402111019e-05	1.83279451466457e-09	3.01498094862548e-06	0.839183660193118	-0.0916775005733825	0.182575319940999	-0.107320642888498	0.00596353361658156	0.0217237003508233	0.0292332370737189	0.0224529395204657	0.0293550654368478	0.0906640350377311	5.52220987268434e-06	0.01410408087767	1	PUNOCC_0	0.848752147081787	0.934381731403439
UKB_20002_1111_self_reported_asthma	ENSG00000073584	Pituitary	5.992e-05	17:38772965:C:T;rs9894823	3.25907177715181e-17	1.20924904158896e-26	8.32942413168481e-10	0.721827390674914	0.101138349229996	-0.128360817954975	-0.0728224217090133	0.00377544581884079	0.0111224389165877	0.0106430260253398	0.0114014328518362	0.0105925715047648	1.50732069693271e-13	5.55166234993491e-23	3.79321974956926e-06	1	psesl	0.738000438507364	0.889261186538766
UKB_20002_1111_self_reported_asthma	ENSG00000108788	Spleen	1.66e-05	17:40724276:C:T;rs679	0.0191897391671153	0.000539835380827434	3.78109495716186e-11	0.782859022761913	0.0281547195116962	-0.0492431454548996	0.0870314825005225	0.0036839679578004	0.0119436785128834	0.0140448075573656	0.0125701594193023	0.0133527659415392	1	0.0502046904169513	1.67767183249272e-07	1	cddstf	0.795695173210409	0.900177444952182
UKB_20002_1111_self_reported_asthma	ENSG00000108788	Spleen	1.66e-05	17:40724276:C:T;rs679	0.00272146930080514	1.10419675011105e-05	7.63574226258769e-09	0.0645054763493379	0.0361067634483958	-0.0624596939208543	0.0718442652732763	0.0251480546781296	0.0119237318307331	0.0139177703248949	0.012007302967976	0.0135425016397525	1	0.00899920351340505	3.4001960295303e-05	1	psesl	0.0844283789131435	0.601540787943044
UKB_20002_1111_self_reported_asthma	ENSG00000141295	Brain_Spinal_cord_cervical_c-1	1.466e-05	17:45915395:T:C;rs6503875	9.66239930301196e-06	5.39509913243693e-13	1.45600550234219e-14	0.520670728568808	0.0946917104369225	-0.234458262441126	-0.171809766814938	0.0188874687199887	0.0209566601848794	0.0307658596086234	0.0209912878862709	0.0293634161901312	0.0279243339857046	1.97352726264543e-09	6.78061762440759e-11	1	cddstf	0.546440560861614	0.850517470648728
UKB_20002_1111_self_reported_asthma	ENSG00000141295	Brain_Spinal_cord_cervical_c-1	1.466e-05	17:45915395:T:C;rs6503875	1.26927657685106e-05	1.49357172838834e-12	2.2383435115536e-06	0.515978320141536	0.10247819224357	-0.252389252958653	-0.121669453470353	0.020987752153889	0.0230000955678339	0.0338444022921512	0.0251128394811617	0.0322643698552278	0.037265960296347	5.47842109972842e-09	0.0106992819852262	1	EYell_0	0.541932298741163	0.840242129807457
UKB_20002_1111_self_reported_asthma	ENSG00000141295	Brain_Spinal_cord_cervical_c-1	1.466e-05	17:45915395:T:C;rs6503875	2.72649113903006e-05	3.64230698912591e-12	6.08407490686785e-15	0.0476123166323613	0.0916435134944664	-0.235306845979495	-0.174915361329485	0.0666443390603873	0.0214346177980204	0.0321786185511759	0.0210289593019265	0.0334773021965021	0.0723590476778735	1.28791975135492e-08	2.94104180997992e-11	1	psesl	0.0647523716831196	0.551415011642603
UKB_20002_1111_self_reported_asthma	ENSG00000198740	Minor_Salivary_Gland	1.796e-13	17:47461409:TA:T;rs76301901	0.0055399495627922	3.5378410783236e-05	1.18899228138984e-09	0.418938533860288	-0.0520879000791616	0.0994393162775737	0.120850691873876	-0.0179680293144088	0.0186131458630146	0.0236041636247754	0.0191114608742688	0.0221931958993977	1	0.0137270494703016	5.13287967875994e-06	1	cddstf	0.448045166258463	0.820066295927347
UKB_20002_1111_self_reported_asthma	ENSG00000198740	Minor_Salivary_Gland	1.796e-13	17:47461409:TA:T;rs76301901	0.00342858392416354	9.25138929624048e-06	1.12363098747291e-08	0.063037901104655	-0.0566223103885592	0.10961655322345	0.118723312712944	-0.0435431231397038	0.0191613302375012	0.0242063844138605	0.0200849733032645	0.0233182010556069	1	0.008273850789027	4.98555069141731e-05	1	psesl	0.0827435694499406	0.598478339741946
UKB_20002_1111_self_reported_asthma	ENSG00000180901	Esophagus_Gastroesophageal_Junction	0.001178	17:73171450:C:T;rs7218706	0.000462019039980767	9.38795558306623e-06	3.45845142143861e-06	0.216112166294205	-0.0521738593899779	0.0583166503609525	0.0692964121017488	-0.0169404188783087	0.0146991588416373	0.0128874896917714	0.0145900052732872	0.0136604363855537	0.809457358046304	0.00833650455776281	0.0141104817994695	1	psesl	0.24643585492893	0.758245129531481
UKB_20002_1111_self_reported_asthma	ENSG00000132481	Cells_Cultured_fibroblasts	0.0001945	17:73874071:G:A;rs4600514	1.85423489217834e-05	2.60456348529511e-10	3.00058065730815e-10	0.893124609260963	-0.16194563257456	0.27746630544766	-0.245941375069115	0.00604816069435003	0.0370838916085351	0.0420901746941761	0.0374485405780023	0.0449710674375795	0.0506576972543123	8.09237874881189e-07	1.31125374724366e-06	1	cddstf	0.899515032246334	0.918319057951141
UKB_20002_1111_self_reported_asthma	ENSG00000132481	Cells_Cultured_fibroblasts	0.0001945	17:73874071:G:A;rs4600514	0.000105601442946874	6.52138813577264e-09	8.55607955250439e-06	0.527541979856119	-0.154098057008288	0.266172460615181	-0.1762765395974	-0.0318109545525371	0.039099365995434	0.0442680679398328	0.0387738264127718	0.0502814068579015	0.236652833643944	1.78033896106593e-05	0.034147313494045	1	psesl	0.553037422860138	0.861003822389681
UKB_20002_1111_self_reported_asthma	ENSG00000132481	Cells_Cultured_fibroblasts	0.0001945	17:73874071:G:A;rs4600514	0.000206152313253649	3.30599960455055e-08	2.15890024956328e-06	0.611451334760245	-0.14780195598884	0.253677011579076	-0.202343665244874	0.023120331552314	0.0392296961945701	0.0444610370304665	0.0416965787603342	0.0454542702041896	0.422199937543474	8.37409699832655e-05	0.01013387777145	1	PUNOCC_0	0.633231895528294	0.894521639901509
UKB_20002_1111_self_reported_asthma	ENSG00000141569	Brain_Nucleus_accumbens_basal_ganglia	0.001062	17:73915248:A:G;rs55870192	0.00556410255728927	4.50919751467883e-06	1.0312793299233e-23	0.0505776805729826	0.034354677940556	-0.0896510516378558	-0.133182148618661	-0.0379517514907636	0.0122827039794286	0.0191123721321833	0.0119249019571278	0.0193174688150986	1	0.0052622334996302	5.02954929203594e-20	1	cddstf	0.0682539706307019	0.541927155299566
UKB_20002_1111_self_reported_asthma	ENSG00000141569	Brain_Nucleus_accumbens_basal_ganglia	0.001062	17:73915248:A:G;rs55870192	0.0128051231202055	1.42555740332553e-05	3.1037289897019e-06	0.857011142542711	0.0387576244014478	-0.106392327343331	-0.0777984617210372	-0.0043786297848153	0.0154573068556264	0.0240240638278121	0.0162982422567647	0.0242760164666038	1	0.00967288267753199	0.0148047872808781	1	EYell_0	0.865530497652381	0.889351456833455
UKB_20002_1111_self_reported_asthma	ENSG00000141569	Brain_Nucleus_accumbens_basal_ganglia	0.001062	17:73915248:A:G;rs55870192	0.00195967887437448	5.20063280978276e-08	1.42211288269341e-13	0.236881785427087	0.0439070002820888	-0.121702019001493	-0.1066548395122	-0.0256799079801003	0.0140287717952566	0.0216637538705958	0.0136184925079416	0.0216580884430363	1	0.000123150984935656	6.79769957927449e-10	1	psesl	0.267598027786393	0.762528233940056
UKB_20002_1111_self_reported_asthma	ENSG00000141569	Brain_Nucleus_accumbens_basal_ganglia	0.001062	17:73915248:A:G;rs55870192	0.0082085069891112	3.96829785798937e-06	3.1042820214676e-06	0.0888208120530683	0.0421362801816859	-0.115558920250726	-0.0807876300852669	0.0403778018170568	0.0158115569354318	0.0244872448092388	0.016924591387997	0.0236350428585603	1	0.00505957976893645	0.0145187270144039	1	PUNOCC_0	0.111820072941957	0.731705665794887
UKB_20002_1111_self_reported_asthma	ENSG00000101773	Brain_Cerebellum	0.001054	18:20571501:G:A;rs7234202	0.000935656968973689	3.18346522943515e-06	1.45666388664925e-12	0.0291925961453718	-0.0957071960128365	0.140493340561288	0.213107587901184	-0.0664329963765386	0.0285721894064885	0.0294668415876541	0.0285614117028324	0.0302841745175246	1	0.00407801895890642	6.61471070927426e-09	1	cddstf	0.0423744532027081	0.481064914242023
UKB_20002_1111_self_reported_asthma	ENSG00000101773	Brain_Cerebellum	0.001054	18:20571501:G:A;rs7234202	0.0035431243059337	2.42566383746597e-05	7.71586954474853e-10	0.00115744206408979	-0.0886854087266613	0.133604851913661	-0.190957022529105	0.103203901704881	0.0301188647786905	0.0310463405541176	0.0298334922459113	0.0313920578204577	1	0.0102608195972624	3.7954362290618e-06	1	EPMres_0	0.00290861934352239	0.238109403983181
UKB_20002_1111_self_reported_asthma	ENSG00000101773	Brain_Cerebellum	0.001054	18:20571501:G:A;rs7234202	0.00117273544892357	5.92159173704863e-06	2.058253265192e-05	0.164448061332087	-0.10176636701593	0.147966226403863	0.140220276078912	-0.0491974360115628	0.030991193759702	0.0319602110563845	0.032291134723903	0.035282011302358	1	0.006697320254602	0.0964497480068973	1	EYell_0	0.19303117680403	0.699036575615981
UKB_20002_1111_self_reported_asthma	ENSG00000101773	Brain_Cerebellum	0.001054	18:20571501:G:A;rs7234202	0.00207543359192511	1.00138530563679e-05	8.58585371045575e-09	0.039705191345737	-0.0936788562031488	0.140577168732509	-0.173187019905472	0.066608407254238	0.0301004564425844	0.0311683435954948	0.0290509716492561	0.0322130199448324	1	0.00850707786942966	4.22424002554423e-05	1	PGOODFAIR_0	0.0552919710371234	0.878288549654237
UKB_20002_1111_self_reported_asthma	ENSG00000101773	Brain_Cerebellum	0.001054	18:20571501:G:A;rs7234202	0.000909919437961986	4.0527706717593e-06	4.82973936624822e-07	0.00479761626202804	-0.10353545549748	0.14990877302881	0.165811168669436	-0.0949004093294222	0.0308348974704571	0.0317975688143425	0.0320702519882627	0.0333440849200887	1	0.00500922455029449	0.00204056488223987	1	psesl	0.00921495417063284	0.324057813936007
UKB_20002_1111_self_reported_asthma	ENSG00000101773	Brain_Cerebellum	0.001054	18:20571501:G:A;rs7234202	0.00189721997620841	9.74954916703251e-06	5.89392282028771e-09	0.109924501745691	-0.0934984227102647	0.138932095505356	0.175837570183947	-0.0540027625474999	0.0297797197345985	0.0307617263919128	0.0291531190083368	0.0336611398337327	1	0.00850049815637723	2.86975102119809e-05	1	PUNOCC_0	0.13497405319843	0.76284627030235
UKB_20002_1111_self_reported_asthma	ENSG00000134759	Brain_Cerebellum	3.733e-05	18:33761117:T:C;rs583441	4.12138849182255e-06	4.30784238216534e-12	8.2949093108689e-29	0.971168827908239	-0.0482585970935731	0.0896942655790937	-0.12661217802489	0.000436560275399165	0.0102443681354865	0.0123120768865614	0.00996272773355597	0.0120666659962174	0.0126567840583871	1.50645248104322e-08	4.07114148977445e-25	1	cddstf	0.972893282281094	0.923701357404181
UKB_20002_1111_self_reported_asthma	ENSG00000134759	Brain_Cerebellum	3.733e-05	18:33761117:T:C;rs583441	7.12932909999422e-05	3.00239634336158e-09	2.43090348284975e-18	0.740415856192867	-0.0464750954632863	0.0861233892340679	-0.10787526391232	-0.00457559590767147	0.0115025978854577	0.0139908582024009	0.0113957788568625	0.0137954158280465	0.168252166759864	8.54481999320706e-06	1.1891979838101e-14	1	psesl	0.755579450047594	0.890698375886058
UKB_20002_1111_self_reported_asthma	ENSG00000134759	Brain_Cerebellum	3.733e-05	18:33761117:T:C;rs583441	0.000121240945309409	5.25970665243129e-09	2.95454499415059e-08	0.912455332586389	-0.0513449105831864	0.0954259268785329	-0.0772461903931955	-0.0016951058694536	0.0131456482154453	0.0157661050110378	0.0134874997819167	0.01540238950096	0.269423300630545	1.50532804392583e-05	0.000142940886817005	1	PUNOCC_0	0.917703665279843	0.939010852902267
UKB_20002_1111_self_reported_asthma	ENSG00000064666	Breast_Mammary_Tissue	7.467e-05	19:1038289:A:C;rs3087680	6.41893700838164e-05	2.30016030079608e-11	5.10835157936502e-13	0.835701964175447	0.0773339192414682	-0.230890771249059	0.140572151451458	-0.00790281876545967	0.0190169183982421	0.0329496454082434	0.0184249800693371	0.0380650829569906	0.152449753949064	7.71013732826846e-08	2.33604917724362e-09	1	cddstf	0.845463095861988	0.915965452695346
UKB_20002_1111_self_reported_asthma	ENSG00000064666	Breast_Mammary_Tissue	7.467e-05	19:1038289:A:C;rs3087680	8.19628371964867e-06	6.8097846537755e-14	2.41135374842877e-12	0.438390206852272	0.0860520037157828	-0.260839269034482	0.135331864235285	0.0272340837839093	0.018887310404505	0.0328236046813495	0.0183383064150134	0.0350877062784853	0.0243429626473565	2.59725186694997e-10	1.14129372913134e-08	1	psesl	0.466934737269917	0.833968634193323
UKB_20002_1111_self_reported_asthma	ENSG00000172006	Brain_Nucleus_accumbens_basal_ganglia	0.0001265	19:2803623:A:G;rs941406	1.99406498371989e-05	6.78469094369895e-09	3.73162384481154e-13	0.857829788489998	-0.101267868828305	0.152104496083005	-0.177026912552975	0.00456442615965208	0.0232806978028709	0.0253280206569555	0.0230522642272793	0.0254534195614305	0.0540790423584835	1.80269238374081e-05	1.70945688330817e-09	1	cddstf	0.866299735826052	0.918319057951141
UKB_20002_1111_self_reported_asthma	ENSG00000172006	Brain_Nucleus_accumbens_basal_ganglia	0.0001265	19:2803623:A:G;rs941406	2.66819783198684e-05	1.29418813600055e-08	8.03672401322922e-08	0.519457205487169	-0.106191372565136	0.158781437782025	-0.135167822029542	-0.0167668839401806	0.0248072370157073	0.026983284265052	0.0244318120640522	0.0259908951907179	0.0710007443091698	3.39336129259345e-05	0.000348793822174148	1	psesl	0.545276633974695	0.858396562202957
UKB_20002_1111_self_reported_asthma	ENSG00000185800	Cells_Cultured_fibroblasts	3.993e-08	19:46306207:C:T;rs140777001	0.0057891008152195	2.71206941859096e-09	4.06310748182108e-06	0.22822941479145	-0.0612106278180661	0.282221943905192	-0.104538979254886	0.052988550221932	0.0219885384384511	0.0457094187717478	0.0221767154944487	0.0438672305043552	1	7.61277885798481e-06	0.0153991773561019	1	cddstf	0.258808254633739	0.736327778233289
UKB_20002_1111_self_reported_asthma	ENSG00000104936	Artery_Coronary	5.175e-08	19:46305146:G:A;rs28693997	0.00320977814506755	2.4606381758294e-10	2.48644701264423e-11	0.200681544981781	-0.0899266122468163	0.415290393612848	-0.213097407102786	0.077359915131363	0.0302167965501621	0.0629027248689392	0.0304672675335965	0.0602943566726151	1	7.66734855588441e-07	1.10796078883427e-07	1	cddstf	0.230625215242944	0.721220430294583
UKB_20002_1111_self_reported_asthma	ENSG00000104936	Artery_Coronary	5.175e-08	19:46305146:G:A;rs28693997	0.00401090648547061	7.90970321503173e-10	1.66250590289002e-05	0.304942690102719	-0.0930828623874904	0.426658956154491	-0.139938751636396	0.0781200578805536	0.0320471302344044	0.0667035866098323	0.0318574985821541	0.075990263360426	1	2.40613171801265e-06	0.0651702313932889	1	psesl	0.335993347522433	0.794973830830421
UKB_20002_1111_self_reported_asthma	ENSG00000019186	Breast_Mammary_Tissue	0.0008979	20:52773634:T:C;rs6097810	3.16132418751519e-10	3.96848762440278e-17	9.26177658935578e-06	0.21150529180062	0.673989398891285	-0.944939168618686	-0.465586086884622	0.129408418744734	0.10276872289687	0.104245155038823	0.102820193991133	0.103304890057504	1.28697507673743e-06	1.62747677476758e-13	0.0344167618060461	1	cddstf	0.241725141445363	0.73123990599752
UKB_20002_1111_self_reported_asthma	ENSG00000167074	Adipose_Subcutaneous	5.307e-07	22:41779073:T:A;rs3788584	0.00436679959659118	4.28914041421917e-09	4.46097107485448e-17	0.0840482438700005	-0.0543575311833327	0.224414453407901	-0.174521351096994	0.064717450469487	0.0188943214388359	0.036848168335805	0.0192892841154824	0.0373084012277728	1	1.17350881733036e-05	2.11752977396912e-13	1	cddstf	0.106514476090653	0.583540837089051
UKB_20002_1111_self_reported_asthma	ENSG00000167074	Adipose_Subcutaneous	5.307e-07	22:41779073:T:A;rs3788584	0.00582567096822805	1.12705385341481e-08	3.31045561070727e-13	0.0308154138776027	-0.0550376779014991	0.228701933454104	-0.15490865435918	0.0765586938257342	0.019786031712831	0.0386943105132863	0.0201222759036511	0.0352497193792579	1	2.97880333457534e-05	1.57710105294095e-09	1	psesl	0.0444016941357662	0.495630869699488
UKB_20002_1111_self_reported_asthma	ENSG00000167077	Stomach	1.97e-06	22:42180584:T:C;rs6002482	1.01478057681093e-05	2.35816753130262e-09	2.11788744744144e-07	0.0382158296418655	0.129857941589535	-0.164574774253592	-0.149901783845665	0.0552651948665089	0.0288112086443994	0.0265454528114677	0.0280768461311816	0.0265226421412501	0.0302506089947338	7.03205557834441e-06	0.00102484573581691	1	EYell_0	0.0534875025401341	0.551395460446381
UKB_20002_1111_self_reported_asthma	ENSG00000167077	Stomach	1.97e-06	22:42180584:T:C;rs6002482	4.18615374799753e-07	2.10107865509931e-11	6.58532737318715e-10	0.576588124156455	0.134706838496823	-0.167013504939972	-0.16554349014718	-0.0133595670085811	0.0259061120459379	0.023782412198387	0.0257498010668618	0.0238940246064843	0.00144422304305915	7.11635340482138e-08	3.00422634764798e-06	1	psesl	0.599978331319052	0.870495219694014
UKB_20002_1452_self_reported_eczema_or_dermatitis	ENSG00000182134	Liver	6.709e-05	1:151746524:C:A;rs1623480	4.95179381242338e-05	2.74555080971411e-08	2.98659669234268e-08	0.0270377744418633	0.0873392589633971	-0.123477059735727	-0.115344741383305	-0.0468332498308968	0.0211435997681767	0.0215066730583719	0.0201469612639251	0.0210559825984142	0.121467502218745	6.67992512003444e-05	0.000124152824500685	1	cddstf	0.0396583385918566	0.480350774853764
UKB_20002_1452_self_reported_eczema_or_dermatitis	ENSG00000204516	Spleen	4.72e-09	6:32459923:A:G;rs80072299	0.0124450664989599	6.29340750428908e-05	5.60790630278104e-12	0.556584084367651	0.0586230683316163	-0.0960344116007459	0.173763490238841	-0.0141997845725483	0.023284143809085	0.0235870001122952	0.0239945718570847	0.0241195744865249	1	0.017873277312181	2.52411862688175e-08	1	cddstf	0.580851581300335	0.864217432954511
UKB_20002_1452_self_reported_eczema_or_dermatitis	ENSG00000204516	Spleen	4.72e-09	6:32459923:A:G;rs80072299	0.00473315660081939	5.16460806247067e-06	1.36186620293614e-09	0.045137386794662	0.0703196819304944	-0.116136125478822	-0.149739758496123	0.0525293566906395	0.0246688768376117	0.024919706114786	0.0237717247688064	0.0260874336382189	1	0.00594783163744388	6.69765798603992e-06	1	EPMres_0	0.0618062653076503	0.595201198173178
UKB_20002_1452_self_reported_eczema_or_dermatitis	ENSG00000204516	Spleen	4.72e-09	6:32459923:A:G;rs80072299	0.010860575692837	4.50998019288119e-05	1.08524192183413e-06	0.517635980826675	0.064297874341285	-0.105253704906966	0.128893568597937	-0.0167486821042353	0.025051803686012	0.0253398060857292	0.025776302280189	0.0258497672722373	1	0.0108723227455353	0.0052113317086475	1	EYell_0	0.543521577770885	0.840242129807457
UKB_20002_1452_self_reported_eczema_or_dermatitis	ENSG00000204516	Spleen	4.72e-09	6:32459923:A:G;rs80072299	0.00994558453076309	3.93484951840224e-05	2.82325099637277e-12	0.544956530029515	0.0601390658128298	-0.098277453641912	0.1760837359534	-0.0142588219784288	0.0231499398504	0.0234721707901743	0.0239436815441301	0.0235226928594414	1	0.0133608771330888	1.33483307108504e-08	1	psesl	0.569712574466037	0.864780650787149
UKB_20002_1452_self_reported_eczema_or_dermatitis	ENSG00000204304	Artery_Aorta	9.321e-07	6:32683309:G:C;rs3873452	0.0328770348735068	0.000162314312369617	1.61626565833472e-16	0.153562984344083	0.03700984000918	-0.108468802447022	0.152717846095676	-0.0363640712115316	0.0172488801634318	0.0283182392859045	0.0172379311799981	0.0254035139576418	1	0.0287471812909696	7.65140162655656e-13	1	cddstf	0.181603749772725	0.677043602482585
UKB_20002_1452_self_reported_eczema_or_dermatitis	ENSG00000204304	Artery_Aorta	9.321e-07	6:32683309:G:C;rs3873452	0.0418589237609104	0.000123117921505928	8.0121020876072e-18	0.0413823146286873	0.0348571593307527	-0.108665978743227	0.163288040320523	-0.0528549089649794	0.0170403790937791	0.0278494918290716	0.0175659948471549	0.0257780200375526	1	0.0204561723829104	3.91471308000488e-14	1	psesl	0.0573145809046086	0.537763183603832
UKB_20002_1452_self_reported_eczema_or_dermatitis	ENSG00000196301	Adipose_Subcutaneous	8.165e-06	6:32548802:G:A;rs9269774	1.26093704144568e-11	1.91380119778629e-13	1.1063322658315e-05	1.56093527353049e-05	-1.19459148765745	0.786869270988312	0.709423180125412	-0.422177958373025	0.168067558908462	0.101075852242874	0.158095059878113	0.095788356200386	5.43337771158944e-08	7.29541016596135e-10	0.0537345581514362	0.0767667967522293	cpeqcm	0.000133947956662638	0.164789473684211
UKB_20002_1452_self_reported_eczema_or_dermatitis	ENSG00000196301	Adipose_Subcutaneous	8.165e-06	6:32548802:G:A;rs9269774	5.87756230348158e-07	8.92146913505165e-09	1.51373007270871e-08	1.61138969190921e-06	-0.903561365857254	0.623866694552165	-0.887945074615459	0.453115339174975	0.176151473482219	0.104775512381634	0.151660328703427	0.0921717999533437	0.00204362841292055	2.50693282694951e-05	7.43090092692705e-05	0.0079215917254257	EPMres_0	3.65458454101113e-05	0.0272613649326918
UKB_20002_1452_self_reported_eczema_or_dermatitis	ENSG00000204267	Brain_Cerebellum	6.382e-07	6:32797115:T:G;rs241443	0.000102150503877119	5.97553933463756e-09	1.24898583670447e-09	0.0738333827315283	0.100173218169102	-0.183109750958265	0.155669217926058	0.0512783411409174	0.0253625169369917	0.0303716566484815	0.024652161630783	0.0285630537142671	0.227489172134344	1.60144454168287e-05	5.38687591370639e-06	1	cddstf	0.0950338613247201	0.573626396050818
UKB_20002_1452_self_reported_eczema_or_dermatitis	ENSG00000204267	Brain_Cerebellum	6.382e-07	6:32797115:T:G;rs241443	0.00163084437390501	2.23326824747799e-06	1.72039226461202e-05	0.887619745668113	0.0898123026793507	-0.163623292960163	0.12160092682569	-0.00459178671921742	0.02819390595963	0.0337687624499303	0.0277335187050014	0.032459349611443	1	0.0033990342726615	0.0808412325141189	1	EYell_0	0.894339126621675	0.893433894325989
UKB_20002_1452_self_reported_eczema_or_dermatitis	ENSG00000204267	Brain_Cerebellum	6.382e-07	6:32797115:T:G;rs241443	0.000387663793826648	1.1620662631752e-07	7.69130117080608e-08	0.635368687395838	0.0974647358901726	-0.177126631425669	0.141232673095106	0.015285640023186	0.0270903748441482	0.032444267493026	0.0254881712034297	0.0321957193762656	0.700508475444753	0.000255654577898543	0.000334033209848108	1	psesl	0.656004385073637	0.88125370623744
UKB_20002_1452_self_reported_eczema_or_dermatitis	ENSG00000237943	Stomach	7.721e-05	10:6527143:G:A;rs2236379	0.00192871965932976	0.000163280232041579	1.21767274577409e-07	0.0309164177627554	0.0881007556197467	-0.111844622027813	-0.162830381836152	-0.0613375763240675	0.0281054953021144	0.0292113747120357	0.0298765662106169	0.0282586908883772	1	0.0287471812909696	0.000494375134784279	1	cddstf	0.0445275885303586	0.48299397460794
UKB_20002_1452_self_reported_eczema_or_dermatitis	ENSG00000237943	Stomach	7.721e-05	10:6527143:G:A;rs2236379	0.00405031677713643	0.000765274772934174	1.45469706093722e-06	0.0139790893332181	0.0812714808111921	-0.10052926783022	-0.152913165041402	-0.0721054498244015	0.028011191176706	0.0295022667399416	0.0309669086009835	0.0291284038914431	1	0.0406494100481777	0.00603553810582851	1	psesl	0.0225511074984759	0.424822043532552
UKB_20002_1452_self_reported_eczema_or_dermatitis	ENSG00000254470	Colon_Sigmoid	2.264e-08	11:65640906:C:T;rs7940691	0.00987111287113207	0.00138978721742748	6.29415940050394e-18	0.848119981898847	0.114331104807459	-0.12381038061221	0.387369516040198	-0.00686004957969816	0.0439657465031413	0.0382905640876639	0.0415173032882354	0.0357818280053381	1	0.0833872330456485	3.00671994562073e-14	1	cddstf	0.857168311960556	0.918319057951141
UKB_20002_1452_self_reported_eczema_or_dermatitis	ENSG00000254470	Colon_Sigmoid	2.264e-08	11:65640906:C:T;rs7940691	0.176024526035096	0.0998261310593937	1.29255132698972e-12	0.844018481258823	0.0646185782859658	-0.0676936382533569	0.363833268809849	0.0075007653031358	0.0476192037493445	0.0409793234841379	0.0486364901252978	0.0380821068795142	1	0.174861873977414	6.12927839258524e-09	1	psesl	0.853296666274506	0.904616400956654
UKB_20002_1452_self_reported_eczema_or_dermatitis	ENSG00000092020	Pituitary	3.388e-06	14:35592538:C:G;rs941653	8.90267821250393e-09	3.86812001790238e-20	3.16469894985932e-33	0.0283774068934645	0.0926881858750181	-0.234998843871081	0.204620683058932	-0.0585326138688464	0.0155655190086637	0.0233868661761171	0.0146013958725729	0.0265456226804583	3.409725755389e-05	1.66870697572309e-16	1.55608247364583e-29	1	cddstf	0.0413499395715462	0.480350774853764
UKB_20002_1452_self_reported_eczema_or_dermatitis	ENSG00000092020	Pituitary	3.388e-06	14:35592538:C:G;rs941653	1.35833916868278e-06	2.95170157055601e-14	5.22123372155689e-08	0.0118874243052629	0.101059520167741	-0.248634288233487	-0.110176071799466	0.0835795453044692	0.0204052246833052	0.0307859834202833	0.0196147512270814	0.032979910226502	0.00456401960677415	1.15795252612912e-10	0.00025604930170515	1	EPMres_0	0.019660488347469	0.460350171834297
UKB_20002_1452_self_reported_eczema_or_dermatitis	ENSG00000092020	Pituitary	3.388e-06	14:35592538:C:G;rs941653	1.70923726139224e-07	8.78538116915608e-17	3.97401485813064e-17	0.0746032359379352	0.0988889252450874	-0.248939528919793	0.15988331471339	-0.0532300695662392	0.0183732583432503	0.0278183393166213	0.0176386304475491	0.0297296865920555	0.00060592460916355	3.60200627935399e-13	1.93733224333869e-13	1	psesl	0.0959082022267618	0.617724608221855
UKB_20002_1452_self_reported_eczema_or_dermatitis	ENSG00000092020	Pituitary	3.388e-06	14:35592538:C:G;rs941653	9.36236650084788e-07	7.24357179606089e-15	1.51516834827048e-10	0.0135516876624426	0.100266331971477	-0.248566866361483	0.121964649786094	-0.0841666600449785	0.0199266997725952	0.0299791188608645	0.0182409432843097	0.0338455722088373	0.00318039590033802	2.87280057431775e-11	7.42887041157016e-07	1	PUNOCC_0	0.0219697857731099	0.482877326680882
UKB_20002_1452_self_reported_eczema_or_dermatitis	ENSG00000151327	Adipose_Visceral_Omentum	2.794e-07	14:35444425:G:A;rs799469	3.69853392706081e-06	1.52304782904652e-07	4.900316380977e-12	0.060546426808626	0.133413011075746	-0.106244104303112	0.183312845226655	-0.0356521472843561	0.0281774357391138	0.0196552589659573	0.0252360185070326	0.018909363070753	0.0114395654363991	0.000319078520185246	2.20661246635394e-08	1	cddstf	0.0798661910822576	0.552471129311245
UKB_20002_1452_self_reported_eczema_or_dermatitis	ENSG00000151327	Adipose_Visceral_Omentum	2.794e-07	14:35444425:G:A;rs799469	1.58016322292433e-06	6.31335824236303e-08	1.93211777843346e-09	0.00821198887779063	0.14856652483143	-0.117589878605604	0.183066650079166	-0.0547100067466909	0.0301952546511169	0.0210739074549229	0.0293568319127004	0.0205309543401354	0.00515607259640209	0.000147038113464635	8.73703659407612e-06	1	psesl	0.0144042289222345	0.364618693462285
UKB_20002_1452_self_reported_eczema_or_dermatitis	ENSG00000108788	Spleen	1.539e-06	17:40724276:C:T;rs679	0.0191897391671153	0.000539835380827434	3.78109495716186e-11	0.782859022761913	0.0281547195116962	-0.0492431454548996	0.0870314825005225	0.0036839679578004	0.0119436785128834	0.0140448075573656	0.0125701594193023	0.0133527659415392	1	0.0502046904169513	1.67767183249272e-07	1	cddstf	0.795695173210409	0.900177444952182
UKB_20002_1452_self_reported_eczema_or_dermatitis	ENSG00000108788	Spleen	1.539e-06	17:40724276:C:T;rs679	0.00272146930080514	1.10419675011105e-05	7.63574226258769e-09	0.0645054763493379	0.0361067634483958	-0.0624596939208543	0.0718442652732763	0.0251480546781296	0.0119237318307331	0.0139177703248949	0.012007302967976	0.0135425016397525	1	0.00899920351340505	3.4001960295303e-05	1	psesl	0.0844283789131435	0.601540787943044
UKB_6152_8_diagnosed_by_doctor_Asthma	ENSG00000054523	Spleen	8.905e-05	1:10271688:C:G;rs11121529	1.83290961615201e-09	1.58007341179983e-15	8.45134175258615e-23	0.461620730756787	-0.193503563421995	0.263766884216757	0.325962339928027	0.0232538590915069	0.0309830805248637	0.0309543739442377	0.0299432689178401	0.0315378701004618	7.26748662804273e-06	6.26025085755094e-12	4.11411316515894e-19	1	cddstf	0.489445138450679	0.834070253274867
UKB_6152_8_diagnosed_by_doctor_Asthma	ENSG00000054523	Spleen	8.905e-05	1:10271688:C:G;rs11121529	2.06376346849808e-05	1.1716774906542e-08	3.02033903619276e-07	0.431930038128339	-0.176389770358011	0.239756116550561	0.216268169476188	-0.0321572021502315	0.0406264732115214	0.0406147753634654	0.0410623863229533	0.0408510413703627	0.0580949416382209	3.23148651922427e-05	0.00145942782228834	1	EYell_0	0.460668948330998	0.820674375707809
UKB_6152_8_diagnosed_by_doctor_Asthma	ENSG00000054523	Spleen	8.905e-05	1:10271688:C:G;rs11121529	1.85654372454318e-06	2.36188021411152e-10	4.41095947938474e-16	0.804477473748505	-0.167672564768137	0.2274720623479	0.296502617987225	0.00805251279141371	0.0343207777707792	0.0344172491974575	0.0340366473757907	0.0324930378052024	0.00600777549262173	7.49188403916174e-07	2.14196192318923e-12	1	psesl	0.816059155712895	0.900831240771062
UKB_6152_8_diagnosed_by_doctor_Asthma	ENSG00000054523	Spleen	8.905e-05	1:10271688:C:G;rs11121529	1.07146522985222e-05	4.25873149623648e-09	1.0285402292341e-05	0.808574840272643	-0.185742384775739	0.251859401856566	0.183576348307457	-0.0101188735771333	0.0413247652497513	0.0413456503757911	0.0407575496564783	0.0417230550998371	0.0318010880220139	1.23119927556197e-05	0.047569985602077	1	PUNOCC_0	0.819910886747452	0.93422852919719
UKB_6152_8_diagnosed_by_doctor_Asthma	ENSG00000117115	Ovary	0.001381	1:17417315:A:G;rs2014718	5.76778302956908e-35	4.17340015758764e-46	3.36933473085856e-14	0.0970216305516147	-0.803239801437464	0.756003026453325	0.454779511591929	-0.0683649139954384	0.05530666182985	0.0425151131910141	0.0564537302711433	0.0410403721660175	2.81410134012675e-31	2.02910715661911e-42	1.56303438164528e-10	1	cddstf	0.120864854169563	0.615233577770611
UKB_6152_8_diagnosed_by_doctor_Asthma	ENSG00000117115	Ovary	0.001381	1:17417315:A:G;rs2014718	6.32239973227262e-32	2.06879207181708e-42	5.32783319710707e-10	0.340931449137067	-0.806415554590754	0.758995377943451	0.371016374774587	-0.0420266452203051	0.0591582613638428	0.0454542496664288	0.0573754891348269	0.0440453290390386	3.0752152297774e-28	1.00357103403846e-38	2.43535255439764e-06	1	psesl	0.37162002802169	0.803955776840864
UKB_6152_8_diagnosed_by_doctor_Asthma	ENSG00000176083	Thyroid	3.45e-05	1:26678875:G:A;rs11247928	0.00923676544826035	5.3425464946224e-06	3.06985685350187e-06	0.312812143503519	0.162547222493417	-0.470656321097488	-0.290950579735476	-0.102850216683976	0.0619509277904137	0.10115503286485	0.060921348650713	0.101690390645312	1	0.005914198969547	0.0116930847549886	1	cddstf	0.343797709066407	0.77916996491782
UKB_6152_8_diagnosed_by_doctor_Asthma	ENSG00000117461	Brain_Cortex	0.0002608	1:46252144:C:T;rs7540578	0.000243199693867169	7.01866753589135e-09	8.28431459963962e-09	0.584220349397334	0.141593717596949	-0.276921312027075	0.239104634260396	-0.0250098912612867	0.0380245418435222	0.0461606534084012	0.0400633212506954	0.0456425637004864	0.486642587428206	1.99681091396109e-05	4.06759846842305e-05	1	cpeqcm	0.607266238141584	0.99022060978718
UKB_6152_8_diagnosed_by_doctor_Asthma	ENSG00000121310	Pituitary	0.0009704	1:53344748:G:A;rs1242201	0.000143585458654142	9.76869987585823e-06	3.28252153367774e-13	0.342917299982134	-0.109533237154434	0.103624326829395	-0.211999775470584	-0.0211561192105957	0.0283601880532627	0.0229463247931991	0.0275334772104351	0.0222638881883614	0.304257586888127	0.00830595279626139	1.50536437534461e-09	1	cddstf	0.373578851110707	0.793694480633071
UKB_6152_8_diagnosed_by_doctor_Asthma	ENSG00000121310	Pituitary	0.0009704	1:53344748:G:A;rs1242201	1.93138285818974e-05	4.64459499857866e-07	2.64694393420193e-06	0.566457296344824	-0.142623344334448	0.136838587415613	-0.165506440770949	-0.0156049323513885	0.0327312823365495	0.0264251814111037	0.0344206839102629	0.0271839923079134	0.0529971456287265	0.00087347920064902	0.0108736456817015	1	psesl	0.590294184964545	0.870495219694014
UKB_6152_8_diagnosed_by_doctor_Asthma	ENSG00000158869	Esophagus_Gastroesophageal_Junction	1.237e-06	1:161159147:C:T;rs4233366	9.15832692640437e-10	7.71836709912502e-15	9.70815679660587e-16	0.483362233830745	-0.186952686501951	0.253662942228487	0.253606711281735	0.0205467943500332	0.029348004559973	0.0306294158095596	0.0295097954498871	0.0292704184923504	3.67523659556607e-06	2.99935745471998e-11	4.5715710355217e-12	1	cddstf	0.510503149766308	0.843550405926316
UKB_6152_8_diagnosed_by_doctor_Asthma	ENSG00000158869	Esophagus_Gastroesophageal_Junction	1.237e-06	1:161159147:C:T;rs4233366	7.01787016516193e-09	1.46301909426008e-13	4.25731422761862e-06	0.620874067096701	-0.217462137044186	0.296291788441741	-0.172051520008708	0.0180017728884589	0.0362491383757351	0.0378542795197504	0.0365792215913584	0.0363499134066671	2.76644441910683e-05	5.61945634105296e-10	0.0206777752035436	1	EPMres_0	0.642210269628552	0.867831103221319
UKB_6152_8_diagnosed_by_doctor_Asthma	ENSG00000158869	Esophagus_Gastroesophageal_Junction	1.237e-06	1:161159147:C:T;rs4233366	1.00626307549837e-06	3.61260951625871e-10	1.74684480726996e-08	0.601718761062726	-0.176040703465608	0.242774637194123	0.204095530357533	-0.0193577114235338	0.0350923753047636	0.0371504063032936	0.0350218143677982	0.0370409278802203	0.00340720677363748	1.15711882805766e-06	8.47045047045203e-05	1	PUNOCC_0	0.623971251029423	0.894521639901509
UKB_6152_8_diagnosed_by_doctor_Asthma	ENSG00000117586	Brain_Putamen_basal_ganglia	5.809e-05	1:172648956:T:C;rs17279525	0.0290363908961087	4.19641748565088e-06	2.0093610148234e-05	0.0948651574877052	-0.0708545447623617	0.357547737873308	-0.139067878274944	0.136074569153242	0.0322681687997624	0.0759651306097875	0.0319838981231787	0.081155905166846	1	0.00541836621478554	0.0941787507647727	1	EYell_0	0.11849408015059	0.643982011889863
UKB_6152_8_diagnosed_by_doctor_Asthma	ENSG00000152061	Heart_Atrial_Appendage	0.001755	1:174881895:T:C;rs61828143	0.0476781088099884	2.98640500929205e-06	7.37970218172606e-13	0.00380848752274963	0.0364296232366145	-0.1829141577329	0.142225290853036	-0.0988975754887962	0.0183050710028976	0.038251390377993	0.0187863060420659	0.0338539960353546	1	0.0038934194184534	3.36588216508526e-09	1	cddstf	0.00761722585268292	0.276445115166462
UKB_6152_8_diagnosed_by_doctor_Asthma	ENSG00000152061	Heart_Atrial_Appendage	0.001755	1:174881895:T:C;rs61828143	0.0802620855943549	3.92966974502613e-05	7.80367952738218e-12	0.185089257617886	0.0321325649423371	-0.162848518088369	0.137703699888467	-0.0485601615322393	0.0182947250756963	0.0388910741495	0.0191592149787273	0.0365401203281118	1	0.0133608771330888	3.66772937786963e-08	1	psesl	0.214517117830137	0.74077299297931
UKB_6152_8_diagnosed_by_doctor_Asthma	ENSG00000152061	Heart_Atrial_Appendage	0.001755	1:174881895:T:C;rs61828143	0.0758416358693141	1.88593274076145e-05	4.57159455194181e-06	0.000898671874152055	0.0346347145329252	-0.175336235680507	0.0929222190465513	-0.13345628115665	0.019426790252952	0.0401869410753133	0.0198226869020576	0.0397033957476564	1	0.0104215303336166	0.0212990590174969	1	PUNOCC_0	0.00238090246954513	0.257548913814733
UKB_6152_8_diagnosed_by_doctor_Asthma	ENSG00000168395	Breast_Mammary_Tissue	8.406e-10	2:242626822:G:A;rs7597410	9.32429867219726e-06	3.47790716229622e-07	1.55587229363414e-15	0.908455302485712	-0.083432149277228	0.0689150638475378	-0.151827507939383	0.00148370611695228	0.0184314560502024	0.0131569068795012	0.0178128887230146	0.0128900073310476	0.0270684390453886	0.000666714803012185	7.31726739696137e-12	1	cddstf	0.913941956598466	0.919402294743378
UKB_6152_8_diagnosed_by_doctor_Asthma	ENSG00000233806	Adrenal_Gland	0.0004384	2:242919470:G:GA;rs35833231	5.61431259981081e-12	5.36668405764902e-15	1.33217541657105e-05	0.651945847116119	0.400748345850038	-0.334089029666072	-0.248032794946632	0.0182228289051638	0.0553397851938416	0.0400737054364959	0.0558087961743207	0.0403507592694366	2.39618861759925e-08	2.09730012972924e-11	0.0489174812964889	1	cddstf	0.671770874554808	0.882039585923395
UKB_6152_8_diagnosed_by_doctor_Asthma	ENSG00000114738	Brain_Cerebellum	4.885e-05	3:50590675:C:T;rs809454	1.35445765380635e-05	1.37902255093576e-06	7.79789696645244e-10	0.206211520887761	-0.109910420803627	0.0789129525066315	0.156835763393437	-0.0196308018061933	0.0247519385070685	0.0159439549119148	0.0245098878924214	0.015489227579984	0.0382227949904153	0.00214575908925604	3.37960854526049e-06	1	cddstf	0.236299372185799	0.726307524428166
UKB_6152_8_diagnosed_by_doctor_Asthma	ENSG00000114738	Brain_Cerebellum	4.885e-05	3:50590675:C:T;rs809454	0.000468233416295666	9.11635823748121e-05	2.54727524354159e-07	0.550192254861122	-0.0926551964983166	0.0667389318213708	0.133558204245301	-0.00975803709806311	0.02613137627832	0.0167747200150923	0.0251923349919921	0.0163097797758298	0.817135755199423	0.0173210806512143	0.00108921489413838	1	psesl	0.574726713654692	0.866849815906358
UKB_6152_8_diagnosed_by_doctor_Asthma	ENSG00000180376	Brain_Hypothalamus	4.444e-05	3:56718804:A:T;rs873840	5.81971453768924e-08	5.48767814155426e-15	3.53764170891207e-12	0.148380409639281	-0.096887998594487	0.158672673327131	-0.122482360572212	0.0313847317298724	0.0173143712513481	0.0190403771134112	0.0167387695545464	0.0216474984498259	0.00021218679204415	2.1434870820911e-11	1.5972452315738e-08	1	cddstf	0.176144012235425	0.67402270241244
UKB_6152_8_diagnosed_by_doctor_Asthma	ENSG00000180376	Brain_Hypothalamus	4.444e-05	3:56718804:A:T;rs873840	5.99484457124002e-09	1.46896350589858e-16	1.14475201976629e-12	0.160893484696552	-0.102555637032416	0.16556566681398	-0.127565308951268	0.0250583171066895	0.0170121671069487	0.0186585616049052	0.0170082005746348	0.0178186830276345	2.330196084841e-05	5.9904331770544e-13	5.43070358177128e-09	1	psesl	0.18930481609429	0.717317744790247
UKB_6152_8_diagnosed_by_doctor_Asthma	ENSG00000180376	Brain_Hypothalamus	4.444e-05	3:56718804:A:T;rs873840	1.03276167309247e-07	9.44228148310116e-15	1.33827001941213e-09	0.0268576775529487	-0.0990527839871835	0.163605140998907	-0.111548259290958	0.0453769690705187	0.0180659183624232	0.0198285781774022	0.0176998504680589	0.0203769701702678	0.000379737383817109	3.73158964212158e-11	6.53744904482827e-06	1	PUNOCC_0	0.0394309778714211	0.559178257660012
UKB_6152_8_diagnosed_by_doctor_Asthma	ENSG00000173226	Brain_Cerebellar_Hemisphere	0.0001774	3:121483058:C:G;rs74350857	5.43466820703745e-12	8.22618273837782e-14	2.10308507185391e-05	0.671076069707453	-0.171501501624154	0.121667012741876	-0.0943253116867532	0.0061190346256806	0.023665364675414	0.0153673176359235	0.0217475773493155	0.0143916531281106	2.3216902580464e-08	3.10209351064228e-10	0.0761737413025487	1	cddstf	0.689945871078835	0.885095845575403
UKB_6152_8_diagnosed_by_doctor_Asthma	ENSG00000163918	Minor_Salivary_Gland	0.001753	3:186522737:A:T;rs2293243	0.0207268935294244	3.12268771344466e-06	6.98388219232588e-12	0.191232240990924	0.0391418372105298	-0.153321817825233	-0.123009754536201	0.0393110878255769	0.0168143772656614	0.0321288812978826	0.01707128450793	0.0299962168711915	1	0.00402514446263016	3.13925504545048e-08	1	cddstf	0.220884394485503	0.71504869268649
UKB_6152_8_diagnosed_by_doctor_Asthma	ENSG00000163918	Minor_Salivary_Gland	0.001753	3:186522737:A:T;rs2293243	0.00743033896743235	1.46455981140541e-07	7.14355847525256e-06	0.947366351594918	0.0476912193317057	-0.176280014824079	-0.084168472551896	0.00224012290703041	0.0176685684451192	0.0325646989924206	0.0183480676473378	0.0338993680898817	1	0.000329525957566218	0.0338961849650734	1	EYell_0	0.950509631119049	0.898821373193309
UKB_6152_8_diagnosed_by_doctor_Asthma	ENSG00000163918	Minor_Salivary_Gland	0.001753	3:186522737:A:T;rs2293243	0.00844715326123086	1.38682485435162e-07	6.41724480909774e-17	0.163403705690759	0.0421410632865115	-0.160283720284481	-0.145564626988891	0.04039960030262	0.0158725245002848	0.0295500817103262	0.0161835165188968	0.0289006565177732	1	0.000298999438598209	3.12712339547333e-13	1	psesl	0.191936373651055	0.719497970163132
UKB_6152_8_diagnosed_by_doctor_Asthma	ENSG00000174130	Cells_EBV-transformed_lymphocytes	1.734e-10	4:38854913:A:G;rs149640501	0.00292153011834344	1.19205205292893e-10	8.2516068975328e-33	0.799503246558409	0.0765937478507066	-0.375169161966129	0.350342225223411	-0.0146655703994861	0.0254816737516076	0.0557647653147281	0.0252197717270564	0.0576785435146502	1	3.81337451731966e-07	4.05648995082712e-29	1	cddstf	0.811379651119263	0.906219575676907
UKB_6152_8_diagnosed_by_doctor_Asthma	ENSG00000174130	Cells_EBV-transformed_lymphocytes	1.734e-10	4:38854913:A:G;rs149640501	0.0216215437665221	7.46855319422397e-07	7.30115603819221e-07	0.700364565666313	0.0774436243182659	-0.38613522968776	0.16945207669815	-0.0283026229399345	0.033501718741588	0.0760204597617276	0.0333297058398872	0.0734606566840685	1	0.00140483485583353	0.00351331628557809	1	EYell_0	0.717707119862245	0.879790445458982
UKB_6152_8_diagnosed_by_doctor_Asthma	ENSG00000174130	Cells_EBV-transformed_lymphocytes	1.734e-10	4:38854913:A:G;rs149640501	0.0201275661961988	1.10409561574605e-07	1.0126624180211e-24	0.17793527299021	0.0656574865606297	-0.348025898905466	0.323199295124608	-0.086915044270642	0.0280694188551665	0.0636292461054343	0.0281595875699385	0.0643343951240306	1	0.0002443363597646	4.9812864342458e-21	1	psesl	0.20709325233425	0.732241522702696
UKB_6152_8_diagnosed_by_doctor_Asthma	ENSG00000174130	Cells_EBV-transformed_lymphocytes	1.734e-10	4:38854913:A:G;rs149640501	0.013774409536614	1.56502460380619e-08	2.11443729329213e-06	0.135483596596622	0.0837714500020995	-0.424490483071823	0.16446457153757	-0.119975176590233	0.0337674957101954	0.0725808781126732	0.0338593780724302	0.0801053664583907	1	4.18800583978537e-05	0.00992728309200657	1	PUNOCC_0	0.16245588722874	0.771412750836934
UKB_6152_8_diagnosed_by_doctor_Asthma	ENSG00000138780	Brain_Cerebellum	0.0007997	4:106662946:C:T;rs13148869	0.00011783195372932	1.82374960881657e-08	7.76439915532693e-07	0.639754005203197	0.0878556488380514	-0.140406403784124	-0.119184661507207	-0.0123934600374064	0.0224512880615351	0.0241269588386642	0.0235022572280086	0.0264466701975316	0.256755827176189	4.57761151812958e-05	0.00304286802897262	1	cddstf	0.660164643472123	0.879845600739625
UKB_6152_8_diagnosed_by_doctor_Asthma	ENSG00000152495	Adipose_Subcutaneous	3.458e-09	5:111328292:TAAAAAAAAAAA:T	0.197664953753332	0.0721060455486144	3.96760252523105e-14	0.0216605625712257	0.0288293777699288	-0.0966703506219496	-0.180582751133247	-0.0890677927940627	0.0223187691031652	0.0535217299271985	0.0224870419175499	0.0385418648017019	1	0.648954409937529	1.83858701019207e-10	1	cddstf	0.0327737622862277	0.45941584678
UKB_6152_8_diagnosed_by_doctor_Asthma	ENSG00000152495	Adipose_Subcutaneous	3.458e-09	5:111328292:TAAAAAAAAAAA:T	0.0851750362250164	0.00156576495519703	1.11646630303213e-10	0.197133279791172	0.040543604972679	-0.171677070317862	-0.161536578895786	-0.0506089868702923	0.0234579704106133	0.0536863907140154	0.0239704527121388	0.0391332223400292	1	0.050104478566305	5.16142371891754e-07	1	psesl	0.226959978181585	0.748521947159999
UKB_6152_8_diagnosed_by_doctor_Asthma	ENSG00000152495	Adipose_Subcutaneous	3.458e-09	5:111328292:TAAAAAAAAAAA:T	0.121547981065509	0.0404673587230235	7.84175102933788e-10	0.000939706033976407	0.0356941096226646	-0.112386983506262	-0.145556227847108	-0.171404678004382	0.0229743390127098	0.0545625588095652	0.0227507016707719	0.0511898504035411	1	0.0404673587230235	3.83696877865502e-06	1	PUNOCC_0	0.00246622958534316	0.260715829005704
UKB_6152_8_diagnosed_by_doctor_Asthma	ENSG00000145779	Cells_EBV-transformed_lymphocytes	2.166e-05	5:118732187:C:G;rs7703744	0.000445302167999863	2.59332219117226e-06	3.73303641402663e-06	0.518449873277973	0.046030989296395	-0.0592269288901004	-0.0668198502976562	0.00822061539907288	0.012931375619157	0.012306082801512	0.0141187851848611	0.0127123444344974	0.783731815679758	0.00360171396185458	0.0152083903507445	1	psesl	0.54430509417213	0.85813564347289
UKB_6152_8_diagnosed_by_doctor_Asthma	ENSG00000233006	Pancreas	5.985e-09	5:131693717:C:CA;rs34856425	0.000444903353203474	1.24012302707528e-05	3.85181785878916e-07	0.0533670984744681	-0.246375729052792	0.293741111060298	-0.332970162106071	0.114881872037111	0.0692089320223629	0.0658473660193018	0.0638245883077135	0.0591797545648926	0.772274011245795	0.00925033102601361	0.00152686059922402	1	cddstf	0.0715286152793078	0.54203574751103
UKB_6152_8_diagnosed_by_doctor_Asthma	ENSG00000145868	Artery_Tibial	0.0001347	5:147551286:C:T;rs7713904	0.000337402597696234	2.02775105145149e-05	4.22764279578617e-15	0.131269867959185	-0.0711792039087219	0.0636302047553109	0.159293379642954	-0.0232225988603448	0.0195781697044154	0.0146414116471091	0.0190246763053404	0.0153371936729337	0.614410130404843	0.0112393025244003	1.9810734141054e-11	1	cddstf	0.157969496999968	0.64952595163919
UKB_6152_8_diagnosed_by_doctor_Asthma	ENSG00000145868	Artery_Tibial	0.0001347	5:147551286:C:T;rs7713904	2.41422976750218e-05	9.55915536587533e-07	1.14073719191835e-05	0.489594189687316	-0.099235073853268	0.0868379466859938	0.105156381419293	-0.0121986520577709	0.0230536588147757	0.0172730717424526	0.023471069642505	0.0176283893786724	0.0666568838807352	0.00172447162800391	0.0537971659708695	1	EYell_0	0.516520722146761	0.833675907241755
UKB_6152_8_diagnosed_by_doctor_Asthma	ENSG00000145868	Artery_Tibial	0.0001347	5:147551286:C:T;rs7713904	0.000237820153294861	1.88859722767752e-05	5.51592989218356e-08	0.83292213085743	-0.0802236520489372	0.0702645242942368	0.109967316765522	0.0035415951267918	0.0215093814391601	0.0161058071777282	0.0196149959629748	0.0167706251526122	0.470408263217235	0.0112182675324045	0.000240549702598125	1	psesl	0.842841581193382	0.903618030363614
UKB_6152_8_diagnosed_by_doctor_Asthma	ENSG00000158373	Whole_Blood	7.766e-08	6:26171250:T:C;rs1059490	1.08685421331056e-08	5.64704836247525e-15	1.67024310652729e-09	0.28959076632566	0.272912186910611	-0.430385383272987	0.293783357647043	-0.0549653251213936	0.0461210154005891	0.0516722327136773	0.0469132706047307	0.0517906248308907	4.1387408442866e-05	2.20460768071034e-11	7.1787048718543e-06	1	cddstf	0.320685173103456	0.769218456708764
UKB_6152_8_diagnosed_by_doctor_Asthma	ENSG00000158373	Whole_Blood	7.766e-08	6:26171250:T:C;rs1059490	5.03987076707452e-08	1.07303666997911e-13	8.34981519521727e-08	0.829165480682779	0.262414698539767	-0.413034905290456	0.256952855160629	-0.0114995283496024	0.0466607041407919	0.0524438976948516	0.046508022657485	0.0532383868529006	0.00018597123130505	4.06680897922082e-10	0.000362131485016573	1	psesl	0.839305243906352	0.903286442346576
UKB_6152_8_diagnosed_by_doctor_Asthma	ENSG00000158406	Thyroid	4.648e-08	6:26316118:TTTTCTTTC:T;rs141414977	6.14093188356443e-09	5.58384797022873e-10	8.21006292311302e-06	0.00384227742484604	0.616260186260058	-0.388485112126202	0.488007718648127	-0.187227237513312	0.102302469159192	0.0601541527306154	0.107120431408915	0.0641530229277777	2.37715473212779e-05	1.69023078058824e-06	0.030656374954904	1	cddstf	0.00767261681943122	0.276445115166462
UKB_6152_8_diagnosed_by_doctor_Asthma	ENSG00000204789	Esophagus_Mucosa	6.141e-07	6:27358980:C:CTTTTT	2.03260678397674e-06	8.6882801665251e-08	2.4401810208412e-06	0.665299070620113	-0.270631284409625	0.215926383848649	-0.273325824849279	-0.0179444787124688	0.0556185701161925	0.0391378707866249	0.0566348446714592	0.0414298750538382	0.00649214606802172	0.000190881515258556	0.00934101294778012	1	cddstf	0.684461523652659	0.885095845575403
UKB_6152_8_diagnosed_by_doctor_Asthma	ENSG00000197279	Cells_Cultured_fibroblasts	7.39e-05	6:28117602:C:CT;rs368871826	0.00502697789163943	1.5124069258888e-05	1.68972441946262e-06	0.286861036166087	-0.141940840137826	0.289139655257463	-0.24872958165088	0.069877292039654	0.0501434463783535	0.0654935252660198	0.050701451870413	0.0654687178079104	1	0.0099232942233147	0.00651726708586734	1	cddstf	0.317950566316217	0.768573197553659
UKB_6152_8_diagnosed_by_doctor_Asthma	ENSG00000197279	Cells_Cultured_fibroblasts	7.39e-05	6:28117602:C:CT;rs368871826	0.00569485040399305	1.80130358738615e-05	7.01373633546198e-06	0.127892964526442	-0.141932153764052	0.291279777277003	-0.229083004166389	0.10617538538251	0.0508855675019841	0.0665961631547059	0.0498930948665883	0.0695049879350999	1	0.0110690680268845	0.0281741788595508	1	psesl	0.154359351436914	0.687895497291369
UKB_6152_8_diagnosed_by_doctor_Asthma	ENSG00000197279	Cells_Cultured_fibroblasts	7.39e-05	6:28117602:C:CT;rs368871826	0.00786651254900476	4.00289783636079e-05	2.08038592875332e-05	0.18604122135993	-0.136854050594899	0.278592306355418	-0.219864264693957	0.0907391029828848	0.0510724851837668	0.0666041786762114	0.0506617547004187	0.0684270472670092	1	0.0109376434657381	0.0953232832554773	1	PUNOCC_0	0.215502529438818	0.789948371120896
UKB_6152_8_diagnosed_by_doctor_Asthma	ENSG00000189298	Esophagus_Gastroesophageal_Junction	1.044e-08	6:28379031:A:G;rs2859362	0.0279045421472988	2.31004698986846e-06	9.95927485961961e-06	0.539547532811324	0.0314904516163607	-0.143705417643209	-0.0661367237915768	-0.0192609416317133	0.0142382327430739	0.0297031732182214	0.014659554726146	0.0313515855394843	1	0.00322713564484624	0.0369289911794695	1	cddstf	0.564529267692703	0.85565481536957
UKB_6152_8_diagnosed_by_doctor_Asthma	ENSG00000204681	Thyroid	3.588e-05	6:29848186:C:G;rs74937671	0.004144438703104	1.08429148305973e-06	3.22158002249592e-06	0.574452002021216	-0.0675590662485051	0.152752786566352	-0.114046786040629	0.0164764955571186	0.0233450213392063	0.0305465628975095	0.0239331385558575	0.0293042972033028	1	0.0019278702568802	0.0156955378696001	1	cpeqcm	0.597942983347415	0.99022060978718
UKB_6152_8_diagnosed_by_doctor_Asthma	ENSG00000206341	Colon_Transverse	0.0009056	6:29902671:T:C;rs1611324	7.51801492538642e-31	2.36981211903623e-35	2.50464206817315e-06	0.00166599426311681	-1.0532414256679	0.706490488216367	0.400138372896649	-0.158899750077111	0.0791054562072017	0.0482695111184673	0.083009068090658	0.049982775435711	3.64698904030495e-27	1.13040038078028e-31	0.00958526519489866	1	cddstf	0.00388168857420935	0.194331109362315
UKB_6152_8_diagnosed_by_doctor_Asthma	ENSG00000206503	Whole_Blood	4.819e-10	6:29916391:A:C;rs2517718	8.95073434316255e-05	4.49659914549812e-08	1.39713999290067e-08	0.391565660956834	-0.0827686600513312	0.107912298570546	0.12029522337733	-0.0163513034670566	0.0207795366746395	0.019112788268322	0.0204932720988317	0.019051072836761	0.202913147559495	0.000105265385996111	5.8735765301544e-05	1	cddstf	0.421349094642723	0.810181557013915
UKB_6152_8_diagnosed_by_doctor_Asthma	ENSG00000206503	Whole_Blood	4.819e-10	6:29916391:A:C;rs2517718	4.50831749590243e-05	1.54317390342949e-08	6.20695954023862e-06	0.0344643624570998	-0.0906804158217007	0.117032144904522	-0.109417358919477	0.042439378773971	0.0218308156202974	0.0200014603822283	0.0236880416043258	0.0199586028012067	0.116404757744201	4.19897619123163e-05	0.0300913398510768	1	EPMres_0	0.0489142985486476	0.583722577985059
UKB_6152_8_diagnosed_by_doctor_Asthma	ENSG00000206503	Whole_Blood	4.819e-10	6:29916391:A:C;rs2517718	2.74012111479813e-05	6.50176148939199e-09	4.61656235184365e-06	0.390966906174579	-0.0920042587830069	0.118544685509624	0.098689487858787	-0.0172981319606898	0.021525002167884	0.01971374296157	0.0210628017015359	0.0201287344710685	0.0726680119644463	1.77563106275295e-05	0.018747859710837	1	psesl	0.420767965432785	0.822191337386622
UKB_6152_8_diagnosed_by_doctor_Asthma	ENSG00000231074	Thyroid	4.473e-10	6:30273753:C:CT	7.12621907868164e-05	3.72319928433237e-08	5.79917859108602e-09	0.728999393766325	-0.0650855688745303	0.111477779093076	-0.0998411789087324	-0.0068970309982794	0.0161082597122549	0.0196171951540544	0.016545001294879	0.0198847704215424	0.167109837395084	8.87238389456404e-05	2.45769188690226e-05	1	cddstf	0.744784158119338	0.895953146809038
UKB_6152_8_diagnosed_by_doctor_Asthma	ENSG00000231074	Thyroid	4.473e-10	6:30273753:C:CT	0.00048795485625517	1.40915261816204e-06	1.72622272295728e-07	0.717587407972096	-0.0582842107367055	0.0993284070371478	-0.0920855676892288	-0.0072835925162839	0.0164910194998613	0.0200875712085171	0.017115540024564	0.0201149021965967	0.843673946465189	0.00224618927335028	0.000742103148599337	1	psesl	0.733988887581685	0.889261186538766
UKB_6152_8_diagnosed_by_doctor_Asthma	ENSG00000137331	Esophagus_Mucosa	2.424e-12	6:30782205:G:C;rs886423	0.0043964712622579	3.85183429528471e-06	1.41337304725479e-06	0.766507586153797	-0.0873255024461398	0.210860258253711	0.150296860392633	0.0124277712769122	0.0303771109662618	0.0446194043360045	0.0303990577320465	0.041805853100111	1	0.00469923784024735	0.00547116706592328	1	cddstf	0.7802470721612	0.898096462492484
UKB_6152_8_diagnosed_by_doctor_Asthma	ENSG00000137331	Esophagus_Mucosa	2.424e-12	6:30782205:G:C;rs886423	0.00234158741541756	4.12326248698846e-07	5.79063332140059e-07	0.396901734510552	-0.0938973439716623	0.231629902896071	0.164033583415311	-0.0343931642553542	0.0305357141209002	0.044519119759139	0.0319594041128117	0.0405272528256495	1	0.00078589383002	0.00243843569164179	1	psesl	0.426561332206762	0.822899662289167
UKB_6152_8_diagnosed_by_doctor_Asthma	ENSG00000204386	Whole_Blood	8.882e-16	6:32700972:G:T;rs9276235	0.00692702104882813	0.00075865548102481	6.72458663604438e-10	0.570462568511524	-0.0549348761408683	0.049294638034015	0.123226298387682	-0.00821502833304549	0.0201731064523038	0.0144559372109671	0.0191785695835901	0.0144597598912426	1	0.0595274966158862	2.91847060004326e-06	1	cddstf	0.594125680488561	0.866911534408803
UKB_6152_8_diagnosed_by_doctor_Asthma	ENSG00000204386	Whole_Blood	8.882e-16	6:32700972:G:T;rs9276235	0.00226888481284791	0.000354548529730331	2.29493396530589e-05	0.194700407329082	-0.0638267396271247	0.0536325596999847	0.0856197535279564	0.0195106785303391	0.0206909872180462	0.0148068064643877	0.0198350990267697	0.0150044231472096	1	0.0312002706162691	0.0889745898349092	1	psesl	0.224460881934566	0.744904385946536
UKB_6152_8_diagnosed_by_doctor_Asthma	ENSG00000204536	Brain_Spinal_cord_cervical_c-1	1.335e-09	6:31114182:A:G;rs746647	8.64993682416672e-06	5.71157480024151e-12	4.06983340809917e-09	0.810287762084145	-0.0786840869263555	0.183415645040402	-0.101575986185131	-0.00635081682076287	0.0173168568664267	0.025337952034445	0.01665205380382	0.0264273868421846	0.0253010652106877	1.98134529820378e-08	1.73090014846458e-05	1	cddstf	0.821517706071723	0.909303324779548
UKB_6152_8_diagnosed_by_doctor_Asthma	ENSG00000204536	Brain_Spinal_cord_cervical_c-1	1.335e-09	6:31114182:A:G;rs746647	3.62404257853267e-05	2.02865865360663e-10	7.26298433690805e-07	0.377561827807556	-0.0760786191102061	0.176254759037689	-0.0906539712462257	0.0225984643432347	0.0180840065625385	0.0265615375369136	0.0178269693976107	0.0255641942769452	0.0958559262021891	6.64994306652254e-07	0.00349567436135384	1	EYell_0	0.407638113776618	0.805224775462986
UKB_6152_8_diagnosed_by_doctor_Asthma	ENSG00000204536	Brain_Spinal_cord_cervical_c-1	1.335e-09	6:31114182:A:G;rs746647	6.46959941960082e-06	7.96301602500716e-12	2.49836727754274e-06	0.540809684481845	-0.0844266615532563	0.193345761058213	-0.0841026637472139	0.0182941942804244	0.0183148263964693	0.0269133997093694	0.0174451921241329	0.0298709683856062	0.0194864334518377	2.7759073863175e-08	0.0102682895107007	1	psesl	0.565732403555118	0.864503497238492
UKB_6152_8_diagnosed_by_doctor_Asthma	ENSG00000204356	Heart_Atrial_Appendage	1.584e-06	6:31904729:TGTA:T;rs369051082	0.0239634133213016	4.18946576487481e-06	3.37919599100737e-06	0.294814651082498	0.0217236711324723	-0.0783409416660289	-0.0455037338636294	0.0173178243934144	0.00956260510300459	0.0166431312071126	0.00957026986387179	0.0164955727226913	1	0.00541697923398313	0.0161120064851231	1	EYell_0	0.325900512304944	0.76490349001427
UKB_6152_8_diagnosed_by_doctor_Asthma	ENSG00000204525	Adipose_Subcutaneous	1.145e-10	6:31222625:C:T;rs113075583	1.54893124140527e-05	6.71084614753955e-14	2.75585015196088e-09	0.055733686323328	-0.0889337964483768	0.235177223790782	0.129739292794142	0.065268751041622	0.0201700152032437	0.0295858534152566	0.0210228707898723	0.03395562724238	0.043199692322793	2.53804201299946e-10	1.17702359990249e-05	1	cddstf	0.0742968267040289	0.54203574751103
UKB_6152_8_diagnosed_by_doctor_Asthma	ENSG00000204525	Adipose_Subcutaneous	1.145e-10	6:31222625:C:T;rs113075583	6.15154132808247e-05	2.62695403104006e-12	1.41308870590422e-09	0.616749599276666	-0.0856008193678846	0.229931683081653	0.131611376175685	0.0166219895701547	0.0209951936759922	0.0312160738087678	0.0209158490679127	0.0331712459014579	0.148006084353664	9.33619462631638e-09	6.40835728127562e-06	1	psesl	0.638275029679462	0.880120949493863
UKB_6152_8_diagnosed_by_doctor_Asthma	ENSG00000204516	Cells_EBV-transformed_lymphocytes	2.776e-15	6:32459923:A:G;rs80072299	0.0124450664989599	6.29340750428908e-05	5.60790630278104e-12	0.556584084367651	0.0586230683316163	-0.0960344116007459	0.173763490238841	-0.0141997845725483	0.023284143809085	0.0235870001122952	0.0239945718570847	0.0241195744865249	1	0.017873277312181	2.52411862688175e-08	1	cddstf	0.580851581300335	0.864217432954511
UKB_6152_8_diagnosed_by_doctor_Asthma	ENSG00000204516	Cells_EBV-transformed_lymphocytes	2.776e-15	6:32459923:A:G;rs80072299	0.00473315660081939	5.16460806247067e-06	1.36186620293614e-09	0.045137386794662	0.0703196819304944	-0.116136125478822	-0.149739758496123	0.0525293566906395	0.0246688768376117	0.024919706114786	0.0237717247688064	0.0260874336382189	1	0.00594783163744388	6.69765798603992e-06	1	EPMres_0	0.0618062653076503	0.595201198173178
UKB_6152_8_diagnosed_by_doctor_Asthma	ENSG00000204516	Cells_EBV-transformed_lymphocytes	2.776e-15	6:32459923:A:G;rs80072299	0.010860575692837	4.50998019288119e-05	1.08524192183413e-06	0.517635980826675	0.064297874341285	-0.105253704906966	0.128893568597937	-0.0167486821042353	0.025051803686012	0.0253398060857292	0.025776302280189	0.0258497672722373	1	0.0108723227455353	0.0052113317086475	1	EYell_0	0.543521577770885	0.840242129807457
UKB_6152_8_diagnosed_by_doctor_Asthma	ENSG00000204516	Cells_EBV-transformed_lymphocytes	2.776e-15	6:32459923:A:G;rs80072299	0.00994558453076309	3.93484951840224e-05	2.82325099637277e-12	0.544956530029515	0.0601390658128298	-0.098277453641912	0.1760837359534	-0.0142588219784288	0.0231499398504	0.0234721707901743	0.0239436815441301	0.0235226928594414	1	0.0133608771330888	1.33483307108504e-08	1	psesl	0.569712574466037	0.864780650787149
UKB_6152_8_diagnosed_by_doctor_Asthma	ENSG00000204304	Skin_Sun_Exposed	1.11e-16	6:32683309:G:C;rs3873452	0.0328770348735068	0.000162314312369617	1.61626565833472e-16	0.153562984344083	0.03700984000918	-0.108468802447022	0.152717846095676	-0.0363640712115316	0.0172488801634318	0.0283182392859045	0.0172379311799981	0.0254035139576418	1	0.0287471812909696	7.65140162655656e-13	1	cddstf	0.181603749772725	0.677043602482585
UKB_6152_8_diagnosed_by_doctor_Asthma	ENSG00000204304	Skin_Sun_Exposed	1.11e-16	6:32683309:G:C;rs3873452	0.0418589237609104	0.000123117921505928	8.0121020876072e-18	0.0413823146286873	0.0348571593307527	-0.108665978743227	0.163288040320523	-0.0528549089649794	0.0170403790937791	0.0278494918290716	0.0175659948471549	0.0257780200375526	1	0.0204561723829104	3.91471308000488e-14	1	psesl	0.0573145809046086	0.537763183603832
UKB_6152_8_diagnosed_by_doctor_Asthma	ENSG00000204261	Skin_Sun_Exposed	3.123e-09	6:32812801:G:A;rs113215190	0.00102471434534767	7.47563253917338e-12	5.73875733270163e-10	0.0494302482469134	0.0342325536200594	-0.120266849167343	0.0672320011640327	0.033849584781072	0.0103009612853257	0.0167166692727563	0.010418210173334	0.0171427178639489	1	2.57535540974523e-08	2.49349006105886e-06	1	cddstf	0.0669053572765484	0.539380610304568
UKB_6152_8_diagnosed_by_doctor_Asthma	ENSG00000240065	Adipose_Visceral_Omentum	2.22e-16	6:32834229:A:G;rs1871667	3.13177757395918e-06	9.89304308382796e-09	5.20838167741264e-11	0.96954996659087	-0.142738797800582	0.155699233799917	0.204242070337885	-0.000991357196727041	0.0299151976474919	0.0262342618026159	0.0297322929216211	0.0259439906823813	0.0097742778083266	2.5761484190288e-05	2.30679224492606e-07	1	cddstf	0.971369950480754	0.923701357404181
UKB_6152_8_diagnosed_by_doctor_Asthma	ENSG00000240065	Adipose_Visceral_Omentum	2.22e-16	6:32834229:A:G;rs1871667	0.000134297390653034	2.52906275622314e-06	2.22124457872663e-06	0.91643420902663	-0.126879725305712	0.138199030747582	-0.158190609969248	-0.0029994472129314	0.0327050614210405	0.0286821198889894	0.0326396521303437	0.0285569635760148	0.297603017687124	0.00372116457981684	0.0108085761200838	1	EPMres_0	0.921450272195425	0.902458225140833
UKB_6152_8_diagnosed_by_doctor_Asthma	ENSG00000196301	Prostate	3.1e-66	6:32548802:G:A;rs9269774	1.26093704144568e-11	1.91380119778629e-13	1.1063322658315e-05	1.56093527353049e-05	-1.19459148765745	0.786869270988312	0.709423180125412	-0.422177958373025	0.168067558908462	0.101075852242874	0.158095059878113	0.095788356200386	5.43337771158944e-08	7.29541016596135e-10	0.0537345581514362	0.0767667967522293	cpeqcm	0.000133947956662638	0.164789473684211
UKB_6152_8_diagnosed_by_doctor_Asthma	ENSG00000196301	Prostate	3.1e-66	6:32548802:G:A;rs9269774	5.87756230348158e-07	8.92146913505165e-09	1.51373007270871e-08	1.61138969190921e-06	-0.903561365857254	0.623866694552165	-0.887945074615459	0.453115339174975	0.176151473482219	0.104775512381634	0.151660328703427	0.0921717999533437	0.00204362841292055	2.50693282694951e-05	7.43090092692705e-05	0.0079215917254257	EPMres_0	3.65458454101113e-05	0.0272613649326918
UKB_6152_8_diagnosed_by_doctor_Asthma	ENSG00000204248	Thyroid	1.076e-05	6:33117970:T:C;rs56356138	0.000450013393242198	2.15930987240477e-14	4.84965859111048e-07	0.724134597827109	-0.188537680839803	0.896083666958354	-0.274213236267955	0.0405647197769549	0.0530087419685316	0.110296022440794	0.0530455101126051	0.114803495122079	0.807772550693619	8.53143330587124e-11	0.00237099808519391	1	ECNA_0	0.74018423726457	0.890998217539665
UKB_6152_8_diagnosed_by_doctor_Asthma	ENSG00000204267	Whole_Blood	5.174e-14	6:32797115:T:G;rs241443	0.000102150503877119	5.97553933463756e-09	1.24898583670447e-09	0.0738333827315283	0.100173218169102	-0.183109750958265	0.155669217926058	0.0512783411409174	0.0253625169369917	0.0303716566484815	0.024652161630783	0.0285630537142671	0.227489172134344	1.60144454168287e-05	5.38687591370639e-06	1	cddstf	0.0950338613247201	0.573626396050818
UKB_6152_8_diagnosed_by_doctor_Asthma	ENSG00000204267	Whole_Blood	5.174e-14	6:32797115:T:G;rs241443	0.00163084437390501	2.23326824747799e-06	1.72039226461202e-05	0.887619745668113	0.0898123026793507	-0.163623292960163	0.12160092682569	-0.00459178671921742	0.02819390595963	0.0337687624499303	0.0277335187050014	0.032459349611443	1	0.0033990342726615	0.0808412325141189	1	EYell_0	0.894339126621675	0.893433894325989
UKB_6152_8_diagnosed_by_doctor_Asthma	ENSG00000204267	Whole_Blood	5.174e-14	6:32797115:T:G;rs241443	0.000387663793826648	1.1620662631752e-07	7.69130117080608e-08	0.635368687395838	0.0974647358901726	-0.177126631425669	0.141232673095106	0.015285640023186	0.0270903748441482	0.032444267493026	0.0254881712034297	0.0321957193762656	0.700508475444753	0.000255654577898543	0.000334033209848108	1	psesl	0.656004385073637	0.88125370623744
UKB_6152_8_diagnosed_by_doctor_Asthma	ENSG00000229391	Cells_EBV-transformed_lymphocytes	9.975e-60	6:32428772:A:G;rs9268839	4.36203810691715e-14	1.41363855814964e-25	1.46929678731274e-05	0.0266507551183403	-0.834648467335442	1.24826814377039	-0.449815009670673	0.238834492636086	0.104124721201011	0.106346957315438	0.101732885210442	0.107103606469253	1.95637409095234e-10	6.47870551199981e-22	0.0708641840520935	1	EPMres_0	0.0391686328196023	0.555860188356513
UKB_6152_8_diagnosed_by_doctor_Asthma	ENSG00000232629	Artery_Aorta	7.595e-109	6:32610047:T:C;rs9272756	7.99770293830033e-19	1.57302059190073e-26	5.26077322497829e-06	0.00613599265384742	-1.89014858066677	1.72876296136388	-0.903664591574086	0.386368759476944	0.196399585674021	0.143750587667505	0.194074382371455	0.139775016118933	3.74612405629988e-15	7.25949003162189e-23	0.0250149766847718	1	EYell_0	0.0113027519010899	0.410876279221829
UKB_6152_8_diagnosed_by_doctor_Asthma	ENSG00000096433	Cells_Cultured_fibroblasts	3.577e-05	6:33574413:A:G;rs210120	1.37405108356021e-06	2.1422875802711e-08	1.04782673568039e-09	0.744531464436985	0.145979436475602	-0.124379907067393	-0.20324839546641	0.00771699092604571	0.0294897871860812	0.0214862259006149	0.0320271690623077	0.0236555308268211	0.00446016981723644	5.31930006181315e-05	4.52975497834631e-06	1	cddstf	0.759468293778543	0.897405360940887
UKB_6152_8_diagnosed_by_doctor_Asthma	ENSG00000014123	Colon_Sigmoid	0.0008401	6:96999725:C:T;rs1127175	0.000999668969434437	5.88519597967129e-06	1.25477899565417e-05	0.130594240137222	-0.0565626862398616	0.0865683893431063	0.0753220582779649	-0.028254918717242	0.0169835138835294	0.0186928801888881	0.016895105836788	0.0186278954598107	1	0.00664123283894883	0.0609069724490536	1	cpeqcm	0.157249157745003	0.98506781271123
UKB_6152_8_diagnosed_by_doctor_Asthma	ENSG00000164916	Whole_Blood	0.002182	7:4808404:G:A;rs73671914	7.89574239682061e-06	1.44734730432216e-21	1.21956571105615e-08	0.89820487235752	-0.0745413918881385	0.344074384270925	-0.0976556015469084	0.00465957961352971	0.01633038644473	0.0327669733565859	0.0165640597631441	0.0363856149496825	0.0233161272978112	6.36543344440887e-18	5.13559120925744e-05	1	cddstf	0.904291938951219	0.918358866205191
UKB_6152_8_diagnosed_by_doctor_Asthma	ENSG00000147526	Adipose_Subcutaneous	0.001287	8:38444964:T:A;rs6998979	0.00583555027194165	6.64102171480485e-05	9.57285487171203e-14	0.497076553467901	-0.0502333924276507	0.0955758182836604	0.146815063877637	0.0147961101180128	0.0180625775697705	0.0235517800080371	0.0185992718354088	0.0217557087186163	1	0.018285383954557	4.41308609585925e-10	1	cddstf	0.523732435641023	0.843550405926316
UKB_6152_8_diagnosed_by_doctor_Asthma	ENSG00000147526	Adipose_Subcutaneous	0.001287	8:38444964:T:A;rs6998979	0.0233546682608856	0.000947592741745681	9.21373926047728e-06	0.976482482668863	-0.0480968560460207	0.0931439375067084	0.0948477987427324	-0.000779596897849257	0.0210788083492628	0.0278374945308598	0.0209407153353682	0.0264189676054899	1	0.0150815111188447	0.0435625592235366	1	EYell_0	0.977887570990064	0.903216484934212
UKB_6152_8_diagnosed_by_doctor_Asthma	ENSG00000147526	Adipose_Subcutaneous	0.001287	8:38444964:T:A;rs6998979	0.0142815519763747	0.000214626386926909	3.32322276813307e-17	0.286138499558392	-0.045340340464182	0.090938045604608	0.162801654603615	-0.0235806680325682	0.0183743674269185	0.0242052812361449	0.0179092782903186	0.0220597812998141	1	0.024522520825301	1.6207357440185e-13	1	psesl	0.317226612049327	0.78182466763536
UKB_6152_8_diagnosed_by_doctor_Asthma	ENSG00000249859	Liver	0.0008059	8:129009010:C:T;rs2303490	3.62586115999613e-09	1.91925377962418e-13	1.85674097150841e-12	0.0653225121584033	-0.192987138436215	0.215570652287949	-0.231503999505426	0.0517545577917065	0.0315280196041174	0.027692327322432	0.0311910032634376	0.0279560521100622	1.42351309141448e-05	7.13386629886308e-10	8.4147500828761e-09	1	cddstf	0.0853593407416122	0.563015088199609
UKB_6152_8_diagnosed_by_doctor_Asthma	ENSG00000249859	Liver	0.0008059	8:129009010:C:T;rs2303490	1.57957546575556e-08	1.44069645408026e-12	7.79761189242725e-12	0.0793111721831599	-0.185217374260696	0.207757452478045	-0.22859136742437	0.0498677016772733	0.0316786165390249	0.027837729447001	0.0318041771481827	0.0283022246811553	6.0181825245287e-05	5.20091419922974e-09	3.66565735063005e-08	1	psesl	0.101211456807025	0.637881097722233
UKB_6152_8_diagnosed_by_doctor_Asthma	ENSG00000183354	Cells_Cultured_fibroblasts	2.22e-16	9:6112044:G:C;rs436300	0.0240134222565885	0.00458065527794217	1.89020548889488e-05	0.800512304019074	-0.0499149429549289	0.0591280221596656	0.0938334159544505	0.00460643005481875	0.0219800798603049	0.020664812575434	0.021509181203929	0.0182103718287555	1	0.0184701353660675	0.0886695394840586	1	EYell_0	0.812326762853079	0.884394370935753
UKB_6152_8_diagnosed_by_doctor_Asthma	ENSG00000204136	Brain_Caudate_basal_ganglia	0.0006121	9:124261232:C:T;rs4837866	0.00308843073380325	3.6516376437849e-09	4.13113485043249e-10	0.0258397071636011	0.11207266772386	-0.430635917604205	-0.235443633488674	0.183736123500413	0.0375041198278439	0.0703672904628344	0.0361590374054535	0.0819464000082518	1	1.06846917457146e-05	2.02797409807731e-06	1	EYell_0	0.0381353811270709	0.52388252577338
UKB_6152_8_diagnosed_by_doctor_Asthma	ENSG00000237943	Stomach	1.04e-08	10:6527143:G:A;rs2236379	0.00192871965932976	0.000163280232041579	1.21767274577409e-07	0.0309164177627554	0.0881007556197467	-0.111844622027813	-0.162830381836152	-0.0613375763240675	0.0281054953021144	0.0292113747120357	0.0298765662106169	0.0282586908883772	1	0.0287471812909696	0.000494375134784279	1	cddstf	0.0445275885303586	0.48299397460794
UKB_6152_8_diagnosed_by_doctor_Asthma	ENSG00000237943	Stomach	1.04e-08	10:6527143:G:A;rs2236379	0.00405031677713643	0.000765274772934174	1.45469706093722e-06	0.0139790893332181	0.0812714808111921	-0.10052926783022	-0.152913165041402	-0.0721054498244015	0.028011191176706	0.0295022667399416	0.0309669086009835	0.0291284038914431	1	0.0406494100481777	0.00603553810582851	1	psesl	0.0225511074984759	0.424822043532552
UKB_6152_8_diagnosed_by_doctor_Asthma	ENSG00000150867	Brain_Cortex	0.001831	10:22822393:T:G;rs9787624	0.000860775333689382	2.28936635889464e-09	2.44300863929269e-05	0.166874198731021	0.0340798396117433	-0.107872996573032	0.0428278124597127	-0.0251528891904018	0.0101014347519681	0.0173845143185135	0.009956011021899	0.018142560342465	1	6.50180045926079e-06	0.0882659021376451	1	cddstf	0.195568048856137	0.696252145286605
UKB_6152_8_diagnosed_by_doctor_Asthma	ENSG00000150867	Brain_Cortex	0.001831	10:22822393:T:G;rs9787624	0.00195821645642674	1.56841337972296e-08	6.70760224309194e-06	0.658238481914309	0.0309252422370766	-0.0993260525506072	0.0449159363593548	0.00792102199618019	0.0098802365329023	0.0169843083567266	0.00976098350593176	0.017885162381884	1	4.28208291602922e-05	0.0324849176632943	1	ECNA_0	0.677743965176098	0.888380102431767
UKB_6152_8_diagnosed_by_doctor_Asthma	ENSG00000119906	Lung	0.001048	10:102699360:G:A;rs113470732	0.007453407322044	6.78623164977732e-08	4.3464552724842e-13	0.44420646719044	0.0280795307153472	-0.113838660571687	0.0819386886258374	-0.0170472849611153	0.0104069580337964	0.020453547213586	0.0107037452936991	0.0222451004260313	1	0.000165719776887562	2.13889063958948e-09	1	ECNA_0	0.472580540968353	0.864068951604227
UKB_6152_8_diagnosed_by_doctor_Asthma	ENSG00000119906	Lung	0.001048	10:102699360:G:A;rs113470732	0.012932100361804	4.7948551347238e-07	3.38092406623863e-08	0.422538473570065	0.0275896539291527	-0.112650937918486	0.0642797294455563	-0.01732064081778	0.0110190328756551	0.0217819775360372	0.0112746121019728	0.0215602191376278	1	0.000951299258729202	0.000164786238988471	1	EYell_0	0.451542797249168	0.819796509873728
UKB_6152_8_diagnosed_by_doctor_Asthma	ENSG00000119906	Lung	0.001048	10:102699360:G:A;rs113470732	0.0131554897395794	4.84613455074066e-07	1.58111749157915e-05	0.351711209852304	0.0283949750909788	-0.115653169065792	-0.0501508321191235	0.0222462392949801	0.0113689278051024	0.0223720150034936	0.011386530678421	0.023842786014465	1	0.00096222895306461	0.0774905682622942	1	PGOODFAIR_0	0.382236344773741	0.968390296728961
UKB_6152_8_diagnosed_by_doctor_Asthma	ENSG00000119906	Lung	0.001048	10:102699360:G:A;rs113470732	0.0105773629865211	2.6611079312149e-07	1.30134455952858e-05	0.244955261834424	0.0293109717589633	-0.118162156189627	0.0500420581102604	-0.0281929896895955	0.0113784962145432	0.0223257243069514	0.0112459929657515	0.0241903463418175	1	0.000535681026553559	0.0513640697645931	1	psesl	0.275790275831827	0.768356393551116
UKB_6152_8_diagnosed_by_doctor_Asthma	ENSG00000254470	Brain_Frontal_Cortex_BA9	2.26e-09	11:65640906:C:T;rs7940691	0.00987111287113207	0.00138978721742748	6.29415940050394e-18	0.848119981898847	0.114331104807459	-0.12381038061221	0.387369516040198	-0.00686004957969816	0.0439657465031413	0.0382905640876639	0.0415173032882354	0.0357818280053381	1	0.0833872330456485	3.00671994562073e-14	1	cddstf	0.857168311960556	0.918319057951141
UKB_6152_8_diagnosed_by_doctor_Asthma	ENSG00000254470	Brain_Frontal_Cortex_BA9	2.26e-09	11:65640906:C:T;rs7940691	0.176024526035096	0.0998261310593937	1.29255132698972e-12	0.844018481258823	0.0646185782859658	-0.0676936382533569	0.363833268809849	0.0075007653031358	0.0476192037493445	0.0409793234841379	0.0486364901252978	0.0380821068795142	1	0.174861873977414	6.12927839258524e-09	1	psesl	0.853296666274506	0.904616400956654
UKB_6152_8_diagnosed_by_doctor_Asthma	ENSG00000173992	Nerve_Tibial	2.2e-05	11:66718431:C:T;rs1530891	0.00160398876496558	5.30703186005508e-06	1.20196576006521e-07	0.466039331094831	-0.0640052843242892	0.107275237642821	-0.111520946990152	0.0167194681788503	0.0200610641724532	0.0230485449710093	0.0204524628057777	0.0229011898628527	1	0.00616554165478053	0.000588843025855946	1	ECNA_0	0.493727109380849	0.869262361772768
UKB_6152_8_diagnosed_by_doctor_Asthma	ENSG00000255517	Esophagus_Muscularis	0.0001246	11:66302724:A:G;rs12272545	0.00914484469572331	9.04941158464224e-06	2.30606932239399e-10	0.0272452187030248	0.113540566234726	-0.30889046234947	-0.273282624160903	0.141417863190421	0.0432155531886505	0.068135596687947	0.0413224841048283	0.0636675536649269	1	0.0080599987217519	1.00959714934409e-06	1	cddstf	0.0399212718852608	0.480350774853764
UKB_6152_8_diagnosed_by_doctor_Asthma	ENSG00000255517	Esophagus_Muscularis	0.0001246	11:66302724:A:G;rs12272545	0.0223525552808342	8.71933253126628e-05	2.08416115115517e-08	0.392815835949281	0.100835328819227	-0.276871620572786	-0.237527188302751	0.0601175789552089	0.0438645815772122	0.0693948430172931	0.0409948907776728	0.0702290960122879	1	0.0171770850865946	9.18489819314082e-05	1	psesl	0.422567150450807	0.822191337386622
UKB_6152_8_diagnosed_by_doctor_Asthma	ENSG00000150764	Prostate	5.614e-05	11:111874414:C:T;rs35345409	0.000315569418612917	2.92252970276839e-10	1.79350641640997e-11	0.974619130372047	-0.177964553923137	0.48579921590839	0.345374217642824	-0.00230486261415277	0.048706974602573	0.0739188648792362	0.0489958063558048	0.0723711260713224	0.603053158969284	9.51575671221388e-07	8.82225806232062e-08	1	cpeqcm	0.97613799078065	0.999921079369833
UKB_6152_8_diagnosed_by_doctor_Asthma	ENSG00000257433	Brain_Nucleus_accumbens_basal_ganglia	0.0007266	12:48027016:A:G;rs116979172	0.00891085672756787	6.68080784597741e-06	4.54572835264969e-13	0.362878009956511	0.0919738118779807	-0.239644747722218	0.260724837701599	-0.0488468892045009	0.0348865767738589	0.0520685657414842	0.0340905386288967	0.0535847904373979	1	0.00681442400289696	2.0801252941725e-09	1	cddstf	0.393235670969743	0.806584028022102
UKB_6152_8_diagnosed_by_doctor_Asthma	ENSG00000257433	Brain_Nucleus_accumbens_basal_ganglia	0.0007266	12:48027016:A:G;rs116979172	0.0293852252947286	3.43248795210983e-05	4.51275367119339e-09	0.0170569930416222	0.0812956167160907	-0.232519891327446	-0.221016891795931	0.135891793211044	0.0371040532254271	0.055098181889765	0.0363461840920431	0.0565806642305919	1	0.0102608195972624	2.21711587865731e-05	1	EPMres_0	0.0267144568391106	0.519851553954684
UKB_6152_8_diagnosed_by_doctor_Asthma	ENSG00000257433	Brain_Nucleus_accumbens_basal_ganglia	0.0007266	12:48027016:A:G;rs116979172	0.0145168469436927	3.64495946455007e-05	3.90325743520282e-08	0.77717539034533	0.0902851348490482	-0.232813222334589	0.204167265652479	-0.0161137360941232	0.0366776756440195	0.0553584223619914	0.0359860004127338	0.0568763975806841	1	0.0132353033811815	0.000170806545364475	1	psesl	0.790312506016107	0.897409879643674
UKB_6152_8_diagnosed_by_doctor_Asthma	ENSG00000065361	Brain_Putamen_basal_ganglia	2.425e-12	12:56473808:T:C;rs7297175	4.10591512070778e-08	9.3389494694261e-11	1.99038275566637e-05	0.381652387093799	-0.561733253832611	0.538335886266735	-0.399619990128279	0.0668190935520468	0.0991810643215128	0.0795217846512661	0.0918603194864938	0.0762408029583556	0.000150974498988425	3.00620783420826e-07	0.0722508940306892	1	cddstf	0.411652691472636	0.810181557013915
UKB_6152_8_diagnosed_by_doctor_Asthma	ENSG00000157837	Skin_Sun_Exposed	8.788e-07	12:121264883:T:C;rs61523086	9.08912766470237e-05	4.85808855663189e-10	2.05161924491082e-05	0.984900617530743	-0.0383223632087139	0.0827933804460296	0.0429097674249014	-0.000249414070583629	0.0096304297281024	0.0127713034547058	0.00987989454413051	0.013165464167584	0.205505176498921	1.47637311236043e-06	0.0743301652431191	1	cddstf	0.985794735772575	0.925093893134762
UKB_6152_8_diagnosed_by_doctor_Asthma	ENSG00000111328	Liver	0.0009141	12:123755055:T:C;rs11057223	0.00430786728077361	3.1152221830365e-09	2.05045418485038e-11	0.706708585471586	-0.063062674723782	0.252725162715653	0.153190143611065	0.0174958142004882	0.0218864629227419	0.0411005799843298	0.0218013049505319	0.04644306354609	1	9.19925110650677e-06	1.00841336810941e-07	1	cpeqcm	0.723708200087701	0.994535661314709
UKB_6152_8_diagnosed_by_doctor_Asthma	ENSG00000102886	Skin_Not_Sun_Exposed	0.0002207	16:29934050:A:G;rs12932403	0.00321910505329747	1.12831335333536e-05	1.78267857598244e-05	0.917088244017265	0.0835736848789312	-0.150859335624812	0.117891912155199	0.00354318153142587	0.0280908157470539	0.0336530567088723	0.026938928428037	0.0340008011971247	1	0.00913035629283644	0.0695957716063546	1	psesl	0.92206345522412	0.910026258258835
UKB_6152_8_diagnosed_by_doctor_Asthma	ENSG00000099365	Brain_Cerebellar_Hemisphere	0.000283	16:31093954:C:T;rs750952	0.000325986471316466	1.01285391542019e-05	4.08052300844114e-08	0.00158580218110384	-0.270441603970532	0.292749498721595	-0.437658836409462	0.198316516641633	0.0741955755771197	0.0649451987598039	0.0772577670297852	0.0620912284804278	0.599163134279664	0.00846847369948137	0.000168648015938872	1	cddstf	0.00373251050813378	0.19352705995192
UKB_6152_8_diagnosed_by_doctor_Asthma	ENSG00000099365	Brain_Cerebellar_Hemisphere	0.000283	16:31093954:C:T;rs750952	0.00114740642244228	3.32874983088127e-05	1.02968287223338e-06	0.00062085158768468	-0.24928106890319	0.280412315155274	-0.401268704314016	0.235393995666936	0.0757661070974989	0.0663302881420245	0.0800676884274352	0.0678977641228249	1	0.0129868295486306	0.0042999556744466	1	psesl	0.00178815816211938	0.158246651116355
UKB_6152_8_diagnosed_by_doctor_Asthma	ENSG00000099365	Brain_Cerebellar_Hemisphere	0.000283	16:31093954:C:T;rs750952	0.00223681047005119	8.53874803224394e-05	5.90635824489836e-08	0.00881196580074725	-0.228576555981462	0.258533416203812	-0.420542478178656	0.168466767579381	0.0739931548388562	0.0647128819380268	0.0751918800119272	0.0638068920576595	1	0.0109376434657381	0.000284922721733897	1	PUNOCC_0	0.0152755644445395	0.434845568631516
UKB_6152_8_diagnosed_by_doctor_Asthma	ENSG00000103168	Kidney_Cortex	0.001178	16:84213965:G:A;rs2278043	7.94800174859699e-06	2.73386831578199e-09	2.07612821046933e-11	0.772197678925859	0.0974668051441189	-0.127799590928949	-0.158589984971726	0.00574231830346015	0.0213598681379632	0.020703660269617	0.02257648325463	0.0198134481868033	0.0234422607712066	7.66576675745271e-06	9.26160794690368e-08	1	cddstf	0.785626434507321	0.898132648409667
UKB_6152_8_diagnosed_by_doctor_Asthma	ENSG00000040633	Whole_Blood	0.0002391	17:6579404:T:C;rs624113	0.00654666864201191	3.79244437623949e-05	3.33766146150295e-14	0.239224563621832	0.0350981554221633	-0.0602946373379537	0.100266332752915	-0.0175118423143554	0.012798574724369	0.0143697674726634	0.012444236304299	0.0148433689885511	1	0.0142023956181172	1.54867491813737e-10	1	cddstf	0.269975283158109	0.7433305067503
UKB_6152_8_diagnosed_by_doctor_Asthma	ENSG00000040633	Whole_Blood	0.0002391	17:6579404:T:C;rs624113	0.00266182787941061	8.3574676005457e-06	3.06808517334233e-12	0.379706666022306	0.0397604055263649	-0.0666832920417296	0.0905607312341638	-0.0127274807828001	0.0131002624540551	0.0146504029661933	0.0123370880823887	0.0144628024892294	1	0.00786610888799586	1.44967024440425e-08	1	psesl	0.409744403683462	0.81703030711681
UKB_6152_8_diagnosed_by_doctor_Asthma	ENSG00000108578	Colon_Sigmoid	0.001204	17:28631389:C:CA	4.5989705415386e-05	1.76965215615528e-06	5.95757916483459e-06	0.578925124481601	0.0853182183075666	-0.0860992921682062	-0.100679100794991	-0.00994846672116419	0.0205640306949115	0.0175863436217048	0.0217527589149476	0.0179028772477357	0.113594572376003	0.00261377623464135	0.0223885825014484	1	cddstf	0.602211467502326	0.869150858803502
UKB_6152_8_diagnosed_by_doctor_Asthma	ENSG00000108578	Colon_Sigmoid	0.001204	17:28631389:C:CA	9.69550963904686e-06	2.59611864837383e-07	5.38403778428489e-07	0.462859706642284	0.0873230517895627	-0.0881665194252227	-0.111377675426746	-0.0133733540298334	0.0193292246764186	0.0166424832251072	0.021636367328738	0.0181878316875183	0.0284563207906025	0.000523377519512164	0.00226991032985451	1	psesl	0.490644584434058	0.843436828885056
UKB_6152_8_diagnosed_by_doctor_Asthma	ENSG00000073605	Colon_Transverse	4.805e-48	17:38051348:A:G;rs8067378	1.11161062056872e-19	4.03463390229559e-27	3.65264386345399e-09	0.379147101200342	0.251986663115701	-0.269599359783897	-0.149494737129457	0.0198851301068283	0.0254498489370389	0.0220910754502517	0.0244281214971886	0.0225698015023214	5.20567253612331e-16	1.85552813166574e-23	1.55712207899044e-05	1	cddstf	0.409196889806308	0.810181557013915
UKB_6152_8_diagnosed_by_doctor_Asthma	ENSG00000073605	Colon_Transverse	4.805e-48	17:38051348:A:G;rs8067378	8.54969841094003e-16	5.59507848010841e-22	1.15476939291611e-06	0.583919235198625	0.229520084001103	-0.246911631561643	-0.12050201718251	0.0132052591789598	0.0266483095487919	0.0232275335879931	0.0241619313643879	0.0240800375714974	3.89524259602428e-12	2.48141730592808e-18	0.00481769790724602	1	psesl	0.606975743056075	0.874914894947963
UKB_6152_8_diagnosed_by_doctor_Asthma	ENSG00000108352	Brain_Substantia_nigra	4.563e-14	17:38314945:G:C;rs76651695	0.0237977947223158	8.50458188533277e-07	2.17261705619867e-05	0.707733460716568	0.0698948019802859	-0.32603149897239	0.131414805235762	0.0242352767259978	0.0307305728144706	0.0645346380995305	0.0303528193706224	0.0645697252284609	1	0.0014338725058671	0.0786704636049538	1	cddstf	0.724669611439695	0.892762985799005
UKB_6152_8_diagnosed_by_doctor_Asthma	ENSG00000108352	Brain_Substantia_nigra	4.563e-14	17:38314945:G:C;rs76651695	0.0479871371024966	1.12662082463983e-05	2.52364442748462e-08	0.428328077438465	0.0596993258121946	-0.28364047246088	0.173879011096429	-0.0428291714292923	0.0300395324208395	0.0632684173506712	0.0302004488174136	0.0539843625504397	1	0.00913035629283644	0.000111040354809323	1	psesl	0.457162504411812	0.829431561686645
UKB_6152_8_diagnosed_by_doctor_Asthma	ENSG00000172057	Ovary	1.49e-46	17:38051348:A:G;rs8067378	4.5505061395107e-19	2.72754478506808e-26	2.64215184339999e-10	0.279614662240244	0.215505412225464	-0.230446866307401	-0.140473890293354	0.0213414158406316	0.0222088492883832	0.0192778105090798	0.0213172372877942	0.0196955715247597	2.1259964683794e-15	1.24621521229761e-22	1.15594143148749e-06	1	cddstf	0.310687921795955	0.76647674896821
UKB_6152_8_diagnosed_by_doctor_Asthma	ENSG00000172057	Ovary	1.49e-46	17:38051348:A:G;rs8067378	2.66176784978856e-16	1.66595237715058e-22	9.54065818706893e-06	0.135193694607264	0.213316101619543	-0.227589909609102	-0.106938614051714	0.0304407642196921	0.0242792112565849	0.0210841351261503	0.0236518611053694	0.02030963173265	1.22308232697784e-12	7.45846879250317e-19	0.0450700692757136	1	EYell_0	0.162146557717195	0.682817421299329
UKB_6152_8_diagnosed_by_doctor_Asthma	ENSG00000172057	Ovary	1.49e-46	17:38051348:A:G;rs8067378	4.79329588156661e-16	3.06566074235834e-22	6.68849090636925e-10	0.854711476952785	0.191574861841088	-0.205620922127067	-0.128317306211367	0.00364775839501958	0.0220227461334466	0.0191957420255074	0.019967948794553	0.019900269972096	2.19149487705225e-12	1.36329933212675e-18	3.04995185330438e-06	1	psesl	0.863365511930609	0.904737783364372
UKB_6152_8_diagnosed_by_doctor_Asthma	ENSG00000126351	Esophagus_Gastroesophageal_Junction	3.331e-16	17:38248354:C:T;rs3744805	5.28505210969061e-05	8.61612679801129e-09	7.4713834690461e-09	0.16867110418425	-0.0818363019857274	0.159766439532745	-0.124703988117503	-0.0423769876973419	0.0198886178451194	0.0268027164734009	0.0208276086928369	0.0306961424287386	0.128215364181094	2.25914844643856e-05	3.15516523897817e-05	1	cddstf	0.197448261478732	0.696538830975522
UKB_6152_8_diagnosed_by_doctor_Asthma	ENSG00000126351	Esophagus_Gastroesophageal_Junction	3.331e-16	17:38248354:C:T;rs3744805	3.43164402111019e-05	1.83279451466457e-09	3.01498094862548e-06	0.839183660193118	-0.0916775005733825	0.182575319940999	-0.107320642888498	0.00596353361658156	0.0217237003508233	0.0292332370737189	0.0224529395204657	0.0293550654368478	0.0906640350377311	5.52220987268434e-06	0.01410408087767	1	PUNOCC_0	0.848752147081787	0.934381731403439
UKB_6152_8_diagnosed_by_doctor_Asthma	ENSG00000073584	Pituitary	5.606e-05	17:38772965:C:T;rs9894823	3.25907177715181e-17	1.20924904158896e-26	8.32942413168481e-10	0.721827390674914	0.101138349229996	-0.128360817954975	-0.0728224217090133	0.00377544581884079	0.0111224389165877	0.0106430260253398	0.0114014328518362	0.0105925715047648	1.50732069693271e-13	5.55166234993491e-23	3.79321974956926e-06	1	psesl	0.738000438507364	0.889261186538766
UKB_6152_8_diagnosed_by_doctor_Asthma	ENSG00000108788	Spleen	0.0002862	17:40724276:C:T;rs679	0.0191897391671153	0.000539835380827434	3.78109495716186e-11	0.782859022761913	0.0281547195116962	-0.0492431454548996	0.0870314825005225	0.0036839679578004	0.0119436785128834	0.0140448075573656	0.0125701594193023	0.0133527659415392	1	0.0502046904169513	1.67767183249272e-07	1	cddstf	0.795695173210409	0.900177444952182
UKB_6152_8_diagnosed_by_doctor_Asthma	ENSG00000108788	Spleen	0.0002862	17:40724276:C:T;rs679	0.00272146930080514	1.10419675011105e-05	7.63574226258769e-09	0.0645054763493379	0.0361067634483958	-0.0624596939208543	0.0718442652732763	0.0251480546781296	0.0119237318307331	0.0139177703248949	0.012007302967976	0.0135425016397525	1	0.00899920351340505	3.4001960295303e-05	1	psesl	0.0844283789131435	0.601540787943044
UKB_6152_8_diagnosed_by_doctor_Asthma	ENSG00000141295	Brain_Cerebellar_Hemisphere	1.173e-05	17:45915395:T:C;rs6503875	9.66239930301196e-06	5.39509913243693e-13	1.45600550234219e-14	0.520670728568808	0.0946917104369225	-0.234458262441126	-0.171809766814938	0.0188874687199887	0.0209566601848794	0.0307658596086234	0.0209912878862709	0.0293634161901312	0.0279243339857046	1.97352726264543e-09	6.78061762440759e-11	1	cddstf	0.546440560861614	0.850517470648728
UKB_6152_8_diagnosed_by_doctor_Asthma	ENSG00000141295	Brain_Cerebellar_Hemisphere	1.173e-05	17:45915395:T:C;rs6503875	1.26927657685106e-05	1.49357172838834e-12	2.2383435115536e-06	0.515978320141536	0.10247819224357	-0.252389252958653	-0.121669453470353	0.020987752153889	0.0230000955678339	0.0338444022921512	0.0251128394811617	0.0322643698552278	0.037265960296347	5.47842109972842e-09	0.0106992819852262	1	EYell_0	0.541932298741163	0.840242129807457
UKB_6152_8_diagnosed_by_doctor_Asthma	ENSG00000141295	Brain_Cerebellar_Hemisphere	1.173e-05	17:45915395:T:C;rs6503875	2.72649113903006e-05	3.64230698912591e-12	6.08407490686785e-15	0.0476123166323613	0.0916435134944664	-0.235306845979495	-0.174915361329485	0.0666443390603873	0.0214346177980204	0.0321786185511759	0.0210289593019265	0.0334773021965021	0.0723590476778735	1.28791975135492e-08	2.94104180997992e-11	1	psesl	0.0647523716831196	0.551415011642603
UKB_6152_8_diagnosed_by_doctor_Asthma	ENSG00000198740	Minor_Salivary_Gland	1.295e-13	17:47461409:TA:T;rs76301901	0.0055399495627922	3.5378410783236e-05	1.18899228138984e-09	0.418938533860288	-0.0520879000791616	0.0994393162775737	0.120850691873876	-0.0179680293144088	0.0186131458630146	0.0236041636247754	0.0191114608742688	0.0221931958993977	1	0.0137270494703016	5.13287967875994e-06	1	cddstf	0.448045166258463	0.820066295927347
UKB_6152_8_diagnosed_by_doctor_Asthma	ENSG00000198740	Minor_Salivary_Gland	1.295e-13	17:47461409:TA:T;rs76301901	0.00342858392416354	9.25138929624048e-06	1.12363098747291e-08	0.063037901104655	-0.0566223103885592	0.10961655322345	0.118723312712944	-0.0435431231397038	0.0191613302375012	0.0242063844138605	0.0200849733032645	0.0233182010556069	1	0.008273850789027	4.98555069141731e-05	1	psesl	0.0827435694499406	0.598478339741946
UKB_6152_8_diagnosed_by_doctor_Asthma	ENSG00000180901	Colon_Sigmoid	0.001389	17:73171450:C:T;rs7218706	0.000462019039980767	9.38795558306623e-06	3.45845142143861e-06	0.216112166294205	-0.0521738593899779	0.0583166503609525	0.0692964121017488	-0.0169404188783087	0.0146991588416373	0.0128874896917714	0.0145900052732872	0.0136604363855537	0.809457358046304	0.00833650455776281	0.0141104817994695	1	psesl	0.24643585492893	0.758245129531481
UKB_6152_8_diagnosed_by_doctor_Asthma	ENSG00000132481	Thyroid	0.0006081	17:73874071:G:A;rs4600514	1.85423489217834e-05	2.60456348529511e-10	3.00058065730815e-10	0.893124609260963	-0.16194563257456	0.27746630544766	-0.245941375069115	0.00604816069435003	0.0370838916085351	0.0420901746941761	0.0374485405780023	0.0449710674375795	0.0506576972543123	8.09237874881189e-07	1.31125374724366e-06	1	cddstf	0.899515032246334	0.918319057951141
UKB_6152_8_diagnosed_by_doctor_Asthma	ENSG00000132481	Thyroid	0.0006081	17:73874071:G:A;rs4600514	0.000105601442946874	6.52138813577264e-09	8.55607955250439e-06	0.527541979856119	-0.154098057008288	0.266172460615181	-0.1762765395974	-0.0318109545525371	0.039099365995434	0.0442680679398328	0.0387738264127718	0.0502814068579015	0.236652833643944	1.78033896106593e-05	0.034147313494045	1	psesl	0.553037422860138	0.861003822389681
UKB_6152_8_diagnosed_by_doctor_Asthma	ENSG00000132481	Thyroid	0.0006081	17:73874071:G:A;rs4600514	0.000206152313253649	3.30599960455055e-08	2.15890024956328e-06	0.611451334760245	-0.14780195598884	0.253677011579076	-0.202343665244874	0.023120331552314	0.0392296961945701	0.0444610370304665	0.0416965787603342	0.0454542702041896	0.422199937543474	8.37409699832655e-05	0.01013387777145	1	PUNOCC_0	0.633231895528294	0.894521639901509
UKB_6152_8_diagnosed_by_doctor_Asthma	ENSG00000134759	Brain_Cerebellum	2.935e-05	18:33761117:T:C;rs583441	4.12138849182255e-06	4.30784238216534e-12	8.2949093108689e-29	0.971168827908239	-0.0482585970935731	0.0896942655790937	-0.12661217802489	0.000436560275399165	0.0102443681354865	0.0123120768865614	0.00996272773355597	0.0120666659962174	0.0126567840583871	1.50645248104322e-08	4.07114148977445e-25	1	cddstf	0.972893282281094	0.923701357404181
UKB_6152_8_diagnosed_by_doctor_Asthma	ENSG00000134759	Brain_Cerebellum	2.935e-05	18:33761117:T:C;rs583441	7.12932909999422e-05	3.00239634336158e-09	2.43090348284975e-18	0.740415856192867	-0.0464750954632863	0.0861233892340679	-0.10787526391232	-0.00457559590767147	0.0115025978854577	0.0139908582024009	0.0113957788568625	0.0137954158280465	0.168252166759864	8.54481999320706e-06	1.1891979838101e-14	1	psesl	0.755579450047594	0.890698375886058
UKB_6152_8_diagnosed_by_doctor_Asthma	ENSG00000134759	Brain_Cerebellum	2.935e-05	18:33761117:T:C;rs583441	0.000121240945309409	5.25970665243129e-09	2.95454499415059e-08	0.912455332586389	-0.0513449105831864	0.0954259268785329	-0.0772461903931955	-0.0016951058694536	0.0131456482154453	0.0157661050110378	0.0134874997819167	0.01540238950096	0.269423300630545	1.50532804392583e-05	0.000142940886817005	1	PUNOCC_0	0.917703665279843	0.939010852902267
UKB_6152_8_diagnosed_by_doctor_Asthma	ENSG00000064666	Colon_Transverse	6.255e-05	19:1038289:A:C;rs3087680	6.41893700838164e-05	2.30016030079608e-11	5.10835157936502e-13	0.835701964175447	0.0773339192414682	-0.230890771249059	0.140572151451458	-0.00790281876545967	0.0190169183982421	0.0329496454082434	0.0184249800693371	0.0380650829569906	0.152449753949064	7.71013732826846e-08	2.33604917724362e-09	1	cddstf	0.845463095861988	0.915965452695346
UKB_6152_8_diagnosed_by_doctor_Asthma	ENSG00000064666	Colon_Transverse	6.255e-05	19:1038289:A:C;rs3087680	8.19628371964867e-06	6.8097846537755e-14	2.41135374842877e-12	0.438390206852272	0.0860520037157828	-0.260839269034482	0.135331864235285	0.0272340837839093	0.018887310404505	0.0328236046813495	0.0183383064150134	0.0350877062784853	0.0243429626473565	2.59725186694997e-10	1.14129372913134e-08	1	psesl	0.466934737269917	0.833968634193323
UKB_6152_8_diagnosed_by_doctor_Asthma	ENSG00000172006	Brain_Nucleus_accumbens_basal_ganglia	0.0001004	19:2803623:A:G;rs941406	1.99406498371989e-05	6.78469094369895e-09	3.73162384481154e-13	0.857829788489998	-0.101267868828305	0.152104496083005	-0.177026912552975	0.00456442615965208	0.0232806978028709	0.0253280206569555	0.0230522642272793	0.0254534195614305	0.0540790423584835	1.80269238374081e-05	1.70945688330817e-09	1	cddstf	0.866299735826052	0.918319057951141
UKB_6152_8_diagnosed_by_doctor_Asthma	ENSG00000172006	Brain_Nucleus_accumbens_basal_ganglia	0.0001004	19:2803623:A:G;rs941406	2.66819783198684e-05	1.29418813600055e-08	8.03672401322922e-08	0.519457205487169	-0.106191372565136	0.158781437782025	-0.135167822029542	-0.0167668839401806	0.0248072370157073	0.026983284265052	0.0244318120640522	0.0259908951907179	0.0710007443091698	3.39336129259345e-05	0.000348793822174148	1	psesl	0.545276633974695	0.858396562202957
UKB_6152_8_diagnosed_by_doctor_Asthma	ENSG00000185800	Cells_Cultured_fibroblasts	2.017e-07	19:46306207:C:T;rs140777001	0.0057891008152195	2.71206941859096e-09	4.06310748182108e-06	0.22822941479145	-0.0612106278180661	0.282221943905192	-0.104538979254886	0.052988550221932	0.0219885384384511	0.0457094187717478	0.0221767154944487	0.0438672305043552	1	7.61277885798481e-06	0.0153991773561019	1	cddstf	0.258808254633739	0.736327778233289
UKB_6152_8_diagnosed_by_doctor_Asthma	ENSG00000104936	Artery_Coronary	3.392e-08	19:46305146:G:A;rs28693997	0.00320977814506755	2.4606381758294e-10	2.48644701264423e-11	0.200681544981781	-0.0899266122468163	0.415290393612848	-0.213097407102786	0.077359915131363	0.0302167965501621	0.0629027248689392	0.0304672675335965	0.0602943566726151	1	7.66734855588441e-07	1.10796078883427e-07	1	cddstf	0.230625215242944	0.721220430294583
UKB_6152_8_diagnosed_by_doctor_Asthma	ENSG00000104936	Artery_Coronary	3.392e-08	19:46305146:G:A;rs28693997	0.00401090648547061	7.90970321503173e-10	1.66250590289002e-05	0.304942690102719	-0.0930828623874904	0.426658956154491	-0.139938751636396	0.0781200578805536	0.0320471302344044	0.0667035866098323	0.0318574985821541	0.075990263360426	1	2.40613171801265e-06	0.0651702313932889	1	psesl	0.335993347522433	0.794973830830421
UKB_6152_8_diagnosed_by_doctor_Asthma	ENSG00000019186	Breast_Mammary_Tissue	0.001482	20:52773634:T:C;rs6097810	3.16132418751519e-10	3.96848762440278e-17	9.26177658935578e-06	0.21150529180062	0.673989398891285	-0.944939168618686	-0.465586086884622	0.129408418744734	0.10276872289687	0.104245155038823	0.102820193991133	0.103304890057504	1.28697507673743e-06	1.62747677476758e-13	0.0344167618060461	1	cddstf	0.241725141445363	0.73123990599752
UKB_6152_8_diagnosed_by_doctor_Asthma	ENSG00000167074	Adipose_Subcutaneous	1.184e-06	22:41779073:T:A;rs3788584	0.00436679959659118	4.28914041421917e-09	4.46097107485448e-17	0.0840482438700005	-0.0543575311833327	0.224414453407901	-0.174521351096994	0.064717450469487	0.0188943214388359	0.036848168335805	0.0192892841154824	0.0373084012277728	1	1.17350881733036e-05	2.11752977396912e-13	1	cddstf	0.106514476090653	0.583540837089051
UKB_6152_8_diagnosed_by_doctor_Asthma	ENSG00000167074	Adipose_Subcutaneous	1.184e-06	22:41779073:T:A;rs3788584	0.00582567096822805	1.12705385341481e-08	3.31045561070727e-13	0.0308154138776027	-0.0550376779014991	0.228701933454104	-0.15490865435918	0.0765586938257342	0.019786031712831	0.0386943105132863	0.0201222759036511	0.0352497193792579	1	2.97880333457534e-05	1.57710105294095e-09	1	psesl	0.0444016941357662	0.495630869699488
UKB_6152_8_diagnosed_by_doctor_Asthma	ENSG00000167077	Stomach	9.369e-06	22:42180584:T:C;rs6002482	1.01478057681093e-05	2.35816753130262e-09	2.11788744744144e-07	0.0382158296418655	0.129857941589535	-0.164574774253592	-0.149901783845665	0.0552651948665089	0.0288112086443994	0.0265454528114677	0.0280768461311816	0.0265226421412501	0.0302506089947338	7.03205557834441e-06	0.00102484573581691	1	EYell_0	0.0534875025401341	0.551395460446381
UKB_6152_8_diagnosed_by_doctor_Asthma	ENSG00000167077	Stomach	9.369e-06	22:42180584:T:C;rs6002482	4.18615374799753e-07	2.10107865509931e-11	6.58532737318715e-10	0.576588124156455	0.134706838496823	-0.167013504939972	-0.16554349014718	-0.0133595670085811	0.0259061120459379	0.023782412198387	0.0257498010668618	0.0238940246064843	0.00144422304305915	7.11635340482138e-08	3.00422634764798e-06	1	psesl	0.599978331319052	0.870495219694014
UKB_6152_9_diagnosed_by_doctor_Hayfever_allergic_rhinitis_or_eczema	ENSG00000176083	Thyroid	1.338e-05	1:26678875:G:A;rs11247928	0.00923676544826035	5.3425464946224e-06	3.06985685350187e-06	0.312812143503519	0.162547222493417	-0.470656321097488	-0.290950579735476	-0.102850216683976	0.0619509277904137	0.10115503286485	0.060921348650713	0.101690390645312	1	0.005914198969547	0.0116930847549886	1	cddstf	0.343797709066407	0.77916996491782
UKB_6152_9_diagnosed_by_doctor_Hayfever_allergic_rhinitis_or_eczema	ENSG00000130770	Heart_Left_Ventricle	0.002368	1:28568093:T:C;rs548177	0.00066996787037735	2.27210546904218e-05	4.30022928506912e-06	0.0321335502510732	0.083927756011971	-0.0886417246731417	-0.113634904156976	0.0466614104372435	0.0243596106386701	0.0205238939919361	0.0241709519305142	0.021653244034719	1	0.011652976147054	0.0162806680732717	1	cddstf	0.0460393480144173	0.4843136193197
UKB_6152_9_diagnosed_by_doctor_Hayfever_allergic_rhinitis_or_eczema	ENSG00000130770	Heart_Left_Ventricle	0.002368	1:28568093:T:C;rs548177	0.000183926655998763	4.86645396710658e-06	6.24393936486632e-06	0.24501230506222	0.0904053108595152	-0.0938359483804748	-0.109236003534932	0.0245773072792379	0.0238056218076739	0.0200773699966151	0.0236556403585834	0.0210905493982866	0.386245977597402	0.00600033774144242	0.029658711983115	1	EYell_0	0.275848180194441	0.743302699817124
UKB_6152_9_diagnosed_by_doctor_Hayfever_allergic_rhinitis_or_eczema	ENSG00000197056	Prostate	2.404e-05	1:35498017:AAT:A;rs142623916	0.0507921517959002	1.06707092915876e-05	1.18488694259421e-06	0.29415777793575	0.0264052789264858	-0.110747254582354	0.0664089848369769	-0.0279061697015774	0.0134528852363327	0.0246343396504876	0.0133303543720998	0.0265449638356251	1	0.0088460180027261	0.00578224827985976	1	ECNA_0	0.325246633653836	0.853544178936029
UKB_6152_9_diagnosed_by_doctor_Hayfever_allergic_rhinitis_or_eczema	ENSG00000092847	Thyroid	0.001806	1:36666683:AAG:A;rs141064401	0.0208120166915122	4.3819638920557e-05	9.85100786017213e-07	0.337381223614742	0.0283535926472669	-0.0844091650704671	0.06179877282502	0.0207910423741825	0.012188242081748	0.0202870860698607	0.0123080710915619	0.0216298316683652	1	0.0150203133736426	0.00384484836782518	1	cddstf	0.368117573449983	0.791136539368726
UKB_6152_9_diagnosed_by_doctor_Hayfever_allergic_rhinitis_or_eczema	ENSG00000092847	Thyroid	0.001806	1:36666683:AAG:A;rs141064401	0.0290146138474935	6.75306365232655e-05	7.0524909715136e-09	0.253340402486042	0.0269886173659543	-0.0854022668519337	0.0735843667812664	-0.0238337904916451	0.0122893193230538	0.021066470843296	0.0122677777741991	0.0208165487217652	1	0.0158632666651617	3.14541097329506e-05	1	psesl	0.284268815709259	0.771425824123918
UKB_6152_9_diagnosed_by_doctor_Hayfever_allergic_rhinitis_or_eczema	ENSG00000117461	Cells_Cultured_fibroblasts	0.0005407	1:46252144:C:T;rs7540578	0.000243199693867169	7.01866753589135e-09	8.28431459963962e-09	0.584220349397334	0.141593717596949	-0.276921312027075	0.239104634260396	-0.0250098912612867	0.0380245418435222	0.0461606534084012	0.0400633212506954	0.0456425637004864	0.486642587428206	1.99681091396109e-05	4.06759846842305e-05	1	cpeqcm	0.607266238141584	0.99022060978718
UKB_6152_9_diagnosed_by_doctor_Hayfever_allergic_rhinitis_or_eczema	ENSG00000117500	Cells_Cultured_fibroblasts	4.425e-05	1:93768407:G:T;rs626714	0.00010753306536156	1.36085984544348e-05	1.67829401539569e-10	0.0313407796356429	-0.106469664271738	0.0768716697717452	0.180221174003399	-0.0370797619660733	0.0270463284910978	0.0173158527601763	0.0270252838501633	0.0171264113693414	0.237540541383687	0.00963488770573981	7.36603243357168e-07	1	cddstf	0.0450535192889763	0.484089761381114
UKB_6152_9_diagnosed_by_doctor_Hayfever_allergic_rhinitis_or_eczema	ENSG00000117500	Cells_Cultured_fibroblasts	4.425e-05	1:93768407:G:T;rs626714	4.17107454348805e-05	7.1307136974584e-06	1.66767119709789e-06	0.0120525129110913	-0.127595298785186	0.0900807095866307	0.157610219639868	-0.0525569305675288	0.0305780292510623	0.0196351427324761	0.0321090094136679	0.0207793102467058	0.109532417511996	0.00727528608357037	0.0081298970858522	1	ECNA_0	0.0198934106247126	0.732155869654432
UKB_6152_9_diagnosed_by_doctor_Hayfever_allergic_rhinitis_or_eczema	ENSG00000117500	Cells_Cultured_fibroblasts	4.425e-05	1:93768407:G:T;rs626714	0.000116215856479981	1.88009363405369e-05	1.88933350581087e-05	0.201071511841869	-0.118154068972201	0.0842218018084743	0.12961069087388	-0.0246086965876464	0.030166681527982	0.0193003455910198	0.0297095691239266	0.0191967000982551	0.256720826964279	0.0111865571226195	0.0735895400513334	1	psesl	0.231026588519663	0.751458861320119
UKB_6152_9_diagnosed_by_doctor_Hayfever_allergic_rhinitis_or_eczema	ENSG00000117500	Cells_Cultured_fibroblasts	4.425e-05	1:93768407:G:T;rs626714	6.11257081048347e-05	7.35585928111182e-06	3.40112702051725e-07	0.00622270988003674	-0.124827105250356	0.0899599124899565	0.14770702376056	-0.0513275629533093	0.0306043252036162	0.0196389950418965	0.0281748321602691	0.0186003610221513	0.150797121894627	0.0074735530296096	0.00162811950472161	1	PUNOCC_0	0.0114359084054375	0.394531959543356
UKB_6152_9_diagnosed_by_doctor_Hayfever_allergic_rhinitis_or_eczema	ENSG00000117505	Thyroid	0.0001743	1:93818448:ATTTTT:A;rs66850500	0.000523776157205084	4.53080909485325e-05	2.54710047494626e-08	0.675342771605414	0.0572326608733539	-0.0535630122279734	0.0956456258040447	0.00535300565554498	0.0162843556868166	0.0128987860033216	0.0166174762430664	0.0127657550171401	0.87680128716131	0.0151782104677584	0.000106035792772013	1	cddstf	0.69398437416443	0.885614072295096
UKB_6152_9_diagnosed_by_doctor_Hayfever_allergic_rhinitis_or_eczema	ENSG00000117505	Thyroid	0.0001743	1:93818448:ATTTTT:A;rs66850500	0.00142910454649278	7.51304921529646e-05	5.05734117607043e-07	0.0716874263137558	0.0591493482876998	-0.0581976287711809	0.098657080760063	-0.026695160655884	0.0183401694726121	0.0144508809763718	0.019116983594774	0.0147579386527367	1	0.0166353160757372	0.00213318650806651	1	psesl	0.0926023166023166	0.612937196415282
UKB_6152_9_diagnosed_by_doctor_Hayfever_allergic_rhinitis_or_eczema	ENSG00000163374	Skin_Sun_Exposed	0.002703	1:155562583:T:C;rs6427278	0.000958388659869539	4.98005244020456e-05	2.19808199290828e-07	0.882385437453801	-0.0574686971448672	0.0585963760246798	0.096026146257912	-0.00227437816509357	0.0171922872522328	0.0141901602391623	0.0180112291915307	0.0153571433958479	1	0.0160357688574587	0.000881870495554803	1	cddstf	0.889416229050578	0.918319057951141
UKB_6152_9_diagnosed_by_doctor_Hayfever_allergic_rhinitis_or_eczema	ENSG00000163374	Skin_Sun_Exposed	0.002703	1:155562583:T:C;rs6427278	0.000253751912773223	8.54118312817872e-06	2.02342733633352e-05	0.73381356764901	-0.0657794841045507	0.0666319146633221	0.077867917991178	0.00503642425108804	0.0177188176202885	0.0146550884395688	0.0179154527390568	0.0147938101148366	0.496137286103857	0.00791454926998623	0.0787517919301006	1	psesl	0.749337832490187	0.890698375886058
UKB_6152_9_diagnosed_by_doctor_Hayfever_allergic_rhinitis_or_eczema	ENSG00000158793	Adipose_Visceral_Omentum	0.001396	1:161067637:G:C;rs78736195	0.0358039521167853	7.11896934160068e-06	4.38048432047538e-06	0.248412005209947	0.025810755131355	-0.11113400008355	0.0587736422432309	-0.0292336420600482	0.0122285574440562	0.0242222142306333	0.0125125247844593	0.0252679357833043	1	0.00706201758686788	0.0165647964191954	1	cddstf	0.279290409523097	0.752446191266043
UKB_6152_9_diagnosed_by_doctor_Hayfever_allergic_rhinitis_or_eczema	ENSG00000158793	Adipose_Visceral_Omentum	0.001396	1:161067637:G:C;rs78736195	0.0310267004033974	2.16507126521314e-06	8.98790363712011e-10	0.0232158300349599	0.025657060755203	-0.112748148384794	0.0791348113886003	-0.0543306670933232	0.0118282424972473	0.0232367678100216	0.0124161179591807	0.0237866378965333	1	0.00314584854835469	4.08949615488965e-06	1	psesl	0.0347857731098728	0.462424689281698
UKB_6152_9_diagnosed_by_doctor_Hayfever_allergic_rhinitis_or_eczema	ENSG00000158869	Heart_Left_Ventricle	1.205e-09	1:161159147:C:T;rs4233366	9.15832692640437e-10	7.71836709912502e-15	9.70815679660587e-16	0.483362233830745	-0.186952686501951	0.253662942228487	0.253606711281735	0.0205467943500332	0.029348004559973	0.0306294158095596	0.0295097954498871	0.0292704184923504	3.67523659556607e-06	2.99935745471998e-11	4.5715710355217e-12	1	cddstf	0.510503149766308	0.843550405926316
UKB_6152_9_diagnosed_by_doctor_Hayfever_allergic_rhinitis_or_eczema	ENSG00000158869	Heart_Left_Ventricle	1.205e-09	1:161159147:C:T;rs4233366	7.01787016516193e-09	1.46301909426008e-13	4.25731422761862e-06	0.620874067096701	-0.217462137044186	0.296291788441741	-0.172051520008708	0.0180017728884589	0.0362491383757351	0.0378542795197504	0.0365792215913584	0.0363499134066671	2.76644441910683e-05	5.61945634105296e-10	0.0206777752035436	1	EPMres_0	0.642210269628552	0.867831103221319
UKB_6152_9_diagnosed_by_doctor_Hayfever_allergic_rhinitis_or_eczema	ENSG00000158869	Heart_Left_Ventricle	1.205e-09	1:161159147:C:T;rs4233366	1.00626307549837e-06	3.61260951625871e-10	1.74684480726996e-08	0.601718761062726	-0.176040703465608	0.242774637194123	0.204095530357533	-0.0193577114235338	0.0350923753047636	0.0371504063032936	0.0350218143677982	0.0370409278802203	0.00340720677363748	1.15711882805766e-06	8.47045047045203e-05	1	PUNOCC_0	0.623971251029423	0.894521639901509
UKB_6152_9_diagnosed_by_doctor_Hayfever_allergic_rhinitis_or_eczema	ENSG00000158769	Brain_Cortex	0.001912	1:161478169:G:A;rs60574804	0.0159779656986281	0.00152176950128571	2.70855995998703e-17	0.933953245139562	0.0574749827519708	-0.0862179116387139	0.209555253407991	-0.00224143744983	0.0236900458711924	0.0268898977927959	0.0229775330645728	0.027019401831332	1	0.0838376517696613	1.28819111696983e-13	1	cddstf	0.937892469438176	0.92136093449665
UKB_6152_9_diagnosed_by_doctor_Hayfever_allergic_rhinitis_or_eczema	ENSG00000158769	Brain_Cortex	0.001912	1:161478169:G:A;rs60574804	0.00292097294283269	0.000154407834499725	6.51688703771273e-10	0.306197250597589	0.0769968072258246	-0.110456190515793	0.160936940157933	0.0331011553273433	0.0256152534056732	0.0287395171758665	0.0250260480367506	0.0322825235333061	1	0.0224649145063819	2.97365555530832e-06	1	psesl	0.337246794083359	0.796083672495088
UKB_6152_9_diagnosed_by_doctor_Hayfever_allergic_rhinitis_or_eczema	ENSG00000117586	Brain_Nucleus_accumbens_basal_ganglia	8.982e-08	1:172648956:T:C;rs17279525	0.0290363908961087	4.19641748565088e-06	2.0093610148234e-05	0.0948651574877052	-0.0708545447623617	0.357547737873308	-0.139067878274944	0.136074569153242	0.0322681687997624	0.0759651306097875	0.0319838981231787	0.081155905166846	1	0.00541836621478554	0.0941787507647727	1	EYell_0	0.11849408015059	0.643982011889863
UKB_6152_9_diagnosed_by_doctor_Hayfever_allergic_rhinitis_or_eczema	ENSG00000198700	Pituitary	0.001373	1:201243688:T:C;rs10920164	0.00449399802669427	1.94582997048997e-05	1.00402626223213e-13	0.221729140883876	-0.0305762808210077	0.0506459317376529	-0.0853844000681734	0.0131836181580958	0.0106628835471012	0.0116276569186939	0.010827144170767	0.0107618338005655	1	0.0111095229276666	4.62755704262789e-10	1	cddstf	0.252190429844169	0.732933290804804
UKB_6152_9_diagnosed_by_doctor_Hayfever_allergic_rhinitis_or_eczema	ENSG00000198700	Pituitary	0.001373	1:201243688:T:C;rs10920164	0.0119848037560468	0.000177742979765041	8.64142251744675e-09	0.51179605880294	-0.0286858512608507	0.0475119691323054	-0.0684439256345862	0.00770609349791787	0.0113323672027737	0.0124814220599191	0.0114833366092306	0.0117293097451785	1	0.0234620733289854	3.84284059350857e-05	1	psesl	0.537903998973251	0.857398728669158
UKB_6152_9_diagnosed_by_doctor_Hayfever_allergic_rhinitis_or_eczema	ENSG00000143502	Heart_Atrial_Appendage	0.0006759	1:223692744:G:A;rs12760595	1.81743366643231e-05	2.68141214456514e-14	2.03886936964327e-07	0.819405636259745	0.19551109467813	-0.581460787824013	-0.245021116168049	-0.0167438701045852	0.0447217234723088	0.0718649338016039	0.0458268617935952	0.073260408357481	0.0497291822304585	1.02564014529616e-10	0.000820644921281414	1	cddstf	0.830101551888256	0.911268088454188
UKB_6152_9_diagnosed_by_doctor_Hayfever_allergic_rhinitis_or_eczema	ENSG00000143502	Heart_Atrial_Appendage	0.0006759	1:223692744:G:A;rs12760595	2.37304214984449e-05	4.79145624357397e-14	3.79704332538101e-08	0.216507943297709	0.195011207684967	-0.585712007211029	-0.259890125004702	0.0968660125773854	0.0452606978871621	0.0732020779822528	0.0457645044606276	0.0781784753427137	0.0639297555168106	1.83284201801075e-10	0.000166310497651688	1	psesl	0.24684081113167	0.758245129531481
UKB_6152_9_diagnosed_by_doctor_Hayfever_allergic_rhinitis_or_eczema	ENSG00000035115	Liver	0.000252	2:249092:A:C;rs17713729	3.39046698391534e-15	3.42371259967666e-30	1.40407088523376e-10	0.0988881480219323	0.192774464814479	-0.410017361740733	-0.154290516662179	-0.049826783935599	0.0229320627017389	0.0312521204246309	0.0230302432378718	0.0300793598471574	1.53113488993617e-11	1.60092801160881e-26	6.16527525706144e-07	1	cddstf	0.122916811944513	0.617711628461225
UKB_6152_9_diagnosed_by_doctor_Hayfever_allergic_rhinitis_or_eczema	ENSG00000035115	Liver	0.000252	2:249092:A:C;rs17713729	4.71063370932751e-14	5.41599126733176e-28	2.7433866980305e-09	0.082156720617334	0.188715359577343	-0.399792531469965	-0.14104459007154	-0.0561065273805177	0.0235778069951629	0.032072168002938	0.0228517109841609	0.0321451512834716	2.09576093727981e-10	2.50706235764787e-24	1.23507269145333e-05	1	psesl	0.104402827837731	0.647001281372704
UKB_6152_9_diagnosed_by_doctor_Hayfever_allergic_rhinitis_or_eczema	ENSG00000115216	Cells_EBV-transformed_lymphocytes	2.975e-05	2:27681397:G:A;rs704792	0.00215391276833469	6.60240457540565e-12	6.98371713000131e-22	0.0356566432192334	0.0212369095142086	-0.0978321031442987	0.0730622671629336	-0.0267155210350336	0.00684885016455832	0.0135597071683067	0.00689268257260276	0.0126470359354824	1	2.2850922235479e-08	3.38989629490263e-18	1	cddstf	0.0503713301746543	0.495638987990836
UKB_6152_9_diagnosed_by_doctor_Hayfever_allergic_rhinitis_or_eczema	ENSG00000115216	Cells_EBV-transformed_lymphocytes	2.975e-05	2:27681397:G:A;rs704792	0.0031316610236175	3.80431699011239e-09	4.43779633342033e-10	0.0435851896111646	0.0230372134055269	-0.0994935698575726	0.0507726763999241	-0.0279393576610714	0.00772058256676208	0.0162775737775807	0.00781271292269537	0.013773600498588	1	1.07015436931861e-05	2.03251072070651e-06	1	psesl	0.0599568658488326	0.540339522129714
UKB_6152_9_diagnosed_by_doctor_Hayfever_allergic_rhinitis_or_eczema	ENSG00000171055	Whole_Blood	0.002465	2:36756909:A:G;rs3770822	1.25261755766645e-06	5.11799176466909e-10	9.80570878491192e-12	0.825166252293369	-0.0950729655613328	0.115597506779962	0.135801170472394	0.0039288461692947	0.019129606202313	0.0178568593939548	0.0189943564592034	0.0177663429070201	0.0040885437082233	1.55228690222414e-06	4.39491867739752e-08	1	cddstf	0.835528486935689	0.912861381679556
UKB_6152_9_diagnosed_by_doctor_Hayfever_allergic_rhinitis_or_eczema	ENSG00000171055	Whole_Blood	0.002465	2:36756909:A:G;rs3770822	8.27995256057535e-05	2.47196653896134e-07	2.03584895330535e-07	0.271085843195835	-0.0859332354613187	0.106114920577846	0.119995197821319	-0.0214108113721751	0.0214680462039113	0.0199928592138499	0.02244171984803	0.0194108320742727	0.191825277109721	0.000502303600716943	0.000872972031177332	1	psesl	0.30212993721858	0.774342647903844
UKB_6152_9_diagnosed_by_doctor_Hayfever_allergic_rhinitis_or_eczema	ENSG00000171055	Whole_Blood	0.002465	2:36756909:A:G;rs3770822	3.78806992854288e-05	9.6995922647795e-08	1.9660923184985e-06	0.351850856796624	-0.091366870795095	0.112287382014463	0.107006380861777	-0.0181856140593267	0.0217736278761285	0.0204333825253215	0.0219588017035761	0.0194964041551711	0.0989759983643882	0.000224836548697589	0.00923866780462447	1	PUNOCC_0	0.38237336228195	0.856935151810373
UKB_6152_9_diagnosed_by_doctor_Hayfever_allergic_rhinitis_or_eczema	ENSG00000173209	Whole_Blood	4.058e-06	2:61709192:T:C;rs113655904	0.00123805101105608	1.34374640311774e-06	5.68760772642257e-06	0.263221216845305	-0.0450219545040566	0.0888835742436607	0.060083758096493	-0.0205135380711619	0.0137777112324231	0.0179383770512168	0.012952519805575	0.0182933519211941	1	0.0022803376460908	0.0275848974731495	1	EPMres_0	0.294222836607878	0.778742011581063
UKB_6152_9_diagnosed_by_doctor_Hayfever_allergic_rhinitis_or_eczema	ENSG00000115282	Artery_Aorta	0.0001866	2:74710099:T:C;rs17009971	0.00236376580522204	1.68637238723907e-10	2.98034131578601e-20	0.138897190844339	0.0290711511581631	-0.146396144092611	-0.0975077239499695	0.0337333770408583	0.00946302186454425	0.0219557496952125	0.00966906400430907	0.0227206007833966	1	5.32725037128824e-07	1.43890878726149e-16	1	cddstf	0.16609318816244	0.662997220237584
UKB_6152_9_diagnosed_by_doctor_Hayfever_allergic_rhinitis_or_eczema	ENSG00000115282	Artery_Aorta	0.0001866	2:74710099:T:C;rs17009971	0.0069764291112382	2.02344662952716e-08	1.54880236737174e-05	0.173225959231948	0.0301616596387616	-0.157620968147526	0.0482774622408895	-0.0425357667266624	0.0110857753428803	0.0271774155104791	0.010949187956195	0.0311421615701906	1	5.41676662724422e-05	0.0746367860836442	1	EPMres_0	0.202189809516679	0.73244568637797
UKB_6152_9_diagnosed_by_doctor_Hayfever_allergic_rhinitis_or_eczema	ENSG00000115282	Artery_Aorta	0.0001866	2:74710099:T:C;rs17009971	0.00673599330382142	8.41885647249868e-09	5.94103875512979e-07	0.224320574851585	0.0298271003128682	-0.151426474087873	-0.0559503396554758	0.0356601981852639	0.0109149553706664	0.0253851545464049	0.0109124163796351	0.0292735099288559	1	2.2621467341604e-05	0.00250117731590964	1	psesl	0.254834907325212	0.758822920009399
UKB_6152_9_diagnosed_by_doctor_Hayfever_allergic_rhinitis_or_eczema	ENSG00000075884	Whole_Blood	3.453e-07	2:143813298:T:C;rs79874456	0.0432404942423728	6.3743348898632e-06	6.84535419651241e-20	0.963544136100579	-0.0268376661419074	0.125006357636991	0.127655597693641	0.00139412050818979	0.0132085680441673	0.0270981624447033	0.0128053376287896	0.0304706208302891	1	0.00658120745161011	3.29809165187968e-16	1	cddstf	0.965723558540733	0.923701357404181
UKB_6152_9_diagnosed_by_doctor_Hayfever_allergic_rhinitis_or_eczema	ENSG00000075884	Whole_Blood	3.453e-07	2:143813298:T:C;rs79874456	0.0384639113884171	2.73452175238981e-06	4.74389253543308e-06	0.204321530382511	-0.0317787689237574	0.147459809998529	0.0728269659676095	-0.0368085739614001	0.0152708733719332	0.0307129934663683	0.0155632622845932	0.0289216638373663	1	0.00373809123551687	0.0192507159087874	1	psesl	0.234351073273511	0.753277589951214
UKB_6152_9_diagnosed_by_doctor_Hayfever_allergic_rhinitis_or_eczema	ENSG00000198586	Artery_Tibial	0.0004575	2:171902150:A:T;rs6750849	7.99706172760336e-05	2.0400920638669e-07	1.86379563942405e-05	0.257229941527723	-0.0576537716403354	0.0842011860757644	0.0603777702623117	-0.0190611628392624	0.0143717858034833	0.0157486979650799	0.0138297262208598	0.0167852882307922	0.192169393314309	0.000450248318495425	0.090356812599278	1	cpeqcm	0.288196611728468	0.98506781271123
UKB_6152_9_diagnosed_by_doctor_Hayfever_allergic_rhinitis_or_eczema	ENSG00000231621	Small_Intestine_Terminal_Ileum	4.999e-10	2:198168843:G:A;rs2195508	4.47104633210087e-26	8.29663773770638e-32	2.01671064302938e-08	0.0317155158168858	-0.782724934078757	0.646863355085543	-0.381935235770707	0.103220794006975	0.0658353270296031	0.0475748863647946	0.0658470479615438	0.0477818714871527	2.145208030142e-22	3.91103502955479e-28	8.42783377721978e-05	1	cddstf	0.0455197167884148	0.4843136193197
UKB_6152_9_diagnosed_by_doctor_Hayfever_allergic_rhinitis_or_eczema	ENSG00000231621	Small_Intestine_Terminal_Ileum	4.999e-10	2:198168843:G:A;rs2195508	8.79742596937899e-26	3.58017645144503e-31	1.39613121597226e-07	0.0430715852904112	-0.793550606167709	0.653136283054265	-0.357876949392753	0.100953772747756	0.06724917868536	0.0487068714799916	0.0659948588189038	0.0496454381279192	4.22364420789885e-22	1.68339896746945e-27	0.000601453327840848	1	psesl	0.0593410089947486	0.540339522129714
UKB_6152_9_diagnosed_by_doctor_Hayfever_allergic_rhinitis_or_eczema	ENSG00000231621	Small_Intestine_Terminal_Ileum	4.999e-10	2:198168843:G:A;rs2195508	9.59485552377658e-24	2.39265675515529e-29	8.56340740376839e-08	0.00679847302625151	-0.760658684732226	0.632967046200992	-0.388745980394912	0.133285988416271	0.0680493006573189	0.0491846185511039	0.0704259004494553	0.0488308356110725	4.58250299815569e-20	1.12000262708819e-25	0.000412156798343373	1	PUNOCC_0	0.0123042813292121	0.405009964322617
UKB_6152_9_diagnosed_by_doctor_Hayfever_allergic_rhinitis_or_eczema	ENSG00000233806	Adrenal_Gland	1.319e-06	2:242919470:G:GA;rs35833231	5.61431259981081e-12	5.36668405764902e-15	1.33217541657105e-05	0.651945847116119	0.400748345850038	-0.334089029666072	-0.248032794946632	0.0182228289051638	0.0553397851938416	0.0400737054364959	0.0558087961743207	0.0403507592694366	2.39618861759925e-08	2.09730012972924e-11	0.0489174812964889	1	cddstf	0.671770874554808	0.882039585923395
UKB_6152_9_diagnosed_by_doctor_Hayfever_allergic_rhinitis_or_eczema	ENSG00000114650	Brain_Cerebellum	0.0006388	3:47515754:C:CA;rs11378555	0.00253505423440226	1.26558345876109e-05	5.70256443333519e-06	0.138799573965332	0.0608712083083548	-0.100007984568053	0.0966596085832237	-0.031206277122987	0.0199556253227922	0.0224422824923096	0.0208399887976336	0.0210132936385199	1	0.0096626346496891	0.0230554680039742	1	psesl	0.165987967785752	0.698193273819286
UKB_6152_9_diagnosed_by_doctor_Hayfever_allergic_rhinitis_or_eczema	ENSG00000068745	Adipose_Subcutaneous	0.001876	3:48771753:C:T;rs200470784	0.00751570311549732	7.23153117844249e-08	6.65855415831112e-06	0.172062654547739	-0.025683284149883	0.111646444393714	-0.0450738446788106	0.0277647792126948	0.00952893388066901	0.0201047633581498	0.00979176811845426	0.0202725130152036	1	0.000176449360753997	0.0323938659801836	1	cpeqcm	0.200981646862533	0.98506781271123
UKB_6152_9_diagnosed_by_doctor_Hayfever_allergic_rhinitis_or_eczema	ENSG00000068028	Nerve_Tibial	3.401e-06	3:50350372:C:G;rs370234933	0.00216411415158921	3.71286685092894e-08	1.02635190514107e-14	0.0642689209364892	0.043548652629302	-0.136306624286567	-0.112895611456062	-0.047906003112101	0.0140509229769902	0.0239841595353443	0.0137038202912829	0.0257748843994138	1	9.49751340467623e-05	5.0506777251992e-11	1	EYell_0	0.0841549642242163	0.598351299105677
UKB_6152_9_diagnosed_by_doctor_Hayfever_allergic_rhinitis_or_eczema	ENSG00000180376	Pituitary	0.0004083	3:56718804:A:T;rs873840	5.81971453768924e-08	5.48767814155426e-15	3.53764170891207e-12	0.148380409639281	-0.096887998594487	0.158672673327131	-0.122482360572212	0.0313847317298724	0.0173143712513481	0.0190403771134112	0.0167387695545464	0.0216474984498259	0.00021218679204415	2.1434870820911e-11	1.5972452315738e-08	1	cddstf	0.176144012235425	0.67402270241244
UKB_6152_9_diagnosed_by_doctor_Hayfever_allergic_rhinitis_or_eczema	ENSG00000180376	Pituitary	0.0004083	3:56718804:A:T;rs873840	5.99484457124002e-09	1.46896350589858e-16	1.14475201976629e-12	0.160893484696552	-0.102555637032416	0.16556566681398	-0.127565308951268	0.0250583171066895	0.0170121671069487	0.0186585616049052	0.0170082005746348	0.0178186830276345	2.330196084841e-05	5.9904331770544e-13	5.43070358177128e-09	1	psesl	0.18930481609429	0.717317744790247
UKB_6152_9_diagnosed_by_doctor_Hayfever_allergic_rhinitis_or_eczema	ENSG00000180376	Pituitary	0.0004083	3:56718804:A:T;rs873840	1.03276167309247e-07	9.44228148310116e-15	1.33827001941213e-09	0.0268576775529487	-0.0990527839871835	0.163605140998907	-0.111548259290958	0.0453769690705187	0.0180659183624232	0.0198285781774022	0.0176998504680589	0.0203769701702678	0.000379737383817109	3.73158964212158e-11	6.53744904482827e-06	1	PUNOCC_0	0.0394309778714211	0.559178257660012
UKB_6152_9_diagnosed_by_doctor_Hayfever_allergic_rhinitis_or_eczema	ENSG00000173226	Uterus	4.937e-05	3:121483058:C:G;rs74350857	5.43466820703745e-12	8.22618273837782e-14	2.10308507185391e-05	0.671076069707453	-0.171501501624154	0.121667012741876	-0.0943253116867532	0.0061190346256806	0.023665364675414	0.0153673176359235	0.0217475773493155	0.0143916531281106	2.3216902580464e-08	3.10209351064228e-10	0.0761737413025487	1	cddstf	0.689945871078835	0.885095845575403
UKB_6152_9_diagnosed_by_doctor_Hayfever_allergic_rhinitis_or_eczema	ENSG00000174007	Skin_Not_Sun_Exposed	2.303e-06	3:196435994:C:T;rs6809954	0.000691072740714789	3.77976667210261e-07	5.40210449308061e-14	0.962485635202193	0.11635181950663	-0.205900132725921	0.295304728176296	0.00174555971034844	0.0338569902083582	0.0394381093345112	0.036993120042122	0.0370746044782106	1	0.000715717789923117	2.49901353849909e-10	1	cddstf	0.964728606723067	0.923701357404181
UKB_6152_9_diagnosed_by_doctor_Hayfever_allergic_rhinitis_or_eczema	ENSG00000174007	Skin_Not_Sun_Exposed	2.303e-06	3:196435994:C:T;rs6809954	0.000281447329141888	5.41088746003852e-08	4.15988324663871e-13	0.951794015140503	0.129939584004372	-0.230159897211375	0.273627277924164	-0.00236338091447915	0.035265171375739	0.0410264194013376	0.0357117090635937	0.0390541488549084	0.541786108598135	0.000127715724478311	1.98010442540003e-09	1	psesl	0.95466833869881	0.912679932327617
UKB_6152_9_diagnosed_by_doctor_Hayfever_allergic_rhinitis_or_eczema	ENSG00000174130	Pituitary	1.11e-16	4:38854913:A:G;rs149640501	0.00292153011834344	1.19205205292893e-10	8.2516068975328e-33	0.799503246558409	0.0765937478507066	-0.375169161966129	0.350342225223411	-0.0146655703994861	0.0254816737516076	0.0557647653147281	0.0252197717270564	0.0576785435146502	1	3.81337451731966e-07	4.05648995082712e-29	1	cddstf	0.811379651119263	0.906219575676907
UKB_6152_9_diagnosed_by_doctor_Hayfever_allergic_rhinitis_or_eczema	ENSG00000174130	Pituitary	1.11e-16	4:38854913:A:G;rs149640501	0.0216215437665221	7.46855319422397e-07	7.30115603819221e-07	0.700364565666313	0.0774436243182659	-0.38613522968776	0.16945207669815	-0.0283026229399345	0.033501718741588	0.0760204597617276	0.0333297058398872	0.0734606566840685	1	0.00140483485583353	0.00351331628557809	1	EYell_0	0.717707119862245	0.879790445458982
UKB_6152_9_diagnosed_by_doctor_Hayfever_allergic_rhinitis_or_eczema	ENSG00000174130	Pituitary	1.11e-16	4:38854913:A:G;rs149640501	0.0201275661961988	1.10409561574605e-07	1.0126624180211e-24	0.17793527299021	0.0656574865606297	-0.348025898905466	0.323199295124608	-0.086915044270642	0.0280694188551665	0.0636292461054343	0.0281595875699385	0.0643343951240306	1	0.0002443363597646	4.9812864342458e-21	1	psesl	0.20709325233425	0.732241522702696
UKB_6152_9_diagnosed_by_doctor_Hayfever_allergic_rhinitis_or_eczema	ENSG00000174130	Pituitary	1.11e-16	4:38854913:A:G;rs149640501	0.013774409536614	1.56502460380619e-08	2.11443729329213e-06	0.135483596596622	0.0837714500020995	-0.424490483071823	0.16446457153757	-0.119975176590233	0.0337674957101954	0.0725808781126732	0.0338593780724302	0.0801053664583907	1	4.18800583978537e-05	0.00992728309200657	1	PUNOCC_0	0.16245588722874	0.771412750836934
UKB_6152_9_diagnosed_by_doctor_Hayfever_allergic_rhinitis_or_eczema	ENSG00000033178	Brain_Spinal_cord_cervical_c-1	0.00199	4:68585713:T:C;rs12108426	0.00235491225007049	4.58648694544693e-07	2.62561874816535e-09	0.710617257645245	0.0381458805487392	-0.0956136519337387	0.0774120689962366	0.00723185943058952	0.0124122592041971	0.0184548676288055	0.0125258795393099	0.0194690167474795	1	0.000847582787518592	1.12192689109105e-05	1	cddstf	0.727391234130846	0.893935942424474
UKB_6152_9_diagnosed_by_doctor_Hayfever_allergic_rhinitis_or_eczema	ENSG00000033178	Brain_Spinal_cord_cervical_c-1	0.00199	4:68585713:T:C;rs12108426	0.0014210152941444	4.47078354926945e-08	1.49017302681656e-05	0.789079044521852	0.0425553779106192	-0.108401940385823	0.0576929171005387	-0.00568535088959897	0.0131880259176668	0.0191957084718277	0.013057898528974	0.0212300739867669	1	0.000112037835744692	0.0718263398925582	1	ECNA_0	0.801557588851218	0.897279127941149
UKB_6152_9_diagnosed_by_doctor_Hayfever_allergic_rhinitis_or_eczema	ENSG00000033178	Brain_Spinal_cord_cervical_c-1	0.00199	4:68585713:T:C;rs12108426	0.00113410485974405	2.27263437933933e-08	5.01362965531492e-06	0.0291873583020287	0.0436500119547425	-0.111514584448655	-0.0635572815272982	0.0441230563935535	0.0132531222379597	0.0193013900296072	0.0136182850836364	0.020113296313121	1	6.04748008342195e-05	0.0243411719765539	1	EPMres_0	0.0423674905613964	0.571156984103795
UKB_6152_9_diagnosed_by_doctor_Hayfever_allergic_rhinitis_or_eczema	ENSG00000033178	Brain_Spinal_cord_cervical_c-1	0.00199	4:68585713:T:C;rs12108426	0.00230789888590824	2.87825652760511e-07	5.23743670912351e-06	0.951210667470458	0.0401298734207938	-0.101663709530168	0.060802087322616	0.00125441110130574	0.0130313462619715	0.0192666855561829	0.0130552897569308	0.0204806124731584	1	0.000572485223340656	0.0212116186719502	1	psesl	0.954120279361277	0.912679932327617
UKB_6152_9_diagnosed_by_doctor_Hayfever_allergic_rhinitis_or_eczema	ENSG00000248049	Brain_Cerebellum	0.0004932	4:68594552:A:G;rs10213333	1.81261332931556e-07	1.09309452495571e-22	9.9350464131444e-24	0.94051063290731	0.0641989397170567	-0.265168786137728	-0.130743345255042	0.00210606172984997	0.0119542158134147	0.0244366092100509	0.0117013084564771	0.028192060305192	0.000637496107920282	4.862084447003e-19	4.84631564033184e-20	1	cddstf	0.944065059519353	0.92136093449665
UKB_6152_9_diagnosed_by_doctor_Hayfever_allergic_rhinitis_or_eczema	ENSG00000248049	Brain_Cerebellum	0.0004932	4:68594552:A:G;rs10213333	3.20753816137896e-06	9.92429166067983e-19	3.8824716946899e-15	0.648302373545454	0.062781780817487	-0.260063663423439	-0.108943661080415	0.0123089814152474	0.0131723292733043	0.0271084381927373	0.0129913453611648	0.0269531841483774	0.0101005376701824	4.20988452246039e-15	1.87795155872151e-11	1	psesl	0.668308099551867	0.88332791902558
UKB_6152_9_diagnosed_by_doctor_Hayfever_allergic_rhinitis_or_eczema	ENSG00000248049	Brain_Cerebellum	0.0004932	4:68594552:A:G;rs10213333	4.71592702292071e-06	2.5475627578532e-18	6.10841952775342e-11	0.571365115166702	0.0647901266403634	-0.267534827725428	-0.0916888857935989	0.0187754820331397	0.0138418696433944	0.0282819205535842	0.0134004106477956	0.0331254394950069	0.0147844312168564	1.08042136560554e-14	2.99862314617415e-07	1	PUNOCC_0	0.594989294003144	0.893212524527985
UKB_6152_9_diagnosed_by_doctor_Hayfever_allergic_rhinitis_or_eczema	ENSG00000112977	Brain_Anterior_cingulate_cortex_BA24	0.001231	5:10759189:C:T;rs9763023	0.00104537843975474	1.67232425960218e-07	6.55083863941551e-07	0.00297793671328451	0.043725857350073	-0.101549361369665	0.0733064871130125	-0.0610039345945993	0.0131807046961481	0.0188521847471667	0.0143546183685873	0.0203359934530744	1	0.000354198278183742	0.00275462764787422	1	psesl	0.00622116814083573	0.289466946411434
UKB_6152_9_diagnosed_by_doctor_Hayfever_allergic_rhinitis_or_eczema	ENSG00000152495	Breast_Mammary_Tissue	1.11e-16	5:111328292:TAAAAAAAAAAA:T	0.197664953753332	0.0721060455486144	3.96760252523105e-14	0.0216605625712257	0.0288293777699288	-0.0966703506219496	-0.180582751133247	-0.0890677927940627	0.0223187691031652	0.0535217299271985	0.0224870419175499	0.0385418648017019	1	0.648954409937529	1.83858701019207e-10	1	cddstf	0.0327737622862277	0.45941584678
UKB_6152_9_diagnosed_by_doctor_Hayfever_allergic_rhinitis_or_eczema	ENSG00000152495	Breast_Mammary_Tissue	1.11e-16	5:111328292:TAAAAAAAAAAA:T	0.0851750362250164	0.00156576495519703	1.11646630303213e-10	0.197133279791172	0.040543604972679	-0.171677070317862	-0.161536578895786	-0.0506089868702923	0.0234579704106133	0.0536863907140154	0.0239704527121388	0.0391332223400292	1	0.050104478566305	5.16142371891754e-07	1	psesl	0.226959978181585	0.748521947159999
UKB_6152_9_diagnosed_by_doctor_Hayfever_allergic_rhinitis_or_eczema	ENSG00000152495	Breast_Mammary_Tissue	1.11e-16	5:111328292:TAAAAAAAAAAA:T	0.121547981065509	0.0404673587230235	7.84175102933788e-10	0.000939706033976407	0.0356941096226646	-0.112386983506262	-0.145556227847108	-0.171404678004382	0.0229743390127098	0.0545625588095652	0.0227507016707719	0.0511898504035411	1	0.0404673587230235	3.83696877865502e-06	1	PUNOCC_0	0.00246622958534316	0.260715829005704
UKB_6152_9_diagnosed_by_doctor_Hayfever_allergic_rhinitis_or_eczema	ENSG00000145779	Cells_EBV-transformed_lymphocytes	4.265e-07	5:118732187:C:G;rs7703744	0.000445302167999863	2.59332219117226e-06	3.73303641402663e-06	0.518449873277973	0.046030989296395	-0.0592269288901004	-0.0668198502976562	0.00822061539907288	0.012931375619157	0.012306082801512	0.0141187851848611	0.0127123444344974	0.783731815679758	0.00360171396185458	0.0152083903507445	1	psesl	0.54430509417213	0.85813564347289
UKB_6152_9_diagnosed_by_doctor_Hayfever_allergic_rhinitis_or_eczema	ENSG00000233006	Brain_Substantia_nigra	7.294e-05	5:131693717:C:CA;rs34856425	0.000444903353203474	1.24012302707528e-05	3.85181785878916e-07	0.0533670984744681	-0.246375729052792	0.293741111060298	-0.332970162106071	0.114881872037111	0.0692089320223629	0.0658473660193018	0.0638245883077135	0.0591797545648926	0.772274011245795	0.00925033102601361	0.00152686059922402	1	cddstf	0.0715286152793078	0.54203574751103
UKB_6152_9_diagnosed_by_doctor_Hayfever_allergic_rhinitis_or_eczema	ENSG00000111863	Brain_Cortex	0.0001319	6:11714197:G:GA;rs5874334	5.05410572005688e-07	5.5186796642788e-11	1.07133804805021e-05	0.873651302153053	-0.261296766298525	0.333902610008243	-0.221351872794162	0.00715079148336422	0.0506307045961859	0.0486771919250358	0.0492470179186595	0.0449205818117057	0.00170879314395123	1.80808944230823e-07	0.0396287943973772	1	cddstf	0.881201895207435	0.918319057951141
UKB_6152_9_diagnosed_by_doctor_Hayfever_allergic_rhinitis_or_eczema	ENSG00000111863	Brain_Cortex	0.0001319	6:11714197:G:GA;rs5874334	7.252571008207e-07	9.28699119237417e-11	2.45262316280282e-06	0.508661804460004	-0.257670171803597	0.329522126690421	-0.236378949260225	0.0305450955629428	0.050667460375929	0.0486693977693521	0.0489904792413053	0.0461486288421209	0.0024455669439674	3.0331313234294e-07	0.0100900916917708	1	psesl	0.534889250152408	0.857398728669158
UKB_6152_9_diagnosed_by_doctor_Hayfever_allergic_rhinitis_or_eczema	ENSG00000158373	Brain_Hippocampus	4.334e-07	6:26171250:T:C;rs1059490	1.08685421331056e-08	5.64704836247525e-15	1.67024310652729e-09	0.28959076632566	0.272912186910611	-0.430385383272987	0.293783357647043	-0.0549653251213936	0.0461210154005891	0.0516722327136773	0.0469132706047307	0.0517906248308907	4.1387408442866e-05	2.20460768071034e-11	7.1787048718543e-06	1	cddstf	0.320685173103456	0.769218456708764
UKB_6152_9_diagnosed_by_doctor_Hayfever_allergic_rhinitis_or_eczema	ENSG00000158373	Brain_Hippocampus	4.334e-07	6:26171250:T:C;rs1059490	5.03987076707452e-08	1.07303666997911e-13	8.34981519521727e-08	0.829165480682779	0.262414698539767	-0.413034905290456	0.256952855160629	-0.0114995283496024	0.0466607041407919	0.0524438976948516	0.046508022657485	0.0532383868529006	0.00018597123130505	4.06680897922082e-10	0.000362131485016573	1	psesl	0.839305243906352	0.903286442346576
UKB_6152_9_diagnosed_by_doctor_Hayfever_allergic_rhinitis_or_eczema	ENSG00000158406	Nerve_Tibial	0.0003219	6:26316118:TTTTCTTTC:T;rs141414977	6.14093188356443e-09	5.58384797022873e-10	8.21006292311302e-06	0.00384227742484604	0.616260186260058	-0.388485112126202	0.488007718648127	-0.187227237513312	0.102302469159192	0.0601541527306154	0.107120431408915	0.0641530229277777	2.37715473212779e-05	1.69023078058824e-06	0.030656374954904	1	cddstf	0.00767261681943122	0.276445115166462
UKB_6152_9_diagnosed_by_doctor_Hayfever_allergic_rhinitis_or_eczema	ENSG00000204681	Cells_Cultured_fibroblasts	0.0009954	6:29848186:C:G;rs74937671	0.004144438703104	1.08429148305973e-06	3.22158002249592e-06	0.574452002021216	-0.0675590662485051	0.152752786566352	-0.114046786040629	0.0164764955571186	0.0233450213392063	0.0305465628975095	0.0239331385558575	0.0293042972033028	1	0.0019278702568802	0.0156955378696001	1	cpeqcm	0.597942983347415	0.99022060978718
UKB_6152_9_diagnosed_by_doctor_Hayfever_allergic_rhinitis_or_eczema	ENSG00000066379	Ovary	0.0006112	6:30000161:G:A;rs112400819	0.0130061440043936	5.45566363900452e-06	2.54764552793365e-05	0.304871220690997	-0.0422107211032452	0.11795560738693	-0.0718305320780977	0.0257899626020643	0.0168725125932798	0.0253770506738445	0.0167370621805043	0.0250831334188593	1	0.00596736555361323	0.0919954800136843	1	cddstf	0.335923079391223	0.774882362541775
UKB_6152_9_diagnosed_by_doctor_Hayfever_allergic_rhinitis_or_eczema	ENSG00000066379	Ovary	0.0006112	6:30000161:G:A;rs112400819	0.0101756680958954	2.6952409877933e-06	3.0439602446501e-08	0.167864700637921	-0.0423424616042996	0.117974464383725	-0.0957219013419099	0.0356524911465687	0.016350183936175	0.0245555732527683	0.0167301866670851	0.0257761100930192	1	0.00394583280612939	0.000148393061926692	1	EYell_0	0.196603835335137	0.702867506079787
UKB_6152_9_diagnosed_by_doctor_Hayfever_allergic_rhinitis_or_eczema	ENSG00000066379	Ovary	0.0006112	6:30000161:G:A;rs112400819	0.0101217438625514	3.08192669166402e-06	1.15430758632021e-05	0.540945291519616	-0.0433090388333401	0.11989246991405	-0.0768263449618817	0.0137054130391273	0.0167112911415413	0.0251084931972676	0.0171582184098651	0.0223858597208136	1	0.00408663479314648	0.0456759511906906	1	psesl	0.565862415640809	0.864503497238492
UKB_6152_9_diagnosed_by_doctor_Hayfever_allergic_rhinitis_or_eczema	ENSG00000206341	Prostate	1.227e-10	6:29902671:T:C;rs1611324	7.51801492538642e-31	2.36981211903623e-35	2.50464206817315e-06	0.00166599426311681	-1.0532414256679	0.706490488216367	0.400138372896649	-0.158899750077111	0.0791054562072017	0.0482695111184673	0.083009068090658	0.049982775435711	3.64698904030495e-27	1.13040038078028e-31	0.00958526519489866	1	cddstf	0.00388168857420935	0.194331109362315
UKB_6152_9_diagnosed_by_doctor_Hayfever_allergic_rhinitis_or_eczema	ENSG00000206503	Vagina	1.023e-07	6:29916391:A:C;rs2517718	8.95073434316255e-05	4.49659914549812e-08	1.39713999290067e-08	0.391565660956834	-0.0827686600513312	0.107912298570546	0.12029522337733	-0.0163513034670566	0.0207795366746395	0.019112788268322	0.0204932720988317	0.019051072836761	0.202913147559495	0.000105265385996111	5.8735765301544e-05	1	cddstf	0.421349094642723	0.810181557013915
UKB_6152_9_diagnosed_by_doctor_Hayfever_allergic_rhinitis_or_eczema	ENSG00000206503	Vagina	1.023e-07	6:29916391:A:C;rs2517718	4.50831749590243e-05	1.54317390342949e-08	6.20695954023862e-06	0.0344643624570998	-0.0906804158217007	0.117032144904522	-0.109417358919477	0.042439378773971	0.0218308156202974	0.0200014603822283	0.0236880416043258	0.0199586028012067	0.116404757744201	4.19897619123163e-05	0.0300913398510768	1	EPMres_0	0.0489142985486476	0.583722577985059
UKB_6152_9_diagnosed_by_doctor_Hayfever_allergic_rhinitis_or_eczema	ENSG00000206503	Vagina	1.023e-07	6:29916391:A:C;rs2517718	2.74012111479813e-05	6.50176148939199e-09	4.61656235184365e-06	0.390966906174579	-0.0920042587830069	0.118544685509624	0.098689487858787	-0.0172981319606898	0.021525002167884	0.01971374296157	0.0210628017015359	0.0201287344710685	0.0726680119644463	1.77563106275295e-05	0.018747859710837	1	psesl	0.420767965432785	0.822191337386622
UKB_6152_9_diagnosed_by_doctor_Hayfever_allergic_rhinitis_or_eczema	ENSG00000231074	Brain_Substantia_nigra	3.501e-08	6:30273753:C:CT	7.12621907868164e-05	3.72319928433237e-08	5.79917859108602e-09	0.728999393766325	-0.0650855688745303	0.111477779093076	-0.0998411789087324	-0.0068970309982794	0.0161082597122549	0.0196171951540544	0.016545001294879	0.0198847704215424	0.167109837395084	8.87238389456404e-05	2.45769188690226e-05	1	cddstf	0.744784158119338	0.895953146809038
UKB_6152_9_diagnosed_by_doctor_Hayfever_allergic_rhinitis_or_eczema	ENSG00000231074	Brain_Substantia_nigra	3.501e-08	6:30273753:C:CT	0.00048795485625517	1.40915261816204e-06	1.72622272295728e-07	0.717587407972096	-0.0582842107367055	0.0993284070371478	-0.0920855676892288	-0.0072835925162839	0.0164910194998613	0.0200875712085171	0.017115540024564	0.0201149021965967	0.843673946465189	0.00224618927335028	0.000742103148599337	1	psesl	0.733988887581685	0.889261186538766
UKB_6152_9_diagnosed_by_doctor_Hayfever_allergic_rhinitis_or_eczema	ENSG00000137331	Thyroid	2.045e-05	6:30782205:G:C;rs886423	0.0043964712622579	3.85183429528471e-06	1.41337304725479e-06	0.766507586153797	-0.0873255024461398	0.210860258253711	0.150296860392633	0.0124277712769122	0.0303771109662618	0.0446194043360045	0.0303990577320465	0.041805853100111	1	0.00469923784024735	0.00547116706592328	1	cddstf	0.7802470721612	0.898096462492484
UKB_6152_9_diagnosed_by_doctor_Hayfever_allergic_rhinitis_or_eczema	ENSG00000137331	Thyroid	2.045e-05	6:30782205:G:C;rs886423	0.00234158741541756	4.12326248698846e-07	5.79063332140059e-07	0.396901734510552	-0.0938973439716623	0.231629902896071	0.164033583415311	-0.0343931642553542	0.0305357141209002	0.044519119759139	0.0319594041128117	0.0405272528256495	1	0.00078589383002	0.00243843569164179	1	psesl	0.426561332206762	0.822899662289167
UKB_6152_9_diagnosed_by_doctor_Hayfever_allergic_rhinitis_or_eczema	ENSG00000137411	Muscle_Skeletal	1.003e-08	6:30888161:T:C;rs2249464	7.18243050923441e-17	8.87058638560202e-28	3.22642299369879e-20	0.349838562380303	-0.183571143737739	0.23588852890395	-0.203252562467738	0.0176177855006797	0.0204463507419941	0.0190212863585515	0.0201769523802011	0.0188087735195262	3.30032681899321e-13	4.08934032376253e-24	1.55739437905841e-16	1	cddstf	0.380398656670125	0.798255986384669
UKB_6152_9_diagnosed_by_doctor_Hayfever_allergic_rhinitis_or_eczema	ENSG00000137411	Muscle_Skeletal	1.003e-08	6:30888161:T:C;rs2249464	5.56417026737256e-12	6.71442259087497e-20	1.6601236720918e-06	0.946667221899687	-0.178212218873504	0.22843624848822	-0.119583944010287	-0.00152973535712251	0.024604512674091	0.0229086241591415	0.0243572917650776	0.022845298358059	2.38758546172956e-08	2.89727334796255e-16	0.00687623224980422	1	psesl	0.949851613386239	0.912385910353914
UKB_6152_9_diagnosed_by_doctor_Hayfever_allergic_rhinitis_or_eczema	ENSG00000204536	Esophagus_Mucosa	1.879e-11	6:31114182:A:G;rs746647	8.64993682416672e-06	5.71157480024151e-12	4.06983340809917e-09	0.810287762084145	-0.0786840869263555	0.183415645040402	-0.101575986185131	-0.00635081682076287	0.0173168568664267	0.025337952034445	0.01665205380382	0.0264273868421846	0.0253010652106877	1.98134529820378e-08	1.73090014846458e-05	1	cddstf	0.821517706071723	0.909303324779548
UKB_6152_9_diagnosed_by_doctor_Hayfever_allergic_rhinitis_or_eczema	ENSG00000204536	Esophagus_Mucosa	1.879e-11	6:31114182:A:G;rs746647	3.62404257853267e-05	2.02865865360663e-10	7.26298433690805e-07	0.377561827807556	-0.0760786191102061	0.176254759037689	-0.0906539712462257	0.0225984643432347	0.0180840065625385	0.0265615375369136	0.0178269693976107	0.0255641942769452	0.0958559262021891	6.64994306652254e-07	0.00349567436135384	1	EYell_0	0.407638113776618	0.805224775462986
UKB_6152_9_diagnosed_by_doctor_Hayfever_allergic_rhinitis_or_eczema	ENSG00000204536	Esophagus_Mucosa	1.879e-11	6:31114182:A:G;rs746647	6.46959941960082e-06	7.96301602500716e-12	2.49836727754274e-06	0.540809684481845	-0.0844266615532563	0.193345761058213	-0.0841026637472139	0.0182941942804244	0.0183148263964693	0.0269133997093694	0.0174451921241329	0.0298709683856062	0.0194864334518377	2.7759073863175e-08	0.0102682895107007	1	psesl	0.565732403555118	0.864503497238492
UKB_6152_9_diagnosed_by_doctor_Hayfever_allergic_rhinitis_or_eczema	ENSG00000204356	Brain_Nucleus_accumbens_basal_ganglia	1.364e-12	6:31904729:TGTA:T;rs369051082	0.0239634133213016	4.18946576487481e-06	3.37919599100737e-06	0.294814651082498	0.0217236711324723	-0.0783409416660289	-0.0455037338636294	0.0173178243934144	0.00956260510300459	0.0166431312071126	0.00957026986387179	0.0164955727226913	1	0.00541697923398313	0.0161120064851231	1	EYell_0	0.325900512304944	0.76490349001427
UKB_6152_9_diagnosed_by_doctor_Hayfever_allergic_rhinitis_or_eczema	ENSG00000204525	Adipose_Subcutaneous	3.586e-09	6:31222625:C:T;rs113075583	1.54893124140527e-05	6.71084614753955e-14	2.75585015196088e-09	0.055733686323328	-0.0889337964483768	0.235177223790782	0.129739292794142	0.065268751041622	0.0201700152032437	0.0295858534152566	0.0210228707898723	0.03395562724238	0.043199692322793	2.53804201299946e-10	1.17702359990249e-05	1	cddstf	0.0742968267040289	0.54203574751103
UKB_6152_9_diagnosed_by_doctor_Hayfever_allergic_rhinitis_or_eczema	ENSG00000204525	Adipose_Subcutaneous	3.586e-09	6:31222625:C:T;rs113075583	6.15154132808247e-05	2.62695403104006e-12	1.41308870590422e-09	0.616749599276666	-0.0856008193678846	0.229931683081653	0.131611376175685	0.0166219895701547	0.0209951936759922	0.0312160738087678	0.0209158490679127	0.0331712459014579	0.148006084353664	9.33619462631638e-09	6.40835728127562e-06	1	psesl	0.638275029679462	0.880120949493863
UKB_6152_9_diagnosed_by_doctor_Hayfever_allergic_rhinitis_or_eczema	ENSG00000204516	Spleen	1.475e-10	6:32459923:A:G;rs80072299	0.0124450664989599	6.29340750428908e-05	5.60790630278104e-12	0.556584084367651	0.0586230683316163	-0.0960344116007459	0.173763490238841	-0.0141997845725483	0.023284143809085	0.0235870001122952	0.0239945718570847	0.0241195744865249	1	0.017873277312181	2.52411862688175e-08	1	cddstf	0.580851581300335	0.864217432954511
UKB_6152_9_diagnosed_by_doctor_Hayfever_allergic_rhinitis_or_eczema	ENSG00000204516	Spleen	1.475e-10	6:32459923:A:G;rs80072299	0.00473315660081939	5.16460806247067e-06	1.36186620293614e-09	0.045137386794662	0.0703196819304944	-0.116136125478822	-0.149739758496123	0.0525293566906395	0.0246688768376117	0.024919706114786	0.0237717247688064	0.0260874336382189	1	0.00594783163744388	6.69765798603992e-06	1	EPMres_0	0.0618062653076503	0.595201198173178
UKB_6152_9_diagnosed_by_doctor_Hayfever_allergic_rhinitis_or_eczema	ENSG00000204516	Spleen	1.475e-10	6:32459923:A:G;rs80072299	0.010860575692837	4.50998019288119e-05	1.08524192183413e-06	0.517635980826675	0.064297874341285	-0.105253704906966	0.128893568597937	-0.0167486821042353	0.025051803686012	0.0253398060857292	0.025776302280189	0.0258497672722373	1	0.0108723227455353	0.0052113317086475	1	EYell_0	0.543521577770885	0.840242129807457
UKB_6152_9_diagnosed_by_doctor_Hayfever_allergic_rhinitis_or_eczema	ENSG00000204516	Spleen	1.475e-10	6:32459923:A:G;rs80072299	0.00994558453076309	3.93484951840224e-05	2.82325099637277e-12	0.544956530029515	0.0601390658128298	-0.098277453641912	0.1760837359534	-0.0142588219784288	0.0231499398504	0.0234721707901743	0.0239436815441301	0.0235226928594414	1	0.0133608771330888	1.33483307108504e-08	1	psesl	0.569712574466037	0.864780650787149
UKB_6152_9_diagnosed_by_doctor_Hayfever_allergic_rhinitis_or_eczema	ENSG00000204304	Nerve_Tibial	2.109e-15	6:32683309:G:C;rs3873452	0.0328770348735068	0.000162314312369617	1.61626565833472e-16	0.153562984344083	0.03700984000918	-0.108468802447022	0.152717846095676	-0.0363640712115316	0.0172488801634318	0.0283182392859045	0.0172379311799981	0.0254035139576418	1	0.0287471812909696	7.65140162655656e-13	1	cddstf	0.181603749772725	0.677043602482585
UKB_6152_9_diagnosed_by_doctor_Hayfever_allergic_rhinitis_or_eczema	ENSG00000204304	Nerve_Tibial	2.109e-15	6:32683309:G:C;rs3873452	0.0418589237609104	0.000123117921505928	8.0121020876072e-18	0.0413823146286873	0.0348571593307527	-0.108665978743227	0.163288040320523	-0.0528549089649794	0.0170403790937791	0.0278494918290716	0.0175659948471549	0.0257780200375526	1	0.0204561723829104	3.91471308000488e-14	1	psesl	0.0573145809046086	0.537763183603832
UKB_6152_9_diagnosed_by_doctor_Hayfever_allergic_rhinitis_or_eczema	ENSG00000204351	Artery_Tibial	0.0001455	6:31944593:C:T;rs550671	1.95507174394416e-07	8.98392680063303e-16	1.99514607507647e-05	0.271276524857732	-0.0699647920101041	0.13806363446418	-0.0575794213254288	0.0170329988150441	0.0130649636358379	0.0160435620861265	0.0132374520214331	0.0154481104314902	0.00070930002870294	3.65466142249752e-12	0.096664827337455	1	cpeqcm	0.302323137145852	0.98506781271123
UKB_6152_9_diagnosed_by_doctor_Hayfever_allergic_rhinitis_or_eczema	ENSG00000204261	Artery_Tibial	8.235e-05	6:32812801:G:A;rs113215190	0.00102471434534767	7.47563253917338e-12	5.73875733270163e-10	0.0494302482469134	0.0342325536200594	-0.120266849167343	0.0672320011640327	0.033849584781072	0.0103009612853257	0.0167166692727563	0.010418210173334	0.0171427178639489	1	2.57535540974523e-08	2.49349006105886e-06	1	cddstf	0.0669053572765484	0.539380610304568
UKB_6152_9_diagnosed_by_doctor_Hayfever_allergic_rhinitis_or_eczema	ENSG00000240065	Testis	7.841e-08	6:32834229:A:G;rs1871667	3.13177757395918e-06	9.89304308382796e-09	5.20838167741264e-11	0.96954996659087	-0.142738797800582	0.155699233799917	0.204242070337885	-0.000991357196727041	0.0299151976474919	0.0262342618026159	0.0297322929216211	0.0259439906823813	0.0097742778083266	2.5761484190288e-05	2.30679224492606e-07	1	cddstf	0.971369950480754	0.923701357404181
UKB_6152_9_diagnosed_by_doctor_Hayfever_allergic_rhinitis_or_eczema	ENSG00000240065	Testis	7.841e-08	6:32834229:A:G;rs1871667	0.000134297390653034	2.52906275622314e-06	2.22124457872663e-06	0.91643420902663	-0.126879725305712	0.138199030747582	-0.158190609969248	-0.0029994472129314	0.0327050614210405	0.0286821198889894	0.0326396521303437	0.0285569635760148	0.297603017687124	0.00372116457981684	0.0108085761200838	1	EPMres_0	0.921450272195425	0.902458225140833
UKB_6152_9_diagnosed_by_doctor_Hayfever_allergic_rhinitis_or_eczema	ENSG00000196301	Skin_Not_Sun_Exposed	1.11e-16	6:32548802:G:A;rs9269774	1.26093704144568e-11	1.91380119778629e-13	1.1063322658315e-05	1.56093527353049e-05	-1.19459148765745	0.786869270988312	0.709423180125412	-0.422177958373025	0.168067558908462	0.101075852242874	0.158095059878113	0.095788356200386	5.43337771158944e-08	7.29541016596135e-10	0.0537345581514362	0.0767667967522293	cpeqcm	0.000133947956662638	0.164789473684211
UKB_6152_9_diagnosed_by_doctor_Hayfever_allergic_rhinitis_or_eczema	ENSG00000196301	Skin_Not_Sun_Exposed	1.11e-16	6:32548802:G:A;rs9269774	5.87756230348158e-07	8.92146913505165e-09	1.51373007270871e-08	1.61138969190921e-06	-0.903561365857254	0.623866694552165	-0.887945074615459	0.453115339174975	0.176151473482219	0.104775512381634	0.151660328703427	0.0921717999533437	0.00204362841292055	2.50693282694951e-05	7.43090092692705e-05	0.0079215917254257	EPMres_0	3.65458454101113e-05	0.0272613649326918
UKB_6152_9_diagnosed_by_doctor_Hayfever_allergic_rhinitis_or_eczema	ENSG00000204248	Thyroid	6.661e-16	6:33117970:T:C;rs56356138	0.000450013393242198	2.15930987240477e-14	4.84965859111048e-07	0.724134597827109	-0.188537680839803	0.896083666958354	-0.274213236267955	0.0405647197769549	0.0530087419685316	0.110296022440794	0.0530455101126051	0.114803495122079	0.807772550693619	8.53143330587124e-11	0.00237099808519391	1	ECNA_0	0.74018423726457	0.890998217539665
UKB_6152_9_diagnosed_by_doctor_Hayfever_allergic_rhinitis_or_eczema	ENSG00000237441	Skin_Not_Sun_Exposed	9.548e-15	6:32683309:G:C;rs3873452	0.0335219004208611	0.000522094839497957	9.87427993541343e-07	0.777501672292995	0.0447396047143567	-0.120790224291158	0.105005766816866	-0.00871937946556664	0.0209287008977666	0.0343595615686719	0.0209154160933476	0.0308230180935958	1	0.0495990097523059	0.00385294403079832	1	cddstf	0.790620498614958	0.898490027130319
UKB_6152_9_diagnosed_by_doctor_Hayfever_allergic_rhinitis_or_eczema	ENSG00000237441	Skin_Not_Sun_Exposed	9.548e-15	6:32683309:G:C;rs3873452	0.0137377820817167	1.49067049997489e-05	5.248027254856e-06	0.518378710371629	0.0522406002034163	-0.140964779619162	-0.0972093561690486	0.0210451823381945	0.0210494443116023	0.0319057577373519	0.020874607063491	0.0325386900346382	1	0.00982351859483455	0.0254266920497773	1	ECNA_0	0.54423578861806	0.876775213330377
UKB_6152_9_diagnosed_by_doctor_Hayfever_allergic_rhinitis_or_eczema	ENSG00000237441	Skin_Not_Sun_Exposed	9.548e-15	6:32683309:G:C;rs3873452	0.0432531805859907	0.000282066042572626	6.45828321946686e-11	0.170078621215886	0.0408634177612718	-0.121097772603139	0.141664597365944	-0.0418649034831194	0.0201127866365231	0.0328707996465991	0.0207331717489824	0.0304258381855241	1	0.0273020064875664	2.99599758551068e-07	1	psesl	0.198916213007626	0.72518416537043
UKB_6152_9_diagnosed_by_doctor_Hayfever_allergic_rhinitis_or_eczema	ENSG00000204267	Ovary	8.882e-16	6:32797115:T:G;rs241443	0.000102150503877119	5.97553933463756e-09	1.24898583670447e-09	0.0738333827315283	0.100173218169102	-0.183109750958265	0.155669217926058	0.0512783411409174	0.0253625169369917	0.0303716566484815	0.024652161630783	0.0285630537142671	0.227489172134344	1.60144454168287e-05	5.38687591370639e-06	1	cddstf	0.0950338613247201	0.573626396050818
UKB_6152_9_diagnosed_by_doctor_Hayfever_allergic_rhinitis_or_eczema	ENSG00000204267	Ovary	8.882e-16	6:32797115:T:G;rs241443	0.00163084437390501	2.23326824747799e-06	1.72039226461202e-05	0.887619745668113	0.0898123026793507	-0.163623292960163	0.12160092682569	-0.00459178671921742	0.02819390595963	0.0337687624499303	0.0277335187050014	0.032459349611443	1	0.0033990342726615	0.0808412325141189	1	EYell_0	0.894339126621675	0.893433894325989
UKB_6152_9_diagnosed_by_doctor_Hayfever_allergic_rhinitis_or_eczema	ENSG00000204267	Ovary	8.882e-16	6:32797115:T:G;rs241443	0.000387663793826648	1.1620662631752e-07	7.69130117080608e-08	0.635368687395838	0.0974647358901726	-0.177126631425669	0.141232673095106	0.015285640023186	0.0270903748441482	0.032444267493026	0.0254881712034297	0.0321957193762656	0.700508475444753	0.000255654577898543	0.000334033209848108	1	psesl	0.656004385073637	0.88125370623744
UKB_6152_9_diagnosed_by_doctor_Hayfever_allergic_rhinitis_or_eczema	ENSG00000229391	Colon_Sigmoid	8.882e-16	6:32428772:A:G;rs9268839	4.36203810691715e-14	1.41363855814964e-25	1.46929678731274e-05	0.0266507551183403	-0.834648467335442	1.24826814377039	-0.449815009670673	0.238834492636086	0.104124721201011	0.106346957315438	0.101732885210442	0.107103606469253	1.95637409095234e-10	6.47870551199981e-22	0.0708641840520935	1	EPMres_0	0.0391686328196023	0.555860188356513
UKB_6152_9_diagnosed_by_doctor_Hayfever_allergic_rhinitis_or_eczema	ENSG00000232629	Thyroid	8.882e-16	6:32610047:T:C;rs9272756	7.99770293830033e-19	1.57302059190073e-26	5.26077322497829e-06	0.00613599265384742	-1.89014858066677	1.72876296136388	-0.903664591574086	0.386368759476944	0.196399585674021	0.143750587667505	0.194074382371455	0.139775016118933	3.74612405629988e-15	7.25949003162189e-23	0.0250149766847718	1	EYell_0	0.0113027519010899	0.410876279221829
UKB_6152_9_diagnosed_by_doctor_Hayfever_allergic_rhinitis_or_eczema	ENSG00000096433	Cells_EBV-transformed_lymphocytes	0.0002221	6:33574413:A:G;rs210120	1.37405108356021e-06	2.1422875802711e-08	1.04782673568039e-09	0.744531464436985	0.145979436475602	-0.124379907067393	-0.20324839546641	0.00771699092604571	0.0294897871860812	0.0214862259006149	0.0320271690623077	0.0236555308268211	0.00446016981723644	5.31930006181315e-05	4.52975497834631e-06	1	cddstf	0.759468293778543	0.897405360940887
UKB_6152_9_diagnosed_by_doctor_Hayfever_allergic_rhinitis_or_eczema	ENSG00000030110	Brain_Cortex	2.566e-05	6:33546825:T:C;rs210141	2.31316721407284e-11	9.64378095687879e-16	1.58986319057591e-05	0.151308618355601	0.207617564556667	-0.212978230369664	0.131293219392604	-0.0385245680766311	0.0296324060045181	0.0247793843417349	0.0298182965043519	0.0267646723053363	9.7338076368185e-08	3.83918919893345e-12	0.0580141078241149	1	cddstf	0.179235424977807	0.674060865733707
UKB_6152_9_diagnosed_by_doctor_Hayfever_allergic_rhinitis_or_eczema	ENSG00000030110	Brain_Cortex	2.566e-05	6:33546825:T:C;rs210141	3.46849736875674e-11	1.44470841902358e-15	1.94116731212729e-05	0.311334654181926	0.205208072330274	-0.211053505108686	-0.121358607260853	0.0259565158621712	0.0295763889338872	0.0247292573638577	0.0278587611424902	0.0255854039942334	1.47792672882725e-07	5.84240084653136e-12	0.0933895593864439	1	EPMres_0	0.342337682755965	0.791257578253276
UKB_6152_9_diagnosed_by_doctor_Hayfever_allergic_rhinitis_or_eczema	ENSG00000146535	Cells_EBV-transformed_lymphocytes	0.0004324	7:2791033:G:GA;rs67434697	0.000347322267565553	6.46078338851468e-08	5.97257987707982e-06	0.822047458750471	-0.0548616644497073	0.121148714877304	-0.0742320508621993	-0.00463285410253007	0.0151227261145127	0.0217293206024384	0.0160405632698161	0.0205765931973625	0.629695271096347	0.000146788998587054	0.0224389825981889	1	cddstf	0.832587097188205	0.912475854961621
UKB_6152_9_diagnosed_by_doctor_Hayfever_allergic_rhinitis_or_eczema	ENSG00000106049	Adipose_Visceral_Omentum	0.00133	7:27702390:C:A;rs11550134	0.0125632351124486	2.45347795813687e-06	2.77332530332658e-13	0.863884771706935	-0.0318476280498818	0.109639015464632	-0.0957202767002464	0.004142063474156	0.0126665643337129	0.0227234808886745	0.0123887349824357	0.0241365131519279	1	0.00337598567039633	1.2729563142269e-09	1	cddstf	0.872000374335554	0.918319057951141
UKB_6152_9_diagnosed_by_doctor_Hayfever_allergic_rhinitis_or_eczema	ENSG00000106049	Adipose_Visceral_Omentum	0.00133	7:27702390:C:A;rs11550134	0.0136732449234098	2.95103970544655e-06	2.24166445396195e-12	0.158486161584635	-0.0321750949710412	0.11087428267589	-0.094916273056257	0.038893563206501	0.0129554156400809	0.0231735842580991	0.0128411178128863	0.0274971082630959	1	0.00394403770405093	1.06142811895099e-08	1	psesl	0.18677591204184	0.715610717562005
UKB_6152_9_diagnosed_by_doctor_Hayfever_allergic_rhinitis_or_eczema	ENSG00000106049	Adipose_Visceral_Omentum	0.00133	7:27702390:C:A;rs11550134	0.024434419420255	1.71781989748766e-05	1.35876401712564e-05	0.0634906262121841	-0.0315640702281271	0.109367845617977	-0.0605736149238457	0.0493609477116598	0.0139409830290827	0.024941522573112	0.0136435068045289	0.0264794340733744	1	0.0102277204194612	0.0625982582689781	1	PUNOCC_0	0.0832626873014685	0.683251439025143
UKB_6152_9_diagnosed_by_doctor_Hayfever_allergic_rhinitis_or_eczema	ENSG00000249859	Skin_Not_Sun_Exposed	1.567e-10	8:129009010:C:T;rs2303490	3.62586115999613e-09	1.91925377962418e-13	1.85674097150841e-12	0.0653225121584033	-0.192987138436215	0.215570652287949	-0.231503999505426	0.0517545577917065	0.0315280196041174	0.027692327322432	0.0311910032634376	0.0279560521100622	1.42351309141448e-05	7.13386629886308e-10	8.4147500828761e-09	1	cddstf	0.0853593407416122	0.563015088199609
UKB_6152_9_diagnosed_by_doctor_Hayfever_allergic_rhinitis_or_eczema	ENSG00000249859	Skin_Not_Sun_Exposed	1.567e-10	8:129009010:C:T;rs2303490	1.57957546575556e-08	1.44069645408026e-12	7.79761189242725e-12	0.0793111721831599	-0.185217374260696	0.207757452478045	-0.22859136742437	0.0498677016772733	0.0316786165390249	0.027837729447001	0.0318041771481827	0.0283022246811553	6.0181825245287e-05	5.20091419922974e-09	3.66565735063005e-08	1	psesl	0.101211456807025	0.637881097722233
UKB_6152_9_diagnosed_by_doctor_Hayfever_allergic_rhinitis_or_eczema	ENSG00000071894	Minor_Salivary_Gland	0.00262	8:145586285:A:G;rs4313195	2.70125356276956e-32	5.57759519000123e-38	7.66944744502392e-08	0.0109967275998446	0.455405490350786	-0.336200633965226	-0.202591737657188	0.0585450584590166	0.0331440702844374	0.0218254915247227	0.036557906651622	0.0228499261157898	1.31361960757484e-28	2.68393880542859e-34	0.000313066844705876	1	cddstf	0.0184100150803752	0.399587949804152
UKB_6152_9_diagnosed_by_doctor_Hayfever_allergic_rhinitis_or_eczema	ENSG00000183354	Skin_Sun_Exposed	9.966e-07	9:6112044:G:C;rs436300	0.0240134222565885	0.00458065527794217	1.89020548889488e-05	0.800512304019074	-0.0499149429549289	0.0591280221596656	0.0938334159544505	0.00460643005481875	0.0219800798603049	0.020664812575434	0.021509181203929	0.0182103718287555	1	0.0184701353660675	0.0886695394840586	1	EYell_0	0.812326762853079	0.884394370935753
UKB_6152_9_diagnosed_by_doctor_Hayfever_allergic_rhinitis_or_eczema	ENSG00000181634	Colon_Transverse	0.0002723	9:117558703:C:T;rs6478108	4.01581708889005e-14	5.93810429317563e-15	2.37578126052829e-05	0.00107553104257276	1.20092267366187	-0.713283189188224	0.626670845018676	-0.283521068471883	0.149579541473301	0.0857155133161766	0.145455058601478	0.085679086769918	1.7822196240494e-10	2.31526686390918e-11	0.0858844925680976	1	cddstf	0.00274314163787848	0.160219976094135
UKB_6152_9_diagnosed_by_doctor_Hayfever_allergic_rhinitis_or_eczema	ENSG00000119414	Lung	0.001507	9:127842701:T:C;rs636033	7.46039821312568e-08	2.74274292132079e-10	4.57424958807483e-06	0.373373829530898	0.0620620232390153	-0.0571237287432921	0.0518203596438367	0.00791454150447376	0.0111881808555079	0.00867725145216555	0.0110549139456396	0.00887490128170614	0.000270290227261543	8.49976031317314e-07	0.0172815149437467	1	cddstf	0.403546070011444	0.808936388688811
UKB_6152_9_diagnosed_by_doctor_Hayfever_allergic_rhinitis_or_eczema	ENSG00000167136	Minor_Salivary_Gland	1.562e-06	9:131572027:G:A;rs15676	0.000143205390725623	2.62996140937344e-08	6.05077566793315e-07	0.849021727668248	-0.142538550395187	0.22706192062682	-0.186952853228474	-0.00764061968055727	0.0368993161873965	0.0394918530910445	0.0364899809350353	0.0400942316000704	0.315624681159273	6.88786893114905e-05	0.00291586879437698	1	EYell_0	0.858012438635707	0.887464099716643
UKB_6152_9_diagnosed_by_doctor_Hayfever_allergic_rhinitis_or_eczema	ENSG00000160445	Heart_Atrial_Appendage	0.0004932	9:132256067:C:T;rs12376841	0.0195664961121173	8.60347516733805e-05	2.17189257287475e-07	0.320923668798522	0.0376971745011661	-0.101390081197553	0.0865784616834832	-0.0259620464258085	0.0160420655704207	0.0253908211623464	0.0162317772582527	0.0261040550100009	1	0.0210785141599782	0.000872666435781074	1	cddstf	0.351840372624306	0.783052467263304
UKB_6152_9_diagnosed_by_doctor_Hayfever_allergic_rhinitis_or_eczema	ENSG00000160445	Heart_Atrial_Appendage	0.0004932	9:132256067:C:T;rs12376841	0.0488204718151192	0.000927406837454727	4.14433374748858e-09	0.560776730563927	0.0308555988207645	-0.0827008521856377	0.100247045169007	-0.0134859032436829	0.0155841255570858	0.024670414774584	0.0164431883886783	0.0231526777284383	1	0.0445155281978269	1.85790481899913e-05	1	psesl	0.58486483277896	0.870495219694014
UKB_6152_9_diagnosed_by_doctor_Hayfever_allergic_rhinitis_or_eczema	ENSG00000170525	Heart_Left_Ventricle	2.37e-06	10:6521721:G:A;rs5015567	0.055915558491157	0.019295356649764	1.15336716324219e-20	3.31004548019239e-07	-0.053715678725652	0.135367664419991	0.293232387931579	0.247207813913108	0.0279661172308135	0.0574759687661212	0.0287037883193943	0.047104431425559	1	0.28943034974646	5.5799903357657e-17	0.00162655634896654	cddstf	1.73263885175243e-05	0.00986690835737094
UKB_6152_9_diagnosed_by_doctor_Hayfever_allergic_rhinitis_or_eczema	ENSG00000170525	Heart_Left_Ventricle	2.37e-06	10:6521721:G:A;rs5015567	0.0459120889213163	0.00240290886997706	5.62275062204965e-12	8.00913078937512e-05	-0.0643102254959673	0.198341797017818	0.236919714758415	0.200071923324235	0.03205378777018	0.0646699909771811	0.0327176226985946	0.0498781369063645	1	0.0533936569546664	2.64831554298539e-08	0.391966860832018	psesl	0.000396004235339415	0.0638323119144191
UKB_6152_9_diagnosed_by_doctor_Hayfever_allergic_rhinitis_or_eczema	ENSG00000237943	Adrenal_Gland	3.087e-07	10:6527143:G:A;rs2236379	0.00192871965932976	0.000163280232041579	1.21767274577409e-07	0.0309164177627554	0.0881007556197467	-0.111844622027813	-0.162830381836152	-0.0613375763240675	0.0281054953021144	0.0292113747120357	0.0298765662106169	0.0282586908883772	1	0.0287471812909696	0.000494375134784279	1	cddstf	0.0445275885303586	0.48299397460794
UKB_6152_9_diagnosed_by_doctor_Hayfever_allergic_rhinitis_or_eczema	ENSG00000237943	Adrenal_Gland	3.087e-07	10:6527143:G:A;rs2236379	0.00405031677713643	0.000765274772934174	1.45469706093722e-06	0.0139790893332181	0.0812714808111921	-0.10052926783022	-0.152913165041402	-0.0721054498244015	0.028011191176706	0.0295022667399416	0.0309669086009835	0.0291284038914431	1	0.0406494100481777	0.00603553810582851	1	psesl	0.0225511074984759	0.424822043532552
UKB_6152_9_diagnosed_by_doctor_Hayfever_allergic_rhinitis_or_eczema	ENSG00000072401	Skin_Not_Sun_Exposed	0.002582	10:60144073:TA:T;rs35524461	6.9595589506279e-15	1.30114933980113e-17	9.74652977467721e-22	0.0202758686676507	0.397913209467328	-0.296072959719543	0.468985290226625	-0.0735276444256893	0.0479562951659445	0.0320913560884709	0.0444342780855431	0.0314717710050262	3.12901770420231e-11	5.38025252007768e-14	4.72804159369591e-18	1	cddstf	0.0309714542401523	0.451958216660646
UKB_6152_9_diagnosed_by_doctor_Hayfever_allergic_rhinitis_or_eczema	ENSG00000072401	Skin_Not_Sun_Exposed	0.002582	10:60144073:TA:T;rs35524461	1.25412299540329e-08	1.35218322189454e-10	1.64790790772722e-07	0.000105370526686308	0.413486759301056	-0.314615351834844	-0.393012299911109	0.18982562918162	0.0701971156175721	0.0469156699323835	0.0729209664063046	0.0481577175926751	4.87979257511419e-05	4.49330484635554e-07	0.000806815711623246	0.516631692342966	EPMres_0	0.000477780511021508	0.110971614951983
UKB_6152_9_diagnosed_by_doctor_Hayfever_allergic_rhinitis_or_eczema	ENSG00000072401	Skin_Not_Sun_Exposed	0.002582	10:60144073:TA:T;rs35524461	3.07254717668654e-12	1.85211644039347e-14	1.61876174177636e-13	0.00434670557722675	0.433298628460336	-0.321768909383129	0.437260602915628	-0.112583227681749	0.0590301760732712	0.039490904367407	0.0559781127788685	0.0391127352762726	1.32672587089325e-08	7.19547237092865e-11	7.73444360220744e-10	1	psesl	0.0084936951197339	0.310890851308495
UKB_6152_9_diagnosed_by_doctor_Hayfever_allergic_rhinitis_or_eczema	ENSG00000072401	Skin_Not_Sun_Exposed	0.002582	10:60144073:TA:T;rs35524461	1.25498848654679e-07	1.45150635666149e-09	1.26904903474223e-09	0.000339318785568584	0.365867644444828	-0.281639696787901	0.43468636689806	-0.170021131207395	0.0672046023675533	0.0447929384569648	0.0688692353840483	0.0467849006524554	0.000459074788378816	4.41257932425092e-06	6.20057358375053e-06	1	PUNOCC_0	0.00112662167509813	0.193080864779656
UKB_6152_9_diagnosed_by_doctor_Hayfever_allergic_rhinitis_or_eczema	ENSG00000156398	Brain_Anterior_cingulate_cortex_BA24	1.354e-07	10:104482330:C:T;rs11191379	0.0102025669685888	1.05384263490842e-06	1.63319050688926e-22	0.0522791100129867	0.0587957074955262	-0.214171972085939	-0.247219436436728	-0.0824318886267482	0.0227116589517079	0.0427770755247128	0.0228969360759129	0.0422676295491852	1	0.00172514039334508	7.94547181601625e-19	1	cddstf	0.0702533396079102	0.54203574751103
UKB_6152_9_diagnosed_by_doctor_Hayfever_allergic_rhinitis_or_eczema	ENSG00000156398	Brain_Anterior_cingulate_cortex_BA24	1.354e-07	10:104482330:C:T;rs11191379	0.00896207800567283	3.66597900478304e-07	4.70405629629709e-14	0.0117440552558965	0.0649246140247859	-0.239742629522373	-0.198853107376509	-0.129727657710766	0.0246452555134381	0.0458651011435149	0.0248437293419219	0.0511016817316294	1	0.000709000339525041	2.26076945600038e-10	1	psesl	0.0194619835506262	0.410461192517043
UKB_6152_9_diagnosed_by_doctor_Hayfever_allergic_rhinitis_or_eczema	ENSG00000156398	Brain_Anterior_cingulate_cortex_BA24	1.354e-07	10:104482330:C:T;rs11191379	0.0152872700857473	1.01011773583126e-06	1.06688699792104e-08	0.894655427894204	0.0672479800547425	-0.260281968145101	-0.167059742841551	0.00603053849640997	0.0275323121480646	0.0518936101846236	0.0282157866982694	0.0454955623402524	1	0.00176063521355388	5.18613769689416e-05	1	PUNOCC_0	0.900955710756265	0.937778377764024
UKB_6152_9_diagnosed_by_doctor_Hayfever_allergic_rhinitis_or_eczema	ENSG00000175104	Pituitary	1.329e-05	11:36028475:A:C;rs1322737	0.0642381250758106	0.00170104820507729	5.30667953697235e-17	0.0205664348873196	0.031304326215717	-0.0661687716430531	0.147840973659434	-0.0459581691118352	0.0168407183442815	0.0208550089023932	0.0163861440846336	0.0197172754260264	1	0.0901555548690963	2.51695810438599e-13	1	cddstf	0.0313489021272955	0.451958216660646
UKB_6152_9_diagnosed_by_doctor_Hayfever_allergic_rhinitis_or_eczema	ENSG00000175104	Pituitary	1.329e-05	11:36028475:A:C;rs1322737	0.00542224769683815	6.18834506386357e-05	5.66565510784235e-08	0.93394736587226	0.050144136908802	-0.0879079626648227	0.0998824634846839	-0.00182590791208301	0.0178728812769531	0.0215689011474182	0.0178327875200195	0.0220084384750867	1	0.0108723227455353	0.000275690777547609	1	EYell_0	0.937887025529685	0.897156705043296
UKB_6152_9_diagnosed_by_doctor_Hayfever_allergic_rhinitis_or_eczema	ENSG00000175104	Pituitary	1.329e-05	11:36028475:A:C;rs1322737	0.0688433005389358	0.00399244974586891	1.10253471771576e-11	0.217387179950098	0.0321184227740183	-0.0631719062349893	0.128051759987292	-0.0263652851338165	0.0175758389877683	0.0217380274395322	0.0179592953813123	0.0213197190506556	1	0.0559387609177832	5.16758022193379e-08	1	psesl	0.247744318121049	0.758245129531481
UKB_6152_9_diagnosed_by_doctor_Hayfever_allergic_rhinitis_or_eczema	ENSG00000254470	Cells_EBV-transformed_lymphocytes	9.437e-15	11:65640906:C:T;rs7940691	0.00987111287113207	0.00138978721742748	6.29415940050394e-18	0.848119981898847	0.114331104807459	-0.12381038061221	0.387369516040198	-0.00686004957969816	0.0439657465031413	0.0382905640876639	0.0415173032882354	0.0357818280053381	1	0.0833872330456485	3.00671994562073e-14	1	cddstf	0.857168311960556	0.918319057951141
UKB_6152_9_diagnosed_by_doctor_Hayfever_allergic_rhinitis_or_eczema	ENSG00000254470	Cells_EBV-transformed_lymphocytes	9.437e-15	11:65640906:C:T;rs7940691	0.176024526035096	0.0998261310593937	1.29255132698972e-12	0.844018481258823	0.0646185782859658	-0.0676936382533569	0.363833268809849	0.0075007653031358	0.0476192037493445	0.0409793234841379	0.0486364901252978	0.0380821068795142	1	0.174861873977414	6.12927839258524e-09	1	psesl	0.853296666274506	0.904616400956654
UKB_6152_9_diagnosed_by_doctor_Hayfever_allergic_rhinitis_or_eczema	ENSG00000173327	Brain_Cerebellar_Hemisphere	9.61e-05	11:65506822:C:G;rs4014195	0.00144535567800307	2.68900583253034e-07	5.87786337589362e-15	0.00903721350846828	-0.0629870579836212	0.132310557498945	0.176840565363038	-0.0612596756430092	0.0195505776530997	0.0250089776324022	0.0212470478677305	0.0232798289584302	1	0.000528658546675465	2.75084005991822e-11	1	cddstf	0.0156014502828907	0.370191783926547
UKB_6152_9_diagnosed_by_doctor_Hayfever_allergic_rhinitis_or_eczema	ENSG00000173327	Brain_Cerebellar_Hemisphere	9.61e-05	11:65506822:C:G;rs4014195	0.00909069640257158	2.7978823312499e-05	2.93735366803563e-12	0.740779883073584	-0.0517290334872728	0.108351974948136	0.148535637683447	-0.00794238220179261	0.0196734298448469	0.0253793226708203	0.0202154625026246	0.0239811649376791	1	0.012300203820439	1.38848707888044e-08	1	psesl	0.755922951047605	0.890698375886058
UKB_6152_9_diagnosed_by_doctor_Hayfever_allergic_rhinitis_or_eczema	ENSG00000175334	Brain_Cortex	4.729e-07	11:65575056:T:C;rs7123155	0.0207496303257877	0.000139192658759183	2.25049394839577e-06	0.364484090681277	-0.0397726263707388	0.0839604255443945	-0.0838391753332502	0.0184336470847107	0.0170884354608959	0.0216937338137214	0.0173087943031212	0.0202895397635736	1	0.0271425684580408	0.00862839379814939	1	cddstf	0.394813003347629	0.806584028022102
UKB_6152_9_diagnosed_by_doctor_Hayfever_allergic_rhinitis_or_eczema	ENSG00000151715	Nerve_Tibial	0.002799	11:129696316:T:C;rs11221867	0.00132324281959882	2.77380485672045e-10	7.28011242379155e-07	0.252183890908373	0.147184191836546	-0.52254899630865	0.228992290681101	0.102318427350483	0.0453148725212752	0.0794003630667689	0.0450353702046106	0.0891472787109756	1	8.75967573752317e-07	0.00305473517302293	1	psesl	0.283105059947165	0.771216411170247
UKB_6152_9_diagnosed_by_doctor_Hayfever_allergic_rhinitis_or_eczema	ENSG00000003056	Esophagus_Gastroesophageal_Junction	0.0001317	12:9175704:G:A;rs759469	0.000284402069266356	4.832769635072e-08	9.54953848635754e-07	0.161363703459308	0.036383959493035	-0.0670807506996847	0.0496995150527297	-0.0177226112379265	0.00988201750204638	0.0119105167834472	0.00988538963086594	0.0126165581614959	0.550602406099665	0.000120480947002345	0.00466303964288839	1	ECNA_0	0.189798960416689	0.833478370721598
UKB_6152_9_diagnosed_by_doctor_Hayfever_allergic_rhinitis_or_eczema	ENSG00000065361	Brain_Putamen_basal_ganglia	3.331e-16	12:56473808:T:C;rs7297175	4.10591512070778e-08	9.3389494694261e-11	1.99038275566637e-05	0.381652387093799	-0.561733253832611	0.538335886266735	-0.399619990128279	0.0668190935520468	0.0991810643215128	0.0795217846512661	0.0918603194864938	0.0762408029583556	0.000150974498988425	3.00620783420826e-07	0.0722508940306892	1	cddstf	0.411652691472636	0.810181557013915
UKB_6152_9_diagnosed_by_doctor_Hayfever_allergic_rhinitis_or_eczema	ENSG00000157837	Adipose_Visceral_Omentum	1.812e-09	12:121264883:T:C;rs61523086	9.08912766470237e-05	4.85808855663189e-10	2.05161924491082e-05	0.984900617530743	-0.0383223632087139	0.0827933804460296	0.0429097674249014	-0.000249414070583629	0.0096304297281024	0.0127713034547058	0.00987989454413051	0.013165464167584	0.205505176498921	1.47637311236043e-06	0.0743301652431191	1	cddstf	0.985794735772575	0.925093893134762
UKB_6152_9_diagnosed_by_doctor_Hayfever_allergic_rhinitis_or_eczema	ENSG00000111328	Cells_EBV-transformed_lymphocytes	4.238e-06	12:123755055:T:C;rs11057223	0.00430786728077361	3.1152221830365e-09	2.05045418485038e-11	0.706708585471586	-0.063062674723782	0.252725162715653	0.153190143611065	0.0174958142004882	0.0218864629227419	0.0411005799843298	0.0218013049505319	0.04644306354609	1	9.19925110650677e-06	1.00841336810941e-07	1	cpeqcm	0.723708200087701	0.994535661314709
UKB_6152_9_diagnosed_by_doctor_Hayfever_allergic_rhinitis_or_eczema	ENSG00000229473	Esophagus_Muscularis	0.001133	13:41566781:G:A;rs9525439	0.000380853082656201	1.31694544982553e-06	6.14764092167546e-06	0.669402914507767	-0.18080736944941	0.240283892422032	0.234887047402875	-0.0215357451196587	0.0501878142873218	0.0484516991103997	0.0508274687132905	0.0503784872820412	0.679061046376007	0.00207682297437485	0.0230782440199697	1	cddstf	0.688357084032984	0.885095845575403
UKB_6152_9_diagnosed_by_doctor_Hayfever_allergic_rhinitis_or_eczema	ENSG00000229473	Esophagus_Muscularis	0.001133	13:41566781:G:A;rs9525439	0.00066316190128465	3.72265924423095e-06	6.24847623458403e-06	0.794974362554042	-0.171721190670641	0.227948950578709	0.221480163207562	0.0117940698613444	0.0497994056619571	0.0481584930375305	0.0479644147183881	0.0453378148396447	1	0.00470148758273324	0.025206353130312	1	psesl	0.807105947657194	0.900512096703012
UKB_6152_9_diagnosed_by_doctor_Hayfever_allergic_rhinitis_or_eczema	ENSG00000092020	Whole_Blood	4.54e-08	14:35592538:C:G;rs941653	8.90267821250393e-09	3.86812001790238e-20	3.16469894985932e-33	0.0283774068934645	0.0926881858750181	-0.234998843871081	0.204620683058932	-0.0585326138688464	0.0155655190086637	0.0233868661761171	0.0146013958725729	0.0265456226804583	3.409725755389e-05	1.66870697572309e-16	1.55608247364583e-29	1	cddstf	0.0413499395715462	0.480350774853764
UKB_6152_9_diagnosed_by_doctor_Hayfever_allergic_rhinitis_or_eczema	ENSG00000092020	Whole_Blood	4.54e-08	14:35592538:C:G;rs941653	1.35833916868278e-06	2.95170157055601e-14	5.22123372155689e-08	0.0118874243052629	0.101059520167741	-0.248634288233487	-0.110176071799466	0.0835795453044692	0.0204052246833052	0.0307859834202833	0.0196147512270814	0.032979910226502	0.00456401960677415	1.15795252612912e-10	0.00025604930170515	1	EPMres_0	0.019660488347469	0.460350171834297
UKB_6152_9_diagnosed_by_doctor_Hayfever_allergic_rhinitis_or_eczema	ENSG00000092020	Whole_Blood	4.54e-08	14:35592538:C:G;rs941653	1.70923726139224e-07	8.78538116915608e-17	3.97401485813064e-17	0.0746032359379352	0.0988889252450874	-0.248939528919793	0.15988331471339	-0.0532300695662392	0.0183732583432503	0.0278183393166213	0.0176386304475491	0.0297296865920555	0.00060592460916355	3.60200627935399e-13	1.93733224333869e-13	1	psesl	0.0959082022267618	0.617724608221855
UKB_6152_9_diagnosed_by_doctor_Hayfever_allergic_rhinitis_or_eczema	ENSG00000092020	Whole_Blood	4.54e-08	14:35592538:C:G;rs941653	9.36236650084788e-07	7.24357179606089e-15	1.51516834827048e-10	0.0135516876624426	0.100266331971477	-0.248566866361483	0.121964649786094	-0.0841666600449785	0.0199266997725952	0.0299791188608645	0.0182409432843097	0.0338455722088373	0.00318039590033802	2.87280057431775e-11	7.42887041157016e-07	1	PUNOCC_0	0.0219697857731099	0.482877326680882
UKB_6152_9_diagnosed_by_doctor_Hayfever_allergic_rhinitis_or_eczema	ENSG00000151327	Heart_Atrial_Appendage	7.764e-08	14:35444425:G:A;rs799469	3.69853392706081e-06	1.52304782904652e-07	4.900316380977e-12	0.060546426808626	0.133413011075746	-0.106244104303112	0.183312845226655	-0.0356521472843561	0.0281774357391138	0.0196552589659573	0.0252360185070326	0.018909363070753	0.0114395654363991	0.000319078520185246	2.20661246635394e-08	1	cddstf	0.0798661910822576	0.552471129311245
UKB_6152_9_diagnosed_by_doctor_Hayfever_allergic_rhinitis_or_eczema	ENSG00000151327	Heart_Atrial_Appendage	7.764e-08	14:35444425:G:A;rs799469	1.58016322292433e-06	6.31335824236303e-08	1.93211777843346e-09	0.00821198887779063	0.14856652483143	-0.117589878605604	0.183066650079166	-0.0547100067466909	0.0301952546511169	0.0210739074549229	0.0293568319127004	0.0205309543401354	0.00515607259640209	0.000147038113464635	8.73703659407612e-06	1	psesl	0.0144042289222345	0.364618693462285
UKB_6152_9_diagnosed_by_doctor_Hayfever_allergic_rhinitis_or_eczema	ENSG00000100744	Adipose_Subcutaneous	0.0005563	14:96765001:A:C;rs12435016	0.000297235019850496	4.53800518317794e-09	1.53545458542191e-14	0.287372589732975	-0.0446854241782225	0.102869878173511	0.099818905594806	-0.0186579072558333	0.0121760349707944	0.016919793593552	0.0122077606398211	0.0174993817532115	0.555235017080727	1.23615261189767e-05	7.14907654972441e-11	1	cddstf	0.318465962202804	0.768573197553659
UKB_6152_9_diagnosed_by_doctor_Hayfever_allergic_rhinitis_or_eczema	ENSG00000100744	Adipose_Subcutaneous	0.0005563	14:96765001:A:C;rs12435016	0.00124680350847464	1.50945868491837e-07	1.83819602723242e-05	0.776372891679631	-0.0440002102189911	0.100943962563556	0.058791024508212	-0.0056440355598065	0.0134736179234677	0.0186685231960193	0.0134562411349073	0.0198482172516743	1	0.000322938750765886	0.0717080270223369	1	psesl	0.789553214472882	0.897409879643674
UKB_6152_9_diagnosed_by_doctor_Hayfever_allergic_rhinitis_or_eczema	ENSG00000178802	Skin_Not_Sun_Exposed	0.0001616	15:75171399:GT:G;rs35176542	0.000300267772343148	2.41135925542258e-06	2.91676562471884e-21	0.814124168460979	-0.0694209672336758	0.0929436820224413	-0.202523805187487	-0.00443590352351659	0.018930183858312	0.0192481867175288	0.0194644462869696	0.0188472943725536	0.559699127647628	0.00333249849099401	1.41346462173875e-17	1	cddstf	0.825129712617247	0.909761956987152
UKB_6152_9_diagnosed_by_doctor_Hayfever_allergic_rhinitis_or_eczema	ENSG00000178802	Skin_Not_Sun_Exposed	0.0001616	15:75171399:GT:G;rs35176542	0.00105900780217076	1.16428976558795e-05	2.06913112255078e-18	0.551152598619186	-0.0680682852529692	0.0931707061863069	-0.198850444197192	0.0123684428379639	0.0205419028775522	0.0208177777970773	0.0209554844112214	0.0207227827856863	1	0.0091978891481448	1.01263277137635e-14	1	psesl	0.57564948288217	0.866902291003456
UKB_6152_9_diagnosed_by_doctor_Hayfever_allergic_rhinitis_or_eczema	ENSG00000178802	Skin_Not_Sun_Exposed	0.0001616	15:75171399:GT:G;rs35176542	0.00165015584400152	3.59216306326695e-05	1.06379323472915e-06	0.943624439938596	-0.0782733152537895	0.105123051051153	-0.125258861045989	-0.00183820695757481	0.024598991391257	0.0249752035331007	0.0250282179626791	0.025968088956698	1	0.0109376434657381	0.00503599717320777	1	PUNOCC_0	0.946989914330635	0.942398864881495
UKB_6152_9_diagnosed_by_doctor_Hayfever_allergic_rhinitis_or_eczema	ENSG00000140474	Muscle_Skeletal	3.665e-05	15:75115895:G:A;rs7162232	3.09768519942869e-07	6.24555133636761e-09	1.18659901399516e-12	0.555324614329485	0.141163700112004	-0.114113876221686	-0.187913867522448	0.0105100477097519	0.0268287853463853	0.0189533752320642	0.0250737575630014	0.0177953700592437	0.00106839162528295	1.66818676194379e-05	5.39665231564998e-09	1	cddstf	0.579648958812394	0.863556210784541
UKB_6152_9_diagnosed_by_doctor_Hayfever_allergic_rhinitis_or_eczema	ENSG00000140474	Muscle_Skeletal	3.665e-05	15:75115895:G:A;rs7162232	3.39915254368878e-06	1.30736429453406e-07	7.56922765707033e-06	0.324622856922894	0.150392244765322	-0.121430579116143	-0.146403984141839	0.0211938617900737	0.0316388916846689	0.0223385207644183	0.0320065719536503	0.0214736498214241	0.0106665406820954	0.000283871698196046	0.0303677413601662	1	psesl	0.355504593632017	0.80141353282363
UKB_6152_9_diagnosed_by_doctor_Hayfever_allergic_rhinitis_or_eczema	ENSG00000178761	Muscle_Skeletal	0.0001805	15:75206225:T:A;rs7495033	0.000109518938850204	3.7932939381747e-07	1.4691765977432e-13	0.256981375739674	-0.0504437505936617	0.0682186428873353	-0.0962367764138978	0.014791978175981	0.0128293788222148	0.0130684372940615	0.0122962595447042	0.0130190165247207	0.241270222287	0.000716932554315018	6.75527399642324e-10	1	cddstf	0.287944726681569	0.75645074360662
UKB_6152_9_diagnosed_by_doctor_Hayfever_allergic_rhinitis_or_eczema	ENSG00000178761	Muscle_Skeletal	0.0001805	15:75206225:T:A;rs7495033	0.00670017079144018	0.000253268615445514	3.69950514538936e-07	0.410783322560111	-0.0386533378184274	0.0538536663303068	0.0723067864702582	-0.0118750258814912	0.0141354733960372	0.01450440628975	0.013837945419189	0.0144129448436232	1	0.0102608195972624	0.00180868806558086	1	EPMres_0	0.440108792607408	0.821386947445051
UKB_6152_9_diagnosed_by_doctor_Hayfever_allergic_rhinitis_or_eczema	ENSG00000178761	Muscle_Skeletal	0.0001805	15:75206225:T:A;rs7495033	0.0011937846678553	1.79227807152255e-05	6.27706107605428e-08	0.657963401850129	-0.0446809791261638	0.0607854290681375	-0.0775133674070615	0.00641522152650486	0.0136285639560193	0.0138938017886683	0.013888771380172	0.0144727156924001	1	0.0102697533498242	0.00030525348012852	1	EYell_0	0.677484347426176	0.868867195337653
UKB_6152_9_diagnosed_by_doctor_Hayfever_allergic_rhinitis_or_eczema	ENSG00000178761	Muscle_Skeletal	0.0001805	15:75206225:T:A;rs7495033	0.00044445756628267	3.85751840189121e-06	1.31725995817806e-06	0.332534583251356	-0.0506518060515306	0.0684948281147894	-0.0676788265402523	0.0137487729915358	0.0142273948277148	0.0144949542268941	0.0136471398304836	0.0141604640210896	0.783134231790064	0.00481804048396212	0.00547716690610437	1	psesl	0.363331415309255	0.802889778726954
UKB_6152_9_diagnosed_by_doctor_Hayfever_allergic_rhinitis_or_eczema	ENSG00000188603	Artery_Tibial	4.795e-05	16:28506872:A:G;rs149271	3.55607846587288e-06	4.66809898962442e-10	1.05890679418523e-07	0.0603552385672105	0.10098732556413	-0.139237104357655	0.114308411402376	-0.0424258255252953	0.0212899264479628	0.0214547417288814	0.0208672278520873	0.0224851724941269	0.0110060628518766	1.42143614234064e-06	0.000430763283874552	1	cddstf	0.0796473545171606	0.552471129311245
UKB_6152_9_diagnosed_by_doctor_Hayfever_allergic_rhinitis_or_eczema	ENSG00000178952	Pituitary	0.0008313	16:28837515:T:C;rs8049439	8.42773369471804e-26	6.85871371408371e-37	8.88699482418478e-06	0.273805706293027	-0.194782355450657	0.226954575963204	-0.073083654655493	0.017046493554128	0.0164988665019125	0.0150441563263546	0.0161062060752432	0.0155423087050045	4.0528971337899e-22	3.30452826744553e-33	0.0420532595080424	1	EYell_0	0.304864469138707	0.761001265613239
UKB_6152_9_diagnosed_by_doctor_Hayfever_allergic_rhinitis_or_eczema	ENSG00000178952	Pituitary	0.0008313	16:28837515:T:C;rs8049439	1.73314997472872e-25	9.2857218717912e-37	1.386183367892e-05	0.693991773732064	-0.190597335324345	0.222980132987883	-0.070125100743342	0.00566600989059308	0.0162753010556867	0.0148184423391292	0.0158114152635414	0.0143842414493309	8.31392042877365e-22	4.45993221502131e-33	0.0546294865286236	1	psesl	0.711674937699868	0.889159916183689
UKB_6152_9_diagnosed_by_doctor_Hayfever_allergic_rhinitis_or_eczema	ENSG00000176476	Pituitary	0.0001631	16:28604686:A:G;rs3743963	4.07726647808912e-06	1.077952555606e-08	1.30736802003754e-05	0.544609233960926	0.107408935821725	-0.118349768908287	-0.0997003199575215	0.0121505419693522	0.0227892774571615	0.0199953936809416	0.0224111328820422	0.0200273639362959	0.012530463481047	2.79297507157515e-05	0.0480196273759789	1	cddstf	0.569380025454818	0.856944783681955
UKB_6152_9_diagnosed_by_doctor_Hayfever_allergic_rhinitis_or_eczema	ENSG00000169682	Esophagus_Gastroesophageal_Junction	0.00146	16:29272321:G:A;rs150334812	0.0620467375032406	6.79552019868551e-05	1.77038879451631e-06	0.17245767581162	-0.0560003048527975	0.227352161554849	-0.150332331839512	0.0752367114254468	0.0298753662116672	0.0561033784392772	0.0307069253448863	0.0549850408208503	1	0.0184838149404246	0.00682130802527136	1	cddstf	0.201391790286527	0.698446620879345
UKB_6152_9_diagnosed_by_doctor_Hayfever_allergic_rhinitis_or_eczema	ENSG00000102886	Breast_Mammary_Tissue	0.0006908	16:29934050:A:G;rs12932403	0.00321910505329747	1.12831335333536e-05	1.78267857598244e-05	0.917088244017265	0.0835736848789312	-0.150859335624812	0.117891912155199	0.00354318153142587	0.0280908157470539	0.0336530567088723	0.026938928428037	0.0340008011971247	1	0.00913035629283644	0.0695957716063546	1	psesl	0.92206345522412	0.910026258258835
UKB_6152_9_diagnosed_by_doctor_Hayfever_allergic_rhinitis_or_eczema	ENSG00000167720	Brain_Cortex	0.0002675	17:2153686:C:CT	5.94487808741873e-05	3.49035999595155e-13	1.82419961077077e-06	0.0287431784926752	0.0904536509446424	-0.320259875528912	-0.107973686441231	-0.0883381748626544	0.022139396514172	0.0416464050363091	0.0220838931157131	0.040156187619226	0.143509357030288	1.29387645049924e-09	0.00754671378975866	1	psesl	0.0418087466176109	0.488260876836833
UKB_6152_9_diagnosed_by_doctor_Hayfever_allergic_rhinitis_or_eczema	ENSG00000213977	Colon_Transverse	0.00108	17:3573751:T:G;rs8064287	0.00508392108692552	6.16716611415954e-10	2.95398721075916e-09	0.0417831666034535	-0.0646674366851803	0.330128794945658	-0.144132520752765	0.095107419845944	0.0228751603847567	0.0512577731153965	0.0234032226175015	0.0464771569414567	1	1.94265732596026e-06	1.44656753710876e-05	1	EYell_0	0.0577966074503471	0.551535109839612
UKB_6152_9_diagnosed_by_doctor_Hayfever_allergic_rhinitis_or_eczema	ENSG00000091640	Minor_Salivary_Gland	0.00109	17:4840868:G:A;rs1060431	0.0138529576522921	1.15352149202724e-05	1.51807742246603e-05	0.507772605267605	-0.0275800095213896	0.0845592208715118	-0.0493607470409554	-0.013229352210866	0.0111265726397103	0.0188845974827162	0.0111830019174791	0.0199454832125094	1	0.00899481063247422	0.0714407235012512	1	EYell_0	0.534032642060343	0.837541324048649
UKB_6152_9_diagnosed_by_doctor_Hayfever_allergic_rhinitis_or_eczema	ENSG00000091640	Minor_Salivary_Gland	0.00109	17:4840868:G:A;rs1060431	0.0255932397863429	4.63512461075973e-05	3.31348890315837e-06	0.626987603528597	-0.0251467118833094	0.0789540805474035	-0.0550827131838323	0.00920071085288467	0.0111965851307845	0.0190389038114374	0.0115743643509469	0.0189089454482598	1	0.013908467148462	0.0135256617026925	1	psesl	0.648031476272473	0.880120949493863
UKB_6152_9_diagnosed_by_doctor_Hayfever_allergic_rhinitis_or_eczema	ENSG00000040633	Whole_Blood	0.0007881	17:6579404:T:C;rs624113	0.00654666864201191	3.79244437623949e-05	3.33766146150295e-14	0.239224563621832	0.0350981554221633	-0.0602946373379537	0.100266332752915	-0.0175118423143554	0.012798574724369	0.0143697674726634	0.012444236304299	0.0148433689885511	1	0.0142023956181172	1.54867491813737e-10	1	cddstf	0.269975283158109	0.7433305067503
UKB_6152_9_diagnosed_by_doctor_Hayfever_allergic_rhinitis_or_eczema	ENSG00000040633	Whole_Blood	0.0007881	17:6579404:T:C;rs624113	0.00266182787941061	8.3574676005457e-06	3.06808517334233e-12	0.379706666022306	0.0397604055263649	-0.0666832920417296	0.0905607312341638	-0.0127274807828001	0.0131002624540551	0.0146504029661933	0.0123370880823887	0.0144628024892294	1	0.00786610888799586	1.44967024440425e-08	1	psesl	0.409744403683462	0.81703030711681
UKB_6152_9_diagnosed_by_doctor_Hayfever_allergic_rhinitis_or_eczema	ENSG00000171962	Uterus	5.455e-05	17:17865257:C:T;rs12603148	0.00143680543620442	2.90624583680378e-05	2.15823738338712e-05	0.232123301418934	-0.346167138346569	0.411782119438084	-0.467596894929708	0.111602601536958	0.107387890523777	0.096658181122041	0.107961406152425	0.0931690361900524	1	0.0109376434657381	0.0988256897852964	1	PUNOCC_0	0.262761216697505	0.802434701275328
UKB_6152_9_diagnosed_by_doctor_Hayfever_allergic_rhinitis_or_eczema	ENSG00000073605	Lung	7.09e-12	17:38051348:A:G;rs8067378	1.11161062056872e-19	4.03463390229559e-27	3.65264386345399e-09	0.379147101200342	0.251986663115701	-0.269599359783897	-0.149494737129457	0.0198851301068283	0.0254498489370389	0.0220910754502517	0.0244281214971886	0.0225698015023214	5.20567253612331e-16	1.85552813166574e-23	1.55712207899044e-05	1	cddstf	0.409196889806308	0.810181557013915
UKB_6152_9_diagnosed_by_doctor_Hayfever_allergic_rhinitis_or_eczema	ENSG00000073605	Lung	7.09e-12	17:38051348:A:G;rs8067378	8.54969841094003e-16	5.59507848010841e-22	1.15476939291611e-06	0.583919235198625	0.229520084001103	-0.246911631561643	-0.12050201718251	0.0132052591789598	0.0266483095487919	0.0232275335879931	0.0241619313643879	0.0240800375714974	3.89524259602428e-12	2.48141730592808e-18	0.00481769790724602	1	psesl	0.606975743056075	0.874914894947963
UKB_6152_9_diagnosed_by_doctor_Hayfever_allergic_rhinitis_or_eczema	ENSG00000108352	Brain_Substantia_nigra	1.956e-09	17:38314945:G:C;rs76651695	0.0237977947223158	8.50458188533277e-07	2.17261705619867e-05	0.707733460716568	0.0698948019802859	-0.32603149897239	0.131414805235762	0.0242352767259978	0.0307305728144706	0.0645346380995305	0.0303528193706224	0.0645697252284609	1	0.0014338725058671	0.0786704636049538	1	cddstf	0.724669611439695	0.892762985799005
UKB_6152_9_diagnosed_by_doctor_Hayfever_allergic_rhinitis_or_eczema	ENSG00000108352	Brain_Substantia_nigra	1.956e-09	17:38314945:G:C;rs76651695	0.0479871371024966	1.12662082463983e-05	2.52364442748462e-08	0.428328077438465	0.0596993258121946	-0.28364047246088	0.173879011096429	-0.0428291714292923	0.0300395324208395	0.0632684173506712	0.0302004488174136	0.0539843625504397	1	0.00913035629283644	0.000111040354809323	1	psesl	0.457162504411812	0.829431561686645
UKB_6152_9_diagnosed_by_doctor_Hayfever_allergic_rhinitis_or_eczema	ENSG00000172057	Small_Intestine_Terminal_Ileum	6.104e-13	17:38051348:A:G;rs8067378	4.5505061395107e-19	2.72754478506808e-26	2.64215184339999e-10	0.279614662240244	0.215505412225464	-0.230446866307401	-0.140473890293354	0.0213414158406316	0.0222088492883832	0.0192778105090798	0.0213172372877942	0.0196955715247597	2.1259964683794e-15	1.24621521229761e-22	1.15594143148749e-06	1	cddstf	0.310687921795955	0.76647674896821
UKB_6152_9_diagnosed_by_doctor_Hayfever_allergic_rhinitis_or_eczema	ENSG00000172057	Small_Intestine_Terminal_Ileum	6.104e-13	17:38051348:A:G;rs8067378	2.66176784978856e-16	1.66595237715058e-22	9.54065818706893e-06	0.135193694607264	0.213316101619543	-0.227589909609102	-0.106938614051714	0.0304407642196921	0.0242792112565849	0.0210841351261503	0.0236518611053694	0.02030963173265	1.22308232697784e-12	7.45846879250317e-19	0.0450700692757136	1	EYell_0	0.162146557717195	0.682817421299329
UKB_6152_9_diagnosed_by_doctor_Hayfever_allergic_rhinitis_or_eczema	ENSG00000172057	Small_Intestine_Terminal_Ileum	6.104e-13	17:38051348:A:G;rs8067378	4.79329588156661e-16	3.06566074235834e-22	6.68849090636925e-10	0.854711476952785	0.191574861841088	-0.205620922127067	-0.128317306211367	0.00364775839501958	0.0220227461334466	0.0191957420255074	0.019967948794553	0.019900269972096	2.19149487705225e-12	1.36329933212675e-18	3.04995185330438e-06	1	psesl	0.863365511930609	0.904737783364372
UKB_6152_9_diagnosed_by_doctor_Hayfever_allergic_rhinitis_or_eczema	ENSG00000126351	Esophagus_Gastroesophageal_Junction	2.856e-09	17:38248354:C:T;rs3744805	5.28505210969061e-05	8.61612679801129e-09	7.4713834690461e-09	0.16867110418425	-0.0818363019857274	0.159766439532745	-0.124703988117503	-0.0423769876973419	0.0198886178451194	0.0268027164734009	0.0208276086928369	0.0306961424287386	0.128215364181094	2.25914844643856e-05	3.15516523897817e-05	1	cddstf	0.197448261478732	0.696538830975522
UKB_6152_9_diagnosed_by_doctor_Hayfever_allergic_rhinitis_or_eczema	ENSG00000126351	Esophagus_Gastroesophageal_Junction	2.856e-09	17:38248354:C:T;rs3744805	3.43164402111019e-05	1.83279451466457e-09	3.01498094862548e-06	0.839183660193118	-0.0916775005733825	0.182575319940999	-0.107320642888498	0.00596353361658156	0.0217237003508233	0.0292332370737189	0.0224529395204657	0.0293550654368478	0.0906640350377311	5.52220987268434e-06	0.01410408087767	1	PUNOCC_0	0.848752147081787	0.934381731403439
UKB_6152_9_diagnosed_by_doctor_Hayfever_allergic_rhinitis_or_eczema	ENSG00000167920	Skin_Not_Sun_Exposed	0.001353	17:38946088:A:G;rs4890133	0.000411181368599327	7.08303807479407e-06	1.30099278439405e-06	0.96204517844448	-0.133090634259652	0.156245733020294	-0.185074885336477	-0.00165800271955296	0.0371595274529155	0.0340460331325263	0.0372995753329789	0.0348059820745768	0.724026957428144	0.00703382100742289	0.0050491529962333	1	cddstf	0.964312056813442	0.923701357404181
UKB_6152_9_diagnosed_by_doctor_Hayfever_allergic_rhinitis_or_eczema	ENSG00000167920	Skin_Not_Sun_Exposed	0.001353	17:38946088:A:G;rs4890133	0.000422366005535032	4.18419358520851e-06	3.41982169060739e-08	0.254097768469169	-0.133253848037614	0.159877259167229	-0.21854092306469	0.0412163708695289	0.0372819508911449	0.0339630840754705	0.0383467439729454	0.0360562028110606	0.748432561808077	0.0051130845611248	0.00014999337935004	1	psesl	0.285037187563503	0.771425824123918
UKB_6152_9_diagnosed_by_doctor_Hayfever_allergic_rhinitis_or_eczema	ENSG00000073584	Vagina	1.44e-20	17:38772965:C:T;rs9894823	3.25907177715181e-17	1.20924904158896e-26	8.32942413168481e-10	0.721827390674914	0.101138349229996	-0.128360817954975	-0.0728224217090133	0.00377544581884079	0.0111224389165877	0.0106430260253398	0.0114014328518362	0.0105925715047648	1.50732069693271e-13	5.55166234993491e-23	3.79321974956926e-06	1	psesl	0.738000438507364	0.889261186538766
UKB_6152_9_diagnosed_by_doctor_Hayfever_allergic_rhinitis_or_eczema	ENSG00000108788	Spleen	6.826e-07	17:40724276:C:T;rs679	0.0191897391671153	0.000539835380827434	3.78109495716186e-11	0.782859022761913	0.0281547195116962	-0.0492431454548996	0.0870314825005225	0.0036839679578004	0.0119436785128834	0.0140448075573656	0.0125701594193023	0.0133527659415392	1	0.0502046904169513	1.67767183249272e-07	1	cddstf	0.795695173210409	0.900177444952182
UKB_6152_9_diagnosed_by_doctor_Hayfever_allergic_rhinitis_or_eczema	ENSG00000108788	Spleen	6.826e-07	17:40724276:C:T;rs679	0.00272146930080514	1.10419675011105e-05	7.63574226258769e-09	0.0645054763493379	0.0361067634483958	-0.0624596939208543	0.0718442652732763	0.0251480546781296	0.0119237318307331	0.0139177703248949	0.012007302967976	0.0135425016397525	1	0.00899920351340505	3.4001960295303e-05	1	psesl	0.0844283789131435	0.601540787943044
UKB_6152_9_diagnosed_by_doctor_Hayfever_allergic_rhinitis_or_eczema	ENSG00000198740	Breast_Mammary_Tissue	1.436e-09	17:47461409:TA:T;rs76301901	0.0055399495627922	3.5378410783236e-05	1.18899228138984e-09	0.418938533860288	-0.0520879000791616	0.0994393162775737	0.120850691873876	-0.0179680293144088	0.0186131458630146	0.0236041636247754	0.0191114608742688	0.0221931958993977	1	0.0137270494703016	5.13287967875994e-06	1	cddstf	0.448045166258463	0.820066295927347
UKB_6152_9_diagnosed_by_doctor_Hayfever_allergic_rhinitis_or_eczema	ENSG00000198740	Breast_Mammary_Tissue	1.436e-09	17:47461409:TA:T;rs76301901	0.00342858392416354	9.25138929624048e-06	1.12363098747291e-08	0.063037901104655	-0.0566223103885592	0.10961655322345	0.118723312712944	-0.0435431231397038	0.0191613302375012	0.0242063844138605	0.0200849733032645	0.0233182010556069	1	0.008273850789027	4.98555069141731e-05	1	psesl	0.0827435694499406	0.598478339741946
UKB_6152_9_diagnosed_by_doctor_Hayfever_allergic_rhinitis_or_eczema	ENSG00000101773	Brain_Cerebellar_Hemisphere	0.0002551	18:20571501:G:A;rs7234202	0.000935656968973689	3.18346522943515e-06	1.45666388664925e-12	0.0291925961453718	-0.0957071960128365	0.140493340561288	0.213107587901184	-0.0664329963765386	0.0285721894064885	0.0294668415876541	0.0285614117028324	0.0302841745175246	1	0.00407801895890642	6.61471070927426e-09	1	cddstf	0.0423744532027081	0.481064914242023
UKB_6152_9_diagnosed_by_doctor_Hayfever_allergic_rhinitis_or_eczema	ENSG00000101773	Brain_Cerebellar_Hemisphere	0.0002551	18:20571501:G:A;rs7234202	0.0035431243059337	2.42566383746597e-05	7.71586954474853e-10	0.00115744206408979	-0.0886854087266613	0.133604851913661	-0.190957022529105	0.103203901704881	0.0301188647786905	0.0310463405541176	0.0298334922459113	0.0313920578204577	1	0.0102608195972624	3.7954362290618e-06	1	EPMres_0	0.00290861934352239	0.238109403983181
UKB_6152_9_diagnosed_by_doctor_Hayfever_allergic_rhinitis_or_eczema	ENSG00000101773	Brain_Cerebellar_Hemisphere	0.0002551	18:20571501:G:A;rs7234202	0.00117273544892357	5.92159173704863e-06	2.058253265192e-05	0.164448061332087	-0.10176636701593	0.147966226403863	0.140220276078912	-0.0491974360115628	0.030991193759702	0.0319602110563845	0.032291134723903	0.035282011302358	1	0.006697320254602	0.0964497480068973	1	EYell_0	0.19303117680403	0.699036575615981
UKB_6152_9_diagnosed_by_doctor_Hayfever_allergic_rhinitis_or_eczema	ENSG00000101773	Brain_Cerebellar_Hemisphere	0.0002551	18:20571501:G:A;rs7234202	0.00207543359192511	1.00138530563679e-05	8.58585371045575e-09	0.039705191345737	-0.0936788562031488	0.140577168732509	-0.173187019905472	0.066608407254238	0.0301004564425844	0.0311683435954948	0.0290509716492561	0.0322130199448324	1	0.00850707786942966	4.22424002554423e-05	1	PGOODFAIR_0	0.0552919710371234	0.878288549654237
UKB_6152_9_diagnosed_by_doctor_Hayfever_allergic_rhinitis_or_eczema	ENSG00000101773	Brain_Cerebellar_Hemisphere	0.0002551	18:20571501:G:A;rs7234202	0.000909919437961986	4.0527706717593e-06	4.82973936624822e-07	0.00479761626202804	-0.10353545549748	0.14990877302881	0.165811168669436	-0.0949004093294222	0.0308348974704571	0.0317975688143425	0.0320702519882627	0.0333440849200887	1	0.00500922455029449	0.00204056488223987	1	psesl	0.00921495417063284	0.324057813936007
UKB_6152_9_diagnosed_by_doctor_Hayfever_allergic_rhinitis_or_eczema	ENSG00000101773	Brain_Cerebellar_Hemisphere	0.0002551	18:20571501:G:A;rs7234202	0.00189721997620841	9.74954916703251e-06	5.89392282028771e-09	0.109924501745691	-0.0934984227102647	0.138932095505356	0.175837570183947	-0.0540027625474999	0.0297797197345985	0.0307617263919128	0.0291531190083368	0.0336611398337327	1	0.00850049815637723	2.86975102119809e-05	1	PUNOCC_0	0.13497405319843	0.76284627030235
UKB_6152_9_diagnosed_by_doctor_Hayfever_allergic_rhinitis_or_eczema	ENSG00000064666	Brain_Caudate_basal_ganglia	0.002122	19:1038289:A:C;rs3087680	6.41893700838164e-05	2.30016030079608e-11	5.10835157936502e-13	0.835701964175447	0.0773339192414682	-0.230890771249059	0.140572151451458	-0.00790281876545967	0.0190169183982421	0.0329496454082434	0.0184249800693371	0.0380650829569906	0.152449753949064	7.71013732826846e-08	2.33604917724362e-09	1	cddstf	0.845463095861988	0.915965452695346
UKB_6152_9_diagnosed_by_doctor_Hayfever_allergic_rhinitis_or_eczema	ENSG00000064666	Brain_Caudate_basal_ganglia	0.002122	19:1038289:A:C;rs3087680	8.19628371964867e-06	6.8097846537755e-14	2.41135374842877e-12	0.438390206852272	0.0860520037157828	-0.260839269034482	0.135331864235285	0.0272340837839093	0.018887310404505	0.0328236046813495	0.0183383064150134	0.0350877062784853	0.0243429626473565	2.59725186694997e-10	1.14129372913134e-08	1	psesl	0.466934737269917	0.833968634193323
UKB_6152_9_diagnosed_by_doctor_Hayfever_allergic_rhinitis_or_eczema	ENSG00000172006	Brain_Caudate_basal_ganglia	5.095e-06	19:2803623:A:G;rs941406	1.99406498371989e-05	6.78469094369895e-09	3.73162384481154e-13	0.857829788489998	-0.101267868828305	0.152104496083005	-0.177026912552975	0.00456442615965208	0.0232806978028709	0.0253280206569555	0.0230522642272793	0.0254534195614305	0.0540790423584835	1.80269238374081e-05	1.70945688330817e-09	1	cddstf	0.866299735826052	0.918319057951141
UKB_6152_9_diagnosed_by_doctor_Hayfever_allergic_rhinitis_or_eczema	ENSG00000172006	Brain_Caudate_basal_ganglia	5.095e-06	19:2803623:A:G;rs941406	2.66819783198684e-05	1.29418813600055e-08	8.03672401322922e-08	0.519457205487169	-0.106191372565136	0.158781437782025	-0.135167822029542	-0.0167668839401806	0.0248072370157073	0.026983284265052	0.0244318120640522	0.0259908951907179	0.0710007443091698	3.39336129259345e-05	0.000348793822174148	1	psesl	0.545276633974695	0.858396562202957
UKB_6152_9_diagnosed_by_doctor_Hayfever_allergic_rhinitis_or_eczema	ENSG00000131351	Brain_Cortex	6.874e-05	19:17171227:C:T;rs8103578	4.0546249841721e-07	5.97400646413247e-10	2.69953101688987e-05	0.0104677963885525	0.111212118616099	-0.125563922025791	-0.0888415499015487	0.0489572068314362	0.0213606926792939	0.0194787494896376	0.0207677128288808	0.0189779109249825	0.00138222165710427	1.80295515087518e-06	0.097264102538542	1	cddstf	0.017660199574327	0.395453553365157
UKB_6152_9_diagnosed_by_doctor_Hayfever_allergic_rhinitis_or_eczema	ENSG00000175489	Whole_Blood	0.0002759	19:18513594:T:C;rs1985157	1.89551430068413e-08	6.17489399058038e-11	5.36065578713869e-15	0.0690884663432425	0.180180231676764	-0.174531977582288	0.273070585883496	-0.0476844144747261	0.03100066283054	0.0255148781766436	0.032753923705938	0.0261170659128062	7.11955171336959e-05	2.01672037732355e-07	2.50985903953834e-11	1	cddstf	0.0896592690830918	0.567527544470747
UKB_6152_9_diagnosed_by_doctor_Hayfever_allergic_rhinitis_or_eczema	ENSG00000175489	Whole_Blood	0.0002759	19:18513594:T:C;rs1985157	2.21180108736808e-07	1.25075661950325e-09	8.52570785484283e-16	0.0831469913277355	0.164745580187059	-0.160830744251316	0.268545010111457	-0.0444527599211946	0.0309079557660944	0.0254705803659508	0.0311777623421454	0.0255511039300549	0.00077943870318851	3.73350850921721e-06	4.13496830959877e-12	1	psesl	0.10550770596477	0.647001281372704
UKB_6152_9_diagnosed_by_doctor_Hayfever_allergic_rhinitis_or_eczema	ENSG00000175489	Whole_Blood	0.0002759	19:18513594:T:C;rs1985157	3.67192410892211e-06	7.3137356456284e-08	1.67567888788125e-05	0.296070691575334	0.177965775233602	-0.172121640079903	0.166980172780475	-0.0335350860796808	0.0375745033245621	0.0310072594391631	0.0380295810387624	0.0320262113726455	0.0116657028940455	0.000175090831356344	0.0769974448981435	1	PUNOCC_0	0.327156942855004	0.832945103975256
UKB_6152_9_diagnosed_by_doctor_Hayfever_allergic_rhinitis_or_eczema	ENSG00000166398	Artery_Tibial	0.0008456	19:34767509:C:G;rs10416460	0.00072990431376388	5.29761582417161e-09	3.89556265549954e-09	0.902391436493401	-0.0474730210474525	0.126617439615406	-0.0869586876301803	0.00251430115463931	0.0138768774639192	0.0209241044797687	0.0142369573800389	0.0204802684959879	1	1.43194555727359e-05	1.6579514661806e-05	1	cddstf	0.90823434475235	0.919381544732963
UKB_6152_9_diagnosed_by_doctor_Hayfever_allergic_rhinitis_or_eczema	ENSG00000256294	Brain_Anterior_cingulate_cortex_BA24	0.0006048	19:44357131:G:C;rs12986271	0.0112627479899362	3.22691733129353e-05	1.68562125259973e-05	0.158613178636748	0.0428921002342292	-0.11531177513032	0.0754747578157988	-0.0411129854399632	0.0167966028832526	0.0272282075432377	0.0171947391073935	0.0290751076630629	1	0.0102243748346468	0.081179519525203	1	ECNA_0	0.186909528444154	0.833478370721598
UKB_6152_9_diagnosed_by_doctor_Hayfever_allergic_rhinitis_or_eczema	ENSG00000100997	Brain_Putamen_basal_ganglia	0.001888	20:25217199:C:G;rs58819141	0.00101037406561579	1.64914695155149e-10	7.47354812485012e-06	0.325557083417892	0.0465079404373037	-0.191777347944084	-0.0641258065615507	-0.028341266043877	0.0139774909453125	0.0287451226379221	0.0140102166062601	0.0287710202930755	1	5.43723749926526e-07	0.0354395652080393	1	EYell_0	0.356427833452764	0.78345864334557
UKB_6152_9_diagnosed_by_doctor_Hayfever_allergic_rhinitis_or_eczema	ENSG00000019186	Esophagus_Mucosa	2.58e-07	20:52773634:T:C;rs6097810	3.16132418751519e-10	3.96848762440278e-17	9.26177658935578e-06	0.21150529180062	0.673989398891285	-0.944939168618686	-0.465586086884622	0.129408418744734	0.10276872289687	0.104245155038823	0.102820193991133	0.103304890057504	1.28697507673743e-06	1.62747677476758e-13	0.0344167618060461	1	cddstf	0.241725141445363	0.73123990599752
UKB_6152_9_diagnosed_by_doctor_Hayfever_allergic_rhinitis_or_eczema	ENSG00000155307	Pituitary	0.001035	21:15195014:G:A;rs199632382	0.00215207363045452	1.79846855347113e-05	3.66126415732333e-12	0.100298597490943	-0.0635893839184693	0.150943084937832	0.161309962267581	0.0575576958523511	0.0205056784477263	0.0345076448914012	0.02206197628822	0.034892190061138	1	0.0107188725786879	1.65196238778429e-08	1	cddstf	0.124470176151617	0.618385078325838
UKB_6152_9_diagnosed_by_doctor_Hayfever_allergic_rhinitis_or_eczema	ENSG00000205581	Pancreas	0.0002482	21:40713358:C:T;rs2735307	0.000600708061614246	5.93239825180988e-06	8.79854472165233e-06	0.987135215076847	-0.0594985683540331	0.0735014044576007	-0.0829946709279954	-0.000263880387328292	0.0171160768223247	0.01587746568006	0.0182811894669575	0.0163488098693855	0.992970425848348	0.00653028356017556	0.0350757844288203	1	psesl	0.987891036267768	0.916056208958983
UKB_6152_9_diagnosed_by_doctor_Hayfever_allergic_rhinitis_or_eczema	ENSG00000100154	Heart_Left_Ventricle	5.674e-07	22:29059337:AG:A;rs113631719	1.95669854535352e-10	9.8869397709399e-26	5.19449911998652e-10	0.3991042817493	-0.248226996163775	0.684130492838036	-0.249970551775587	-0.0520886481233741	0.037372388829585	0.0580520073374104	0.0386297051155425	0.0616663763106259	8.00485374904126e-07	4.49954628975475e-22	2.26064601701814e-06	1	cddstf	0.428713184098226	0.810181557013915
UKB_6152_9_diagnosed_by_doctor_Hayfever_allergic_rhinitis_or_eczema	ENSG00000100154	Heart_Left_Ventricle	5.674e-07	22:29059337:AG:A;rs113631719	2.02402273299919e-08	1.02709019017024e-20	3.74906040109316e-07	0.25542249418734	-0.233291845675649	0.639421666469047	-0.212154403318008	0.0657075231940562	0.0402251604429307	0.0624935641896572	0.0406230011013707	0.0576420628822145	7.65687799893593e-05	4.48427577028325e-17	0.00159100517783292	1	psesl	0.286372549439031	0.771425824123918
UKB_6152_9_diagnosed_by_doctor_Hayfever_allergic_rhinitis_or_eczema	ENSG00000138942	Skin_Sun_Exposed	0.001893	22:31908678:AT:A;rs36123367	0.0548086986581355	0.000498595649061023	1.7905625653833e-05	0.0332060980292168	-0.0218530823062819	0.0866289096468638	0.0510634628937941	0.0418281089422472	0.0113255142679793	0.0245525646171415	0.0116710391739452	0.0195314404816025	1	0.0478651823098582	0.0651406661286445	1	cddstf	0.0473631910501717	0.489709265669608
UKB_6152_9_diagnosed_by_doctor_Hayfever_allergic_rhinitis_or_eczema	ENSG00000138942	Skin_Sun_Exposed	0.001893	22:31908678:AT:A;rs36123367	0.0654888589339762	0.00207309039481948	7.99473039815486e-06	0.000177215781951812	-0.0203085143218825	0.0746152596693206	0.0496153060972638	0.0770565900215201	0.0109767945869865	0.0239723593615913	0.0108763841989144	0.0202386731434559	1	0.0184701353660675	0.0378630431656614	0.870129489383398	EYell_0	0.000694060899047049	0.239481307818497
UKB_6152_9_diagnosed_by_doctor_Hayfever_allergic_rhinitis_or_eczema	ENSG00000138942	Skin_Sun_Exposed	0.001893	22:31908678:AT:A;rs36123367	0.0241343215866908	2.17410551764619e-05	4.36345837924957e-09	5.94175994065989e-07	-0.0228611511713933	0.0923304934642632	0.0614477227355167	0.100118431594971	0.0100756302890961	0.0213263327657397	0.0100947732641369	0.0195269485520582	1	0.0115578079001905	1.95482935390381e-05	0.00292156336282247	psesl	2.24173520572413e-05	0.0192201471424554
UKB_6152_9_diagnosed_by_doctor_Hayfever_allergic_rhinitis_or_eczema	ENSG00000100284	Pancreas	0.001691	22:35724659:C:A;rs138785	6.86668170690003e-05	2.89783610834712e-07	3.60063663941646e-11	0.646540179242449	0.0928183545891649	-0.120178861722076	0.157577403606558	-0.0101383401808798	0.022919362052799	0.0227815372287955	0.0227321312054714	0.0220813363917027	0.161710354197496	0.000565078041127689	1.59904273156485e-07	1	cddstf	0.666631226002417	0.880432554897827
UKB_6152_9_diagnosed_by_doctor_Hayfever_allergic_rhinitis_or_eczema	ENSG00000100284	Pancreas	0.001691	22:35724659:C:A;rs138785	0.000231549444381542	1.99142348028618e-06	5.86281708760768e-09	0.719096114101041	0.088433816694463	-0.114674337775703	0.144700066492348	-0.00848572361881849	0.0236655595758932	0.0235457407202714	0.023986752358905	0.0235663143128317	0.459162548208597	0.00295726386822498	2.61833411132559e-05	1	psesl	0.735417672916288	0.889261186538766
UKB_6152_9_diagnosed_by_doctor_Hayfever_allergic_rhinitis_or_eczema	ENSG00000166897	Stomach	0.001778	22:37933562:T:A;rs9306318	0.0013793367057222	2.760925738908e-06	1.93188334802392e-05	0.0124875003431548	0.274828180007117	-0.523726314609872	-0.371616939557561	0.275539040982096	0.0849364646962088	0.109129779411983	0.0852852638515769	0.109493218258657	1	0.00376038085639269	0.0752275375720514	1	psesl	0.020497171092739	0.416122515420749
UKB_6152_9_diagnosed_by_doctor_Hayfever_allergic_rhinitis_or_eczema	ENSG00000167074	Adipose_Subcutaneous	1.495e-06	22:41779073:T:A;rs3788584	0.00436679959659118	4.28914041421917e-09	4.46097107485448e-17	0.0840482438700005	-0.0543575311833327	0.224414453407901	-0.174521351096994	0.064717450469487	0.0188943214388359	0.036848168335805	0.0192892841154824	0.0373084012277728	1	1.17350881733036e-05	2.11752977396912e-13	1	cddstf	0.106514476090653	0.583540837089051
UKB_6152_9_diagnosed_by_doctor_Hayfever_allergic_rhinitis_or_eczema	ENSG00000167074	Adipose_Subcutaneous	1.495e-06	22:41779073:T:A;rs3788584	0.00582567096822805	1.12705385341481e-08	3.31045561070727e-13	0.0308154138776027	-0.0550376779014991	0.228701933454104	-0.15490865435918	0.0765586938257342	0.019786031712831	0.0386943105132863	0.0201222759036511	0.0352497193792579	1	2.97880333457534e-05	1.57710105294095e-09	1	psesl	0.0444016941357662	0.495630869699488
UKB_6152_9_diagnosed_by_doctor_Hayfever_allergic_rhinitis_or_eczema	ENSG00000167077	Prostate	1.556e-05	22:42180584:T:C;rs6002482	1.01478057681093e-05	2.35816753130262e-09	2.11788744744144e-07	0.0382158296418655	0.129857941589535	-0.164574774253592	-0.149901783845665	0.0552651948665089	0.0288112086443994	0.0265454528114677	0.0280768461311816	0.0265226421412501	0.0302506089947338	7.03205557834441e-06	0.00102484573581691	1	EYell_0	0.0534875025401341	0.551395460446381
UKB_6152_9_diagnosed_by_doctor_Hayfever_allergic_rhinitis_or_eczema	ENSG00000167077	Prostate	1.556e-05	22:42180584:T:C;rs6002482	4.18615374799753e-07	2.10107865509931e-11	6.58532737318715e-10	0.576588124156455	0.134706838496823	-0.167013504939972	-0.16554349014718	-0.0133595670085811	0.0259061120459379	0.023782412198387	0.0257498010668618	0.0238940246064843	0.00144422304305915	7.11635340482138e-08	3.00422634764798e-06	1	psesl	0.599978331319052	0.870495219694014
