# Supplementary material for: Psychosocial experiences modulate asthma-associated genes through gene-environment interactions
Source: eLife. 2021 Jun 18;10:e63852. doi: 10.7554/eLife.63852 (PMC8282343; doi:10.7554/eLife.63852)
Supplement: Figure 3—source data 4. — Columns are as follows. 1: Ensembl ID of the tested gene; 2: ID of the tested variant; 3: p-value of the GxE model intercept; 4: p-value of the genotype dosage effect; 5: p-value of the transcriptional signature effect; 6: p-value of the interaction between genotype dosage and transcriptional signature effect; 7: intercept; 8: dosage effect; 9: transcriptional signature effect; 10: interaction between genotype dosage and transcriptional signature effect; 11: intercept standard error (SE); 12: genotype dosage effect SE; 13: transcriptional signature effect SE; 14: interaction between genotype dosage and transcriptional signature effect SE; 15: q-value of the GxE model intercept; 16: q-value of the genotype dosage effect; 17: q-value of the transcriptional signature effect; 18: q-value of the interaction between genotype dosage and transcriptional signature effect; 19: tested transcriptional signature; 20: permutation-corrected p-value of the interaction between genotype dosage and transcriptional signature effect; 21: q-value of the permutation-corrected p-value of the interaction between genotype dosage and transcriptional signature effect. [file elife-63852-fig3-data4.txt]

pid	sid	Intercept_pval	dosage_pval	metagene_pval	interaction_pval	Intercept_effect	dosage_effect	metagene_effect	interaction_effect	Intercept_SE	dosage_SE	metagene_SE	interaction_SE	Intercept_padj	dosage_padj	metagene_padj	interaction_padj	tested_metagene	interaction_pcorr	interaction_pcorr.qval
==> GxE_results/GxE_cddstf_0PCs_corrected.txt <==
ENSG00000225972	1:567867:A:G;rs2000096	1.85412965868273e-11	6.88616323833282e-17	0.915519612992168	0.626407921909608	-1.82418854593332	2.05636620693467	-0.027690531327519	-0.112827926608258	0.258989018710737	0.228883539584862	0.260769648232548	0.231489878627082	7.82998954861715e-08	2.81093183388746e-13	1	1	cddstf	0.647476967668103	0.876951884942283
ENSG00000237973	1:567867:A:G;rs2000096	6.7605207067423e-11	6.19306633751404e-16	0.527831469760364	0.217803368826972	-0.980612718758695	1.09975374496628	0.0914614960794275	-0.158673966217393	0.14368060353596	0.126978839762044	0.144668452077344	0.128424771209137	2.80764424951008e-07	2.47784584163937e-12	1	1	cddstf	0.248172579385876	0.732933290804804
ENSG00000229344	1:567825:C:T	1.61926313630491e-05	3.23489620043552e-15	0.875290441519503	0.565104717623877	-0.627282366183216	1.98706304656492	0.0228515945321075	-0.147421844916054	0.142602386660742	0.236177895383709	0.145454278908858	0.2559177206801	0.0449021667697352	1.2716376963912e-11	1	1	cddstf	0.589004096300495	0.86620342372081
ENSG00000240409	1:567606:A:G	0.100073198759383	4.75107804770267e-05	0.590763345814745	0.921374198416087	-0.10137971603624	0.485053604502575	0.0336488014458775	0.0100451441194877	0.0614166424565012	0.117136454586179	0.0624939960775345	0.101667601890672	1	0.0155360252159877	1	1	cddstf	0.926080706745527	0.921192982281629
ENSG00000224956	1:723819:T:A;rs11804171	0.00187584502376522	1.37655534205114e-05	0.569558459795249	0.155038883445534	0.187010892826397	-0.320326580430018	0.0336048101947812	0.10258368155994	0.0594984925388319	0.0721990509053213	0.0590112452912481	0.0719219588539396	1	0.00965000954840792	1	1	cddstf	0.183162194248067	0.679248389857591
ENSG00000230092	1:812743:C:T;rs6605064	0.000503443238694041	3.26095840775251e-06	1.57525087376101e-05	0.0049257218120105	-0.131100765161464	0.212103473802483	-0.157211671532083	0.136707499615696	0.0371852506998862	0.0445357064137513	0.0356871891413351	0.048180328519701	0.851825959870317	0.0041544610114767	0.0575124094010146	1	cddstf	0.00941864618872929	0.311440867869421
ENSG00000188290	1:936194:A:G;rs3121570	3.17066197818306e-06	2.01647189861693e-08	0.00206662006543704	0.187141458018211	0.577247242019747	-0.576629816178234	0.349894670957393	-0.123203233286213	0.121048364385819	0.0994127274144952	0.112379380429313	0.0931416490296566	0.00988295338599659	5.02303149945476e-05	1	1	cddstf	0.216643653942823	0.712030589172444
ENSG00000188157	1:930533:C:G;rs3128110	0.000194088249230508	1.8561165225094e-05	0.214769062917809	0.0137886278290456	-0.351344627198135	0.359263216134374	-0.120733979760872	0.197095868686628	0.0928621508705795	0.08227209678568	0.0970722014582005	0.0794596003465491	0.38992329270409	0.0108203745769076	1	1	cddstf	0.0222905485620167	0.415533024571398
ENSG00000217801	1:1051684:A:C;rs72892222	2.54955049180402e-05	1.63610125794405e-10	0.0107041055798566	0.0495772455936318	0.446726713621491	-0.711552168159601	-0.26428133475836	0.216187968560157	0.10409506003359	0.106631146768418	0.102762723642613	0.109557077398318	0.0673591239934622	5.18316878516674e-07	1	1	cddstf	0.0670790810596905	0.539380610304568
ENSG00000176022	1:1173611:G:A;rs6697886	5.58776825089079e-06	7.72190914297846e-11	3.55195306825769e-11	0.0595158684300858	0.0930891599601487	-0.146714686284637	-0.137959718433534	0.0412698877093564	0.0200504389805653	0.0215686056788822	0.0198954810707234	0.0218003653113946	0.0168759986963193	2.50189856232502e-07	1.57813274822689e-07	1	cddstf	0.078677033978973	0.551707515512279
ENSG00000272455	1:1351134:CCGCT:C;rs200282760	0.00381821718841573	3.89514443192464e-05	4.28021720529009e-05	0.849185236996035	0.0927552023244627	-0.146490910515909	-0.128432106166094	-0.00712484441761651	0.0317603231105471	0.0349666704538443	0.0308251343750859	0.0374287262169855	1	0.0142562286208442	0.152161721648063	1	cddstf	0.858165798564691	0.918319057951141
ENSG00000215915	1:1403693:A:G;rs139601047	0.0129503544273642	7.27668558842339e-07	5.26941882795244e-05	0.00126827603057556	0.171048609201446	-0.643167993758187	-0.273608726248841	0.424100377882724	0.068329085507502	0.126487866181432	0.0664831316427624	0.130067931337528	1	0.00125522826400303	0.185957790438442	1	cddstf	0.00312806554080792	0.175935653357027
ENSG00000272004	1:1592881:A:C;rs4648774	8.35927031694417e-06	1.84847074608364e-07	0.569532134414042	0.811202525349794	-0.54049045051002	0.506780359565572	-0.0665593640044079	0.0222202211308644	0.118747713684898	0.0944348514394055	0.116872641224992	0.092920816136032	0.0245344583802311	0.000379306197096363	1	1	cddstf	0.822374143038963	0.909616000340595
ENSG00000189339	1:1561331:G:A;rs66599757	2.44288827559075e-05	1.25953963510011e-07	0.00166798133523351	0.414707170581038	0.0869879118570902	-0.0993298823696497	-0.0643120584681415	0.0145250970653114	0.0202216783126948	0.0182478847826931	0.0202319956488126	0.0177782495844875	0.0649075414824463	0.000268818290508535	1	1	cddstf	0.443932298741163	0.816825216120553
ENSG00000008128	1:1635749:C:A;rs55880629	4.03445000116559e-06	6.40793587199733e-09	0.957571104428729	0.912690466129827	-0.183242465923418	0.203595916890752	-0.00194862311909242	0.00352819829941548	0.0388597808469076	0.0338423951140204	0.0365898421390332	0.0321452658147369	0.0124099682035854	1.70899649706169e-05	1	1	cddstf	0.917925058022011	0.919402294743378
ENSG00000268575	1:1689164:C:T;rs2235536	0.000789185488868038	6.57446623908453e-09	0.0975525138413689	0.289290025464595	-0.109453111354149	0.278618419877684	-0.0549133857035739	-0.0469224580434102	0.0322043458384002	0.0463496099882531	0.0330178773860595	0.0441846749971729	1	1.74946546622039e-05	1	1	cddstf	0.320386068300196	0.769218456708764
ENSG00000215790	1:1677924:C:G;rs146561796	0.000335602324047604	1.68944592440826e-09	0.0969286011864586	0.191529200231771	0.171717817309803	-0.50862134575883	-0.075749234882942	0.110631311137617	0.0472129099670748	0.0812468212916713	0.045460545966625	0.0844735900922837	0.612138639062829	4.86898315414461e-06	1	1	cddstf	0.221191435202516	0.71504869268649
ENSG00000269554	1:2082814:C:G;rs262666	0.000263190883626435	1.01423143981262e-09	0.00124328487608421	0.280594405849079	0.305021380508918	-0.827980157042473	-0.268866161547041	0.134942175861039	0.0823794818854596	0.130350398144539	0.0823103721094475	0.124790036010101	0.50348416037737	2.99603967320647e-06	1	1	cddstf	0.31167336549054	0.76647674896821
ENSG00000269896	1:2299627:T:C;rs7545940	0.000539996124053849	2.7632804584972e-06	2.8391161894525e-06	0.33836491936827	0.161099928812487	-0.256005029319617	-0.21114759876225	-0.057860428792683	0.0459489575934749	0.0533462969331485	0.0440533774574471	0.0603176627178091	0.894708302170961	0.00370279581438625	0.0108347546820179	1	cddstf	0.369090343212227	0.791270357457627
ENSG00000149527	1:2347466:C:T;rs12746918	0.000393076647901112	8.37045043052072e-09	1.87461623264285e-16	0.523940763075841	-0.131032855417201	0.361840359865939	-0.31350244276214	0.0386385307776485	0.0364591563688428	0.0606480139280068	0.0354736835373331	0.0605438600964798	0.697317973376573	2.19808028305474e-05	8.87068401286595e-13	1	cddstf	0.54957528957529	0.852774448392594
ENSG00000225931	1:2723552:T:G;rs10909872	0.00328221596884273	9.68552259368675e-07	0.0472367018711662	0.857094213711695	0.17095076345608	-0.460292066353163	0.118527187914672	0.0155501714380527	0.057579580653926	0.0916080406219231	0.0594378895081427	0.0862639864885287	1	0.00160675458056487	1	1	cddstf	0.865609696360389	0.918319057951141
ENSG00000157870	1:2496917:C:T;rs11574000	0.0220112438048933	4.78520613206175e-07	1.41461336337631e-20	0.362153815250617	-0.0383130007536449	0.178942006697516	-0.16727280292424	0.0307802144841075	0.0166235848657534	0.0345971056384962	0.0164192138610434	0.0337147450393368	1	0.000879520887072949	6.83965561192444e-17	1	cddstf	0.392521171349426	0.806325214046646
ENSG00000142606	1:2523723:C:T;rs867436	2.50774189863732e-12	2.74311908476338e-16	0.690366797452878	0.038411379565077	0.783413726885689	-0.729138448028336	0.0414871325628656	-0.163654215054178	0.10624915030188	0.083031057968833	0.104023424945632	0.0786204008926532	1.08008443574309e-08	1.10410543161726e-12	1	1	cddstf	0.0537274516304987	0.504854475143371
ENSG00000235169	1:3691727:A:C;rs1175549	5.26475786497004e-06	1.9877974245274e-08	0.453076617217097	0.472268617909377	-0.545388098626531	0.593693354567172	-0.0877067899189051	0.075653824973173	0.117133853740546	0.102306404075357	0.116711394715704	0.105089686085447	0.0159469515729943	4.95557897934681e-05	1	1	cddstf	0.499758927902972	0.841964803951938
ENSG00000116198	1:3762076:T:C;rs6699784	4.66369679829667e-08	1.95569036761882e-16	0.00949544108953406	0.304717219396124	-0.0703804302862053	0.13982922880685	-0.0315464430709352	0.0177057876029649	0.0124810406273242	0.0158332314081992	0.0120677251644658	0.0172150280167746	0.000170971124625556	7.8990333948124e-13	1	1	cddstf	0.335771184718553	0.774882362541775
ENSG00000198912	1:3798400:C:T;rs12084944	0.000331711946978449	9.9851926732673e-07	0.00505850950337835	0.0675324431316652	-0.0618006875234344	0.0860961096860089	-0.0475221333553181	0.033316369421397	0.0169769979632972	0.0171570078154975	0.0168004121311084	0.0181443596080471	0.606369439076605	0.00164655827182178	1	1	cddstf	0.0878922127509385	0.565393560546127
ENSG00000196581	1:4793137:T:A;rs3766965	6.84495964942629e-06	2.11081423252465e-10	0.465854026444342	0.121264215953851	0.451597820857731	-0.696585576295896	0.0708713468488512	-0.16304297186402	0.098237663272824	0.10508453687323	0.0970343767471908	0.104861487266595	0.0204185146342386	6.61740261896479e-07	1	1	cddstf	0.147232462379277	0.6376967051709
ENSG00000116254	1:6237105:A:C;rs61198901	0.0226599909549962	9.24257969463543e-07	0.0145667476034865	0.27184308017222	-0.211389215896126	0.997740789773176	-0.228461637120718	-0.219195411265264	0.0921690474571654	0.198181524204725	0.0928584807489025	0.199035387796391	1	0.00153981377712626	1	1	cddstf	0.302893057679761	0.761306860938966
ENSG00000158286	1:6266096:A:G;rs4908540	9.48251584746436e-06	7.4134862618537e-08	0.254124079342579	0.444952834366891	0.373551258471132	-0.397858282892683	-0.0928069628760189	-0.0551586975759411	0.0825936036417787	0.0717075372915283	0.0811923150201362	0.0720951023744471	0.0274518833784093	0.000165617283089812	1	1	cddstf	0.473298078054311	0.831063551461734
ENSG00000116237	1:6293890:G:A;rs12073932	3.2597861989122e-05	1.56376131956881e-13	0.0232235391555007	0.0767833990498525	0.053868512636917	-0.1732135147746	-0.0284200304903491	-0.0387523217464781	0.0127271475608224	0.022159389272102	0.0124433442989995	0.0218065698321348	0.0836135160020981	5.83908476726992e-10	1	1	cddstf	0.0983640787602006	0.576510218651779
ENSG00000171680	1:6610366:T:C;rs2063805	1.11165479993668e-21	1.32651417276643e-26	0.0726741437799479	0.220646856439608	-1.15803630699008	0.911003035228309	-0.200144928367218	-0.0940731002215544	0.10990551486769	0.0756116805572147	0.11103287328975	0.0766119173564337	5.25256892970081e-18	6.07145536875194e-23	1	1	cddstf	0.251087305746585	0.732933290804804
ENSG00000162408	1:6602525:A:AT;rs35794526	5.11194975338883e-12	2.61427261171404e-15	2.23024990982598e-07	0.125833312855995	-0.163479226936966	0.134706380791234	-0.117476675396978	-0.0242917158575311	0.0225271188250886	0.0159500409379788	0.0220467852863294	0.0158155482507435	2.18433612962305e-08	1.02923912723182e-11	0.0008945532388312	1	cddstf	0.152152290398828	0.64514087585381
ENSG00000049247	1:7978402:A:G;rs226479	9.21133056236695e-05	6.8733103525134e-15	0.00654888741768632	0.95005886578986	-0.351690022647573	1.5022855471768	-0.248144648135722	0.0112791320138961	0.0884550464955767	0.181013337471496	0.0904899609997926	0.179900417663533	0.207899730792622	2.67509238919821e-11	1	1	cddstf	0.953037700937978	0.922794076388734
ENSG00000049249	1:8116489:G:A;rs72856355	0.0177671205348752	2.54544135772084e-05	2.81120470918858e-05	0.138897273128349	0.122807631000318	-0.432114835606459	0.217432453405914	0.149699841253108	0.0514610649732414	0.10068120910701	0.0509428656177805	0.100828062308102	1	0.0121417552763284	0.101119033389513	1	cddstf	0.166093241638948	0.662997220237584
ENSG00000074800	1:8738944:A:G;rs11121216	0.000201273692993031	3.62218253459128e-05	0.187309261669425	0.876984301580775	0.0886965718646544	-0.0679701971967472	0.0311108850881081	-0.00255990389407203	0.023502464791868	0.0161561442013205	0.0235288130229383	0.0165204352054287	0.402144838600076	0.0138367372821387	1	1	cddstf	0.884330709419352	0.918319057951141
ENSG00000131686	1:9000220:A:G;rs12091891	0.000370979730366383	3.07384162109102e-12	7.17604150697247e-05	0.285704813871988	-0.301232417663878	1.28064524132453	-0.338528065387673	-0.207442413170283	0.0834485927266534	0.174469560782265	0.0838196713823104	0.193887958127604	0.664053717355825	1.08229963478615e-08	0.250515609008409	1	cddstf	0.31679552722489	0.768504626393643
ENSG00000049239	1:9296479:C:G;rs56119172	1.87304484365626e-05	3.95592764945083e-11	0.161518489395738	0.314756517872912	0.0944315234975136	-0.21535174483214	0.0298541127408045	-0.0323008775217188	0.0216356278356417	0.0311381401879445	0.0212607392922021	0.0320654705409307	0.051134124231816	1.30664290261361e-07	1	1	cddstf	0.345727858051958	0.78071111654947
ENSG00000054523	1:10271688:C:G;rs11121529	1.83290961615201e-09	1.58007341179983e-15	8.45134175258615e-23	0.461620730756787	-0.193503563421995	0.263766884216757	0.325962339928027	0.0232538590915069	0.0309830805248637	0.0309543739442377	0.0299432689178401	0.0315378701004618	7.26748662804273e-06	6.26025085755094e-12	4.11411316515894e-19	1	cddstf	0.489445138450679	0.834070253274867
ENSG00000120948	1:11575260:G:T;rs17036947	0.0369429391402281	2.27097816716351e-05	5.22149391626847e-06	0.756438513639634	-0.0162108629734887	0.0758681347402174	-0.0367579314015028	0.00553193203030982	0.00772770817345526	0.0175658480747614	0.00789142422683708	0.0178158971170848	1	0.011652976147054	0.0196902535582484	1	cddstf	0.770719109295287	0.897470891580255
ENSG00000120942	1:11344767:C:T;rs59517794	0.00340037335369865	2.76416300780991e-09	2.90603127465368e-35	0.319426537107632	-0.0350369749299817	0.13517381529288	-0.173078456032712	0.0219172327380906	0.0118461416691891	0.0219054283185355	0.0118461973218545	0.021968908919993	1	7.74794891089119e-06	1.42918618087468e-31	1	cddstf	0.350359640210056	0.782506679897894
ENSG00000204624	1:11501805:G:C;rs3010219	0.000966812969211166	4.02746114799782e-05	0.0319782401311953	0.905432859074208	0.401546774017474	-0.465740652745871	-0.255791285383254	0.0144058256839868	0.120217763269648	0.11138614781915	0.118591821350628	0.121135531866215	1	0.0145460828196419	1	1	cddstf	0.91110240751238	0.919402294743378
ENSG00000116670	1:10902453:C:G;rs560310	0.000188018929212902	4.88455057239887e-05	0.000326251639960126	0.000591145802531684	0.14176990356606	-0.103468166485672	0.125358578421363	-0.0818435457898426	0.0373879091609661	0.025027822520358	0.0343941698019965	0.0235135740674135	0.380174274868488	0.0159236348660203	1	1	cddstf	0.00172189007369063	0.128599304674757
ENSG00000162490	1:11778593:G:T;rs34717076	1.78958114755388e-05	1.04302088796558e-06	0.0805982655972056	0.149358081392992	-0.459921629213551	0.382783159748817	-0.181223988325119	0.108424903525991	0.105116357509119	0.0764207666556547	0.103295557115122	0.0749665847872389	0.0490524192544518	0.00171055425626356	1	1	cddstf	0.177172322698639	0.674060865733707
ENSG00000011021	1:11883731:C:T;rs12567136	0.0263420052584718	5.68700448040382e-07	5.36317491727231e-08	0.182109806188079	-0.0296557026159423	0.148824546638009	-0.0742589812672892	0.0408473410172988	0.0132714498906608	0.0289749328963874	0.0132327217047844	0.030527454429527	1	0.00101569900020012	0.000220641016096583	1	cddstf	0.21143104204323	0.706701360475161
ENSG00000177000	1:11852300:C:T;rs1476413	1.17197195874206e-06	2.45185219066355e-16	0.034289618345994	0.804666421447503	-0.0774244687366878	0.209692459460144	-0.0324408368656819	0.00631314471642351	0.0155342291550894	0.0238339092181735	0.0152415065282483	0.0254995935984305	0.0038370361929215	9.87851247618343e-13	1	1	cddstf	0.816237264569674	0.907868972183213
ENSG00000242349	1:11905633:T:C;rs198361	2.87151809239364e-17	1.74205275524318e-28	0.713446501478662	0.156722551521966	0.60269288231476	-0.859920862796466	-0.0249780352209547	-0.099165203342445	0.0661461039507213	0.0681798776524691	0.0679390774166947	0.069809951984458	1.32778996592282e-13	8.07267246779689e-25	1	1	cddstf	0.184928715815142	0.68273509410079
ENSG00000116688	1:12047688:G:A;rs6677365	3.30498048984195e-22	6.43569470330443e-26	0.00114941285981752	0.617928521881347	0.364895390458179	-0.271446045099382	0.111804610440531	-0.011305761357796	0.0340972537402068	0.0229237266358737	0.0339870258427543	0.0226378106520948	1.5662302541361e-18	2.9321025068255e-22	1	1	cddstf	0.639401191456593	0.875292397938354
ENSG00000189337	1:15277941:C:CT;rs56820982	0.00808210206406135	5.82400465987673e-05	0.000309852660037715	0.0546710183060766	0.221255774701293	-0.535258576829261	0.297730503829842	0.268637380905371	0.0828588923723155	0.130846626596664	0.0813754985401429	0.13914350820988	1	0.0171225737000376	1	1	cddstf	0.0730481823335009	0.54203574751103
ENSG00000171729	1:15469482:G:A;rs9660093	1.79227914605239e-07	3.13355606417873e-16	0.268159428681519	0.626190888875457	-0.48581645405339	1.00276728863151	0.106044508614981	0.0597444879941554	0.0904235926222604	0.114446781843215	0.0955517928926471	0.122501096122105	0.000630703031495836	1.25968953779985e-12	1	1	cddstf	0.647270024278335	0.876951884942283
ENSG00000142621	1:15669233:A:G;rs2479083	0.000258219345269635	6.16581128156911e-06	0.730969973673243	0.778754166524525	-0.477082383819173	0.564261694958405	0.0500001233291966	0.0342806677145287	0.128671950539364	0.122118795709949	0.145254197191921	0.121886843479161	0.49552292357243	0.00644812989925411	1	1	cddstf	0.791810992630937	0.898684376391423
ENSG00000228140	1:15733394:G:A;rs2092324	2.21605440529386e-05	1.39481330576159e-06	0.0116533068565658	0.205654501177299	0.345694041524302	-0.275641562371175	0.202892076308688	-0.0727576691424554	0.0799314572665398	0.0557193908529053	0.0798346497544474	0.0573370497419913	0.0595010607821402	0.00216614506384775	1	1	cddstf	0.235722874041434	0.726100250455937
ENSG00000162438	1:15757224:C:T;rs10927785	0.00229333069687399	2.42959495020421e-06	0.880516015373298	0.738485395140904	0.259855627877729	-0.557380959639337	0.0128260574199999	0.0388975686325862	0.0843290904176952	0.115470183545508	0.0852395277553969	0.116377693740668	1	0.0033479818413814	1	1	cddstf	0.75375519524273	0.895953146809038
ENSG00000132906	1:15941469:G:A;rs72647111	0.0355418450112912	0.000160168979314075	2.8442622361518e-14	0.768291674349736	0.0253805754417099	-0.0786684901094112	0.098589584150292	-0.00536115049405984	0.0120075279219583	0.0205196121665712	0.0121987599998972	0.0181774284209905	1	0.0287471812909696	1.32144423491613e-10	1	cddstf	0.781937582220131	0.898096462492484
ENSG00000162461	1:16079403:A:G;rs12741030	6.46696268247398e-05	5.03358658024644e-07	0.0910287205312413	0.391806443153919	0.254447153925704	-0.298340860326623	0.111594974670187	-0.0499816673788959	0.0625987833537851	0.0577991796604969	0.0657749634096996	0.0582638183824157	0.153403379642489	0.00091812619223695	1	1	cddstf	0.421581535631397	0.810181557013915
ENSG00000142632	1:16530049:C:T;rs221045	7.83455836514716e-11	1.61680454708082e-12	4.31472555599294e-06	0.0767020040876423	0.285254840370009	-0.20889057515816	-0.224507315690733	0.0538919812920848	0.0419507464483936	0.0280596035019431	0.0477619094438575	0.0303174830825543	3.24507407484395e-07	5.78169306036102e-09	0.0163312362294333	1	cddstf	0.0982724307211842	0.576510218651779
ENSG00000204377	1:16746888:A:G;rs11260753	0.000226904183477454	1.65053137035016e-07	0.0685771436583952	0.0197587232269275	0.168479451504943	-0.306029441456137	-0.0855045406495321	-0.132230910480828	0.0450214991662429	0.0567852100087026	0.0467445520736676	0.0563603213894978	0.444959103799287	0.000343145471895798	1	1	cddstf	0.0302964309778714	0.451958216660646
ENSG00000132881	1:16529369:C:T;rs221041	0.000562229224644801	1.77597265458259e-08	0.00196061637472372	0.668988631914021	-0.108827521428852	0.260747121986646	-0.0985238960512373	-0.0209009146613466	0.0311401065724821	0.0447670873217203	0.0314809436034523	0.0488283528749687	0.920369240743539	4.46124330831146e-05	1	1	cddstf	0.687962117241896	0.885095845575403
ENSG00000157191	1:16730582:C:G;rs17419150	0.015961065380292	2.94544819301568e-06	0.0182746363993436	0.0186803574669242	-0.0232347014196539	0.0720749435495274	-0.0237183701875526	0.0368115179432711	0.00957532948890637	0.015062910887107	0.0099833242570253	0.0155487232928572	1	0.00385264623646451	1	1	cddstf	0.0288744799409619	0.447139888172077
ENSG00000226029	1:16777812:G:C;rs279781	0.00502442224856588	8.67053016729769e-07	0.0393726308297045	0.356431364345542	0.082674974550691	-0.260948720067772	0.0616214119514829	0.0465013210081078	0.0292048580894978	0.0516938433816243	0.0297506207856419	0.0503306404463398	1	0.00145578201508928	1	1	cddstf	0.386884619086835	0.800437049946502
ENSG00000219481	1:17224094:A:G;rs6586525	3.38694793593925e-05	2.07329996683137e-05	0.942201491808183	0.830750151167476	0.397897938919661	-0.233785648899949	-0.00659009073130992	-0.0111334538632259	0.0942142867680484	0.0538595430729443	0.0908014081477373	0.0520337704329027	0.0865026502838886	0.0112580188198943	1	1	cddstf	0.840799409619354	0.914166869221883
ENSG00000215908	1:17004770:G:T;rs2019755	4.00314870664005e-06	4.76272644096498e-07	2.00110881003634e-05	0.239326094556318	-0.2344200587621	0.193394915592876	-0.20471729254176	0.0424673043021029	0.0496946692349477	0.037384420343494	0.0470719303280853	0.0360038927026733	0.0123216917190381	0.000875865392493459	0.0726002276281186	1	cddstf	0.270079647910673	0.7433305067503
ENSG00000186301	1:17258256:AT:A;rs60537875	1.30431165399322e-06	3.43059998585557e-09	0.00533258351656815	0.140314871332215	0.345714680135203	-0.457714668198734	-0.209204782131752	-0.117423484532326	0.069682200463945	0.0746523333293329	0.0744198404148182	0.0793738168961642	0.0042507516803639	9.50619256080578e-06	1	1	cddstf	0.167591000973272	0.663023659360368
ENSG00000186715	1:16952060:A:G;rs2147036	9.87226250990345e-06	4.73257299122278e-06	0.816686528666231	0.245148005540589	-0.8765431097832	0.580362713381371	-0.0443191922887188	-0.147590290502962	0.194203698275167	0.124010489103601	0.190984756732349	0.126688325979849	0.0284419882910318	0.00541387919243279	1	1	cddstf	0.27598389287586	0.748406391062968
ENSG00000228549	1:17003085:A:G;rs201194657	4.09526505969272e-12	3.23697221709443e-38	0.197689013170675	0.203972603398082	-0.816348060650702	3.85648069021883	0.146245888628994	-0.309887025797754	0.111930460687663	0.24923929641575	0.113224919819153	0.243299733228612	1.75277344554848e-08	1.55827842530926e-34	1	1	cddstf	0.233995058770682	0.72537615515676
ENSG00000238142	1:17255791:A:G;rs9435788	2.50864899551284e-07	5.38209351783972e-11	0.201133406680726	0.69812695071898	-0.237551546668433	0.350213366885182	-0.0580484814417135	0.0200557341624171	0.0447817765360811	0.0510233132758893	0.0452885790355077	0.0516498214920082	0.000871002931242058	1.766403092555e-07	1	1	cddstf	0.715589525021658	0.891989000254612
ENSG00000117115	1:17417315:A:G;rs2014718	5.76778302956908e-35	4.17340015758764e-46	3.36933473085856e-14	0.0970216305516147	-0.803239801437464	0.756003026453325	0.454779511591929	-0.0683649139954384	0.05530666182985	0.0425151131910141	0.0564537302711433	0.0410403721660175	2.81410134012675e-31	2.02910715661911e-42	1.56303438164528e-10	1	cddstf	0.120864854169563	0.615233577770611
ENSG00000256049	1:17721094:G:A;rs4920602	1.07999073297986e-27	8.91809377491185e-36	0.876622205698503	0.628493537884758	1.56851255970939	-1.48066883983452	0.0196624472761473	-0.0497585442656894	0.126741325013335	0.100313219032504	0.126516914413595	0.102710724963302	5.20231536076399e-24	4.26106520565288e-32	1	1	cddstf	0.649468079872512	0.876951884942283
ENSG00000179023	1:18810344:G:T;rs2992740	4.1612001707277e-09	8.63385237344454e-12	0.372015925216238	0.668819052925074	-0.931835476305066	0.875519592626348	0.131291473574199	-0.0496353535535201	0.152864606255921	0.12209808433407	0.146804268854604	0.115894095555994	1.62786150678868e-05	2.95968459361679e-08	1	1	cddstf	0.687802693076931	0.885095845575403
ENSG00000127463	1:19542181:T:TTTTA;rs55741953	3.91772535240302e-06	9.86967335476833e-10	5.50037056899625e-07	0.854089929099525	0.0867636850710413	-0.113621691987804	-0.0949031898884939	0.00300554270321011	0.0183743808268432	0.0178739490915671	0.0184519419623004	0.0163260366302468	0.0120705118107537	2.9224102803469e-06	0.00216824607829832	1	cddstf	0.862777345212248	0.918319057951141
ENSG00000211454	1:19763105:T:C;rs114989748	0.00418325214816584	1.53890458957081e-09	0.024741299922811	0.276478141009664	-0.227840713545478	1.06772058619642	-0.179224855707157	0.171782677138652	0.0788128033733445	0.17009908948262	0.0793300366374982	0.157501053223562	1	4.46282330975536e-06	1	1	cddstf	0.307550348132066	0.765646261368505
ENSG00000162482	1:19689639:G:A;rs56696582	0.000710411906255073	1.97651310962647e-12	0.00248265905821151	0.740931143599141	-0.254767369731667	1.0098248762309	-0.227466168368367	-0.0427718329548604	0.0743038656002504	0.136241673881995	0.0744123346536989	0.129223159631477	1	7.04033969648948e-09	1	1	cddstf	0.756066792158205	0.896298793842382
ENSG00000040487	1:18952112:C:T;rs17352100	0.00104820508267073	2.36251729526726e-05	0.506131542245494	0.138038966135577	0.0842497071146669	-0.109805099874986	0.0178776226051723	-0.0348464171722271	0.0254022343860907	0.025478720558922	0.0268495270827885	0.0234190394112301	1	0.0117536563908939	1	1	cddstf	0.165180140964074	0.662164955427865
ENSG00000162542	1:20128011:G:T;rs74057039	0.00873984005752981	4.00160422626957e-06	7.22261557339344e-07	0.106115541986431	0.0498568970786036	-0.148580423560206	-0.0941002851877036	-0.0549809370803761	0.0188628680470376	0.0314969674608995	0.0185004299109103	0.0339005600255002	1	0.00484994432223872	0.00283415435099958	1	cddstf	0.130830083744211	0.624005238927899
ENSG00000090432	1:20861712:A:C;rs1253901	0.00130026681727569	1.63947845976933e-05	0.00238383652243515	0.342779832183184	0.0433517813023354	-0.0628977854065714	0.0393998676323525	-0.0129299153063498	0.0133257717159293	0.014308233875525	0.0128361048212977	0.0136030646827541	1	0.0104106882195353	1	1	cddstf	0.37344342720243	0.793694480633071
ENSG00000158825	1:20924330:A:G;rs72649191	0.00017348879074788	1.7909116783827e-13	4.87564516624799e-20	0.0306946543598915	-0.107959262615847	0.435520736672935	0.29287043748607	-0.116299799135738	0.028313775161255	0.0558690472629053	0.0292397905083254	0.053508573301116	0.356519464986894	6.67830964868908e-10	2.35201122819803e-16	1	cddstf	0.0442504518764907	0.48299397460794
ENSG00000117242	1:20973892:C:T;rs9287034	6.98914751298895e-11	7.32851182158707e-18	3.71122757820103e-05	0.907369907244251	-0.169079950464277	0.224107641051119	-0.101415614721383	-0.00281133112487622	0.0247944314108683	0.0240756119474805	0.0241397266294673	0.0241365582668359	2.89909838838782e-07	3.04279810832295e-14	0.132639273644905	1	cddstf	0.912925207756233	0.919402294743378
ENSG00000142794	1:21772167:C:G;rs4654746	3.75167772775103e-35	2.22502365371827e-49	0.0152252177529376	0.0508949331527197	0.471898465259468	-0.538506871866552	-0.0857286937091049	-0.0556848806937792	0.0323705400673143	0.0287216376150333	0.0350769868057642	0.028382869244563	1.8308187311425e-31	1.08714655720674e-45	1	1	cddstf	0.0686268302334784	0.541927155299566
ENSG00000090686	1:22200998:C:T;rs2229481	0.0156354167000157	2.99622483463705e-06	0.00088530211271425	0.074881035762205	0.0208254544488201	-0.0717799812963899	0.0296572773669916	-0.0236590672348537	0.0085554609271677	0.0150130432912417	0.00881172616709137	0.0132266172480846	1	0.0038980885098628	1	1	cddstf	0.0962213392656606	0.57603619578537
ENSG00000218510	1:22352108:C:T;rs11801382	5.16514852386981e-16	3.80691349217836e-40	1.32610857176871e-06	0.644168095155301	-0.132437242165242	0.362126110095956	-0.0785765688467217	-0.00946522676513967	0.0152439218981307	0.0225817860749135	0.0158491946048705	0.0204677121211198	2.3527251526227e-12	1.84216543886511e-36	0.00513601849846021	1	cddstf	0.664366078781591	0.879845600739625
ENSG00000125945	1:23614982:T:C;rs9661830	0.0248829479056949	3.65455261062609e-06	0.13860181217103	0.0851561060934034	-0.0276905304268841	0.115402436731842	0.0186568258953278	0.0363553705435793	0.0122687798983583	0.0243599030783257	0.0125565807232049	0.0210334323908841	1	0.00450971792151259	1	1	cddstf	0.107752403769024	0.584418350246084
ENSG00000088280	1:23752640:G:A;rs1209364	0.000144395203077075	2.54766113398434e-09	0.0167106886643861	0.424528785736599	-0.23172318579243	0.481746994345166	-0.143899473103436	-0.0607179055847678	0.0600200784607516	0.0778812140322475	0.0597239355309828	0.0759054642498755	0.305395854508013	7.17676141443388e-06	1	1	cddstf	0.453478358057305	0.821427818833668
ENSG00000011007	1:24043445:A:G;rs658387	2.92417077754493e-12	1.00878310435591e-13	0.0253100906445735	0.0191230551581412	-0.167171481793871	0.109439642334285	0.0498440921757894	-0.0319852071499779	0.0227495017010813	0.0138787624953837	0.0221499255257096	0.0135610258564446	1.25680860018881e-08	3.78999812306514e-10	1	1	cddstf	0.0294584968823196	0.45035745074225
ENSG00000236810	1:24065844:G:A;rs13376000	0.0121737284409054	1.87853691235858e-07	5.8749066274797e-08	0.15274633980253	0.0590277498767417	-0.251542975628063	-0.133663086100271	0.0627669226092284	0.0233709919778062	0.0469016379125089	0.0238941444584194	0.0437608118857066	1	0.000384912213342273	0.000241106167991767	1	cddstf	0.180747451844405	0.674839306149649
ENSG00000179163	1:24155731:A:G;rs4649115	7.90243064341683e-06	4.01431019443647e-10	0.104872096715506	0.547413744870872	0.107169574630087	-0.172505192436012	0.0381498070356354	0.0152161989181649	0.0234794978323339	0.0264725368127428	0.0234384510108436	0.0252563420580833	0.0233279752593665	1.22677319541979e-06	1	1	cddstf	0.572068663835977	0.859329016812227
ENSG00000189266	1:24365512:T:C;rs17184588	6.98158088255924e-08	2.20630258669374e-21	0.246288150670078	0.0347702137281111	0.251458894820896	-0.755226262710269	0.0531192660839502	-0.165401253433246	0.0452252381577408	0.0723187222352552	0.0457069697701015	0.0779185404196337	0.000253361570228075	9.67463684265207e-18	1	1	cddstf	0.0492890619151007	0.493517081459342
ENSG00000188529	1:24364016:T:C;rs61773530	0.00389390980432206	6.29159669844995e-07	0.0264319042751145	0.139239187074426	0.0563731200598253	-0.152468935018535	-0.0432481829376645	-0.0477058950259118	0.0193447003791874	0.0298066932957694	0.0193659994740623	0.0321595183725931	1	0.00111046681727642	1	1	cddstf	0.166455149252933	0.662997220237584
ENSG00000001461	1:24773776:A:G;rs11806902	4.13994516032487e-05	1.73404965913671e-10	3.04610464130307e-16	0.703229697131874	0.0665146954771559	-0.13781217794247	-0.136147328737507	0.00808216218553766	0.0159331756319295	0.0206833575086045	0.0155312120518551	0.0211904286320088	0.103505349115967	5.47266072423546e-07	1.43806600115918e-12	1	cddstf	0.720415095348613	0.891989000254612
ENSG00000169504	1:25049688:TTA:T;rs202035292	2.20999845192344e-06	1.33118372773969e-08	0.00352474165938175	0.801626124432298	-0.147066007770779	0.153205009627879	0.0847616266158696	0.00673230547832811	0.03033739285017	0.0260591789073068	0.0287700064986631	0.0267671553555416	0.00702558507866461	3.4011744243749e-05	1	1	cddstf	0.81337446389801	0.907335353428186
ENSG00000261349	1:25713333:AACACAC:A;rs3079633	8.43647742751574e-09	3.00915421963629e-22	0.550638401746538	0.375216583161532	0.520910412201793	-1.48525568881371	0.0517343801550198	-0.12166948174457	0.0873312110494468	0.138623412609947	0.0865667830301233	0.136961142575122	3.23707638893779e-05	1.33395806556477e-18	1	1	cddstf	0.405347768425331	0.808936388688811
ENSG00000187010	1:25713333:AACACAC:A;rs3079633	7.14471336786044e-06	6.80306385559013e-15	0.906818363924252	0.992115234462285	0.429493019074026	-1.23364771792545	-0.0108744915760069	-0.00145252546580939	0.0936268615138483	0.148616684677142	0.0928073263735194	0.146834582671697	0.0212555222693848	2.64843275898124e-11	1	1	cddstf	0.992568091637344	0.925093893134762
ENSG00000224183	1:25561667:G:A;rs55794721	3.16994893640708e-05	7.51570011131957e-12	0.0177553736133822	0.442765533750536	0.345142068215871	-0.954429662887096	0.196651946947172	-0.110976820681866	0.0814147865768362	0.132678641350825	0.0823960444866956	0.144356726444837	0.0816261851124823	2.58765554832733e-08	1	1	cddstf	0.471185574177264	0.829675435017807
ENSG00000259984	1:25684650:G:A;rs3093637	7.27364033961594e-12	4.22774268218592e-27	0.75120807480778	0.888540480445856	0.508640301612649	-1.13719491439751	0.0225064809179123	-0.0123142442225813	0.0706548172562368	0.0932287976516378	0.0709088368519149	0.0877733225641352	3.09784342064243e-08	1.94391608526909e-23	1	1	cddstf	0.895202183980577	0.918319057951141
ENSG00000183726	1:25519623:T:C;rs4520361	0.000191850647191326	1.34567815325186e-05	1.5027247538161e-12	0.957819560202387	-0.0750892826657616	0.0657353985521872	0.145986072437726	-0.000790997908101181	0.0198304777575878	0.0147986418444417	0.0195787465237572	0.0149403596367723	0.38638720344333	0.0096215987957508	6.81936493281746e-09	1	cddstf	0.960336549054001	0.923701357404181
ENSG00000117616	1:25597321:A:G;rs28435299	3.70452500505134e-06	3.9802944752481e-07	0.025775161349302	0.862020275792385	-0.177154879096318	0.119960326954965	0.0792878244462072	-0.00383825221449126	0.0374187482819887	0.0230241181708288	0.0353468630591323	0.0220609056525705	0.0114543913156187	0.000749887479136742	1	1	cddstf	0.870243799398924	0.918319057951141
ENSG00000188672	1:25710968:G:A;rs28491276	0.00158449025568021	4.61617236900731e-08	0.147461388716616	0.729355170725327	-0.302603442340588	0.748014270840722	-0.137785104172749	0.0424133689259054	0.0947352025010388	0.132603636862968	0.0948205785035635	0.122448987419753	1	0.000107787624816321	1	1	cddstf	0.74511981946331	0.895953146809038
ENSG00000157978	1:25890050:A:G;rs6661159	1.89901177949037e-11	1.0896828560286e-18	6.92249814368434e-15	0.142675501908981	0.174472298151486	-0.235607488157976	-0.218817982569766	-0.0341341399510764	0.0247847705582712	0.0245931239308224	0.0263692517747747	0.0232112305120867	8.01762773300835e-08	4.58538545816835e-15	3.2390368814299e-11	1	cddstf	0.170105263157895	0.665987062265226
ENSG00000130695	1:26578980:G:A;rs12408213	0.0016653231703256	1.42698592235077e-05	0.755626686716346	0.0236181256635588	-0.0645962905622242	0.095101078016025	0.00631507971978486	-0.0439462194869843	0.0203183351539962	0.0214755592332736	0.020268277095877	0.0192967126662966	1	0.00980264474167374	1	1	cddstf	0.0353021743548059	0.470231928451358
ENSG00000176083	1:26678875:G:A;rs11247928	0.00923676544826035	5.3425464946224e-06	3.06985685350187e-06	0.312812143503519	0.162547222493417	-0.470656321097488	-0.290950579735476	-0.102850216683976	0.0619509277904137	0.10115503286485	0.060921348650713	0.101690390645312	1	0.005914198969547	0.0116930847549886	1	cddstf	0.343797709066407	0.77916996491782
ENSG00000117682	1:26845586:C:T;rs11247961	2.42490306358806e-05	1.78683406591629e-07	0.212250007091555	0.480312339688954	0.068970229201623	-0.0734763879644315	-0.0191155816676804	0.00928360525022791	0.0160266339593465	0.0136743853830532	0.0152846642733457	0.0131333610377578	0.0644781724608065	0.000367551767358981	1	1	cddstf	0.507550529952192	0.843514823967879
ENSG00000253368	1:27296135:A:G;rs74062556	0.000551643300366206	9.82014032000591e-13	0.119503065479635	0.273485943868023	-0.253488042280834	1.00858073211379	0.113607221640976	-0.148635627480452	0.0724232133491833	0.134032818665672	0.0727190042072991	0.135429483429301	0.906901585802042	3.54212461342613e-09	1	1	cddstf	0.304540444282827	0.763011222557949
ENSG00000241547	1:26990938:A:G;rs10794498	0.000113001411156715	3.2675077019576e-05	0.13678292793436	0.16738981625447	-0.594194309846402	0.428473521563058	-0.228869516236282	0.139834779683626	0.151429911591328	0.101246180488757	0.153322334100676	0.100984676421274	0.247845547483669	0.0133474051432781	1	1	cddstf	0.196109049294645	0.696538830975522
ENSG00000158156	1:28283443:T:C;rs4243819	4.16356978570225e-05	2.33284694276307e-05	0.00939690012394347	0.414285855010834	-0.365467577826961	0.206831226114942	0.22831316592672	-0.0395012211407062	0.0875745601051708	0.0479588167960453	0.087216343257841	0.0483045333059518	0.103922701851128	0.011687563183243	1	1	cddstf	0.443525684766682	0.816821924898936
ENSG00000158161	1:28295970:C:T;rs6658970	3.49503537223593e-09	6.20359377637851e-10	0.151047215171811	0.994466558338891	0.29810780331024	-0.184635496498604	0.0732609907695252	-0.000206605185674076	0.0486478474627954	0.0286722608396443	0.0508648859068776	0.0297606815754336	1.3731993977515e-05	1.86914280482284e-06	1	1	cddstf	0.994780928138269	0.925093893134762
ENSG00000130770	1:28568093:T:C;rs548177	0.00066996787037735	2.27210546904218e-05	4.30022928506912e-06	0.0321335502510732	0.083927756011971	-0.0886417246731417	-0.113634904156976	0.0466614104372435	0.0243596106386701	0.0205238939919361	0.0241709519305142	0.021653244034719	1	0.011652976147054	0.0162806680732717	1	cddstf	0.0460393480144173	0.4843136193197
ENSG00000270605	1:28969314:A:G;rs4252958	3.85172796519291e-08	1.72971249113146e-08	0.0130848754332447	0.16195548461702	-0.659618380615859	0.369026008769457	-0.364945916987847	0.108486831205262	0.116209964366042	0.0633027626667997	0.146004543270136	0.0773402328810182	0.00014216727919527	4.35022691519563e-05	1	1	cddstf	0.190421255842308	0.688841252070053
ENSG00000204138	1:28679153:A:G;rs4908399	1.5002494592091e-12	3.3864494976855e-16	0.486505691105554	0.10414318670068	0.1569408692533	-0.140763559742431	0.0146258224222672	-0.0265549228230493	0.0210471843402254	0.016086538058413	0.0209862490088511	0.0162803578927104	6.4945799089162e-09	1.3599981182705e-12	1	1	cddstf	0.128681729216355	0.623594067911189
ENSG00000242125	1:28711152:T:G;rs78245197	0.00143576433647531	1.99319742583785e-07	2.21514251812401e-08	0.491698287905956	-0.0650488059634133	0.141915395700191	-0.115481545007036	-0.018613785190677	0.0201780709644803	0.0265200608965567	0.0199710876945032	0.0270299105293109	1	0.000404818397187666	9.24378972813151e-05	1	cddstf	0.518549770585782	0.843550405926316
ENSG00000264773	1:31212314:A:C;rs1188359	0.00232040705000194	1.99880119911976e-06	0.000865486616284142	0.466884111931358	-0.209812895549324	0.487356654479301	0.227953901775227	0.078933800326694	0.068169432940082	0.100083954341407	0.0675981897936965	0.108323484897518	1	0.00286428211833861	1	1	cddstf	0.494547267885218	0.838035776709598
ENSG00000162512	1:31600224:G:A;rs78133995	0.00472087108996364	8.77957774560203e-07	4.95830016965776e-07	0.0566031196270478	0.204325893817929	-0.551204441790957	0.358866377863425	-0.240109346851352	0.0716581822145376	0.109250441786844	0.0694830508663709	0.12536079484112	1	0.00147057927238834	0.00195902439703178	1	cddstf	0.0753081851142793	0.54203574751103
ENSG00000168528	1:31881472:T:C;rs1039630	2.76778378529318e-07	1.01691360522705e-09	0.0200530301813429	0.35759288936339	0.511968436133663	-0.479663445531608	0.239974386528608	-0.0754517649778652	0.0968785930011695	0.0755198936527588	0.10253000702857	0.0818629588361951	0.00095792996808997	3.00192896263026e-06	1	1	cddstf	0.388026182098204	0.800992846388967
ENSG00000223907	1:31974905:A:G;rs28742121	5.96048707841876e-10	5.41454545077713e-16	0.908046073495965	0.454836619795827	0.690579907560893	-0.834835405382471	0.0134741375424601	-0.0687213897820805	0.107123090944968	0.0961695111017409	0.116536110164864	0.0918051868123392	2.40565258484981e-06	2.1696083621264e-12	1	1	cddstf	0.482866330121178	0.833800750707543
ENSG00000134668	1:32248058:T:C;rs59066420	0.0076422116161671	9.52104690240966e-06	0.635995745587933	0.708555907538439	0.184295645003304	-0.463822790129628	-0.0312150736958589	0.0413455053113048	0.0685225575278505	0.102574061130534	0.0658696343174897	0.110482188329489	1	0.00820082565428533	1	1	cddstf	0.725445812254677	0.893201516177224
ENSG00000025800	1:32340150:T:A;rs7545947	0.0333039850455011	1.25245749356715e-05	0.23186643376085	0.754707160597621	-0.0182072887501262	0.078502663509247	0.0102978345622788	0.0055576264513402	0.00850657809316945	0.0176068365132462	0.00859218359045835	0.0177681417875391	1	0.0092912687279278	1	1	cddstf	0.7690832736179	0.897470891580255
ENSG00000220785	1:32713199:A:G;rs2291063	1.72973456639221e-08	1.02958964066467e-24	7.25397364443921e-12	0.8401861312821	-0.355616285129405	1.48102534145935	-0.43948866133921	0.025375386173713	0.0610024825377276	0.129062944138201	0.0610452299705027	0.125702909210163	6.51418037703308e-05	4.65477476544498e-21	3.25921035844654e-08	1	cddstf	0.849695772147296	0.916596717240623
ENSG00000183615	1:32712450:G:A;rs72668506	0.000247129698901934	4.17562878136245e-13	4.93029190919229e-05	0.993086009820264	-0.270375839617799	1.16898334232128	-0.301279851207477	-0.00126440708225042	0.0726920371148333	0.152578591822966	0.072916710996772	0.145764976339974	0.476713189181831	1.53287332563815e-09	0.174433727747223	1	cddstf	0.993478315276099	0.925093893134762
ENSG00000004455	1:33521777:G:A;rs11803498	0.0554236341242334	2.98286446747602e-05	0.304648272406116	0.877021925504329	0.0149921200908781	-0.0704143506063563	-0.00809051013745487	0.00258791506058454	0.00778958925189798	0.0165527364462968	0.00786513789017497	0.0167063571314135	1	0.0129158031441712	1	1	cddstf	0.884366474507749	0.918319057951141
ENSG00000142920	1:34526252:CT:C;rs112747275	0.00552001397391882	0.00013805370632392	7.62034365651247e-18	0.00193448657600766	-0.128761999328583	0.165857302802292	-0.416151223026419	0.143569298770554	0.0459922021589067	0.0428307736221931	0.0447335547611633	0.0458141320895633	1	0.0270732581416576	3.63795206161905e-14	1	cddstf	0.00437829281596595	0.212197363100789
ENSG00000266239	1:34041095:C:T;rs12078465	0.0408872108582485	1.09675137813377e-05	1.28771620439164e-05	0.822340840088049	0.122048191570349	-0.571425997013398	0.266381788025332	0.030389811091193	0.0593778875484591	0.127285493008847	0.059831356415384	0.135201558757954	1	0.00880691356641414	0.0473235705113926	1	cddstf	0.832860896907988	0.912475854961621
ENSG00000116544	1:35334714:C:A;rs72894105	0.000526701756539241	4.16538562718061e-10	0.0288994769005138	0.937489158404332	-0.223753580696902	0.763466512850765	-0.146985906272499	-0.00863367119734559	0.0636925648024233	0.117278078314588	0.0668818452654828	0.109974736062519	0.879065231663993	1.2708591548528e-06	1	1	cddstf	0.94122009861068	0.92136093449665
ENSG00000197056	1:35498017:AAT:A;rs142623916	0.0217971199201008	7.65030115175681e-07	0.00119555539550209	0.512140482727615	0.0316066920348895	-0.127604172066811	-0.0452240100432633	-0.0141333824491264	0.0136913695504758	0.0251470938918887	0.0137960367940377	0.0215297535890158	1	0.00131126161741112	1	1	cddstf	0.538235007861047	0.849352932954403
ENSG00000116560	1:36056829:C:T;rs114876028	0.0622071553732992	2.375112231646e-05	0.000214086305352682	0.74758268280883	0.0115179194399537	-0.0521131539645208	-0.0231918524013214	0.00421127606954213	0.00614844668335328	0.012095670369675	0.0061719565082179	0.0130708594634532	1	0.0117536563908939	0.714191914656548	1	cddstf	0.76236283810522	0.897470891580255
ENSG00000116819	1:35644486:A:C;rs201917609	0.0509443620539845	6.37912668734695e-05	0.0428441874213192	0.545813226753307	0.0505316590213592	-0.213265343683446	-0.0522257608407576	-0.0326810145182129	0.0257617835254096	0.0524233937232031	0.0256544855909769	0.0540288163274723	1	0.0179868642678306	1	1	cddstf	0.570531128675173	0.857827074827604
ENSG00000239636	1:35664602:A:G;rs80332318	0.00449667605764936	1.9676152557569e-07	0.000133467465435706	0.666171376142385	0.0934163054398393	-0.292960235229148	-0.1264112557191	-0.0259071398846813	0.0325793347790869	0.0547194904534814	0.032570872601671	0.0599803863893369	1	0.000400606466072104	0.454857122204887	1	cddstf	0.685287671525899	0.885095845575403
ENSG00000092847	1:36666683:AAG:A;rs141064401	0.0208120166915122	4.3819638920557e-05	9.85100786017213e-07	0.337381223614742	0.0283535926472669	-0.0844091650704671	0.06179877282502	0.0207910423741825	0.012188242081748	0.0202870860698607	0.0123080710915619	0.0216298316683652	1	0.0150203133736426	0.00384484836782518	1	cddstf	0.368117573449983	0.791136539368726
ENSG00000171812	1:36857037:A:G;rs12061059	0.000394726257738204	4.43314661068486e-07	5.22909744848905e-06	0.00046829559125766	0.167177954643465	-0.282810760169458	0.219946950675895	-0.188183341130189	0.0465311930140039	0.0545127521089272	0.0472229022755401	0.0530735555315294	0.69906020245436	0.000823235325604178	0.0197136973808037	1	cddstf	0.00143842180130269	0.117338770753966
ENSG00000116871	1:36616941:T:G;rs7537052	0.000539329767053521	1.2169411984874e-05	0.00117782872700183	0.33599019568284	0.0786194576406635	-0.0872072942206474	0.0830084947089597	-0.0196327898272134	0.0224216520713505	0.0195299602976998	0.0252886300335791	0.0203660251149323	0.894208753774738	0.00922142229648194	1	1	cddstf	0.366743569449941	0.791136539368726
ENSG00000233621	1:37948212:C:G;rs215205	4.66568882342527e-10	2.7895099409271e-14	0.0262402097932551	0.682091833103101	-0.221530975770083	0.236833004670539	-0.0703310734848634	0.0122742213670276	0.0341347457767887	0.0292931369970139	0.0314528568116137	0.0299302004084134	1.89053711125192e-06	1.06670860141052e-10	1	1	cddstf	0.70039359779249	0.889061373742866
ENSG00000163875	1:38036091:A:G;rs6700965	0.00606507171525764	4.05039553224589e-05	5.80346326337703e-07	0.760182122692649	-0.0278855301443848	0.0488739223440249	-0.0534114843536162	0.0036906996749513	0.010073780881584	0.0116925137924675	0.010407335474988	0.0120777027844164	1	0.0145460828196419	0.00228598417944421	1	cddstf	0.774267211414026	0.897470891580255
ENSG00000116922	1:38164438:GC:G;rs3842536	0.00011990626256384	3.77874646707383e-09	5.92141070062678e-24	0.488369855657696	-0.0521369409225541	0.107186323888297	-0.147996741529631	0.0128868312089145	0.0133387234020308	0.017532587825891	0.0131640280660077	0.0185704370708543	0.260916027338916	1.04104465167884e-05	2.89142484511606e-20	1	cddstf	0.515340313800148	0.843550405926316
ENSG00000204084	1:38327384:A:G;rs12729989	0.000524143368337657	8.41214676033343e-08	0.220848221606205	0.297333395064523	0.0603667920606224	-0.11771047135658	-0.0220404250277176	-0.0227283394260361	0.0171770627496168	0.0213110528255148	0.0179572924288967	0.0217626430859952	0.8768918552289	0.000185235471662542	1	1	cddstf	0.328414838661376	0.772823734650464
ENSG00000183386	1:38465315:G:A;rs4634868	8.59023818399056e-09	8.45571072822162e-14	0.000365415008326497	0.436619058571381	-0.226937994033676	0.314025619186649	0.140820883802649	-0.0306581507657603	0.0380679497148144	0.0396849505821055	0.0389662067713737	0.0393466416071374	3.29349731974198e-05	3.18526623132108e-10	1	1	cddstf	0.465216526379961	0.827455419541987
ENSG00000168653	1:39492462:C:T;rs3768324	0.0128132272490574	4.43237037115749e-05	0.00295811933534894	0.218914756222148	0.0471139044144541	-0.106067796074052	-0.0592400363258184	-0.028940814369943	0.0187916760723286	0.0255097154118067	0.0197341181452537	0.0234803954888353	1	0.0150951069018385	1	1	cddstf	0.249309746628306	0.732933290804804
ENSG00000116983	1:40149551:G:C;rs11206617	2.86105828463131e-12	1.34329036345778e-19	5.64333886946369e-14	0.466934071723611	0.332873792237445	-0.412301915331162	-0.321776427120033	0.0306231155854891	0.0452771686554978	0.0417527605486564	0.0403435404906154	0.0420298402423631	1.23025506239146e-08	5.74122301341854e-16	2.60835122546612e-10	1	cddstf	0.494595428828116	0.838035776709598
ENSG00000084072	1:40212878:G:A;rs9787249	8.72426976358501e-31	6.98240829024654e-59	5.83208195817291e-11	0.522194354123764	-0.212961553302928	0.46441272824451	-0.118597092188644	-0.0112983304507599	0.0160178041933493	0.0214847240548713	0.0173131177680012	0.0176293816852942	4.23127083533873e-27	3.426965988853e-55	2.58069626649151e-07	1	cddstf	0.547892587086493	0.851323244553179
ENSG00000116985	1:40265522:G:A;rs11584356	0.00303643569181765	1.2064283916224e-10	0.786393555278302	0.0737204671351946	0.132331157913937	-0.601888340912556	-0.0123589868010314	0.143168928643448	0.044203929394933	0.0894915454475442	0.0455561411220201	0.0797165225584952	1	3.85815799640844e-07	1	1	cddstf	0.0949068973999722	0.573626396050818
ENSG00000131238	1:40559441:C:CA;rs58463538	1.02737403739998e-38	1.64094068150935e-44	0.545203514831699	0.00202778555579924	-0.671412131543929	0.489850190622296	0.0289285174307905	0.0946536209148848	0.0429883549628387	0.0282931584190957	0.0477525489038925	0.030344223169355	5.0279685390355e-35	7.9700488900909e-41	1	1	cddstf	0.00454856201670606	0.215435913070767
ENSG00000187815	1:41045802:A:T;rs12068523	0.0178415790415177	2.01955744172074e-06	1.95267984704934e-05	0.112306578524419	0.0368377427558477	-0.142651529956235	-0.0665304718943905	-0.0471844491009335	0.0154466063334507	0.0293085058101466	0.0152774518679588	0.029608890121033	1	0.00288594758421894	0.0709603856417732	1	cddstf	0.137553824105071	0.629159700297192
ENSG00000238287	1:40959506:G:T;rs11208254	8.81831727814179e-13	5.86820088196836e-18	0.225133141266557	0.487290363075484	0.708572443099405	-0.737619899781741	-0.115222591343358	-0.0548325682204188	0.0939483111007601	0.0789712676719255	0.0947528335859574	0.0788199482767551	3.83596801599168e-09	2.43999792672244e-14	1	1	cddstf	0.5142973186879	0.843550405926316
ENSG00000164002	1:41053950:G:C;rs16827399	0.00742992522958634	1.01074098217999e-06	0.0142560893852075	0.348882272840199	-0.0398900488641216	0.133413154829465	-0.036371211732835	-0.0242847990382323	0.0147782984919927	0.0265998858856491	0.0147356784021151	0.0258749986370742	1	0.00166469039765045	1	1	cddstf	0.379456154611279	0.797747997947095
ENSG00000117016	1:41229460:G:A;rs6671172	0.0064112829807995	6.80127650637421e-06	8.5239954257461e-06	0.664396937897385	-0.0706364058735592	0.163405271771527	-0.117042274167602	0.0148412556192215	0.0256914039741363	0.0355349240229676	0.0257397893768916	0.0341670903350976	1	0.00682168033589333	0.0317774549471815	1	cddstf	0.683606081348464	0.885095845575403
ENSG00000179862	1:41356628:A:G;rs35873233	0.00354288960638742	1.36090307804486e-05	0.107213441747429	0.789200064715785	-0.179873640809542	0.337641794058499	-0.101069458715629	0.0208819899223701	0.0610872846378096	0.0760561769417864	0.0625148227048373	0.0780227830853648	1	0.00963488770573981	1	1	cddstf	0.801670830704072	0.902232798876637
ENSG00000066185	1:42921066:C:G;rs11210648	0.00129271574136861	4.05981067093227e-06	0.262812914982258	0.177506087343127	0.232446743221171	-0.385424072425905	0.081844996497543	-0.113358943181205	0.0714132017308486	0.081760059909171	0.0729243278052333	0.0838248159788078	1	0.00490019147981526	1	1	cddstf	0.206646391940021	0.702858262696384
ENSG00000186409	1:43083900:C:CTTTTTT	0.000417076143771312	3.77322083925508e-07	1.69796923181221e-10	0.113280254379925	0.0888969554749406	-0.172663861400873	0.16600995994088	-0.0524508079508353	0.024847602250045	0.0330697764227139	0.0249017648364175	0.0330032347355868	0.731968632318652	0.000715242718129919	7.45068898919198e-07	1	cddstf	0.138609653579183	0.630215078051259
ENSG00000227533	1:43423622:T:C;rs3754224	0.0425082125660924	2.36017196604294e-05	0.000575346262343416	0.890344815089395	-0.13393427163089	0.507357117699058	-0.230728617761979	-0.0157749681680229	0.0656841590212392	0.11771859111509	0.0661435173009512	0.114302932702884	1	0.0117536563908939	1	1	cddstf	0.896895517599119	0.918319057951141
ENSG00000126091	1:44181724:T:C;rs72884951	0.000330106099629142	9.18759377283752e-10	0.000173992225907298	0.590620258662931	0.102281366892318	-0.238256008589514	-0.110207685074754	0.0193632559576986	0.0280871089106826	0.0374049932075498	0.0289092040835859	0.0359484062157818	0.605030538382865	2.72687783177817e-06	0.586179809081687	1	cddstf	0.613390506850341	0.869171907920259
ENSG00000117410	1:44450299:T:C;rs58111288	0.0192181722300971	1.64701127495326e-07	9.44301470761013e-14	0.781143574615568	-0.0441878836621223	0.211153675121642	0.152731597238634	0.0103734045157357	0.0187496753291457	0.0391774447817454	0.0193435802883573	0.0372966712241604	1	0.000342578345190279	4.35417408167903e-10	1	cddstf	0.794074514165927	0.90012475551822
ENSG00000159214	1:44457215:G:A;rs12403025	1.78653338885862e-05	4.67155821543941e-10	0.497014253291375	0.660457383217661	0.178261734181049	-0.278193958213118	0.0285618367198545	0.0187954737218411	0.0407384802874787	0.0428671633050263	0.0419902897852745	0.0427351819874373	0.0489867455225033	1.42165565371155e-06	1	1	cddstf	0.679855581343116	0.884069650566007
ENSG00000142945	1:45958534:G:GA;rs35223072	0.000159760429064314	4.64565993451517e-05	0.676859836125425	0.741346891952404	-0.520877757088802	0.411486597662665	-0.0571601285789979	0.0338239260542972	0.135840342192865	0.0992387603440437	0.136993350550451	0.10235996098184	0.331982171595645	0.0154110221115076	1	1	cddstf	0.756460753590947	0.89638821374295
ENSG00000162415	1:45557374:A:C;rs7548075	7.89051740067839e-05	3.75511761299812e-08	0.0138105491008516	0.65373175045839	0.218128313779188	-0.349128545586033	-0.142186561883856	-0.0286397888053167	0.0543288036934982	0.0614554124501816	0.057336228100992	0.0637672690738728	0.182411000902577	8.92966968370953e-05	1	1	cddstf	0.673473341960877	0.882039585923395
ENSG00000236624	1:45976587:A:G;rs1044717	2.84255515129458e-55	1.48705157619824e-59	0.437626825664845	0.434922371350317	2.38611241005115	-1.52196693491307	-0.092746265970928	-0.0577160055959416	0.116311134529509	0.0697423037932517	0.119292741600259	0.0737990076191189	1.39768436789155e-51	7.30291029070957e-56	1	1	cddstf	0.463572102375426	0.827455419541987
ENSG00000117450	1:45055946:C:T;rs270719	0.00229367814151221	6.39228415243805e-06	0.912194522528486	0.312668006480435	0.0577706621656528	-0.103904907797673	0.00211121594324279	-0.0231233383756145	0.0187481853528863	0.0225270106959003	0.0191261146118622	0.0228557569924773	1	0.00659044496116363	1	1	cddstf	0.343656349265768	0.77916996491782
ENSG00000234329	1:47012448:T:C;rs4442318	0.028199279680631	2.00701830792862e-05	0.149187906591721	0.326435233410413	0.0838322532211091	-0.304208643713275	0.0538734255054092	-0.0771993217586607	0.0379762001302579	0.0699598048994363	0.0372332385872363	0.0785125995682831	1	0.0112393025244003	1	1	cddstf	0.357293682285372	0.78559483403681
ENSG00000117461	1:46252144:C:T;rs7540578	0.00067777463730619	7.8884485846166e-08	0.182157898195944	0.772546855487553	0.143883527531029	-0.280030136635867	0.058518164546978	0.0141077805182055	0.0418013197720752	0.0505823670663163	0.0437386574596058	0.0487547247101794	1	0.000175439096521873	1	1	cddstf	0.785953069016781	0.898132648409667
ENSG00000117481	1:46807445:A:G;rs66972124	7.3621462000344e-10	4.41914338943302e-25	3.85159824248677e-09	0.0543579836598555	-0.0645086198046626	0.175930459073228	-0.0626772992997762	0.027396120275567	0.0100651441332668	0.0151831346905229	0.0102580828782425	0.0141715915918324	2.96547248937385e-06	2.00452344144682e-21	1.63962537182662e-05	1	cddstf	0.0726809377640403	0.54203574751103
ENSG00000079277	1:47072012:C:CTGGG;rs3834016	4.45850801700541e-09	2.279559975164e-15	9.27728622882541e-14	4.99250351169704e-05	-0.139309515437725	0.215247938149764	0.177002550625467	0.101918403623237	0.0229010269005509	0.0254245865862446	0.0224096670675668	0.0246850345303177	1.74149323144231e-05	8.98374586212133e-12	4.27868440873428e-10	0.244432971932687	cddstf	0.000286430870918406	0.0501891116274931
ENSG00000162366	1:47656998:T:A;rs2251786	2.24918965080456e-05	1.40821549543089e-05	0.949101959578192	0.818305557015682	-0.999947189427856	0.557545156210246	0.0137109452112073	-0.0272597095702056	0.231396450883543	0.125816269514816	0.21457057491644	0.118536029919558	0.0602782826415621	0.009774095592433	1	1	cddstf	0.82906586166697	0.910569958328266
ENSG00000117834	1:48910976:G:A;rs2485911	8.61522203643933e-05	1.44441666929877e-06	0.000300438867983282	0.731734852864578	-0.273306298892602	0.281355058181191	0.242663216462345	0.0200326012817256	0.0684491997501923	0.0569605298852862	0.0661738381598836	0.0583689013621244	0.196599366871545	0.0022301793373973	0.986340803589115	1	cddstf	0.747368431747933	0.895953146809038
ENSG00000132122	1:48941851:A:G;rs2798117	0.0198124766603077	2.65837924582214e-07	3.86922434972927e-10	0.201018591345729	0.0655727432992157	-0.287384639904477	0.18634223373795	-0.0648778415579693	0.0279611887346017	0.0542967161001551	0.0285675824242976	0.0506038050201966	1	0.000523434873502379	1.68852950622185e-06	1	cddstf	0.230972502379705	0.721220430294583
ENSG00000123091	1:52235809:AT:A;rs111908339	0.000137945805443437	4.97037077644938e-07	0.000684255113302701	0.93213150539619	0.111255145324254	-0.173957736697709	0.101845731316835	0.00296118996313005	0.0287288839387142	0.0336846659211375	0.0296116419150453	0.0347352661527008	0.293962511399964	0.000908086740857302	1	1	cddstf	0.936184386998791	0.92136093449665
ENSG00000117862	1:53408366:GT:G	0.039941316786539	0.01000267213742	3.76543991713448e-13	0.69394399169576	-0.0280476108345906	0.0482442467748099	0.104519183984391	0.00662917869972945	0.0135806270969972	0.0185856053012741	0.0136129200190096	0.0168266600806407	1	0.19005077061098	1.72419493805588e-09	1	cddstf	0.711630028128643	0.891989000254612
ENSG00000154222	1:52834100:C:A;rs72899815	0.0293743256746519	4.66982584805062e-06	1.11527588137083e-05	0.963853290772116	-0.0217046151339064	0.0975001951488748	-0.0436773238680223	0.00101197509941612	0.00990550955289948	0.0208203497534231	0.00973752706711426	0.0223075570568881	1	0.00536756782779357	0.0411982910578384	1	cddstf	0.966016673975123	0.923701357404181
ENSG00000134748	1:52921448:C:T;rs72903628	1.69457066314968e-11	4.18080444019615e-19	0.801343317961085	0.589821710415478	-0.0722274121003492	0.0937898277121883	0.00270144227234527	0.00491600711678827	0.0102326287677632	0.00965361084434139	0.0107251188436593	0.00910710044968598	7.15786648114426e-08	1.77098876086709e-15	1	1	cddstf	0.612626381030813	0.869171907920259
ENSG00000134744	1:52912813:T:A;rs6680054	6.00152495929004e-05	5.75582750866862e-08	2.87964124984209e-06	0.45408519391035	-0.0691855527227259	0.0888727613632734	-0.0849238283546623	0.0112365172961328	0.0169435793208832	0.0158758863771437	0.0177298210524747	0.0149859016970169	0.143616492275811	0.000131923566498685	0.0109829517268977	1	cddstf	0.482137199328335	0.833274838030342
ENSG00000116157	1:53070393:C:T;rs3753754	3.80292839437157e-09	1.54539411121341e-13	5.53090899067224e-14	0.225857814290577	0.162001254347459	-0.197157923256387	-0.215733767318635	0.0280616567240807	0.0265038076430874	0.0252166353119792	0.0270375773543707	0.0231125716966397	1.49159621461283e-05	5.77204700538207e-10	2.55749231728684e-10	1	cddstf	0.256399950801613	0.736327778233289
ENSG00000121310	1:53344748:G:A;rs1242201	0.000143585458654142	9.76869987585823e-06	3.28252153367774e-13	0.342917299982134	-0.109533237154434	0.103624326829395	-0.211999775470584	-0.0211561192105957	0.0283601880532627	0.0229463247931991	0.0275334772104351	0.0222638881883614	0.304257586888127	0.00830595279626139	1.50536437534461e-09	1	cddstf	0.373578851110707	0.793694480633071
ENSG00000162384	1:53663128:G:T;rs3766760	0.012625332832901	1.67302397558873e-07	2.72080928394321e-11	0.396697887299719	0.0262008553151759	-0.101316091568704	-0.0708588922394208	-0.0146723508876179	0.0104281099701485	0.0188091728328828	0.0101529214745431	0.0172817200101485	1	0.000346817870139543	1.21130429321152e-07	1	cddstf	0.42636331939379	0.810181557013915
ENSG00000157193	1:54690596:TAC:T;rs67459981	0.000474046483599173	4.64900396518668e-05	0.389083680915106	0.891447940335904	0.10368588654891	-0.0927548036758132	-0.0248969322274428	0.00303115800937439	0.0292705726406318	0.0223707487128259	0.0288559280951994	0.0221879088948564	0.81130584393882	0.0154110221115076	1	1	cddstf	0.897932972545161	0.918319057951141
ENSG00000225675	1:53796921:G:T;rs1413874	0.0241874212683156	5.93430229580675e-07	0.0447592646949156	0.794823146877335	0.162379435804905	-0.771488430059202	-0.144643958424216	-0.0386966417183627	0.0715928474143486	0.150462263081734	0.0717062520813092	0.148642368010663	1	0.00105602631160582	1	1	cddstf	0.806961807078151	0.90413967629939
ENSG00000272091	1:54517324:A:G;rs10489446	0.000544754041010227	9.3519274319683e-13	0.212112394052274	0.238114283280639	-0.137067837687931	0.650779025877906	0.0484727758766295	-0.106489964248653	0.03912188807608	0.0863935853134121	0.0387467358033914	0.0900491417123601	0.899388921707886	3.38072176665654e-09	1	1	cddstf	0.268848918170248	0.7433305067503
ENSG00000203276	1:54531389:A:AAT;rs112344177	9.10943848209945e-05	8.00415537590568e-10	0.108523729715781	0.999986129332564	0.205443697893429	-0.440148455900749	0.0825940162519366	1.19351006307517e-06	0.0516354387546762	0.0688352809910049	0.0512785487688883	0.0685850120498838	0.205873309695448	2.39244204185821e-06	1	1	cddstf	0.999986695044867	0.925771676510424
ENSG00000212670	1:54562444:A:G;rs7524477	2.31085339915065e-11	8.01249422296288e-20	0.568692176789425	0.543072004739295	-0.15333811144285	0.241780205944901	-0.012332483873587	0.0152095641317774	0.0218847970102281	0.0243068585293129	0.0216077395017028	0.0249739013724	9.72638195702509e-08	3.43896252049567e-16	1	1	cddstf	0.567900715515674	0.856602149466264
ENSG00000157216	1:54894388:AT:A;rs56942560	0.00257722128978503	0.000210465458304754	0.00127407704737867	0.76254381911509	0.0709511580436104	-0.0836832874546212	-0.0820789135641651	-0.00708009910193215	0.0232994829602833	0.0222435873600845	0.0251833272805246	0.0234071467009737	1	0.0322012151206274	1	1	cddstf	0.776507962652007	0.897807725322217
ENSG00000162396	1:55230463:C:G;rs1180943	1.57672750481676e-07	3.39381187131412e-09	0.000789630442559126	0.106321289835853	0.19055961100486	-0.150118557596965	-0.113783880277718	-0.0384861250497445	0.0352990750223518	0.0244761433896469	0.0334801767445727	0.0237441089479962	0.000558003863954652	9.41104031915405e-06	1	1	cddstf	0.131055989903635	0.624005238927899
ENSG00000162398	1:55263877:C:A;rs1147986	0.000131667535916497	2.17079870770066e-05	0.672218322677538	0.856045809859387	0.507981671102317	-0.388291820596278	-0.0523564743988379	0.0159539637000906	0.130767518694324	0.0896794793673162	0.123595703288183	0.0878523611762994	0.283085202220469	0.0114635048709779	1	1	cddstf	0.864620969208227	0.918319057951141
ENSG00000116133	1:55364852:A:G;rs12732413	0.00134135280698381	1.02202948895144e-06	0.000334391515364401	0.00140968225153615	-0.121627313294129	0.218548843311683	-0.135938649245317	0.138469073017075	0.0374930516622297	0.0435946792289481	0.0373655327728288	0.0428802008304747	1	0.00167919445034722	1	1	cddstf	0.00340215403373298	0.186279777655942
ENSG00000162407	1:56921785:TA:T;rs5774283	6.66079885655848e-05	2.3438311350318e-05	0.367187065689634	0.501268746663653	0.630546642313033	-0.405296116849166	0.148799250231203	-0.0652678523115695	0.155407602035953	0.0940020402514939	0.164707928935956	0.0969106842317595	0.157527892957608	0.011719155675159	1	1	cddstf	0.527773141958737	0.844150255096419
ENSG00000162600	1:58958597:C:A	4.49931443538852e-06	4.26973430170912e-14	0.00803668467234843	0.434574759281092	-0.0595083242511659	0.150799292248906	0.0342082671441108	0.0157843334802507	0.0126850345151307	0.0188048614396613	0.0128014453031154	0.0201674717265779	0.0137364069712412	1.6220720612193e-10	1	1	cddstf	0.463233884854383	0.827280703124228
ENSG00000184292	1:59045605:G:A;rs12068597	9.38500015774176e-11	5.38725569258683e-35	0.00117716549424625	0.437046384618046	-0.51669638628964	2.12962138316158	0.24520968704347	0.132675042241756	0.076334761517291	0.146546477268423	0.0746996300082722	0.170433973155721	3.88069756522622e-07	2.56487243524059e-31	1	1	cddstf	0.465631482689654	0.827455419541987
ENSG00000172456	1:59782114:G:A;rs76609602	0.000504164772160049	1.92621942919292e-12	0.167162115320896	0.732910648538971	-0.0872653064958964	0.331865950435684	0.0345894287038249	-0.0162219082399913	0.0247546168510681	0.044748853342901	0.0249660520644391	0.0474821554260597	0.852038464950483	6.86504604564357e-09	1	1	cddstf	0.748481010492091	0.895953146809038
ENSG00000134716	1:60280451:C:T;rs12127291	0.00342932323901457	4.73241188149719e-06	2.83441042885709e-07	0.0257746005962785	-0.200322412759208	0.38213338739038	-0.346606445744636	0.194630609290175	0.0677918895576675	0.0816531975909937	0.0656477767574174	0.08676685531061	1	0.00541387919243279	0.00112979599694243	1	cddstf	0.038054246569482	0.480350774853764
ENSG00000162598	1:60654116:A:G;rs72669699	0.00419757958614657	8.19313460670345e-11	0.760381512396311	0.35465929681171	-0.347954307469033	1.62782738972847	0.0370280920054957	0.225537786293911	0.120407819865001	0.239664895194881	0.121277347193427	0.24321140991207	1	2.64884041834723e-07	1	1	cddstf	0.385138857100076	0.798775358982158
ENSG00000240563	1:62664452:ACCT:A;rs58127767	6.21992740117539e-06	4.29508487298614e-11	0.00198621817370743	0.435770121916407	0.442126334317383	-0.839640803409892	0.296428044584295	-0.0949762764750836	0.0957268057776255	0.121650331666184	0.0948366521355352	0.12166685219085	0.0186349024939215	1.41608948262353e-07	1	1	cddstf	0.46439249617643	0.827455419541987
ENSG00000162607	1:62859245:C:T;rs12033521	0.00725468882656161	4.27604594204324e-05	1.29079970047344e-06	0.688430267630049	-0.0333604745733413	0.0688261665717578	0.0637968962029052	-0.00588103870278358	0.0123219446850822	0.0165181018522079	0.0128531311189381	0.0146492104156672	1	0.0148473298050645	0.0050108844372379	1	cddstf	0.706405020374549	0.890735678764541
ENSG00000116641	1:63155349:G:A;rs10889356	1.62234150308083e-05	4.13892813412103e-08	0.665961145028066	0.73616290257129	0.140103973451003	-0.169856708903793	-0.014128596138024	-0.0110668421096989	0.0318535671464044	0.0299985581925001	0.0326887002928609	0.0328082378001209	0.0449713064654007	9.74717575585503e-05	1	1	cddstf	0.751559193146451	0.895953146809038
ENSG00000079739	1:63993270:T:C;rs6684993	3.79818023349331e-06	1.5098148120352e-09	2.6430421690985e-07	0.576391896840724	0.10717535275309	-0.136734643984305	0.112263316245645	-0.0117987079156972	0.0226640977537705	0.0217713255910887	0.0212056330452443	0.0210915122374219	0.0117173860203269	4.38601202896227e-06	0.00105642395498867	1	cddstf	0.599792832008898	0.868662265919192
ENSG00000142856	1:63893394:A:G;rs6697508	1.31795668772014e-17	3.05014188399746e-19	0.0146487239691109	0.257341011578018	0.502637979368398	-0.316121301236161	-0.135861841561409	0.036820509783079	0.054491868228279	0.0323898930996068	0.0552675833507826	0.0324317848609236	6.10345742083197e-14	1.29509024394532e-15	1	1	cddstf	0.288309393683355	0.75645074360662
ENSG00000162437	1:65219883:C:G;rs10889499	3.60279856124948e-05	7.71469067725945e-10	0.599095102583534	0.0846213894438218	0.170886120279926	-0.316032531154482	-0.0214544834394765	-0.0828747361055455	0.0406061465874202	0.0493740103188963	0.0407583847209639	0.0478645447135685	0.0916191674125743	2.30977838877148e-06	1	1	cddstf	0.107152023016289	0.584418350246084
ENSG00000162433	1:65640280:G:A;rs41403544	0.0437789227565749	1.6740763575987e-05	1.99785323011634e-07	0.855863629145968	0.100019492234818	-0.434222692959566	0.259018930340955	-0.020134445152954	0.0493535981430535	0.0988887674010144	0.0484077339697684	0.110730974618426	1	0.0104797179985679	0.000804335710444837	1	cddstf	0.864448871110921	0.918319057951141
ENSG00000116678	1:65900690:G:T;rs55655800	0.000543798490462593	1.51917476585562e-09	0.00409953723002064	0.272081101816325	-0.127770377793664	0.424517698200116	0.104280030768138	-0.0805437267921862	0.0364630982259376	0.0676050567804913	0.0359899603553094	0.0731723013002955	0.898898904734667	4.41016434527888e-06	1	1	cddstf	0.303133541535204	0.761306860938966
ENSG00000213625	1:65886142:C:G;rs12564738	1.01208514279775e-08	1.29666813497489e-11	4.13730836563653e-05	0.559069008159536	-0.144250030151368	0.152915238260966	0.09761705207984	0.0126311489395504	0.0243226470397059	0.021527785286404	0.0233826788601823	0.0215910079892057	3.86414107520179e-05	4.40996832704961e-08	0.14728817781666	1	cddstf	0.583232334035658	0.86571170462313
ENSG00000152760	1:67198642:C:T;rs485122	3.80937696196111e-15	1.63430420419788e-18	0.583843088278514	0.697440338144088	1.26610019410615	-1.03230322841352	0.08212295062792	0.041265876001893	0.150928593105859	0.108404243028355	0.149722408193244	0.106018878497279	1.71840994754065e-11	6.8510032239975e-15	1	1	cddstf	0.71494239510583	0.891989000254612
ENSG00000081985	1:67809317:A:T;rs10889683	0.00126368652481459	9.82675913033418e-06	0.78697705840978	0.508342094515567	0.19530576684102	-0.241098390709598	0.0169087871117708	-0.0331464955508736	0.059878897223644	0.0534043353049335	0.0625020269155301	0.0500411339132542	1	0.00830595279626139	1	1	cddstf	0.534580145242195	0.84803254122841
ENSG00000116729	1:68737383:C:A;rs59129922	1.53906632673794e-07	4.63726724220314e-12	0.000226575812882723	0.673049788981872	-0.306481654748842	0.39580873501556	0.228058402855738	0.0235715184042685	0.056721406400665	0.0544217553189864	0.0609360726331606	0.0557945865162497	0.000544983386297904	1.61747881408046e-08	0.753364577835056	1	cddstf	0.691812072856394	0.885095845575403
ENSG00000033122	1:70109127:C:T;rs1145929	2.40311472902328e-08	1.22875764820164e-20	0.0790347736845349	0.966702182627021	-0.587321642855128	1.53561365028394	-0.174628049465415	0.00678915154843111	0.101844147879773	0.150446060978867	0.0990176481599931	0.162470060261463	8.97323039817292e-05	5.33035067789873e-17	1	1	cddstf	0.96869470261714	0.923701357404181
ENSG00000197568	1:70853028:AT:A;rs112782095	1.88759179967702e-05	4.42108476864453e-11	5.73740177517656e-08	0.477111149152239	-0.197437846409396	0.494286311659331	-0.262123271395322	-0.0504154816592035	0.0452547635473049	0.0716649455192446	0.0468194462758006	0.0708041451303496	0.0514935042951891	1.45718953974524e-07	0.000235692464924253	1	cddstf	0.504455448721377	0.843514823967879
ENSG00000116761	1:70867001:T:TA;rs11428269	4.55583533904723e-11	1.0705557636997e-14	6.54457645948149e-07	0.0646969758140359	-0.47069514326201	0.465802657328715	-0.346600766573382	0.110977474863138	0.0682949450067804	0.0565855978080718	0.0678674855615907	0.0598057023825416	1.90206125405222e-07	4.13988811548788e-11	0.00257267300622217	1	cddstf	0.0846468625332891	0.562692901698304
ENSG00000172260	1:72813218:C:A;rs1432639	1.84604296621169e-08	6.47029905604777e-13	0.450326396057523	0.565961755906947	-0.447571146679706	0.544684698019475	-0.0572028958640639	0.0391285870330984	0.0769396461047799	0.071747192085167	0.0756579836902886	0.0680755020801179	6.93742946702353e-05	2.35971806574062e-09	1	1	cddstf	0.58982215852576	0.86620342372081
ENSG00000162620	1:74681010:C:CT;rs71798754	2.11601926321523e-13	1.05195767429824e-24	0.0712490335809488	0.513265990151998	0.383107138604431	-0.647481067435677	-0.0907701489146945	-0.0364479832146114	0.0493115749467267	0.0564383154760701	0.0501025485260773	0.055670728873038	9.30202068109416e-10	4.75484868782804e-21	1	1	cddstf	0.539319864383576	0.84955681662944
ENSG00000254685	1:74545527:A:G;rs1843023	5.59008554078468e-06	5.73067302528772e-10	1.05973891818816e-06	0.768895586118137	0.101817324527134	-0.151958864000053	0.111418602653408	0.00679930685763014	0.0219308349915221	0.0235464976452541	0.0222591648102215	0.0231156423463169	0.0168764682476289	1.73410165745207e-06	0.00412874282526106	1	cddstf	0.782509502775431	0.898096462492484
ENSG00000259030	1:74536803:T:C;rs7535276	1.40111477821872e-11	2.21917006286372e-13	0.00674695738274917	0.396766228795217	-0.813008362957521	0.545596744524107	-0.323621852014505	0.0618350023454805	0.11466552578005	0.0702943124979136	0.118450404144682	0.072842457834702	5.92811662664339e-08	8.24199761347585e-10	1	1	cddstf	0.426430068770789	0.810181557013915
ENSG00000272864	1:75226252:A:G;rs28482086	4.27297734924062e-11	2.36138034207414e-13	0.770785896320418	0.47497707720226	1.13476443522562	-0.886538586942552	-0.0497518903131915	-0.085828179528093	0.164388134797447	0.114365450129916	0.170577598932219	0.119955834571027	1.78695912745243e-07	8.76072106909507e-10	1	1	cddstf	0.502383062920459	0.84269080814497
ENSG00000162623	1:75241971:T:C;rs12125889	0.0212970510325699	3.17630718618491e-05	1.83559312021401e-09	0.012612223888084	0.0318674402087391	-0.0778105657582653	-0.0895256936124546	0.0444326263472996	0.0137510491287068	0.0183566498630574	0.0143351333762131	0.0176818259046371	1	0.0132452009663911	7.88387245131917e-06	1	cddstf	0.0206707665322624	0.407462065804818
ENSG00000116791	1:75198740:A:C;rs2345436	2.47291145450713e-40	3.19430088720536e-46	0.726787206636158	0.085043968129821	0.634986418119276	-0.472881321709771	-0.0145949695766149	-0.0480614414513124	0.0394624326766782	0.026542263047792	0.041723808571232	0.0277959379218258	1.2122211949994e-36	1.55338852144797e-42	1	1	cddstf	0.10762553610199	0.584418350246084
ENSG00000137968	1:75832001:C:T;rs1249847	1.57579239448404e-19	2.21705099108641e-22	0.782872642795528	0.624866090422969	3.77895114064586	-2.6665140861685	-0.103882623246506	-0.120447470834922	0.383552270234654	0.247916288604875	0.376553116543063	0.246022358943704	7.37470840618529e-16	9.83705524745041e-19	1	1	cddstf	0.646013133830308	0.876951884942283
ENSG00000117054	1:76212891:C:CT;rs143191741	0.00627638721258833	1.8911986617252e-06	0.0186579426317144	0.429446546836049	-0.0373947882008796	0.0974717583027126	-0.0343377112811991	0.0151251107545841	0.0135655614617965	0.0199677652348743	0.0145010338186483	0.0191108717523691	1	0.00274980285414844	1	1	cddstf	0.458252794147531	0.823377011721157
ENSG00000057468	1:76328894:G:A;rs12732407	0.013823494504817	1.79683510127087e-06	0.0870990043092738	0.0727843258405687	0.165698765291426	-0.5743845434594	-0.113557931930354	0.215602749051254	0.0668266740435049	0.11740069112355	0.0661092680698862	0.119654654719516	1	0.00264494126907072	1	1	cddstf	0.0938491748574851	0.573494255587011
ENSG00000184005	1:76517798:T:TA;rs11453018	0.0022628373512889	9.8059145481006e-06	2.06505247702902e-08	0.625382651177849	-0.110371037729965	0.192899284387816	0.209956372577304	-0.019557239152702	0.0357698878584397	0.0427234134661837	0.0362254542779127	0.0400067402099636	1	0.00830595279626139	8.62572419655021e-05	1	cddstf	0.646505866372902	0.876951884942283
ENSG00000154027	1:77899640:C:T;rs12093881	0.0014990299774225	4.29217828343293e-07	2.3804292633824e-16	0.712739091395581	-0.111282846376337	0.285284405038056	-0.300193592099047	-0.0176836587041571	0.0346584542867388	0.05491890917031	0.03410348888027	0.0479747568839991	1	0.000800491249860242	1.12475282694818e-12	1	cddstf	0.729403940149092	0.893935942424474
ENSG00000235927	1:78309982:CAT:C;rs5775427	9.43475123155132e-07	8.72554433558392e-09	0.29562641546252	0.354335748785453	-0.67995886274193	0.612313122940694	-0.136993122299241	0.0955791341686681	0.135177196745769	0.102763466698325	0.130708704486718	0.102999524526346	0.00311346790641193	2.28434750705587e-05	1	1	cddstf	0.384817987358154	0.798775358982158
ENSG00000117133	1:84944940:G:A;rs11163977	0.00407978893650765	5.3141473950099e-08	0.0706280608842644	0.0477195346407362	0.0362715456000596	-0.112636183830592	-0.0226358423204446	-0.0409819256398179	0.0125115616320219	0.020065015247543	0.0124666926997274	0.0205963665597138	1	0.000122331673033128	1	1	cddstf	0.0648808115594819	0.535476269154984
ENSG00000122432	1:84955752:A:G;rs12124731	0.0107391043365396	2.08978457250846e-06	5.47221112945931e-05	0.105490552859895	0.103587379173236	-0.322305568279882	0.164040422790537	-0.11803028272343	0.0402969451318339	0.0663203689503404	0.0399500040439677	0.0726450682410121	1	0.00297359503341093	0.192895442313441	1	cddstf	0.130150418721056	0.624005238927899
ENSG00000174021	1:84832120:T:G;rs6669915	0.0289558023194869	0.000470139429761322	1.07243163082888e-20	0.17124861671333	-0.0378887965312348	0.0953707641178268	0.180950990900432	0.0371177407574914	0.0172463578606548	0.0269057846702145	0.0176954586361016	0.0270499663275049	1	0.0460736641166095	5.18949666158094e-17	1	cddstf	0.200134493417042	0.696538830975522
ENSG00000171517	1:85361011:T:A;rs6660755	1.15375957992831e-11	2.00627640377761e-19	0.249480714177154	0.494520232984681	-0.819665707450348	1.14057342814236	-0.129943378405172	-0.0813205742074713	0.115080055940316	0.116163703780897	0.112570436572407	0.118863222583515	4.88963309973617e-08	8.54673748009262e-16	1	1	cddstf	0.521277232911582	0.843550405926316
ENSG00000153898	1:85715453:G:T;rs11161567	0.0158543194639221	7.16121949147892e-05	0.000294477512870794	0.393315263163984	-0.0761406349460501	0.169087661493488	-0.119642132035959	0.0335920814442278	0.0313463564269146	0.0418608049868326	0.0325781855621581	0.0392836253365483	1	0.0190488438473339	0.967358629780559	1	cddstf	0.423056909699569	0.810181557013915
ENSG00000162643	1:85447757:G:GT;rs11461473	5.07092953843046e-05	2.54553643382034e-09	0.14629368683894	0.373966831172134	0.419859470916707	-0.82007050746275	-0.154387430833638	0.11589605432705	0.10178612945686	0.132572736185596	0.105938082058418	0.13012065461824	0.124085645805393	7.17332167050572e-06	1	1	cddstf	0.404123872982599	0.808936388688811
ENSG00000153904	1:85987130:T:A;rs671020	8.61231334690295e-07	5.0370720269851e-07	0.223999660434958	0.311661000063841	-2.08859774763333	1.17364080173671	-0.512314784144692	0.233247967729123	0.413634037169841	0.227382069730218	0.420267891878546	0.230068556915336	0.00285153694915957	0.000918258230519384	1	1	cddstf	0.342660670167595	0.77916996491782
ENSG00000122417	1:86660419:C:A;rs4655915	0.000316592115232967	3.96474221880978e-05	6.3133619530229e-08	0.000679664848742007	-0.10116258955017	0.0762251603780154	-0.149200333298643	0.0616244474260285	0.0276937440616751	0.0182133040689465	0.0267389856877725	0.0179073626044974	0.586640572914692	0.0144713090986557	0.000258784706454409	1	cddstf	0.00191646969486305	0.132288183669329
ENSG00000137944	1:89418403:C:T;rs1409152	1.14257726785694e-05	5.98330624264757e-10	5.44644399471704e-07	0.00894215165359663	0.0655709595794238	-0.0997175193826792	0.0808720794374121	-0.0420318644103272	0.0146367568110789	0.0154698546928251	0.0157176255926946	0.0159505066754301	0.0326500431148358	1.80516349340677e-06	0.0021480775115164	1	cddstf	0.0154657269061701	0.370191783926547
ENSG00000117226	1:89475929:T:C	0.0178952123354373	5.67273018064223e-07	3.45264934064472e-06	0.736698173882016	0.0732714482744833	-0.350628755487109	0.150796064168135	0.0235677588771237	0.0307383666111168	0.0682576249243657	0.0317468626898	0.0700154282861268	1	0.00101510341183632	0.0131166148451093	1	cddstf	0.75206201135841	0.895953146809038
ENSG00000117228	1:89788893:G:C;rs10922607	0.00350818086425487	0.00149710092445824	0.00636217229239503	1.92940088633521e-05	-0.185714061507499	0.194483958415001	0.181145202947207	0.242836149664376	0.063003283658005	0.0605637264297232	0.0658227375457498	0.0557264797533505	1	0.0838376517696613	1	0.0945213494215622	cddstf	0.000153787741045359	0.0295276368620582
ENSG00000213512	1:89572014:C:T;rs4655899	4.48795154860465e-25	2.0754889033992e-44	0.0322465157041993	0.775656894217034	-1.4318955624773	2.52036952075426	0.28393399921665	-0.0389964460640159	0.12359711845107	0.145825650329191	0.131846866590872	0.136687942206435	2.14524084023302e-21	1.00744231370997e-40	1	1	cddstf	0.788882993400999	0.898182949230605
ENSG00000162654	1:89783209:T:A;rs2390735	0.00447635930889326	0.00118573008676913	0.379924826226268	2.79251538938039e-07	-0.141426423758632	0.17619148040818	0.0434492558215868	0.255889205027756	0.0492976027248744	0.053709142217663	0.049395967297063	0.0484379384935502	1	0.0759917946294327	1	0.00137252131388046	cddstf	1.6053647632595e-05	0.00986690835737094
ENSG00000154451	1:89788893:G:C;rs10922607	0.00378870520451577	0.00214246533530669	0.0150241771845939	1.34023501006155e-06	-0.173772233568439	0.177299632184296	0.152105041815985	0.260579938578263	0.05945045159606	0.0571484639773978	0.0621109130378882	0.0525839955450393	1	0.0985534054241076	1	0.00658189413441229	cddstf	3.33265596423491e-05	0.0118959762841248
ENSG00000197147	1:90022971:G:C;rs4658280	3.92936650524901e-14	2.64956077839082e-23	0.000286658548641364	3.67497607353091e-06	-0.159715879599931	0.224547302081359	-0.0740975265832248	0.097128385367122	0.0198848877536792	0.020335720432615	0.0201367900240315	0.0205078334505014	1.74424579168004e-10	1.1843536679407e-19	0.942819966481446	0.0180294326167426	cddstf	5.68562230612092e-05	0.0161890385270938
ENSG00000171488	1:90210777:C:G;rs17130872	0.00130919104111154	4.34252149096327e-06	6.05977002927437e-05	0.678566901611577	-0.0562226599355878	0.0875356693707248	-0.07177227300516	-0.00827326511224389	0.0172928927593323	0.0186280885701963	0.0175873895456282	0.0199398346749476	1	0.00514160652964102	0.212879721128409	1	cddstf	0.697049123520038	0.88681582050915
ENSG00000231613	1:90229187:G:C;rs527317	5.37821362354172e-09	1.2157663910319e-14	0.00403878181242202	0.119712612854441	0.664365899522345	-0.886083136030742	-0.316978622260414	0.17737961557431	0.109840176556	0.107895803007167	0.109215689204275	0.113603825574236	2.08981376568347e-05	4.69164250299212e-11	1	1	cddstf	0.14556056214505	0.636635672006677
ENSG00000097046	1:91933287:G:C;rs6684013	2.87588767460114e-05	2.09213226195822e-09	0.0119132800514677	0.743501268932949	0.106175682507979	-0.173849197074606	-0.0640036478241542	-0.00986457892036233	0.0249080320422583	0.0279433624522912	0.025263188428778	0.03011283187013	0.0748593561698677	5.97274718701038e-06	1	1	cddstf	0.758496465202836	0.897311173194657
ENSG00000189195	1:92538104:G:A;rs6691918	0.00957545176126088	2.81193468543019e-05	0.573575407956479	0.593017581223714	-0.147844702261038	0.356957500640044	0.0324633587932318	0.0438809544582295	0.056620146905518	0.0836338035162053	0.0576056685077557	0.0819952627888868	1	0.0125911935442924	1	1	cddstf	0.615681429747912	0.869171907920259
ENSG00000069712	1:92539600:G:GT;rs201100718	0.00347374022790359	5.6018591558537e-09	0.636863889385399	0.619338740315407	-0.0684510404324805	0.253911194578277	0.0114465810454434	0.0177078420268816	0.0231970874750491	0.0420317646756166	0.0242167024942415	0.0355997151194467	1	1.50746029884023e-05	1	1	cddstf	0.640744360902256	0.875370554958668
ENSG00000251795	1:93303603:T:C;rs6604026	0.000221251353624342	4.15565258320937e-08	0.000817233035806229	0.795997919487176	0.131942184670485	-0.244708436762627	-0.115999551678246	-0.0109102403296991	0.0351949516957559	0.0432241625878556	0.0342313706399848	0.0421555167662613	0.436117216462632	9.78217957954213e-05	1	1	cddstf	0.808070107701687	0.904448040189619
ENSG00000117500	1:93768407:G:T;rs626714	0.00010753306536156	1.36085984544348e-05	1.67829401539569e-10	0.0313407796356429	-0.106469664271738	0.0768716697717452	0.180221174003399	-0.0370797619660733	0.0270463284910978	0.0173158527601763	0.0270252838501633	0.0171264113693414	0.237540541383687	0.00963488770573981	7.36603243357168e-07	1	cddstf	0.0450535192889763	0.484089761381114
ENSG00000117505	1:93818448:ATTTTT:A;rs66850500	0.000523776157205084	4.53080909485325e-05	2.54710047494626e-08	0.675342771605414	0.0572326608733539	-0.0535630122279734	0.0956456258040447	0.00535300565554498	0.0162843556868166	0.0128987860033216	0.0166174762430664	0.0127657550171401	0.87680128716131	0.0151782104677584	0.000106035792772013	1	cddstf	0.69398437416443	0.885614072295096
ENSG00000223745	1:93738632:C:CT	4.14537865466176e-14	5.37093245096307e-32	5.89444336712091e-08	0.859676921924791	0.182373036932536	-0.438374690295521	-0.129319140315596	0.00599281856775618	0.0227291766794895	0.0321098369113447	0.0231202868272487	0.0338634571420454	1.83847543334249e-10	2.53615430334476e-28	0.000241849011352971	1	cddstf	0.868038064578231	0.918319057951141
ENSG00000137936	1:94399231:G:GA;rs112404639	0.00737757087194339	5.18130753091335e-07	1.93075092075378e-06	0.0261603861026128	0.121540112989831	-0.393298150387137	-0.212813334535601	-0.189420893562527	0.0449872881109331	0.0762844618699721	0.0436363102870424	0.0846656099579242	1	0.000942479839873139	0.00742952954306055	1	cddstf	0.0385456421993818	0.480350774853764
ENSG00000117528	1:94948133:T:C;rs2147795	9.68142554498033e-05	2.58598517584586e-06	0.877905532212414	0.313092614211478	0.06974982623946	-0.0680938009660336	-0.00272091100101978	-0.0144043168741222	0.0175989425593033	0.0141466081417202	0.0176930567128931	0.0142501556977368	0.217057560718459	0.00351952582432621	1	1	cddstf	0.344075273532337	0.77916996491782
ENSG00000117519	1:95628979:C:CT;rs78689095	0.0173482669509163	0.000172978088806784	1.86775792452999e-07	0.566775174555614	-0.11815215742667	0.219702270452573	-0.268560902406312	0.0331719637190658	0.0493248913698925	0.057608233341238	0.0500638987453952	0.0578333810088212	1	0.0294062750971533	0.000753079995170492	1	cddstf	0.590598337950138	0.86620342372081
ENSG00000152078	1:95597575:T:C;rs35961290	0.00738163083752719	3.22964428112365e-09	0.058971066344961	0.0443690904540661	-0.172551721861594	0.845101907996769	-0.12076524326652	0.24293241896118	0.0638733613753648	0.137586258936924	0.063655254171268	0.120210015065855	1	8.99455932292937e-06	1	1	cddstf	0.0608910041818629	0.521961633842536
ENSG00000122481	1:95664555:A:C;rs1414906	0.000177484098868417	1.37856833305635e-05	0.131431361611721	0.519680905369342	-0.10465583787215	0.0939682466185098	-0.0426246390483337	-0.014172114109782	0.0274903916462106	0.0211813143346666	0.0281629717737173	0.021980438547046	0.362777498087044	0.00965000954840792	1	1	cddstf	0.545491267286281	0.849911033181763
ENSG00000117569	1:97266007:A:G;rs35137759	0.000176819480166001	3.2104146080908e-05	0.106452938031924	0.519042110074279	-0.0988259815690539	0.0742107614710834	-0.0409367819993995	0.0115759163039394	0.0259523380992028	0.0175180412450798	0.0252656033908103	0.017926372147535	0.361999782870864	0.0132911164774959	1	1	cddstf	0.544877004032129	0.84955681662944
ENSG00000162627	1:99127205:A:G;rs12723363	1.31836857180706e-40	1.14319578628843e-44	0.631154427018509	0.452331009501906	4.39367550270428	-2.8554131878754	-0.140106401741508	0.132541246176876	0.27170630470912	0.164487574928683	0.291462602604974	0.176081523570313	6.46396110757002e-37	5.55364512978918e-41	1	1	cddstf	0.480429812083552	0.832229473323792
ENSG00000261254	1:100075695:T:C;rs7554246	0.0118961440096133	9.03760370061599e-05	0.000824877948744432	0.397565992796424	0.0922776027090645	-0.208701482851176	-0.123742363751699	-0.0441599181841487	0.0364158937505079	0.0524278370324564	0.0365451064765751	0.052109310217966	1	0.021444475786566	1	1	cddstf	0.427208590466208	0.810181557013915
ENSG00000137996	1:100617887:C:T;rs2784177	2.42888007078429e-05	1.13976033164278e-05	0.499242106731892	0.327699516182839	0.145174652577387	-0.0855764052674317	-0.0218647774974243	0.0181180703199866	0.0337373392083716	0.0190999450974191	0.0323118352069007	0.018474600789671	0.0645596322814465	0.00899084670606425	1	1	cddstf	0.35854266890555	0.785686680220738
ENSG00000233184	1:101590335:G:A;rs6688545	1.8596650718746e-07	4.15894858771689e-12	2.87745392009153e-14	0.562047095164179	-0.147522349017361	0.189723345844309	-0.223626704852061	0.014591223425121	0.0274959569135308	0.0260222083702595	0.0276760722831913	0.0251317784837836	0.000653486306256734	1.45480021598337e-08	1.33657734588252e-10	1	cddstf	0.586074556947133	0.866042629613042
ENSG00000225938	1:101701839:C:T;rs79060434	0.000323296258653256	8.85074265769695e-14	4.15364917202713e-08	0.417648347839481	0.148896788244713	-0.660361359918435	-0.226098000905045	0.081355108066563	0.0408246333778452	0.0835283017161899	0.0399362420858674	0.100207150167471	0.595188412180644	3.3323046106229e-10	0.000171504174313	1	cddstf	0.446794243788704	0.820066295927347
ENSG00000240038	1:104136644:T:C;rs113729291	0.00216573302382889	5.06158098959313e-08	0.00481577750851316	0.387606816261756	-0.0614287446194764	0.193474634457134	-0.0565904770361236	0.0301066618942531	0.0198213867806111	0.0344073984401843	0.0198922475387776	0.034785469158779	1	0.000116973136669497	1	1	cddstf	0.417475833966139	0.810181557013915
ENSG00000198890	1:107569316:T:G;rs61798468	0.00260880710421556	5.58556514015522e-09	2.24661525776311e-17	0.986400914988601	0.0418038275032244	-0.142652654645111	-0.127122036494649	0.000421187076587748	0.0137450330772871	0.023612221703302	0.0138975544426597	0.0246856567279918	1	1.5041926922438e-05	1.06938886269524e-13	1	cddstf	0.987209905988299	0.925093893134762
ENSG00000226822	1:108591307:G:C;rs1343204	3.97534734629098e-08	4.41056093253826e-12	0.0303937262117127	0.407381061630064	0.519541416502227	-0.634017291148466	0.198612167847264	-0.0721702185144798	0.0916302704006647	0.087075895969247	0.0912131080453643	0.0869596457138467	0.00014645179623736	1.54060893373561e-08	1	1	cddstf	0.436797505855678	0.81389894785521
ENSG00000260879	1:108743059:G:C;rs663045	2.9315156041918e-10	7.65568454125308e-13	0.251974243175535	0.671452021411582	-0.638848376884514	0.552889331027114	-0.124840766393252	0.0316772437693709	0.0972146602350287	0.0730869917968786	0.108722184836087	0.0745938369578586	1.195178911829e-06	2.77901348847487e-09	1	1	cddstf	0.690301874886362	0.885095845575403
ENSG00000085491	1:108743059:G:C;rs663045	5.18140841669679e-05	2.27446665304193e-06	9.72066929219752e-07	0.237353824624444	-0.143281647374903	0.126594857395542	0.195413397461193	-0.0316111600992188	0.0347803772265676	0.0261482490285406	0.0388974110731211	0.0266873512893951	0.126168480089092	0.00318425331425871	0.00379592135860313	1	cddstf	0.268076920608777	0.7433305067503
ENSG00000162639	1:109101902:T:C;rs11102032	0.0349173492516672	5.94609207437331e-06	0.0191368721444106	0.391081738989233	0.0282889672211066	-0.131268021130465	-0.0302683731939096	-0.03008008782596	0.0133374861264818	0.0283591482919723	0.0128346185149705	0.0350107805788364	1	0.00628501932261259	1	1	cddstf	0.420877752703237	0.810181557013915
ENSG00000121940	1:109510958:AAGT:A;rs72502373	0.00016173727080175	1.31849259916438e-07	0.0106505735684175	0.45193680159319	-0.0577327983626874	0.0887252670111976	-0.0389193645878801	-0.0123822998256379	0.0150688023216949	0.0163270940945859	0.0151228580233251	0.0164355793146508	0.335766574184433	0.000279915978802597	1	1	cddstf	0.480053551374881	0.832229473323792
ENSG00000197780	1:110503963:C:T;rs12036565	0.00742860904402516	7.08536172364018e-07	1.09021541645964e-14	0.644362124090036	-0.0380890984558493	0.141349609559156	0.116753213765865	-0.0110694397053863	0.014110772453713	0.0277678492813106	0.014187940717358	0.0239507147641268	1	0.0012307273313963	5.08367448695128e-11	1	cddstf	0.664550679686414	0.879845600739625
ENSG00000116299	1:109706393:A:G;rs649539	5.2859832031717e-25	1.77569672927226e-33	0.0340461459925663	0.980056041482825	-0.996467288569146	1.02744308617424	0.187621749154955	0.00173707988725611	0.0861732451041138	0.072933434849946	0.0880286573563539	0.0694166123673735	2.52458557783481e-21	8.41325110329198e-30	1	1	cddstf	0.981254120364924	0.923701357404181
ENSG00000162650	1:109897103:A:G;rs11142	5.38423093979775e-05	1.20805859490772e-05	0.000222058743922043	0.608710644335966	-0.169449782566059	0.120200101713797	-0.161472359997858	0.014869133109564	0.0412272103087434	0.0269084409882636	0.043083088453805	0.0290090164655884	0.130244546433708	0.00921485706556738	0.739899734748246	1	cddstf	0.63062037027134	0.87193499869401
ENSG00000116337	1:110766466:G:A;rs12411176	0.0474536247144303	2.6034644979675e-05	3.2532235367113e-05	0.0862515189498218	0.0532702205354248	-0.237556967503161	0.113629179179408	-0.0960931258412766	0.0267398359721616	0.0554194044787053	0.0268433115074096	0.0557907304132292	1	0.0122623177854269	0.116562999320366	1	cddstf	0.108974160151445	0.586709343151273
ENSG00000168765	1:110198727:C:G;rs1010167	7.54378731598323e-15	2.53389056104611e-25	0.747479590614755	0.837304314358759	0.411083382147196	-0.629842387152674	-0.0161005460610559	0.0108223320897861	0.0496168446261744	0.0540140204124452	0.0499513704281836	0.0526481678745998	3.38942364107126e-11	1.15063970377104e-21	1	1	cddstf	0.846971625364977	0.915965452695346
ENSG00000213366	1:110225019:C:<CN0>;YL_CN_MSL_117	1.15250827155935e-05	6.53702789509297e-07	0.0784514855151199	0.836595152553726	0.269881594270078	-0.232747877133409	-0.104287537103132	-0.00872816756156264	0.0602698823458896	0.0455719333946683	0.059017227015444	0.0422736282423141	0.0328925860703038	0.0011455503905753	1	1	cddstf	0.846310955197382	0.915965452695346
ENSG00000134184	1:110225019:C:<CN0>;YL_CN_MSL_117	2.67572295941423e-24	1.32656178154338e-29	0.540946670741918	0.457487111379774	4.10049108498726	-3.5368080930828	0.216619902065406	-0.188598598603072	0.361329175363838	0.273212232582934	0.353819273237807	0.253438278587822	1.27578470704871e-20	6.1857575873368e-26	1	1	cddstf	0.485441181189104	0.834070253274867
ENSG00000134201	1:110274057:C:G;rs1571859	0.000476439781296743	1.4174564257447e-08	0.512772342204419	0.109674160780798	0.38605955932235	-0.846229877418286	-0.0770034904086186	0.210385182060552	0.109027771744754	0.144229196636231	0.117477480065037	0.131044972770627	0.814053392734713	3.5989218649658e-05	1	1	cddstf	0.134700253478647	0.629159700297192
ENSG00000134202	1:110282972:G:T;rs1332018	1.82681253279871e-31	7.85318493561528e-35	0.00850612721026258	0.62704795180399	-1.75697096375556	1.14014165780973	-0.38286705201397	0.0417593463123455	0.130187229768508	0.0787164308106723	0.144339073562844	0.0858372358882028	8.87465528433613e-28	3.73811602935287e-31	1	1	cddstf	0.648089327158579	0.876951884942283
ENSG00000258634	1:110606564:C:T;rs2360636	6.81526924035835e-05	8.79736925880732e-06	0.312294498367061	0.280263540363005	0.119194399981978	-0.100333179323398	0.0311219240768911	-0.0241187695787251	0.0294186942935094	0.0221001843333393	0.0307379993017102	0.0222888618513278	0.160772201380053	0.00795282180996182	1	1	cddstf	0.311342677461791	0.76647674896821
ENSG00000151240	10:535806:G:A;rs4348822	2.63716360326822e-07	6.76267434021584e-10	0.00986104470165668	0.0765060471392297	0.273406951400112	-0.268120482457601	-0.140070120325958	-0.0785498269838383	0.051639942290324	0.0417359783083193	0.053856167897548	0.044159434617154	0.00091456833761342	2.03218363923486e-06	1	1	cddstf	0.0980525994930427	0.576395315185169
ENSG00000238924	10:1922296:C:T;rs2492866	0.00398512875389102	1.47693008128979e-05	0.00178915223730625	0.694281742281188	0.24012051433041	-0.444627635127751	0.254016164689249	0.0415500822913581	0.082610761707664	0.100587170177221	0.0804483874022165	0.105588174321212	1	0.00986477781480584	1	1	cddstf	0.711947272163339	0.891989000254612
ENSG00000237399	10:3177111:C:G;rs9423698	0.000105263773666529	1.39924438195253e-06	0.00415053895282132	0.334474604768655	-0.268437617266347	0.283555655446354	-0.198385959735902	0.0578383142990791	0.0680966815549215	0.0573270493763515	0.0685635468796031	0.0598102181263317	0.232950967439073	0.00217162728079032	1	1	cddstf	0.365246344880694	0.790236549139112
ENSG00000165568	10:4872524:A:G;rs1901645	1.14825920613032e-05	1.99896432799098e-06	0.152977655559039	0.994740049180228	0.590856214056807	-0.394126882199943	-0.192090753462812	0.000532977191446818	0.131924716362463	0.0809385072327626	0.134000583476318	0.0807651992676117	0.0327828003350208	0.00286428211833861	1	1	cddstf	0.995039112717783	0.925093893134762
ENSG00000187134	10:4905128:G:A;rs7070674	6.18057538070505e-06	9.32253463576072e-07	0.16626281017691	0.736276249806067	0.52585266484656	-0.350415131749531	-0.160367748037641	0.0234865255307447	0.113819508925576	0.0696282261900498	0.11550453112796	0.069658135955019	0.0185293649913538	0.00155126976339058	1	1	cddstf	0.751665130108343	0.895953146809038
ENSG00000224034	10:5335339:C:T;rs4881429	8.78296558018072e-16	4.13709542500061e-18	0.681811148881498	0.945178906947621	1.33467138561057	-0.949714165892869	0.0651893642780225	0.00736492099431611	0.155033543078113	0.101136903004185	0.15881327940913	0.10699825126502	3.9901012630761e-12	1.72434137314026e-14	1	1	cddstf	0.948456122525375	0.921802172870188
ENSG00000215267	10:5331159:A:G;rs2398236	5.02713795746377e-13	4.6922843194352e-15	0.762236036254416	0.570469932760591	1.02498132202113	-0.737289498530629	0.0411207848958304	0.0528800521548556	0.134300730986186	0.088221981848772	0.135765810305707	0.0930791041552025	2.1993728563904e-09	1.83702931105888e-11	1	1	cddstf	0.594132632434571	0.866911534408803
ENSG00000170525	10:6521721:G:A;rs5015567	0.055915558491157	0.019295356649764	1.15336716324219e-20	3.31004548019239e-07	-0.053715678725652	0.135367664419991	0.293232387931579	0.247207813913108	0.0279661172308135	0.0574759687661212	0.0287037883193943	0.047104431425559	1	0.28943034974646	5.5799903357657e-17	0.00162655634896654	cddstf	1.73263885175243e-05	0.00986690835737094
ENSG00000237943	10:6527143:G:A;rs2236379	0.00192871965932976	0.000163280232041579	1.21767274577409e-07	0.0309164177627554	0.0881007556197467	-0.111844622027813	-0.162830381836152	-0.0613375763240675	0.0281054953021144	0.0292113747120357	0.0298765662106169	0.0282586908883772	1	0.0287471812909696	0.000494375134784279	1	cddstf	0.0445275885303586	0.48299397460794
ENSG00000271046	10:11715636:A:G;rs11257236	0.000392685910439037	4.86204996506118e-08	0.000522822796738408	0.815784581598107	-0.376409263547388	0.723612641424806	-0.381724738237018	0.0285719248544568	0.104725819995998	0.128507801652286	0.108596080123146	0.122511186378806	0.697017491029291	0.000112702318190118	1	1	cddstf	0.826694210633269	0.910387415460141
ENSG00000134463	10:11812287:CT:C;rs35564938	1.70225464452061e-19	1.29359039473693e-23	0.509361928994782	0.00767267162012924	-0.870436096590759	0.671949556740051	-0.0556539481438978	0.156433620311786	0.0884436931420178	0.0603289629277626	0.0842231728291752	0.0581928286285497	7.96484948171192e-16	5.80175292039512e-20	1	1	cddstf	0.013605953004845	0.352191874255638
ENSG00000065665	10:12201176:C:T;rs7099650	1.39811018535807e-08	6.82940107669231e-12	0.0818406006279921	0.770783049875565	-0.185537952782661	0.188654859124876	0.0563264807900021	0.00783837761940998	0.0316086093116659	0.0261681133058992	0.0322376229516525	0.0268740452060068	5.29044894139493e-05	2.3591418939693e-08	1	1	cddstf	0.784286794511171	0.898096462492484
ENSG00000151468	10:13061501:CGTT:C;rs78067341	4.59537371929243e-07	5.71254471560626e-19	0.218391033116271	0.552055072714931	-0.471211158288046	1.32828187489779	0.115352987092902	0.0717099222480957	0.0909578437505628	0.137339527514316	0.0934820333929133	0.120419850063767	0.00155966984032785	2.41355014234365e-15	1	1	cddstf	0.576514337051733	0.861726968158264
ENSG00000086475	10:14281651:C:A;rs66964294	0.00352147104272678	2.20052774224049e-05	1.51621890561041e-20	0.381160475344815	-0.0353052100414204	0.0653254344483892	-0.115422439852584	0.0136632774148217	0.0119821746495257	0.0150987403223619	0.0113403358898828	0.015573720855023	1	0.0114867548144953	7.32788597081512e-17	1	cddstf	0.411173456400603	0.810181557013915
ENSG00000165626	10:13419861:G:A;rs7906238	0.00413476803266152	1.34757715979888e-06	8.50249335340347e-05	0.691721605591719	-0.190770546089824	0.519041372324429	0.270671649672485	0.0400561772343109	0.0659034440054156	0.104765182005936	0.0677329747154932	0.100901081866113	1	0.00210829165939611	0.294866469496032	1	cddstf	0.709521353169553	0.891674886426806
ENSG00000165983	10:16465637:A:G;rs7086806	0.000121113395316558	1.32875146646425e-05	0.751096427042425	0.241947372164922	-0.101362883934704	0.0867056544710901	0.00762808811456545	-0.0210778725591488	0.025949769711736	0.0195066441762818	0.024021875498854	0.0179700278039732	0.262937181232246	0.00956074818179777	1	1	cddstf	0.272741783334581	0.743618566266866
ENSG00000148484	10:16857133:C:G;rs812426	1.11302461506458e-11	3.54492664739778e-13	0.637883748418809	0.177405373341737	-0.271093390137799	0.178226505115927	-0.0155322547632902	0.0276635000747967	0.0380293084766509	0.0231838872185868	0.0329602391044052	0.0204513816051016	4.72033739248886e-08	1.30595097690134e-09	1	1	cddstf	0.206543578006182	0.702858262696384
ENSG00000107611	10:17176321:GC:G;rs11316102	6.92607852400687e-11	1.35316627085482e-22	2.19178836083656e-07	0.333548806560089	-0.265087981694689	0.565284239789285	-0.209042274969284	-0.0485033979725557	0.038864539340145	0.0522324498721826	0.0392049298648974	0.05006088910929	2.87362997961045e-07	6.01617724022051e-19	0.000879909977612086	1	cddstf	0.364330367169702	0.789690574189455
ENSG00000107614	10:17173849:C:T;rs4748357	6.82920203069032e-11	1.58370162030366e-11	0.784933058722003	0.755379360204717	0.326279840437481	-0.191250990283907	-0.0118951407128496	0.00781049927411938	0.0478190179419777	0.0270516850084105	0.0435411445881011	0.0250416478278439	2.83480176293955e-07	5.34974407338575e-08	1	1	cddstf	0.76971816810875	0.897470891580255
ENSG00000234961	10:17605741:A:G;rs7915059	1.26796011135199e-05	6.17303804883549e-07	0.75462436371179	0.328782984595067	-0.747591951840475	0.627900742023352	-0.058103382686821	0.126841407110586	0.167779677112374	0.122655329639174	0.185696026833164	0.129628013489884	0.0359847079601696	0.00109139312703411	1	1	cddstf	0.359616402314463	0.786904084835217
ENSG00000136738	10:17719246:C:A;rs10904991	0.0365739552353085	1.66999095016206e-05	0.000345162951422207	0.499627223647757	0.023600345530437	-0.0988069945858913	0.0406962381296791	0.0158167078457386	0.0112280408772937	0.0224991176021459	0.0112127538970893	0.0233949920957167	1	0.0104708432575161	1	1	cddstf	0.526186183809452	0.843847875792313
ENSG00000240291	10:18851090:T:C;rs114496140	1.30094573477864e-11	6.67747182340733e-22	3.40012751206411e-06	0.00204892840707127	-0.215919915510331	0.37363879861705	-0.1569958800293	-0.110926374160498	0.0304000848466582	0.0352287473129234	0.0330285765250408	0.0355972503055594	5.50690329531796e-08	2.94943930439902e-18	0.0129272848008677	1	cddstf	0.00458697953988813	0.215435913070767
ENSG00000241058	10:18884437:C:T;rs7098721	1.07801667899848e-17	1.40909597945883e-22	5.99424929180014e-05	0.700387109964368	-0.230887637596397	0.198874188055067	-0.112605242935361	-0.00749804576908201	0.0249526485704411	0.018385335972772	0.0275750530639288	0.0194630347055384	4.99445127379996e-14	6.26343162869449e-19	0.210757805099693	1	cddstf	0.717728029176783	0.891989000254612
ENSG00000152487	10:18844773:A:G;rs114617683	6.82336153114416e-11	2.45754296742079e-14	0.00772795562343693	0.18473872700565	-0.324902037416667	0.290417769217656	-0.142110784682217	0.0508724127753964	0.0476160703636848	0.0358343619881266	0.0529133883532722	0.0382493792813469	2.83305970773106e-07	9.4074744792868e-11	1	1	cddstf	0.214152803773302	0.710068202504891
ENSG00000233968	10:20506014:C:A;rs4638201	0.00227508710001704	4.56517458560179e-06	0.367111232177422	0.782089927942019	0.246213576237016	-0.470631712252159	-0.075373514702128	-0.0285043968617309	0.0798379461203889	0.100391075434478	0.0834187505722279	0.102941826626597	1	0.00530570881597542	1	1	cddstf	0.794966513010834	0.90012475551822
ENSG00000078114	10:21501307:C:G;rs12253488	4.94493943029852e-15	3.65155632729451e-26	0.573993906848708	0.129831136643128	-1.52994711531533	2.19922983618537	0.100082311833698	0.277698712802108	0.183243298518891	0.184565475123757	0.177788549315321	0.182716200731179	2.22720071940645e-11	1.6676657746754e-22	1	1	cddstf	0.1564377159114	0.647905720109282
ENSG00000150867	10:22822393:T:G;rs9787624	0.000860775333689382	2.28936635889464e-09	2.44300863929269e-05	0.166874198731021	0.0340798396117433	-0.107872996573032	0.0428278124597127	-0.0251528891904018	0.0101014347519681	0.0173845143185135	0.009956011021899	0.018142560342465	1	6.50180045926079e-06	0.0882659021376451	1	cddstf	0.195568048856137	0.696252145286605
ENSG00000165309	10:23144216:C:G;rs7098978	3.55412438189181e-05	1.11654615645607e-06	0.155555156107641	0.140051939093877	0.391015109237259	-0.365175890987911	0.12404087341982	-0.105015592723867	0.0928407538719297	0.0731166874362638	0.0870749124788091	0.0709392895970852	0.0904880067629654	0.00181215441192819	1	1	cddstf	0.167313661108675	0.662997220237584
ENSG00000077420	10:26690937:G:A;rs12264724	0.00450717793888974	9.94256747254145e-05	2.21404836504588e-26	0.706012292115072	-0.0597812455510535	0.0969754358915334	0.251317404992458	0.00930002974371111	0.0208545153802611	0.0245101970949943	0.0209757280757907	0.0246258239505866	1	0.0220651206914285	1.08421948436297e-22	1	cddstf	0.723046289265126	0.891989000254612
ENSG00000107890	10:27483184:TA:T;rs113763199	1.81916590352216e-07	1.18467966613711e-09	0.0624974437208434	0.929489139975731	-0.164570267204159	0.161803379750549	-0.0543494017121114	-0.00218441191347303	0.0306480887185831	0.025585125084825	0.0290449761180308	0.0246609105435568	0.000639618731678393	3.47940417944468e-06	1	1	cddstf	0.933704991497235	0.92136093449665
ENSG00000120539	10:27444763:C:A;rs7900024	3.78493271783942e-34	2.81998614675913e-42	0.00654918154349315	0.483744640883719	-0.542687841736707	0.469803642907513	0.109480412310205	-0.0208320585534201	0.0379922025927771	0.0282017722828586	0.0399240251956603	0.0297027843487577	1.84515469994672e-30	1.36656528671947e-38	1	1	cddstf	0.510875709900641	0.843550405926316
ENSG00000262412	10:27573914:T:C;rs11015635	0.000409444124546554	1.17186632538458e-06	0.0231856097415536	0.601384704707056	-0.305615184756732	0.413040161288553	-0.209577490933846	0.0475510141805846	0.0853014738844649	0.0828709052612178	0.0917352712937761	0.0909051169289283	0.721440547451028	0.00188623686272745	1	1	cddstf	0.623652830511556	0.869171907920259
ENSG00000254635	10:28933134:G:A;rs11007172	0.00194525436105654	1.97658706709875e-07	0.181523429354911	0.246278552069373	-0.0535298824763135	0.115786567173462	0.0231596603222749	0.0238333257222521	0.0170910647421802	0.0216304751824571	0.0172851829085489	0.0205071903777111	1	0.000402037809447886	1	1	cddstf	0.277129552187724	0.750283692863331
ENSG00000095739	10:29104304:TA:T;rs72365171	5.46263923426824e-12	7.13800582005325e-15	0.510367936555163	0.733714081038994	0.847294159505374	-0.699456230754486	0.0739243453258308	-0.0273624152199355	0.116931103311681	0.0843372193325895	0.112138930314174	0.0803421466650945	2.33200068910911e-08	2.77597046341871e-11	1	1	cddstf	0.749241852854041	0.895953146809038
ENSG00000224597	10:29722914:G:A;rs61839300	8.42937980019375e-05	9.05193719343741e-11	0.000198915154845734	0.274977176246668	-0.0857145693083464	0.217035721190962	0.0820746868291008	-0.0313509395100705	0.0214375613188827	0.032034701522219	0.0217299245310266	0.0286545610907626	0.192864209828433	2.91653416372553e-07	0.666166853578364	1	cddstf	0.306041711676061	0.763706765509447
ENSG00000237135	10:31351105:A:C;rs2793114	0.000906599349210182	1.64537552235138e-08	1.01151698551958e-10	0.675103904685279	0.294326005805936	-0.731329051554283	0.59813731420399	0.0566675113659069	0.0876284966741777	0.12524845852202	0.0885347744530825	0.135034283302487	1	4.14634631632548e-05	4.45370928724273e-07	1	cddstf	0.693756853014471	0.885571785121463
ENSG00000216937	10:32775779:C:T;rs149877493	0.0195765390366499	1.22400595364801e-05	0.373306335741369	0.180365250771697	0.0490690090628288	-0.145985826889799	-0.0189955152300139	-0.0402648648969098	0.0208830962760543	0.0327031491490192	0.0212974406100381	0.0299716556240274	1	0.00922469692228051	1	1	cddstf	0.209622306120921	0.704272673966609
ENSG00000150076	10:32775779:C:T;rs149877493	0.00170161550484097	6.63564027989454e-09	0.00288922414152275	0.188173721980521	0.11003567293683	-0.326391360924505	-0.106440925980721	-0.0656869698060961	0.0346820380034028	0.0543124375152062	0.0353701690040819	0.0497760526330255	1	1.76508031445195e-05	1	1	cddstf	0.217714189456572	0.712030589172444
ENSG00000273038	10:33266876:C:A;rs1187096	0.00942483058463491	3.33522307401665e-06	0.00540067905439828	0.434402991975303	-0.110231769756005	0.329618319897803	-0.11911514076623	-0.0553288959354928	0.0421256435206779	0.0692826866532398	0.0424361707666789	0.0706666746834876	1	0.00422906285785311	1	1	cddstf	0.463067401790393	0.827280703124228
ENSG00000148498	10:35094991:C:T;rs72783690	0.000177496047993997	3.52039461603688e-06	0.932592584638755	0.90176404272686	-0.194966174290394	0.196021209745146	0.00435454175287043	0.00487082625328279	0.0512128270377391	0.0413053574631984	0.0514297632066455	0.0394206934597508	0.362777498087044	0.00438993208619798	1	1	cddstf	0.907644766254185	0.919304719328873
ENSG00000271335	10:35675054:A:G;rs2474533	9.84707050623677e-20	3.29875660809865e-25	2.87428907179318e-09	0.000105853891002666	-0.51087032668918	0.472168261601283	-0.336685037556007	0.166844642047504	0.0515082096338013	0.0406135466433816	0.0546242233715685	0.0423401040453015	4.61433723922255e-16	1.49697574875517e-21	1.22645914693415e-05	0.517202111439028	cddstf	0.000479342025048396	0.0601166989007652
ENSG00000099251	10:39116761:C:T;rs58599452	6.07696097423114e-09	6.27194465544222e-10	0.423282381303519	0.838304673495556	-0.423235085645429	0.407386412285766	-0.0566246077306354	0.0127727691162669	0.0702366213319989	0.0632826038135993	0.0705979224865519	0.0625264823381279	2.35360698531972e-05	1.8891097302192e-06	1	1	cddstf	0.847911753066878	0.91611056669019
ENSG00000120555	10:38561172:G:T;rs4385832	0.000119926805189788	2.34725236697794e-06	0.223668141213004	0.615856199289911	0.386086871477365	-0.499792405100148	-0.131385500074773	0.0541349133303681	0.0987776388100807	0.103378874067155	0.107702295955246	0.107759460261809	0.260916027338916	0.00327441705193422	1	1	cddstf	0.637423908277094	0.874829656502451
ENSG00000215146	10:42832578:G:T;rs2466466	5.86275540527653e-22	3.28929798027984e-29	0.801707351910505	0.939508568221614	-1.13693862735968	1.18067549654993	-0.0278567107486086	-0.00699856288233662	0.107018339993471	0.0920380449087169	0.110802591426336	0.0921289832641541	2.77542840885791e-18	1.53051035022421e-25	1	1	cddstf	0.943120268665975	0.92136093449665
ENSG00000196693	10:43082704:G:A;rs7919880	0.000182676715765353	5.30095443211e-09	4.57406080479059e-14	0.643340651145761	0.0602934740026767	-0.110997496363279	-0.124464709262431	0.00805357997873439	0.0158690620496865	0.0183431914908333	0.0155415754077283	0.0173717260981943	0.37051272920716	1.43231788755612e-05	2.11824755869852e-10	1	cddstf	0.663587631953283	0.879845600739625
ENSG00000272373	10:43020868:C:A;rs7914365	0.000748550698101073	2.27177175427674e-09	3.02025467165795e-12	0.686613450874657	-0.0696762453393226	0.205080946187207	-0.152242519862904	0.0133926272194263	0.0204100425776172	0.0330428104136101	0.0207327628433204	0.0331557849776504	1	6.45864709740878e-06	1.3651551115894e-08	1	cddstf	0.704678435063477	0.890648689553982
ENSG00000230555	10:43925426:CT:C;rs141325836	1.49023937093683e-05	1.37781773988512e-08	9.94816455229904e-05	0.371107084618114	-0.202636216332892	0.254207886388959	-0.182514130067401	0.0373855893108138	0.0458636779936969	0.0432869838279781	0.0461314665634544	0.0417234101226462	0.0417117999925219	3.50792396574752e-05	0.342714268826702	1	cddstf	0.401325725408828	0.808936388688811
ENSG00000256574	10:45873629:C:CT;rs11418683	0.000412337744929419	1.10334218000191e-11	1.15522419539175e-05	0.972419449654259	0.281380956308571	-1.07519371903308	-0.352042283532227	-0.00552837541975835	0.078579817057682	0.150798791912993	0.0786275296163994	0.159737929304412	0.725302093330848	3.77086734753498e-08	0.0426046683260479	1	cddstf	0.974071722692221	0.923701357404181
ENSG00000172661	10:46200866:A:C;rs10900234	0.00489395280059192	0.000375032013984143	6.3778035516195e-05	0.2960634990846	0.0884285140771506	-0.0950003407134528	0.142641710185881	-0.0284790797877994	0.0311417714803237	0.026339031849098	0.0350627418053363	0.0271972886630659	1	0.0414832408322146	0.223733348590812	1	cddstf	0.327150022994898	0.772823734650464
ENSG00000237840	10:46196575:C:G;rs150968467	3.74579863367034e-15	2.7430154117671e-20	0.813307686472437	0.784597401585065	-0.545891034010559	0.524207958358485	0.0169380054236402	0.0143174604469814	0.0650545658677258	0.0519222973496063	0.0716456510211852	0.0523241005345419	1.69010434351206e-11	1.18580556250692e-16	1	1	cddstf	0.797335533000353	0.90069122095812
ENSG00000188234	10:46327952:G:C;rs189065006	1.69751711117432e-08	1.61027600860036e-11	0.686236951614597	0.981758325837545	0.60897485428502	-1.1428349846641	-0.0407798900175751	0.00349578024063544	0.10439973732747	0.161712948217042	0.10082974861961	0.152736154915318	6.397941992016e-05	5.43629180503482e-08	1	1	cddstf	0.982853602712328	0.924374023271891
ENSG00000204177	10:46977838:G:GA;rs5784694	0.000150520062078223	4.00664919175504e-05	0.391681001839545	0.725409388380901	-0.483543954947412	0.4345199442549	-0.10521792358139	0.0357014962352348	0.125596371839009	0.103888087520459	0.122620396433566	0.101529055485438	0.316543690550502	0.0145460828196419	1	1	cddstf	0.741387116439748	0.895953146809038
ENSG00000231187	10:47688629:T:G;rs60358125	0.0485282680566371	2.30070164612977e-05	0.139615357829093	0.318848093127507	-0.159704578869425	0.773901922546739	0.12046835978154	0.162057036929916	0.0805560431187725	0.179310750410738	0.0812877783665872	0.162244695968107	1	0.011652976147054	1	1	cddstf	0.349788446935261	0.782506679897894
ENSG00000152726	10:47915977:A:T;rs201484861	5.30186320301734e-07	4.79847562891145e-08	0.403407881009235	0.458079783132752	1.20587272764108	-1.1052239301837	0.198689422632091	-0.149687569166527	0.234109026642032	0.196189667263614	0.23738597341735	0.201415316815861	0.00178990901733865	0.000111516573615902	1	1	cddstf	0.486013251478625	0.834070253274867
ENSG00000204164	10:48529682:T:C;rs57621454	0.00578217677720816	1.42846079335101e-06	0.368159799325424	0.976559771032612	-0.183234194644866	0.561066217184568	-0.0594601246727252	0.00343902816495463	0.0658132843186561	0.11353353999559	0.0659512313689614	0.116926112610999	1	0.00220982884731402	1	1	cddstf	0.977960897977519	0.923701357404181
ENSG00000179296	10:48320402:T:C;rs7900745	2.27860677285218e-08	5.86213110421674e-13	0.408249251947149	0.312485318457738	-0.705655226472896	0.922949993585879	0.104597939509073	-0.128493726379771	0.122148230626495	0.121321303452223	0.12626650251577	0.126958767621491	8.51743211692145e-05	2.13909163992869e-09	1	1	cddstf	0.34347714948823	0.77916996491782
ENSG00000107643	10:49521863:A:G;rs11101290	2.56367922631941e-06	1.05772169389404e-08	0.660402891155958	0.568992151525453	-0.0742620716698223	0.0771868419283215	-0.00665144738385294	-0.00746340673626408	0.015422012252521	0.0130330119911915	0.0151207752413679	0.0130867916736936	0.00808328060058509	2.74584551734893e-05	1	1	cddstf	0.592718136022845	0.866590253013684
ENSG00000128805	10:49853559:T:C;rs7084773	0.000301431005639419	2.68581642526418e-08	0.0495669067556388	0.339114716425982	0.211139953228571	-0.378759184462113	-0.113612493120529	-0.0626288498614374	0.0575914716080751	0.0659220865513517	0.0575725081114832	0.0653902059612557	0.561264532500599	6.55339207764461e-05	1	1	cddstf	0.369830704071701	0.79141827163031
ENSG00000228403	10:50086242:C:T;rs17011340	0.00213462118643322	3.34456591303844e-08	0.639628301265069	0.00742550699682234	-0.236062378161597	0.710947998803091	-0.0354916217175562	0.358352451345906	0.0760616211907812	0.124654102220319	0.0757078853117157	0.132750890141728	1	8.02026905946617e-05	1	1	cddstf	0.0132369116247233	0.352073653211721
ENSG00000204161	10:50384820:C:G;rs7923767	1.3650832799038e-05	8.14341642265043e-06	0.485582665090766	0.220174970142226	0.804130960625989	-0.447503755488892	-0.151996029535748	0.140899286869461	0.181165224384973	0.0981895536180541	0.217633926612964	0.114628924423528	0.038495348493287	0.00761409435517816	1	1	cddstf	0.250603407523075	0.732933290804804
ENSG00000174194	10:51585752:C:T;rs4463801	2.73429194482979e-14	7.54083747284073e-23	0.897032086523751	0.929921139099021	-0.425365815414761	0.680199237112593	-0.00668339340137308	0.00525059682142527	0.0525921278914512	0.0623958014403577	0.0515914071596954	0.0596429611141214	1.21648648625477e-10	3.36019717789783e-19	1	1	cddstf	0.93410963753623	0.92136093449665
ENSG00000204169	10:51504797:T:A;rs2012677	1.78638374600433e-07	1.45199688283727e-13	0.368859859093957	0.311193829953054	-0.371594919069369	0.570964696580013	0.0625836037667337	-0.0769609445227645	0.0691553338195699	0.0729354660910547	0.0695174103012773	0.0758384784326889	0.000628807078593524	5.4275643480457e-10	1	1	cddstf	0.342198344367319	0.77916996491782
ENSG00000138293	10:51529379:A:G;rs7896156	4.66732834098692e-06	1.15947464921363e-08	6.29302293336285e-07	0.949658014957551	-0.151513034929484	0.166094812102447	0.167719295253393	0.00186449560105273	0.0323535143694483	0.02812713542286	0.0327883437036001	0.0295013107326606	0.0142260167833281	2.98912564567273e-05	0.00247504591969161	1	cddstf	0.95266194290848	0.922794076388734
ENSG00000204149	10:51035834:CTTAT:C;rs34194141	0.000634293546722897	3.009961901804e-07	1.22563732189329e-07	0.190373208208406	0.0613304503694367	-0.111261684751693	-0.0978360573680471	-0.0283925238606253	0.0177212399194538	0.021122203945434	0.0179555093530344	0.0216227776741603	1	0.000584534601330337	0.000497486188956487	1	cddstf	0.219994064107638	0.71504869268649
ENSG00000099290	10:51808725:C:A;rs2490922	9.76697079912822e-06	8.35336835531762e-14	0.0254538527474616	0.122454787220271	0.108427971124792	-0.248630567165987	0.0533761251824984	0.0477444236915227	0.024009816439971	0.0314131173011535	0.0237430154750443	0.0308055826166366	0.0281972446970832	3.14754919628368e-10	1	1	cddstf	0.148520037647461	0.638928298217151
ENSG00000226200	10:52365676:T:A;rs73318780	0.000111502866730126	9.23826726207504e-15	0.000287330148718401	0.0934859456978778	-0.0763264479561843	0.320540958962634	-0.0695871154712615	0.0654041878540964	0.0194348162290135	0.0388331792252944	0.0189142750559244	0.0388434806250735	0.244971798206086	3.58167621750649e-11	0.944741528986103	1	cddstf	0.11697219221596	0.606947527126479
ENSG00000198964	10:52293096:C:T;rs7911643	0.0130273194385293	4.82593931358705e-07	2.42734158368223e-14	0.145099793981567	0.0335607190039306	-0.138129228246547	0.108056920205603	0.0396056148660045	0.0134180947055192	0.0267153262563591	0.0133299061028149	0.0270959429002523	1	0.000886042457974582	1.12847110225387e-10	1	cddstf	0.172676285307864	0.666963529066291
ENSG00000204147	10:52507396:G:A;rs2820762	2.18277793932603e-05	1.09144930247436e-06	0.00109848698118493	0.121994895492661	0.223762948204779	-0.197612626284123	-0.157295313122994	-0.0567183469830902	0.0516956348270669	0.0395284035237316	0.0476230703716165	0.0365504771701742	0.0588381616678907	0.00177906236303321	1	1	cddstf	0.148024460154654	0.6376967051709
ENSG00000151151	10:59934579:G:GT;rs111909015	0.000181513737240174	1.22203298316233e-06	5.96581966652541e-20	0.182782080686969	0.134032580023225	-0.145296057818757	0.364628134551326	-0.0391309630539525	0.0352614221356525	0.0292040051359983	0.0365063030858486	0.0292898589636338	0.369310770632984	0.0019466985421776	2.87492849729859e-16	1	cddstf	0.212131969325875	0.706931823214902
ENSG00000122873	10:59935221:C:G;rs1111821	3.08874630064343e-23	1.50967577805056e-31	0.0065695225043547	0.00124465721348192	0.308593446980153	-0.286210824643801	0.07942742753487	-0.071034990497476	0.0279994117978446	0.0211692255470719	0.0289757551144678	0.0217487394775606	1.46808111669582e-19	7.10755356306202e-28	1	1	cddstf	0.00308239660317223	0.17553412688288
ENSG00000072401	10:60144073:TA:T;rs35524461	6.9595589506279e-15	1.30114933980113e-17	9.74652977467721e-22	0.0202758686676507	0.397913209467328	-0.296072959719543	0.468985290226625	-0.0735276444256893	0.0479562951659445	0.0320913560884709	0.0444342780855431	0.0314717710050262	3.12901770420231e-11	5.38025252007768e-14	4.72804159369591e-18	1	cddstf	0.0309714542401523	0.451958216660646
ENSG00000108064	10:60144073:TA:T;rs35524461	3.37518903030349e-11	3.67946279468486e-13	0.748403521677434	0.388466283245324	0.172634968786604	-0.127816188507661	-0.00739790699039886	-0.0140975575350759	0.0248651672207584	0.0166392531516361	0.023039013983618	0.0163180005057837	1.41454172260019e-07	1.35514614728244e-09	1	1	cddstf	0.418318024791709	0.810181557013915
ENSG00000122870	10:60359091:C:T;rs10826202	1.27247413948905e-09	1.68354188060185e-16	0.191713037416688	0.55390110397283	-0.66829496549438	0.971069150692177	-0.134284416446451	0.0644779867986693	0.105888979266903	0.109683017568236	0.102576736489993	0.108780548857524	5.07208192000335e-06	6.81161044891508e-13	1	1	cddstf	0.578283960256259	0.862651033174473
ENSG00000151150	10:62485356:C:A;rs10761552	1.89801291830771e-09	3.69557213717156e-19	0.00259582223213611	0.260891769349361	0.204049883516056	-0.430752056129362	-0.104561873262566	-0.0483314205720176	0.0327048125831348	0.0442573965901361	0.0343621672085712	0.0428900388275995	7.52182519525346e-06	1.56692258616074e-15	1	1	cddstf	0.29188038374742	0.759310873869307
ENSG00000072422	10:62715129:A:C;rs2116452	2.65657464089847e-06	1.83071501267302e-08	0.029239083468866	0.322775881959802	-0.259994277858695	0.261447217348462	0.125828449397307	-0.0464601716906478	0.0540804308630839	0.0449317961983332	0.0573768909715349	0.0468938099126068	0.00835758382026659	4.59326396679661e-05	1	1	cddstf	0.353676574081006	0.784493121038197
ENSG00000182010	10:63989784:G:A;rs4979761	5.64217314009383e-06	3.62864133783287e-07	0.0124143115938386	0.701989080152651	0.285417088173229	-0.223015186080979	-0.153119471939562	0.0163285699747437	0.0615047168490276	0.042647818948978	0.0607950059256939	0.0426243115504216	0.0170180520229757	0.000691653815459652	1	1	cddstf	0.719243339500957	0.891989000254612
ENSG00000122877	10:65329622:A:C;rs10740136	0.000595751045877178	1.02210219330859e-05	0.250795885859823	0.891097758397088	-0.400739716797367	0.477512659150239	0.128685943245795	0.0140394152310607	0.115204368789034	0.105983211665408	0.111791925041161	0.102435211369396	0.966308196412782	0.00850389024832746	1	1	cddstf	0.897602573289554	0.918319057951141
ENSG00000096717	10:69613031:C:A;rs7081610	1.11199622035217e-08	3.75516650200091e-10	0.0154230987231106	0.087272876375671	0.1385762530745	-0.102711977991939	0.0589497681045746	-0.0266672133202323	0.0234358285607657	0.0157337889114454	0.024167293907337	0.0155332684425913	4.23336961088069e-05	1.15058301621308e-06	1	1	cddstf	0.110103573300249	0.588051572438155
ENSG00000108187	10:70033963:A:G;rs61854830	0.000584004969880522	8.57041305526775e-07	8.33638523471633e-10	0.14353479921922	-0.0880152084664103	0.143487886200138	0.161947402742435	-0.0450228622624254	0.0252619002332157	0.0284111154071555	0.0253558649760704	0.0306817092763328	0.950952833885267	0.0014432990493055	3.61132208367911e-06	1	cddstf	0.171014695344335	0.665987062265226
ENSG00000260400	10:70198788:CA:C;rs35393675	0.00122894823087666	3.59820980393098e-05	0.0235916111981638	0.91904270384948	-0.206217109267156	0.275054512703119	-0.133691792130922	-0.0065000532918555	0.0630649220668547	0.0653539585381386	0.0586925627900583	0.0638865780481461	1	0.0138182897509115	1	1	cddstf	0.923896341137338	0.92034989998852
ENSG00000221184	10:71047201:G:T;rs12265826	0.00671668196144531	1.57512472475178e-05	0.987090111469853	0.131460435740464	0.118615721077069	-0.230663293192924	-0.000709483996529185	-0.0813980358450271	0.0433908646853731	0.0523605499193264	0.0438027663010076	0.0537854206587685	1	0.0102068082163915	1	1	cddstf	0.158171456379213	0.649678314236038
ENSG00000165730	10:70587148:G:A;rs12268631	1.67322534766171e-06	1.16571485202349e-17	2.73306025074225e-09	0.110829607773903	-0.370817067336928	1.33176619729761	-0.465955961001709	0.229346636089366	0.0755554165787192	0.144102886817803	0.0754846674503532	0.143322577863723	0.0053876843924638	4.82372805767321e-14	1.16756333911709e-05	1	cddstf	0.135953539610049	0.629159700297192
ENSG00000122958	10:70935909:G:A;rs74233638	0.000320001791001619	1.32731668865876e-08	1.14147288500887e-14	0.31130529802099	-0.0377294682789414	0.0788903762982695	0.0828222866327074	0.013269453642867	0.0103368299082988	0.0134174884105968	0.0100732159496713	0.0130789391810634	0.591109127726789	3.39262145621179e-05	5.32154658991133e-11	1	cddstf	0.342308848222976	0.77916996491782
ENSG00000156502	10:70972370:C:T;rs148552852	0.000825373714780168	2.3808337075315e-07	9.15170779407341e-24	0.324058012141573	-0.0451443612374348	0.0867545873606604	-0.147581849818987	0.0159385122937773	0.0133332639386036	0.0163217686313905	0.0131953616799734	0.0161300438185254	1	0.000474023991169521	4.46511823272842e-20	1	cddstf	0.354944448603728	0.78559483403681
ENSG00000156510	10:70989270:G:A;rs10823321	1.50571755583939e-06	1.41002580810556e-13	0.000513321164830022	0.534538489529431	0.366211931800961	-0.801056597236548	-0.254991019094224	-0.0645238555651643	0.0742739059417842	0.102267443442905	0.0724364928982688	0.10374192228572	0.00486798485802874	5.2749065481229e-10	1	1	cddstf	0.559727248419769	0.85565481536957
ENSG00000197467	10:71573597:C:T;rs78751839	0.000229756970844209	9.00384531116102e-17	0.253878139129692	0.00198392051598965	-0.429958552530469	2.06054922767038	-0.133347174862289	0.742131411547727	0.114996596707175	0.230353423617892	0.116598417659551	0.237404283573993	0.448925708986332	3.668166579767e-13	1	1	cddstf	0.00446861463758971	0.214295144779806
ENSG00000079332	10:71919271:G:A;rs10999165	2.40123038452673e-07	1.21213338007101e-11	0.00024424077270675	0.392707813377774	-0.053904071296906	0.0705130656420226	0.0412996128672534	-0.00807831965363886	0.0101446679915317	0.00991135976407474	0.0110942728397208	0.00943490121667255	0.00083538805077685	4.13216269266208e-08	0.809169679977463	1	cddstf	0.422459416678253	0.810181557013915
ENSG00000180817	10:71993094:T:G;rs7077538	1.22342450314038e-05	2.0673152160759e-15	0.00371882909612378	0.883553533883566	-0.0797937133922296	0.253958799579689	-0.0535161128898773	0.00427073031853763	0.0178746215919981	0.029945068613895	0.018271302097562	0.029128380117677	0.0347697243792496	8.16176047306765e-12	1	1	cddstf	0.89051177017936	0.918319057951141
ENSG00000107731	10:72995213:T:C;rs1124397	1.3268061614398e-05	2.00618960365087e-12	0.897437258349274	0.523598639999397	-0.461960832568076	1.27618685484605	0.0139687072441982	0.111680754218583	0.103921893820258	0.172234342821675	0.108257617534263	0.174851608708916	0.0375220782455176	7.13802260978979e-09	1	1	cddstf	0.54924336089156	0.85254977356546
ENSG00000198246	10:73092797:G:A;rs7071979	0.0298173759901087	4.9025877686024e-06	0.0133279271918961	0.0803205631167156	0.0461839854087719	-0.220831848448179	-0.0522207059868292	0.0899324033093311	0.0211353280175627	0.0472664472414561	0.0209481527365926	0.0512131180771937	1	0.00553494799987316	1	1	cddstf	0.102346484989144	0.581604764645865
ENSG00000107736	10:73392926:A:G;rs2394833	0.000121506988525351	9.92937683759848e-07	0.0005199889591468	0.882557395340591	-0.119884016919661	0.138437946570194	0.10940829175171	0.00413970325095235	0.030697887387015	0.0275810274071508	0.0311119212521199	0.0279934917672262	0.263670165100011	0.00163934011588751	1	1	cddstf	0.889578626509374	0.918319057951141
ENSG00000138303	10:73983524:C:G;rs11000226	0.00528215214284681	5.68600998564763e-06	0.823350290266614	0.217086295148721	0.035025634226737	-0.0827761865148878	0.00262559026593601	-0.0243569802606485	0.0124456029303744	0.017844183407846	0.0117489038296529	0.0196828237202276	1	0.00614089078449944	1	1	cddstf	0.247433534048492	0.732933290804804
ENSG00000122884	10:75380079:A:AAAAG;rs112720011	0.00455570003701438	2.01160693781285e-07	5.33005013046564e-21	0.670717157164189	-0.0384858700373786	0.11816520885651	0.136667325322186	-0.00863183161893435	0.0134421231581258	0.0220894734744769	0.0132402794192286	0.0202781043885626	1	0.000408155047682227	2.58027726815842e-17	1	cddstf	0.689605428935069	0.885095845575403
ENSG00000166321	10:74925559:T:TA;rs60180525	8.98190802899836e-21	6.4932581173371e-37	0.0021818342741229	0.889410451618381	0.331712184523445	-0.601280895491158	-0.0959565156461812	-0.00553269604138773	0.0323612698850217	0.039838818170836	0.030985371248199	0.0397481571244403	4.22958049085533e-17	3.11741322213354e-33	1	1	cddstf	0.896014887859763	0.918319057951141
ENSG00000138286	10:75113627:T:C;rs7072462	0.00935317271577491	1.06772767045244e-05	0.000153578274140954	0.0202191284220784	0.0305775769410714	-0.0827306791111438	0.0435725523686058	-0.0435270835706291	0.0116734327088733	0.0184029832350303	0.0113329806053976	0.0186221984123311	1	0.00871265779089193	0.521091084160256	1	cddstf	0.0308973785815891	0.451958216660646
ENSG00000122882	10:74861794:C:CAA;rs10694614	2.90555525699683e-06	1.59834048706111e-12	0.451577607140423	0.398552177378951	0.0462641909248783	-0.104267303692771	0.00701779975794488	-0.0115943165866617	0.00966268909475647	0.0140024014057054	0.00930763675586785	0.0137101218511073	0.00908857684388607	5.71886226270466e-09	1	1	cddstf	0.428176333436721	0.810181557013915
ENSG00000213551	10:74959742:T:G;rs75847412	0.0151289259985004	2.56968849466766e-06	4.01291521507512e-12	0.644601275211798	0.0310464601518208	-0.112730402465321	-0.0915924154151145	-0.0104565084316738	0.0126908782340263	0.0234132217843905	0.0125526237527807	0.0226408879463667	1	0.00350248541823202	1.81022605352039e-08	1	cddstf	0.664776478892822	0.879888844956081
ENSG00000182180	10:74985515:A:G;rs7922374	0.000292082130434938	8.35543680349979e-08	4.88131571619196e-06	0.883261508937876	-0.0378111192925798	0.0726734549571472	-0.0461530866463223	0.0019236888866829	0.010289685391206	0.0131540859130988	0.00987646796399449	0.0130874001030682	0.548238158826378	0.00018423738151717	0.0184220855129085	1	cddstf	0.890238590787067	0.918319057951141
ENSG00000156042	10:75189586:C:T;rs1332178	6.82460759664303e-13	2.62941914268596e-25	0.704963625474709	0.345568418789161	0.250798348151232	-0.499230487057078	0.0121672096100613	-0.0410728127423845	0.0330728928862693	0.0428309519847618	0.032097765104262	0.0434620352353464	2.97484645137669e-09	1.19375629077943e-21	1	1	cddstf	0.376187809495289	0.79544545553074
ENSG00000221817	10:75312064:G:A;rs12251843	0.000452961122548363	1.27120194712109e-07	6.75073107811464e-07	0.584584373107718	0.0548016342078342	-0.107401099628773	-0.0761997811031931	-0.0109602580826313	0.0154157013644014	0.0197373137651399	0.0149395634324492	0.0200216547524104	0.782716819763571	0.000271096892510495	0.00265168716748343	1	cddstf	0.607616455790971	0.869171907920259
ENSG00000196968	10:75504029:T:A;rs7080579	6.40172580489595e-05	4.64849633099029e-07	0.0974516091643881	0.229653463231906	-0.101304829269119	0.113438781423038	-0.0426837096585118	0.027180688563449	0.0249074306367031	0.0219071316195407	0.0256567436004248	0.0225710145584971	0.152169022382377	0.00085718272343461	1	1	cddstf	0.260252548155595	0.736693134979921
ENSG00000122861	10:75683590:C:T;rs2633314	0.000236281707267459	6.05225792441415e-06	0.0234266894246161	0.959041127148982	0.334199782892376	-0.341038768703641	0.202970644858486	-0.00412820456218497	0.0895633890118291	0.0737415259747256	0.0890001656065691	0.0803011319762141	0.459095357220672	0.00634620254317445	1	1	cddstf	0.9614831388571	0.923701357404181
ENSG00000156110	10:75839454:A:G;rs1908338	0.0179236920509756	1.76596356797018e-05	3.10709088692465e-12	0.251896399222348	-0.0441936360428426	0.14225904528522	-0.131651645778287	0.0424641496016589	0.0185444911347552	0.0324905108296056	0.0179399377580656	0.0369753843111711	1	0.0106487603148602	1.40378366271256e-08	1	cddstf	0.282814907111306	0.754965101062717
ENSG00000165655	10:77221514:G:C;rs11001398	0.0013152361732461	4.88913982746426e-06	0.016136413803084	0.222348929373011	0.231153641185054	-0.384092975843604	0.175272333136159	-0.108761837600405	0.0711278339065853	0.0821997590714972	0.072353244900859	0.0889021442281346	1	0.00553450628468955	1	1	cddstf	0.252822222697569	0.733632606964717
ENSG00000156113	10:79283170:A:C;rs1248568	1.05557922652424e-19	3.36528123051288e-22	0.000235130839256952	0.00288123005494754	1.71545635161284	-1.20304251788439	0.620446742606726	-0.33871224455309	0.173129301449777	0.112442767353141	0.166217846042007	0.112520961274419	4.94433309703952e-16	1.49048305699416e-18	0.780399255493824	1	cddstf	0.0060546957721473	0.248503425931467
ENSG00000151208	10:79612905:AT:A;rs71030909	0.00290156967534493	1.68615556239162e-05	0.642219612675895	0.0941453478038272	0.155158572127952	-0.290880225124283	0.0239490567989094	-0.107360262400136	0.0515820055925431	0.066269762510324	0.0514845338542993	0.0638900284082516	1	0.0104986573246963	1	1	cddstf	0.117699868447791	0.608643659306135
ENSG00000224886	10:81551892:CTTTT:C	0.00118946517230684	1.3153563334343e-05	0.0948870918979298	0.352264606329163	0.281006842953657	-0.429692638195473	0.144445748078151	-0.0944888352173217	0.0856846179594699	0.0966191556738451	0.0861542927121093	0.101386665473219	1	0.00952317985406432	1	1	cddstf	0.382779313147734	0.798507663454843
ENSG00000188199	10:81592152:T:C;rs4097131	1.43525377692406e-09	5.71969591484013e-11	0.256601602487026	0.711023382079789	-1.17742719349169	0.855895976431894	-0.220046109931107	0.0455669600218009	0.18720164001056	0.124885574670046	0.19351648894697	0.122852197912835	5.71374528593469e-06	1.87034056415272e-07	1	1	cddstf	0.727776104557268	0.893935942424474
ENSG00000226381	10:81554207:T:A;rs374073438	4.74430744587171e-05	4.42187869063203e-11	0.0901058557434882	0.45134307358807	0.122291913233097	-0.287940857635618	0.0511834383563224	-0.0324590998009878	0.0295299957575985	0.0417477815014291	0.0300812083986967	0.0430278417071453	0.116947178540738	1.45718953974524e-07	1	1	cddstf	0.479473480999797	0.832229473323792
ENSG00000272447	10:81525997:C:T;rs150976965	0.000148258634103498	3.85991841358372e-08	0.204831025533162	0.893179054809272	-0.148007783046623	0.265066926221665	-0.0485666878960308	-0.00662554996685402	0.0384045410833572	0.0467022296020761	0.0382035009252249	0.0492895043681935	0.312529200690174	9.13642688495267e-05	1	1	cddstf	0.899565963272335	0.918319057951141
ENSG00000225484	10:81459489:G:A;rs9415214	2.37860966556022e-05	4.99974155933223e-15	3.16268081634034e-10	0.979193810834376	-0.0815470215509557	0.302733175084871	0.123968186186086	0.000970783499439071	0.0189289262671224	0.0362659075800265	0.0189026684709589	0.0371861150513059	0.0633899475871799	1.95589889801077e-11	1.38145898057746e-06	1	cddstf	0.980440068877742	0.923701357404181
ENSG00000133661	10:81695913:T:C;rs11200738	7.13741165029169e-05	1.42687696385353e-05	0.107158446136577	0.313127549087867	-0.688056001212047	0.488848932932729	0.281309446101187	-0.116916512616728	0.170305979268736	0.110390568327076	0.173971858074419	0.115673589803115	0.167229554966334	0.00980264474167374	1	1	cddstf	0.344109883528166	0.77916996491782
ENSG00000133678	10:81863465:T:G;rs11201696	0.00149425727640587	1.48409368615787e-11	0.000260717930854891	0.0317380283413901	0.0425987752517436	-0.186365694002689	-0.048318372178381	-0.0637369467356233	0.0132632184732834	0.0263203412103732	0.0130408145215996	0.0295083573435303	1	5.02365712764441e-08	0.86193347940627	1	cddstf	0.0455473427523289	0.4843136193197
ENSG00000230091	10:81838071:T:C;rs10430708	3.0181485998526e-05	7.76355838988282e-10	0.00114070984015991	0.196637213543896	-0.30230744094602	0.534110470266275	-0.241331257848967	-0.10119941209406	0.0711125236391799	0.0834591555843015	0.0733115379512552	0.0781651575531696	0.0780795042781868	2.32363302609193e-06	1	1	cddstf	0.226452475427545	0.718502437171269
ENSG00000122378	10:82194689:A:G;rs10887869	1.19250456400801e-07	7.96433309162714e-09	0.000224659346260984	0.49574030171363	-0.295659033810337	0.211785886048755	-0.195630438048935	0.0242122049531571	0.0542069489260588	0.035442240748728	0.0522400036160293	0.0354904165355656	0.000425962630263663	2.10019463626208e-05	0.747441645010293	1	cddstf	0.522445405833217	0.843550405926316
ENSG00000271738	10:82195949:T:C;rs7096715	4.88928368590792e-09	1.6790870982756e-10	0.00456316547430718	0.905648173800215	-0.627140381599335	0.452662416222914	-0.283982791358309	0.00805415835120493	0.103384504036985	0.0678803725683493	0.0992064584496365	0.0678809944209628	1.90486492402973e-05	5.30759431764916e-07	1	1	cddstf	0.911305800062033	0.919402294743378
ENSG00000226659	10:82295398:G:A;rs11185932	6.31147143436782e-09	9.46915940881049e-20	0.000201504647373866	0.957217238161753	0.405476512105248	-1.04708175834588	-0.268537572449428	-0.00562232907226929	0.0673681205879261	0.105513310969795	0.0711617228103505	0.104698003872865	2.44127715081347e-05	4.06037555449794e-16	0.674436054760331	1	cddstf	0.95977405105937	0.923701357404181
ENSG00000165678	10:85891907:A:G;rs10732827	1.75636103843352e-09	9.87340576589933e-11	5.57513909994129e-07	0.314057325141465	0.115611370823486	-0.0760634996619131	0.0900819636419791	-0.0110879420343222	0.0184884193028069	0.011251807406941	0.0175241234858451	0.0109912090562087	6.9703274663402e-06	3.17429995373663e-07	0.00219716231928686	1	cddstf	0.345033647418689	0.779711526426127
ENSG00000148600	10:85942596:T:G;rs11200909	2.88606227348811e-05	6.69122699376159e-08	0.0370199243234284	0.265643219658955	0.259485637632869	-0.340285443401465	-0.124350212449232	-0.072175881219505	0.0608855186843341	0.0611091733995441	0.0593020366331388	0.0646922557907763	0.0750664797334258	0.000151154817789074	1	1	cddstf	0.29665877709922	0.76034976127763
ENSG00000107771	10:86234418:CAAAAAAAAAAAAAA:C	0.00122778702929214	3.58859113502111e-10	0.184492830261916	0.590956040133163	0.0457120028881804	-0.166767770350568	-0.0198538085561631	0.0131736750931308	0.0139783641937144	0.0255149401483307	0.0149190710211677	0.024479424849363	1	1.10205633756498e-06	1	1	cddstf	0.613710916694296	0.869171907920259
ENSG00000122376	10:88907319:G:A;rs72545883	0.000815373534481375	7.75424854828509e-05	0.0893628099234814	0.276732447128271	-0.0612970237529696	0.0590467117591893	-0.0329545089906724	-0.0163669989062899	0.0180852102953752	0.0146906382391962	0.0193227610167438	0.0150142499933051	1	0.0198248631491567	1	1	cddstf	0.307808618273992	0.765870716021461
ENSG00000184923	10:89133565:C:T;rs3128207	1.50465058654772e-10	1.12175232710366e-11	0.819549059853645	0.905078404708785	-1.37282795424245	0.865342333024598	-0.0452888375754549	-0.0141562882428544	0.205282154263539	0.12141335557124	0.198315105820432	0.118590604083098	6.17659065777837e-07	3.83078419705901e-08	1	1	cddstf	0.910769708766939	0.919402294743378
ENSG00000223482	10:89064720:C:A;rs376654803	0.00315825420589796	1.48339023924258e-06	0.056346787254098	0.531679701998605	0.0788124708008063	-0.224647577338113	0.0505637759254168	0.0332615808510013	0.0264366084681183	0.0455326849497071	0.0263716808832359	0.0531058830851497	1	0.00227403723675887	1	1	cddstf	0.557004502721954	0.855405426101812
ENSG00000224914	10:89102129:A:C;rs61858506	2.81034802653692e-05	3.82708388055516e-09	0.927132639751794	0.992966386455963	-0.155363730921632	0.270766216181172	-0.00348952416222321	0.000408041555911385	0.0363999858301527	0.0443064572819869	0.0381175465979535	0.0462403088759564	0.0733500834926135	1.05397890070489e-05	1	1	cddstf	0.993365404977593	0.925093893134762
ENSG00000107789	10:89146603:G:A;rs61859272	0.0139256556994588	1.04988896490127e-05	0.191103273555006	0.968493319943362	-0.0547215104354837	0.182616338279725	-0.0294505416342879	-0.00155669436651942	0.0220933088633451	0.0405869861774935	0.0224656031424318	0.0393720117200513	1	0.00860908951219044	1	1	cddstf	0.970377308848223	0.923701357404181
ENSG00000213613	10:89136502:G:A;rs141057076	0.0487934258168223	9.77923899724161e-05	2.73882720612698e-05	0.598250167948547	0.134476925445878	-0.510667202125901	0.293980878829244	-0.0680557318095718	0.0679115705750569	0.128932155444818	0.0687769430767423	0.128991000391158	1	0.0220032877437936	0.0985703911485099	1	cddstf	0.62066813548808	0.869171907920259
ENSG00000204020	10:90525792:C:T;rs10509554	1.3506132364512e-11	2.9801875604035e-21	4.32689314868712e-11	0.26928889873353	-0.313769528842738	0.559690088025281	0.298807724413813	0.0586021146455429	0.0442154788605761	0.0538067328039264	0.0433002352025342	0.0529286923595003	5.71579521666146e-08	1.30532215145673e-17	1.91767904349813e-07	1	cddstf	0.300331597129381	0.761306860938966
ENSG00000138134	10:91594700:CA:C;rs11338033	2.54428076172329e-05	1.03788631051585e-05	0.084517045544199	0.215732247633445	0.178503069762469	-0.110071908990132	-0.0631674527077875	-0.0278570383277947	0.0415895214244501	0.0244494133505928	0.0364702318723435	0.0224447566647058	0.067296226147581	0.00857294092486088	1	1	cddstf	0.246050524604541	0.732933290804804
ENSG00000107796	10:90752616:A:G;rs3824729	1.16297389687094e-19	1.87276373191664e-22	0.367006526745903	0.0506828062780221	0.818661499759691	-0.546473577011346	0.0723905868515452	0.0968537007056181	0.0827349336569503	0.0507001401067179	0.0800998958834839	0.0493212293697355	5.44504378514976e-16	8.31881649717373e-19	1	1	cddstf	0.0683769772938748	0.541927155299566
ENSG00000107798	10:91002804:C:T;rs1412445	2.18572513378308e-11	3.04945721799979e-18	0.267199837451073	0.389976731116774	-0.171382237029765	0.227921326013368	0.0257319019518605	-0.0201722951573881	0.0244275418454449	0.0241597270985175	0.0231392556280131	0.0234241461781627	9.20627426349435e-08	1.27314838851491e-14	1	1	cddstf	0.419798094097263	0.810181557013915
ENSG00000152782	10:91400149:T:TAC;rs142108601	2.07319683505865e-07	1.59673720626456e-09	0.239978153248401	0.854939956133204	-0.281600666581515	0.279446664202198	-0.0614526449098786	-0.00849361530766959	0.0527016841974155	0.0445660488676848	0.0521722555202226	0.0464105504437551	0.000725204252903515	4.61616726331083e-06	1	1	cddstf	0.863580573054257	0.918319057951141
ENSG00000232229	10:91601787:G:C;rs2181946	1.50003374140104e-09	1.18580123884587e-19	0.000512386208472925	0.701042738795721	-0.275706614320389	0.521090806750843	-0.150024034588792	-0.0219163834814207	0.0438906958272967	0.0526765355465752	0.0426118813982357	0.0570205380494168	5.96113408832775e-06	5.0752293022603e-16	1	1	cddstf	0.718347051840127	0.891989000254612
ENSG00000165338	10:93209518:G:A;rs12269643	4.3905120128316e-12	1.0317948967221e-21	1.36444906282155e-07	0.121607487331398	-0.258558421660419	0.39960858085673	-0.20069924092543	0.0650527714550886	0.0355067574457877	0.037889019421818	0.0369789608330591	0.0418776174639671	1.87826103908936e-08	4.54712010985431e-18	0.000552601870442729	1	cddstf	0.147603931592851	0.6376967051709
ENSG00000228701	10:93572418:C:T;rs1935030	5.86325994164813e-08	6.4498734589574e-09	0.125729466652992	0.0205661161218272	1.0909979797913	-0.69638565333191	0.290512400422372	-0.264944369684968	0.195017606497403	0.115778874385078	0.18909105298584	0.113667883249919	0.000213715824873074	1.71953626415804e-05	1	1	cddstf	0.0313485170964395	0.451958216660646
ENSG00000174721	10:92914306:A:G;rs11186468	0.0154409172620637	5.56798339526128e-06	6.81823854789351e-12	0.252922342387686	0.0699348677532676	-0.234960274758788	-0.22343779866786	-0.0507872003472606	0.0286758178647749	0.0505993218241851	0.030991658279387	0.0443186279029898	1	0.00604126198385849	3.06548005113292e-08	1	cddstf	0.283851078621162	0.75645074360662
ENSG00000186188	10:95275894:C:G;rs10882260	1.90253386679497e-05	1.01922697645921e-07	2.03361871171102e-05	0.000467156946524701	0.459767141016406	-0.514013424819032	0.468787551697465	-0.333135151512683	0.10542820896524	0.0937045288864244	0.107885716645697	0.0939366067091594	0.0518059971928269	0.000221478021984586	0.0737186782995246	1	cddstf	0.00143560893699398	0.117338770753966
ENSG00000148690	10:95460373:T:G;rs1998840	0.00296096885109522	5.30378057883137e-07	3.73325744763917e-05	0.585362708504108	-0.0501516440098942	0.121201821904158	-0.0701463303428094	0.013096631798389	0.0167082728770259	0.023530554794922	0.0167024797996259	0.0239739634806246	1	0.000962636175057895	0.133351956029671	1	cddstf	0.608362153605921	0.869171907920259
ENSG00000176273	10:95674192:AAT:A;rs72059936	0.0192683382040646	6.66492640285285e-06	0.00675072339496	0.436253096294285	-0.0725421876292246	0.30397834362025	-0.0821170414159965	-0.0561885206352091	0.0307938369049138	0.0660388597386462	0.0300581416530294	0.0720547140497785	1	0.00681155478371561	1	1	cddstf	0.464862169648873	0.827455419541987
ENSG00000173145	10:96071212:T:C;rs77218185	0.00594261388173646	1.05964368119461e-08	9.54545536612826e-19	0.0179201767443821	-0.0363995051885465	0.141412411215213	-0.124731991878401	0.058511858621931	0.0131170320116799	0.0238788853289136	0.0129943130497153	0.0245519284967047	1	2.74977535270001e-05	4.5770458480585e-15	1	cddstf	0.027868843517043	0.447139888172077
ENSG00000119969	10:96200796:A:G;rs7895305	4.79531116831698e-09	1.17798275609382e-11	0.107036254752938	0.354222322998963	-0.289740087084819	0.260519080491433	-0.0792254653298956	-0.0338069993376239	0.0477356471125751	0.0365942923627784	0.0489787276594401	0.0364230421724327	1.86921229340996e-05	4.01692119827994e-08	1	1	cddstf	0.384706360495834	0.798775358982158
ENSG00000181274	10:99149922:T:C;rs1537646	1.60851467737318e-05	5.84489448174405e-08	1.30157348532353e-12	0.40284534853893	-0.14307353993594	0.154634734739295	0.235924144183237	0.0233519417001405	0.0325139053589192	0.0276381717089189	0.0315425870763158	0.0278665446116257	0.044620197150332	0.000133906532576756	5.91825463776611e-09	1	cddstf	0.432365650969529	0.811604254676414
ENSG00000231970	10:99159634:T:C;rs9887991	2.32153533590355e-14	1.21298680148624e-21	0.0135932063676102	0.912205652741486	-0.906927036540001	1.01917068690154	0.268681409797239	0.0107796386373798	0.111783982453645	0.0968355762118412	0.108092213681414	0.0976682888758983	1.03447614567862e-10	5.33956790014242e-18	1	1	cddstf	0.917468625332891	0.919402294743378
ENSG00000052749	10:99142521:AT:A;rs11290358	3.83941081894775e-14	5.04725408973414e-19	0.000871100756668401	0.287924451922586	-0.296735847970867	0.296328321942496	0.11897871260177	0.032875347438874	0.0369276268102218	0.0305840521822827	0.035301845486258	0.0308694195113697	1.70508234469469e-10	2.13498847995754e-15	1	1	cddstf	0.31901300548669	0.768573197553659
ENSG00000171160	10:99402553:GCTTT:G;rs72458051	0.00829813694653958	3.78410887461741e-07	2.34022604781075e-15	0.924943947112793	0.124884241462998	-0.447751267404598	-0.398417555266339	-0.0085749312324838	0.0469288056064362	0.085766152179263	0.0470821224575723	0.0909283866592544	1	0.000715953399077614	1.09897015205193e-11	1	cddstf	0.929437897731527	0.92136093449665
ENSG00000120057	10:99542988:T:C;rs10882997	2.34927594780154e-10	3.82849049186482e-11	0.00377773322090421	0.235595186948325	1.76600500455592	-1.06674228168742	-0.792272203640466	0.182522164450913	0.267164503943775	0.154118961187356	0.270963223021638	0.153513476504325	9.59679224676927e-07	1.26569895661051e-07	1	1	cddstf	0.266290495085509	0.742903686334911
ENSG00000155265	10:99836031:A:G;rs11189479	0.000420920179317533	3.55738906106119e-05	7.2342824622853e-05	0.651226098144435	0.139953847382688	-0.136721711119021	-0.179069257295445	-0.0157750003590105	0.03914614717413	0.032464261664289	0.0443598286094198	0.0348533232587434	0.737452154164318	0.0137670956663068	0.252476457933757	1	cddstf	0.671089369939785	0.882039585923395
ENSG00000119943	10:99368560:C:CA;rs5787247	4.55091236830783e-05	1.15122833425906e-05	0.0360557298218387	0.103291312799669	-0.290398011914856	0.214316931964979	-0.146645155261976	0.0761531736859683	0.0699505068129215	0.0478584548971234	0.069572442289949	0.0465725905614714	0.112635081115619	0.00903269602708206	1	1	cddstf	0.127751259371758	0.621621856714854
ENSG00000107521	10:100176869:C:T;rs701801	3.81126815807893e-05	1.17261161113845e-06	0.301529916942925	0.489956292193104	-0.0828906321785682	0.0761398922501057	0.02130506875974	0.0112153358934165	0.0197606392107381	0.015276851355517	0.0205781544406228	0.016220926695329	0.0961964083099122	0.00188623686272745	1	1	cddstf	0.51686916437609	0.843550405926316
ENSG00000023839	10:101521927:G:C;rs2804413	2.07759239116418e-06	1.59355598185306e-08	0.207616244428015	0.481513620697243	0.177061851448055	-0.174150946300515	0.0444699456729012	0.020425573994923	0.0364242570171227	0.0297943817889282	0.0351970411091879	0.0289750337993017	0.00662544213542257	4.02372885417898e-05	1	1	cddstf	0.508713911378731	0.843514823967879
ENSG00000095485	10:102038641:G:A;rs61871342	0.000291837165783626	2.87505655907953e-08	0.784426655517203	0.481987050157643	-0.0377130731608477	0.0682233905601919	-0.00300540893011386	0.00817408904894499	0.0102623724855352	0.0119011887813076	0.0109745436524412	0.0116080337539977	0.54807019734165	6.97201215576786e-05	1	1	cddstf	0.509169499139028	0.843514823967879
ENSG00000196072	10:102037795:G:A;rs11190452	6.25291370171171e-07	8.61799610396785e-11	1.71044475889895e-12	0.217797235615611	0.0812476191579401	-0.104485321123577	0.118640959792206	-0.019593850524601	0.0158793884121579	0.0154030003567554	0.0159561772343022	0.0158583174481326	0.00209535138144359	2.78188914236082e-07	7.75515653684785e-09	1	cddstf	0.248166643493513	0.732933290804804
ENSG00000107593	10:101954347:C:T;rs17878999	3.17521394758671e-05	1.36146966005484e-16	0.374887995901942	0.00238610253535674	-0.415497803579178	1.71750285366197	0.0886612998811535	0.583235273193628	0.098020087469892	0.193312442979036	0.0997356697943847	0.190030795050842	0.0816982548714061	5.51803653220227e-13	1	1	cddstf	0.00519099669515182	0.231853477219804
ENSG00000235823	10:101814331:T:G;rs74152959	0.0745486800437396	0.0038520385348145	4.99070086841638e-09	0.340672003285835	0.0681236185399535	-0.199566457515261	-0.247877772887238	-0.0660166362710746	0.0380407296973389	0.0684002222633008	0.0408883745841338	0.0691504061131984	1	0.117409019440525	2.11905158872959e-05	1	cddstf	0.37136448518166	0.793694480633071
ENSG00000166135	10:102299239:A:G;rs4919471	1.48508569279473e-05	7.52640470085978e-12	0.000223400649285113	0.111942744152094	0.0371027283180175	-0.0859840688346794	0.031002045931043	-0.0210239230509285	0.00839611183577099	0.0119533397929905	0.00827530945106726	0.0131793624924809	0.0415972502551802	2.59058849803594e-08	0.743924162119425	1	cddstf	0.137159071220013	0.629159700297192
ENSG00000075826	10:102228519:T:C;rs10883497	3.38324415528361e-08	1.41604352140657e-17	1.04307034688158e-14	0.723804481444171	0.114951630403167	-0.252358703998107	-0.16758807332201	0.00982325069393735	0.0201628901919604	0.0273893771647635	0.020348747825914	0.0277664391531661	0.000125247698628599	5.85109183045193e-14	4.86592316820256e-11	1	cddstf	0.739874020042995	0.895953146809038
ENSG00000119906	10:102699360:G:A;rs113470732	0.0160245668657373	1.10244110618378e-06	0.00119806102460956	0.611746427735926	0.0280444334480102	-0.114111675055679	0.0382847394829005	-0.0119045497132499	0.0115645202417057	0.022835452732957	0.0116813415391023	0.0234235994216009	1	0.00179367167976101	1	1	cddstf	0.633511962694788	0.873529979376196
ENSG00000120029	10:103611191:A:G;rs61874116	0.0152836197338147	5.26007952584264e-07	0.144626926639809	0.432398785199581	-0.0249980234255456	0.115486191996496	-0.0151593328670299	0.017556071856103	0.0102341883443839	0.02241342444045	0.0103589184522563	0.0223251806029405	1	0.000955756449845608	1	1	cddstf	0.46112106011829	0.825989570361659
ENSG00000166189	10:103611191:A:G;rs61874116	0.00199275148406049	2.84435807036428e-10	0.0782913451600168	0.217356635252267	-0.0399944619730866	0.184359667807875	-0.0229058071923991	0.0345316950009852	0.0127995998678184	0.0280318140385574	0.0129555961636177	0.0279214500533624	1	8.79759951163673e-07	1	1	cddstf	0.247712927410988	0.732933290804804
ENSG00000138111	10:104246709:AT:A;rs61362296	4.32493280902794e-06	4.70715379349554e-08	0.000674735532502525	0.272883641887333	0.193769956817761	-0.189384838886224	0.143204667278428	-0.0350503647048503	0.0412274249002948	0.0335956471622217	0.0415886991949513	0.0318959961903122	0.0132559190596706	0.000109629611850511	1	1	cddstf	0.303937977946288	0.76290660247786
ENSG00000156398	10:104482330:C:T;rs11191379	0.0102025669685888	1.05384263490842e-06	1.63319050688926e-22	0.0522791100129867	0.0587957074955262	-0.214171972085939	-0.247219436436728	-0.0824318886267482	0.0227116589517079	0.0427770755247128	0.0228969360759129	0.0422676295491852	1	0.00172514039334508	7.94547181601625e-19	1	cddstf	0.0702533396079102	0.54203574751103
ENSG00000166275	10:104623053:C:G;rs11191421	0.000165151743215874	3.64462380868505e-12	0.405729315263226	0.854803808015315	0.0605354236883035	-0.201329315417913	0.0133156591675227	0.00528074848028439	0.0158228208666441	0.0275325237012764	0.0159879075435181	0.0288275405143459	0.341698956713643	1.27889849446759e-08	1	1	cddstf	0.863451577022214	0.918319057951141
ENSG00000156374	10:105162320:T:C;rs12413386	0.000890033371292465	5.81031252088126e-06	3.96621449912748e-05	0.687670677982742	-0.078425446907629	0.109657971834342	-0.089753375386636	0.010113251131235	0.0233123104109861	0.0236639354131274	0.0214462101263587	0.0251266395666863	1	0.00620541377230118	0.141474871183877	1	cddstf	0.705683098214954	0.890648689553982
ENSG00000148834	10:106021826:G:C;rs74154774	7.12661856976394e-05	1.56322308291292e-10	5.07944182913536e-09	0.739372713502754	-0.0822588087225669	0.186314483949472	0.12073775757698	-0.0094203827592598	0.0203585967684309	0.0278875851538233	0.0199268540706889	0.0282844756967523	0.167109837395084	4.96010684208268e-07	2.15622305646796e-05	1	cddstf	0.754595247007989	0.895953146809038
ENSG00000266852	10:106019931:T:C;rs74154769	9.24300066827233e-12	1.23877449787808e-25	0.127618277048812	0.995017643181326	-0.41458310064278	0.945393468273895	0.0861993486778295	0.000506878596119852	0.0579079834667934	0.0804241631419685	0.0563873321201481	0.0810899027424338	3.92642668388209e-08	5.63642396534525e-22	1	1	cddstf	0.995299693044845	0.925093893134762
ENSG00000231233	10:106111089:C:T;rs11192019	9.98844207806717e-05	1.60411297477912e-07	2.61895926272682e-17	0.58721387475268	-0.204580287244192	0.283172101074482	0.454208147546875	-0.0308239936854928	0.0517222420105072	0.052488124749904	0.0497768906939834	0.056704483463669	0.223141796024021	0.000334297143943968	1.24610081720542e-13	1	cddstf	0.610127562861635	0.869171907920259
ENSG00000148700	10:112072178:G:A;rs1774646	0.0402700285528924	1.61153847310536e-05	0.496717990165105	0.930025261948392	-0.0242322133633164	0.0951447740077472	-0.00798653850780971	-0.00210412306487652	0.0117527573875919	0.0216241050896293	0.0117333516391516	0.0239369652981844	1	0.0103335405279427	1	1	cddstf	0.934206611835421	0.92136093449665
ENSG00000108055	10:111663603:CT:C;rs111845864	0.00451014713236097	9.79435826187786e-06	0.939370785706537	0.176442969668149	0.0367964681638868	-0.104118236150975	-0.000969948616062739	0.0346341201986892	0.0128373070209749	0.0230587681838262	0.0127393170392917	0.0255476371263739	1	0.00830595279626139	1	1	cddstf	0.205540487064033	0.702858262696384
ENSG00000119927	10:113951706:G:A;rs74156595	0.0430685515590895	0.000195717195246186	1.388196342757e-11	0.657375670829055	0.0308818006016814	-0.101991673240667	-0.112174031799548	0.010901727843789	0.0151863372007337	0.0269726031439202	0.0158174215989791	0.0245491802754986	1	0.0314262354343923	6.20801404480931e-08	1	cddstf	0.676929485876854	0.882387372639776
ENSG00000197142	10:114149860:AAG:A;rs147449364	5.95449823480325e-07	2.03197620770078e-09	0.0377789347525477	0.078175151493027	0.0903062314062159	-0.0919726542725156	0.0363464596760093	-0.0263031583965781	0.0176147253352871	0.0147705055374243	0.0174033196909156	0.0148713133507798	0.00200071140689389	5.81551590643964e-06	1	1	cddstf	0.09993179606199	0.578293371087747
ENSG00000165806	10:115439394:C:T;rs7918733	4.93075590315968e-08	8.921472463004e-10	3.02382937030763e-05	0.0278063315595401	-0.23803479888914	0.17849259148759	0.178607072659445	-0.061204368489245	0.0422935877985037	0.0279993674736436	0.0420186497771458	0.0276556583957995	0.000180416358496613	2.65503020498999e-06	0.108646189275153	1	cddstf	0.0406327340399363	0.480350774853764
ENSG00000187164	10:118718210:G:C;rs4092881	4.49356202334519e-18	3.08414208373574e-29	1.31701706851772e-06	0.594747508487262	-0.384930897666938	0.561717327572871	0.2016829310858	-0.0244489711080706	0.0410436887647957	0.0437595902335996	0.0406681591982523	0.0458997297075693	2.08681020364151e-14	1.43535972577061e-25	0.00510870920878024	1	cddstf	0.61733090193478	0.869171907920259
ENSG00000165650	10:119161516:CT:C;rs11300852	2.19188024568494e-08	1.91838508042526e-10	3.16386440684144e-08	0.654588132972125	0.241917875797622	-0.22184399087625	0.245228967410148	-0.0152904818580354	0.0418220884707809	0.0333829735354738	0.0429166836473159	0.0341350057699875	8.20639963984442e-05	6.02948430777659e-07	0.00013130037288392	1	cddstf	0.674289158172815	0.882039585923395
ENSG00000183605	10:120920588:T:C;rs10749291	9.01168696900039e-20	2.46365674974302e-28	0.0949014717319874	0.278562741881501	-0.313172496705852	0.373848042967761	-0.0525423045611888	-0.0346625789340362	0.0315360989818147	0.029746936120814	0.0313400934498973	0.0319193255790645	4.22377768237048e-16	1.14091944080599e-24	1	1	cddstf	0.309637397191414	0.766147578297885
ENSG00000148908	10:121278684:T:C;rs1974210	0.00116556837076459	1.10781795574808e-05	0.000171514076889888	0.564556198178937	-0.0827250675340586	0.115353320900562	-0.0904057723584148	0.0158879013480454	0.0251786643485398	0.0257082772240279	0.0236915266554469	0.0275418142878792	1	0.00885713945022521	0.578345467272701	1	cddstf	0.588477213660039	0.86620342372081
ENSG00000120008	10:122610927:G:A;rs17100985	0.000350732786424117	1.68508786985142e-10	0.514717588859763	0.306848022160034	0.049519643629755	-0.153342157227731	-0.00893083312503531	-0.0230865077158041	0.0136602031954604	0.0229970221068771	0.0136881473190414	0.0225459277380639	0.634475610641227	5.3248776687305e-07	1	1	cddstf	0.337888811645044	0.776770291812853
ENSG00000227165	10:122552720:A:C;rs55786065	0.0017117464845571	1.22019800559266e-05	0.211968009429671	0.724592314690787	0.170418921883513	-0.248335918371077	0.0626639747144537	-0.0193080000233499	0.0537445837054304	0.0556222118581854	0.0500746053498781	0.0547388843164202	1	0.00922469692228051	1	1	cddstf	0.740615311393705	0.895953146809038
ENSG00000066468	10:123212302:A:G;rs2901293	3.02982193220341e-17	6.87712512835531e-25	0.749154588706949	0.509722555565748	-1.18531954156441	1.34365161458525	0.0427536216401989	-0.0763155826114384	0.13020109283141	0.116548419113942	0.133558618804087	0.115589688956965	1.4000807148712e-13	3.11533768314495e-21	1	1	cddstf	0.535909122022695	0.84803254122841
ENSG00000226864	10:123688152:A:T;rs10887024	0.000129388513918851	3.2377483343516e-11	0.648427091625433	0.925544978149502	0.294588031109425	-0.765122484933545	-0.0346752891053019	0.0106027315695853	0.0757467511633675	0.110091802121383	0.0759579603429865	0.113341422733323	0.278832247495123	1.07590377150504e-07	1	1	cddstf	0.930001764724756	0.92136093449665
ENSG00000166033	10:124328321:T:G;rs3019529	5.18635785275952e-05	1.68474006392861e-06	0.391450816683111	0.947856004772298	-0.540565420159563	0.46968333893251	0.118462379410448	-0.00645247905338741	0.131225059620864	0.0957286152649025	0.137988229652215	0.0985624324291427	0.126235950136167	0.00251443393221678	1	1	cddstf	0.95096703708061	0.922572294291419
ENSG00000065154	10:126088060:A:G;rs7921159	1.67505723793067e-07	2.50196114308432e-08	6.71382558705526e-09	0.000752498427470453	0.219687972998454	-0.137847795341448	0.231411027659691	-0.0781231041880748	0.0407865746464911	0.0239354392505781	0.0385214020030403	0.0228944250682213	0.00059045767637056	6.14772040579319e-05	2.83994822332438e-05	1	cddstf	0.00207325212034353	0.138901277004451
ENSG00000107902	10:126151938:C:CT	2.61812781896099e-05	1.90425474063683e-10	3.90608533414812e-09	0.868644432934487	-0.0793230591981463	0.165048188524024	-0.112090375563703	-0.00391482426371549	0.0185109834387153	0.0248315728978398	0.018353030518753	0.0236470044088908	0.0689091241950534	5.99078541404346e-07	1.66203930968003e-05	1	cddstf	0.876481481085359	0.918319057951141
ENSG00000188690	10:127658748:T:C;rs11244737	0.0003648847966305	8.79714230099383e-07	2.80631418620136e-07	0.195285502665715	0.0718540961906336	-0.110775209100565	-0.114313879332939	-0.0308952432687162	0.0198803933510221	0.0219578273095168	0.0216428912077822	0.0237908290445364	0.654282709939647	0.00147264162118637	0.0011191580974571	1	cddstf	0.225061348249714	0.718502437171269
ENSG00000089876	10:127651741:T:C;rs11244733	1.06578813113784e-17	6.73743028781984e-30	0.0642832947517634	0.39323030934647	0.164467135502291	-0.252529174283658	-0.0359650980841427	-0.0177248351214713	0.0177712531903271	0.0193767941735103	0.0193513656590031	0.0207242467773589	4.93886219969277e-14	3.14435871532552e-26	1	1	cddstf	0.42297563610306	0.810181557013915
ENSG00000203780	10:127661373:CGTGT:C;rs151081626	0.000987144623251413	1.84179442160697e-06	0.000138705489874176	0.0598156859884469	0.209273622900017	-0.371507252138708	-0.246184867427768	0.154059583928099	0.0627673804551996	0.0760167374795058	0.0635944606171233	0.0814766785362057	1	0.0026927034443894	0.47229219302157	1	cddstf	0.0790242141627183	0.55218549363677
ENSG00000170430	10:131308055:T:C;rs11016823	0.0137611814150856	5.56076511199455e-06	1.14536392821549e-05	0.10272872512707	0.0626012640735655	-0.195603822278956	-0.114736790384271	-0.0767610024022565	0.0252304177957322	0.0421211620251325	0.0256147745555287	0.0468672697233191	1	0.00603899091162608	0.0422524753118693	1	cddstf	0.127135851720339	0.621019967990769
ENSG00000188385	10:133775375:C:T;rs12761761	0.00715390950283832	7.35064968192173e-06	0.362714305776165	0.769899210060948	0.183182647684395	-0.457189594145574	0.0632669809563129	-0.0317486634479411	0.0675406385757664	0.0998047771714995	0.0693798482231902	0.108420731346984	1	0.00717777471110721	1	1	cddstf	0.783451363116183	0.898096462492484
ENSG00000151640	10:133969872:C:T;rs869252	2.60044089576224e-16	2.36140235484358e-17	0.132227228042901	0.307017449139178	2.79856760973902	-1.67940066157545	-0.47771633390472	0.191175085046462	0.318402739262917	0.183744506080718	0.316290919086617	0.186764185952228	1.18814144527377e-12	9.72189349489102e-14	1	1	cddstf	0.338056471192205	0.776770291812853
ENSG00000165752	10:134070118:A:C;rs2818399	0.00172557605622809	4.10332287485954e-06	0.779442075778704	0.0529367623149871	-0.0803576818048834	0.142827706937825	-0.00744922143461063	-0.0551594128334352	0.0253616708405101	0.0303132842766274	0.0265709530201191	0.0283628391401596	1	0.00492891068068743	1	1	cddstf	0.0710235082728158	0.54203574751103
ENSG00000148814	10:134157220:G:A;rs7098749	0.000375805435224243	1.76376976411602e-11	0.00371555508933368	0.0211359586702627	-0.0698881019578943	0.256253560188393	-0.0555848750033873	-0.0959647405343858	0.0193796402980639	0.0363384791159754	0.0189757761624731	0.0413574216356183	0.671940118180946	5.94390410507099e-08	1	1	cddstf	0.0320904929464486	0.458298819239106
ENSG00000171798	10:134999200:A:T;rs11595788	1.23543076142779e-16	3.06770389710515e-19	0.607485481941728	0.833652512358273	1.58906793921461	-1.12679391687286	0.0907528057951693	-0.0239585446893295	0.178570166912395	0.115461223084638	0.176450718201452	0.113957255126094	5.66321461038498e-13	1.30224030432114e-15	1	1	cddstf	0.843532893399929	0.915368567267116
ENSG00000151650	10:134827931:G:A;rs7893172	0.0020916772271625	1.6586048364356e-05	0.221313658634712	0.652965170064599	-0.132464622415044	0.201162932317415	0.0519311766861113	-0.0200257543502713	0.0425956782466815	0.0457896370839788	0.0423533819960818	0.044482462820717	1	0.0104326244211799	1	1	cddstf	0.672739376891731	0.882039585923395
ENSG00000148803	10:135164526:A:C;rs59811762	0.000447248613349433	1.14676723926591e-09	0.0196456415196569	0.0986446845746988	0.0965337159913108	-0.250304632358805	-0.0628284190429169	-0.0726102070267887	0.0271281680780196	0.039542878435916	0.0267541944122603	0.0438014085298747	0.773740101094519	3.3768979396668e-06	1	1	cddstf	0.122647621899699	0.617711628461225
ENSG00000148824	10:135229891:TA:T;rs149480609	0.0548204711146874	0.00018395416540368	3.61009176804711e-14	0.510953253702554	-0.0393332784202309	0.14368123763282	-0.162865118157537	-0.0225672906246074	0.0203857468147946	0.0378346861934541	0.0202439436471347	0.0342807394208778	1	0.0299845289607999	1.67363854366664e-10	1	cddstf	0.537095038449609	0.848729956342273
ENSG00000214279	10:135288814:G:T;rs2149618	5.95637136636711e-08	9.09503871408875e-10	0.0290473086672584	0.743392628690264	0.498192152924881	-0.414526680608957	-0.204874628561481	-0.0215979796594731	0.0891017110648533	0.0650601315654895	0.0933092208963219	0.0659015330639785	0.000216990608876754	2.70463436191829e-06	1	1	cddstf	0.758394774275661	0.897311173194657
ENSG00000177947	11:220243:T:C;rs10902106	2.34542053963598e-07	2.9364056294399e-08	0.251533056680514	0.213123420341632	1.16582981083125	-0.750422013742622	0.264882505816005	-0.168883692103107	0.219210592697504	0.130999660090744	0.230467587307359	0.135296952740064	0.000816909973955212	7.10903802887401e-05	1	1	cddstf	0.243387105744446	0.732933290804804
ENSG00000177951	11:225256:C:T;rs10902108	0.000361447686584498	4.29524555422415e-09	0.000692506397467749	0.88681177976686	-0.0437516725430006	0.105665968239064	-0.0413289678544667	0.00237934685325841	0.0120964497022524	0.0173507757729706	0.0120282959920115	0.0166987348692288	0.649521492792343	1.17474965908031e-05	1	1	cddstf	0.89358265863806	0.918319057951141
ENSG00000142102	11:296203:A:G;rs7110174	3.58009179387432e-05	8.54273748345458e-06	0.488830083407261	0.293922410235471	-0.297217550838541	0.206890673013813	-0.0456757989301706	0.0465462240514568	0.0705994641620883	0.0455041525277236	0.0658904285895934	0.0442541661701495	0.0911133361541016	0.00780596721753251	1	1	cddstf	0.325009925239842	0.771243389610501
ENSG00000254910	11:326564:A:T;rs11246067	0.0005274616128529	1.13310426131682e-08	0.0166882554882963	0.355354924244126	-0.133646990635984	0.339085604565447	-0.0895207374031872	0.059953534063859	0.0380476354474618	0.0573800097138571	0.03714688400807	0.0647453222611918	0.879451578431755	2.92680830698134e-05	1	1	cddstf	0.385826671943015	0.79970091279931
ENSG00000251661	11:326317:C:G;rs10902124	0.000157937047093829	1.91635460578696e-08	0.48507094810198	0.522177525989843	0.189406857540774	-0.374937868548469	0.034972579604473	-0.0467561547161855	0.0493571591885982	0.0645325256306286	0.0500163870323397	0.0729531443513063	0.328666995002258	4.79471922367898e-05	1	1	cddstf	0.547876704563685	0.851323244553179
ENSG00000270030	11:326718:G:A;rs9704354	1.65306608191517e-05	1.2591912666354e-13	7.99927906821613e-06	0.262913456755681	-0.412214891954134	1.33411672533623	0.420675809813998	0.210703133430085	0.0938135211799364	0.16993602476612	0.0922207678031977	0.187777264221119	0.0457403384865927	4.72322644114937e-10	0.0298853065988555	1	cddstf	0.293914876094931	0.76034976127763
ENSG00000255328	11:325249:A:G;rs7931303	1.4289099345974e-07	4.14912182965055e-14	0.000129914623091376	0.0509384481328009	-0.500985411488081	0.824843121978502	0.347529320026122	0.226418559489394	0.0924641649975248	0.102802101828691	0.0893834581197756	0.115428545911383	0.000507263026782076	1.57708120745018e-10	0.443528523233958	1	cddstf	0.0686772371897026	0.541927155299566
ENSG00000270972	11:326718:G:A;rs9704354	8.81166990430391e-05	6.82703517827035e-12	2.36479486609339e-06	0.822202569019262	-0.287722829301466	0.942392689833478	0.342837468542146	0.0324922952417872	0.0721627152142629	0.130717244226668	0.070937546316576	0.144440983253489	0.20008130703538	2.3591418939693e-08	0.00905716433713769	1	cddstf	0.832732510508134	0.912475854961621
ENSG00000023191	11:357463:A:AACAT;rs200606697	0.000206459713053715	2.66012024145854e-05	0.234306322914263	0.0953253394285315	-0.121380491991303	0.126045636260237	0.0372953771898002	-0.0491257938242485	0.0322202594233382	0.0294403816660793	0.0312814353630225	0.0293400230820462	0.411474208116053	0.012339494062867	1	1	cddstf	0.118996983924962	0.611878601053627
ENSG00000254815	11:525784:T:C;rs4963205	2.63459380824939e-05	3.83858192019558e-06	0.00654761173440751	0.976683114252902	-0.493654044274176	0.361487578674168	-0.324147809032384	0.0023033464192443	0.115240355806999	0.0764807663706748	0.118202899784169	0.0787275984107306	0.069289817156959	0.004690747106479	1	1	cddstf	0.978075669258495	0.923701357404181
ENSG00000177042	11:686839:G:A;rs7121478	4.71746841352823e-11	1.18316259953839e-21	0.0011945265676425	0.0280855861946928	-0.121373569975055	0.250704842010037	-0.0558572405783419	0.0487889047370719	0.0176256764463502	0.0238128089429747	0.0170384915478761	0.0220853663034003	1.96859956896533e-07	5.20946492576753e-18	1	1	cddstf	0.0409859249831549	0.480350774853764
ENSG00000177030	11:690472:T:C;rs10794331	3.94148485635588e-08	1.25290554623626e-09	6.417753823373e-06	0.17663986310782	0.156649353951277	-0.117579188072179	-0.129594531052811	0.0264630373567777	0.0276198003765909	0.0186217906071139	0.0281020963647124	0.0195292086989372	0.000145322546653841	3.66976034492601e-06	0.0240858300991189	1	cddstf	0.2057460400646	0.702858262696384
ENSG00000255284	11:780321:C:CTG;rs10678686	4.42483003033442e-06	3.60023267370547e-07	3.61935327008318e-05	0.371493985341667	0.290166103749909	-0.216915450961283	-0.261019076968917	0.0382594144104643	0.0618039815276104	0.0414685478539503	0.0620400147806673	0.0427332314320154	0.0135178557426717	0.000687284417410374	0.129500460003576	1	cddstf	0.401701633172547	0.808936388688811
ENSG00000177236	11:780321:C:CTG;rs10678686	1.63543196675187e-18	5.55040830683713e-22	0.0131169320460402	0.471520501046567	0.705734373472245	-0.528652238295154	-0.185886445977507	0.0369520711410238	0.0741113518162903	0.0497264102304124	0.0743943876826743	0.0512429372772725	7.6113003732632e-15	2.45439055328338e-18	1	1	cddstf	0.499035754393095	0.841964803951938
ENSG00000255142	11:780321:C:CTG;rs10678686	1.42734013923926e-07	5.40269612849307e-09	0.024016239160488	0.626148927881602	0.533632178967596	-0.399632577176137	-0.22450227168481	0.033214882392482	0.0984856035810103	0.0660807744756669	0.0988617262323012	0.0680960673814984	0.000506848483443861	1.45818768508028e-05	1	1	cddstf	0.647228612070717	0.876951884942283
ENSG00000177685	11:827317:G:A;rs112770511	2.2360703661944e-05	8.59960573878605e-12	0.756346814947013	0.809120130146773	0.278258538755544	-0.656930841670471	0.0200152181920169	-0.0234263771227725	0.0643707572656676	0.0916057677620468	0.0644350741883501	0.0968751866477497	0.0599714072213339	2.94880480782974e-08	1	1	cddstf	0.82042415426903	0.909000533161715
ENSG00000177697	11:831122:C:T;rs7114218	3.87124412511765e-21	5.92097812015424e-26	0.0156622041471394	0.188354744578055	-0.547750469830787	0.447480693287095	0.129533916746645	-0.052080644492084	0.0528410902365195	0.0377549839410097	0.0532286818511356	0.0394817288035827	1.82567872940548e-17	2.69996602279033e-22	1	1	cddstf	0.217903474903475	0.712063938515402
ENSG00000214063	11:843710:A:AGGCTCCTTGGAGGTGCGAG	1.61835108695102e-07	5.07752883757111e-10	0.423797407699234	0.880589965260786	0.26071972096475	-0.270160547810085	-0.0384107684517497	-0.00635904863307535	0.0483423020604281	0.0417238596634254	0.0479427388738018	0.0422873937384912	0.000571439768802405	1.54153775508659e-06	1	1	cddstf	0.887719002342271	0.918319057951141
ENSG00000233930	11:1620367:G:A;rs10768561	1.99503546517706e-08	1.81574565819082e-11	0.0441785524469323	0.752372381271735	0.552491825900408	-0.557867899210557	-0.190621749833132	-0.0261096735788445	0.0952178367347966	0.0791639278553928	0.0942398452885493	0.0826610929869676	7.48537306534431e-05	6.11543137678668e-08	1	1	cddstf	0.766882415854715	0.897470891580255
ENSG00000229671	11:1405209:AT:A;rs368771840	5.66085548357496e-05	1.67909172922565e-06	0.134644000920563	0.925552075472667	-0.482048781541484	0.476585744281249	-0.171052233295873	0.0089900237691006	0.11763697738055	0.0971211116068166	0.11396214513431	0.0961110352752483	0.1366530513735	0.00251024213519235	1	1	cddstf	0.930008235382197	0.92136093449665
ENSG00000130595	11:1902768:G:A;rs621679	4.14815437447966e-05	3.47880219050153e-09	0.427442842265688	0.0524957953056284	0.186111791324805	-0.319755341743918	-0.0348683681480279	-0.0968933999055115	0.0445870641123876	0.0521732145227227	0.0438658633017885	0.0497289164681192	0.103662377818247	9.63280326549873e-06	1	1	cddstf	0.0705062086225521	0.54203574751103
ENSG00000110665	11:2314686:G:A;rs7119341	8.13981465232256e-06	1.97487303244964e-12	0.644279793682221	0.319614630480475	-0.0870318868035485	0.186449860622558	0.00870379143878901	-0.0233709692394353	0.0190957797101745	0.0251546387498105	0.0188275272577072	0.0234351983012466	0.023947334707133	7.03647261461808e-09	1	1	cddstf	0.350545086043701	0.782506679897894
ENSG00000110628	11:2929659:G:A;rs424663	6.12821468928573e-05	2.00484528494497e-11	0.0012471164223456	0.488163656829796	0.142215713944292	-0.35390079495299	0.114909706939638	-0.0358693553982301	0.0348729808342966	0.0503385153208116	0.0351881194138225	0.0516646456489201	0.146276734679055	6.74229469326994e-08	1	1	cddstf	0.515142076385844	0.843550405926316
ENSG00000254827	11:2926314:T:C;rs451782	1.75518384420071e-05	3.0602043334012e-06	0.00279593226483419	0.00573597831466839	0.722398485312134	-0.527655332281676	0.521235775028953	-0.309380485479686	0.164934237948638	0.11046829772972	0.172613509937397	0.111014960063108	0.0482453871092533	0.00396602481608795	1	1	cddstf	0.0106849271115199	0.326699393695063
ENSG00000005801	11:3399740:G:C;rs739393	9.20345455577451e-10	5.39703458022729e-12	0.000374660407298479	0.693060704073988	-0.137953400764517	0.109145697237231	-0.0788680080668605	0.0060406078592501	0.0216590365728575	0.0150585609144474	0.02186466801156	0.0152862157022545	3.69242596777673e-06	1.87654892354503e-08	1	1	cddstf	0.710790104707002	0.891989000254612
ENSG00000225101	11:4493831:G:A;rs890417	2.0468603596693e-08	3.36630181694373e-16	1.45468697677652e-06	0.0588576295391015	0.26653740494849	-0.460537332139677	0.230515748981046	0.0947158994813229	0.0459744517859746	0.0526251576006256	0.0466824290737483	0.0499021415718372	7.67572634875987e-05	1.3522434398663e-12	0.00562381985221804	1	cddstf	0.0779160953593087	0.549487345758443
ENSG00000213934	11:5290053:C:T;rs72872549	4.05997785844205e-05	3.47679113847047e-11	0.0715832223799995	0.136382144584147	-0.656106532650598	1.66016790188241	0.295675244893736	-0.326401159313552	0.156987424828595	0.239291882842102	0.163398312083453	0.218435580313552	0.101702445353973	1.15290394151681e-07	1	1	cddstf	0.163417298580733	0.658670388949139
ENSG00000175518	11:5641756:G:A;rs55931953	0.000281501258292707	6.08581749229871e-08	0.605064109451805	0.313344292766622	-0.332558157793845	0.600768370023472	0.0450818749291659	-0.109838835752854	0.0902564407429562	0.107528380987445	0.0870649469283555	0.108719940309991	0.533163383206387	0.000139182646048872	1	1	cddstf	0.344326452689334	0.779273031060565
ENSG00000196565	11:5290053:C:T;rs72872549	0.000461395760149746	1.38252582452022e-08	0.0444721658658695	0.26361816893734	-0.527124763532589	1.32908989265871	0.312192563486048	-0.231500017618099	0.148493422611653	0.226344694329542	0.154557440742344	0.206616848300665	0.79440887486669	3.51576317175492e-05	1	1	cddstf	0.294621931785367	0.76034976127763
ENSG00000149054	11:6948376:C:CG;rs5789491	2.21952506502701e-21	3.90240974504339e-30	0.0309737796510368	0.191584613794741	-1.17999975874004	1.33836919602586	-0.239442495569303	0.125362083649308	0.113002896992068	0.102143496181786	0.110351054075641	0.0957333966750081	1.04783778319925e-17	1.82437655580778e-26	1	1	cddstf	0.221250708563728	0.71504869268649
ENSG00000251364	11:7528559:AT:A;rs5789523	9.28286888632627e-21	6.27854120359977e-26	0.281260701949731	0.970452298628601	0.58364440555828	-0.51440269883679	-0.0608402511392842	-0.00173059976903842	0.0569645819236754	0.0434295923071725	0.0563412062622729	0.0466738393755173	4.37037467168241e-17	2.86175908060077e-22	1	1	cddstf	0.972215424763901	0.923701357404181
ENSG00000166387	11:7548423:G:A;rs7126061	8.38076151906713e-14	2.07197207361484e-15	0.195511154657827	0.15195649329739	-0.355578791514615	0.235605842511352	0.055554471830754	-0.0379686480892159	0.0449283416811092	0.0277821219529344	0.0428013107892078	0.0264204141743583	3.70010621066814e-10	8.17807377455777e-12	1	1	cddstf	0.179915945625087	0.674060865733707
ENSG00000166394	11:7685848:C:T;rs12575300	2.11703463606075e-07	1.25647072780379e-17	0.465347485522381	0.757403338223186	-0.517473699472813	1.1919786944129	0.0715269190334138	0.0430618335580414	0.0969221803211875	0.129128140855924	0.0978207085014347	0.139252704784386	0.000739903605303233	5.19801940092429e-14	1	1	cddstf	0.771636648520305	0.897470891580255
ENSG00000175390	11:8015146:T:G;rs10839960	0.000549993346662609	1.29414777679929e-05	1.39259781637143e-12	0.604903418915551	-0.0560146563384515	0.0710348088335863	-0.116755786054469	-0.00783254998947273	0.0159999261766524	0.0159590961369195	0.0156328021241693	0.0151199773197162	0.904739055259992	0.009415470683283	6.32796447759178e-09	1	cddstf	0.626997668424261	0.870658683290342
ENSG00000166402	11:8040517:G:C;rs12789627	0.000443948496945907	2.68850442423256e-06	0.0131027714711279	0.690834391580991	-0.375283791392795	0.530032948088219	-0.255106299022098	0.0430119419225319	0.105402678914724	0.110310137359299	0.102081108882779	0.10801874748374	0.772026436188933	0.00362141545944126	1	1	cddstf	0.708680435084867	0.891674886426806
ENSG00000166436	11:8703973:G:GC;rs35981610	0.000234451267134643	1.69221176888771e-12	0.000209750267963672	0.665495767857417	-0.0788623226404288	0.242934097975693	-0.0788232203278161	-0.0125243704763935	0.0211228790209657	0.0326649067110748	0.0209467366636462	0.0289341424661648	0.45600771457688	6.04965707377357e-09	0.700565894998666	1	cddstf	0.684648873249981	0.885095845575403
ENSG00000166444	11:8923119:A:G;rs74609201	0.0254529177284813	3.08491049443096e-07	0.0659049718414034	0.114445129171839	-0.164539788968006	0.772475191690286	-0.137551294757398	0.211019242904401	0.0731908811176209	0.146788753547851	0.0744622362611972	0.133208844176125	1	0.000597547162771277	1	1	cddstf	0.139868907688852	0.630398245615162
ENSG00000166452	11:9004002:C:T;rs2742470	4.85857018838863e-11	1.70205459009039e-16	0.160632666652837	0.331880641227662	0.223870897357362	-0.244288020914263	-0.0419469813135105	-0.0266662488270144	0.0325338070212409	0.0275975331327859	0.0298093619743998	0.0274275458518382	2.02699548259574e-07	6.88310876232555e-13	1	1	cddstf	0.362680167702328	0.789281497333151
ENSG00000254860	11:8988083:G:A;rs2742484	6.10384097666933e-13	2.61179591949182e-23	0.00302469603109638	0.578545363118263	-0.271628181520595	0.439940734542994	-0.104019672520374	0.0224490773270875	0.0357356846991899	0.0398354875066167	0.0347325380968996	0.040358087153751	2.66432658631616e-09	1.16773395560479e-19	1	1	cddstf	0.601850479684275	0.869150858803502
ENSG00000175352	11:8878803:C:T;rs2568055	3.62238312341743e-05	1.0817469515643e-05	0.88430828097815	0.407822522268718	-0.567161029535905	0.363022142588219	-0.0158919385330669	0.0571685648855029	0.134811505431787	0.0808062729244029	0.109102668259323	0.0689487576602232	0.0919723075035685	0.00875133283815519	1	1	cddstf	0.43722470828565	0.814350330463713
ENSG00000268403	11:9291932:C:G;rs5025277	1.32348332648407e-06	5.33075276105043e-07	0.251997674900133	0.944410693350042	-0.740529415299969	0.431370176029599	-0.184885903294108	0.00631325443006287	0.149354857903273	0.0837648840475893	0.161022683425612	0.0904500029893339	0.00431058519435862	0.000965399325026232	1	1	cddstf	0.947733141530925	0.921790471287701
ENSG00000133812	11:10146675:T:A;rs11042637	0.000476014181886941	6.789217272789e-06	2.36037415977733e-19	0.0086727020062589	-0.0995923397550108	0.145784060934641	0.272011852718168	0.078260756178659	0.028124082397055	0.0317001595889781	0.0277679953571411	0.0295791389766363	0.813984251026669	0.00681637414188016	1.13510393343692e-15	1	cddstf	0.0150749098920844	0.369699551859548
ENSG00000254554	11:10085403:C:G	0.0034137582563355	1.03246030829152e-05	2.39790782050368e-08	0.667819493786904	-0.230411372818276	0.491441857267353	0.456867756441621	0.0424937855143342	0.0779360744970495	0.109130922187485	0.079217171020677	0.0989015707142385	1	0.00854877135265382	9.99208188803883e-05	1	cddstf	0.686855217702863	0.885095845575403
ENSG00000148926	11:10288235:G:A;rs11042703	0.000162013918235602	4.64778492161274e-06	6.19162051756065e-12	0.0444461893202151	-0.223422035551985	0.23710212902349	0.448105657633356	0.104587507868839	0.058322031568335	0.0506197619114493	0.0620173133745175	0.0517718559311584	0.336148804006243	0.00534960044477626	2.78499090879878e-08	1	cddstf	0.0609834864544006	0.521961633842536
ENSG00000255823	11:10693584:T:C;rs7938027	5.19828451058936e-05	8.56557299291099e-07	0.0035023935412353	0.0789994084064379	0.326672466077414	-0.360408870828369	0.233696422889455	-0.127015052543246	0.0793123310430224	0.0713605648618381	0.079267029630575	0.0720115609161602	0.126474262142639	0.0014432990493055	1	1	cddstf	0.100861827399224	0.580032889107295
ENSG00000177112	11:10563090:G:T;rs1462941	1.21445356618017e-07	3.92281848017435e-15	0.0136859233154247	0.048735652231421	0.342729786809792	-0.729827676694427	0.152312967423913	0.145137963775962	0.0628789178293958	0.0870469214524932	0.0613377159874437	0.0732765333787436	0.000433559923126322	1.5389216897724e-11	1	1	cddstf	0.066086813762714	0.538290332045598
ENSG00000050165	11:12010705:A:C;rs6485347	4.64624059955521e-07	1.40336376804565e-07	0.0435107080630885	0.468252458032008	-1.24795108466669	0.79458542606582	-0.500068725402425	0.110941980692989	0.240997814950034	0.146554699834218	0.246436752094434	0.152718554228049	0.00157600481136913	0.000296250091434438	1	1	cddstf	0.49587322859068	0.839711957237408
ENSG00000251381	11:13010975:A:G;rs61878848	9.23388891106574e-28	4.36837533583876e-44	0.72670181644723	0.217343219558819	-2.16789085219737	3.3162276043085	-0.059349369533542	0.23314575268681	0.174885290749318	0.192931230490767	0.169611560360106	0.188510208085883	4.44888767735148e-24	2.11953571294897e-40	1	1	cddstf	0.247699397854522	0.732933290804804
ENSG00000152268	11:13949093:A:AC;rs34211092	2.98532334100172e-07	3.60347924141771e-10	2.83855244485666e-06	0.293213949284237	0.340030349835476	-0.343963810363005	-0.287857061624624	0.0525759536699939	0.0645316646049633	0.0526312252657939	0.0600573280045161	0.0499135054556131	0.00103083214964789	1.10626812711524e-06	0.0108347546820179	1	cddstf	0.32430385351715	0.771243389610501
ENSG00000133818	11:14328437:TA:T;rs11287532	9.36318589119437e-06	1.08697120169827e-06	0.000185078000894014	0.964429372074342	-0.190246545526082	0.143170412373187	-0.149424424027896	0.00127724899290921	0.0420372656747584	0.0286333400850382	0.0393635804650047	0.0286114402393226	0.0271626022703549	0.00177285002996988	0.621121771000311	1	cddstf	0.966554198440625	0.923701357404181
ENSG00000129083	11:14480309:CT:C;rs34021860	5.39873952976768e-11	2.44628722921072e-12	0.245842878305281	0.047676044297336	-0.113011004051544	0.0969489028089218	0.0204087090563805	0.0261921922859707	0.0164660677487022	0.0131413402267136	0.0175442711563931	0.0131608677483474	2.25019463600717e-07	8.64517906803069e-09	1	1	cddstf	0.0648283724959625	0.535476269154984
ENSG00000254789	11:15519540:T:C;rs7129098	1.01668760051235e-06	7.0104002720881e-08	0.00245008016849363	0.679423435728468	0.927937661149434	-0.71491836613379	0.608762182928418	-0.0570585191517114	0.185057874479415	0.128597794031022	0.198880566882982	0.137909071414278	0.00334591889328616	0.000157243278102936	1	1	cddstf	0.697863912983027	0.887385043633334
ENSG00000110696	11:15888147:T:C;rs1440718	9.4101628065884e-05	6.47394129493077e-06	0.315581757985676	0.145428497838173	-0.0551590881799446	0.0466815670580033	-0.0152027325837426	0.0152425537229152	0.0138922040665551	0.0101270485562894	0.015117746656507	0.0104366608132495	0.211822764776305	0.0066487377098939	1	1	cddstf	0.173022738211104	0.667446278866729
ENSG00000272034	11:17852232:A:C;rs11024414	0.0142859950932498	9.27683251590915e-06	2.77827539098097e-06	0.738447509927559	-0.0967589453033061	0.307468757476095	-0.187565929941449	-0.021157492684754	0.0392137920450292	0.0679070852274487	0.0390946238072538	0.0632916144221273	1	0.00810795161890459	0.0106102337181563	1	cddstf	0.753719034428176	0.895953146809038
ENSG00000070081	11:17086927:A:G;rs34591697	0.00123688108513236	0.000137427706302831	0.000773732582839864	0.970389071856015	0.0936504039777142	-0.0821108228959842	-0.0966690596385827	0.000796380003894508	0.0286566403154092	0.0211977604143943	0.0283956057759075	0.0214322854702317	1	0.0270732581416576	1	1	cddstf	0.972156215574498	0.923701357404181
ENSG00000129167	11:18094243:C:T;rs16934918	0.000311865966623994	1.138614403644e-10	5.02114548269204e-08	0.325552897113932	0.210357506116652	-0.522056041200155	-0.319919314930628	0.0731710230495231	0.0575223004699996	0.0775069040015027	0.0568784302338886	0.074279911629701	0.579446965987381	3.64812054927537e-07	0.000206820982432085	1	cddstf	0.356423384207318	0.78559483403681
ENSG00000110756	11:18389988:A:G;rs73434649	0.00142956065040274	5.62001307149825e-08	0.294146722246017	0.0648168406238184	0.0438590770323624	-0.112061215894702	0.0138804766329748	-0.0423180335426905	0.013599586209018	0.0200015115746759	0.0132031123599963	0.0228154497088981	1	0.00012914790038303	1	1	cddstf	0.0847837837837838	0.562692901698304
ENSG00000110768	11:18375164:A:T;rs4150655	7.04485966336504e-05	4.70297960005004e-06	0.0427709995750906	0.480745217669081	-0.0555943676656421	0.0460900221875723	0.025623032376845	-0.00649569915533631	0.0137494789772068	0.00984545759796168	0.012582147914729	0.00919843432899247	0.165554202089079	0.00538961462165735	1	1	cddstf	0.507970534444219	0.843514823967879
ENSG00000166796	11:18438770:G:A;rs78454952	3.10733819878332e-17	6.93459334298025e-53	0.760887763459562	0.129074682414153	-0.772267725456704	3.0985463456528	-0.0268279382584655	-0.229557702886882	0.0848636829799056	0.156529017885752	0.0880609370821266	0.150741853126155	1.43527951401802e-13	3.39448344138883e-49	1	1	cddstf	0.155632573610413	0.646687014333363
ENSG00000109854	11:20385606:G:A;rs10437608	2.79220106917111e-08	6.8282146331977e-12	9.87666011683193e-11	0.487263659236712	-0.129901139897282	0.158896517986354	0.151932266996099	0.0151829275939154	0.0226383444313231	0.0220402781360039	0.0224749968797782	0.0218236013006553	0.00010395364580524	2.3591418939693e-08	4.35066878146446e-07	1	cddstf	0.514272120557439	0.843550405926316
ENSG00000171714	11:22173652:T:A;rs75493309	0.00711126373483034	5.22516958124774e-08	0.00406447828364664	0.33208880504954	0.196544822171597	-0.709181936649855	0.207480911508538	0.124097873177949	0.0724128571405148	0.126259639617795	0.0715386878691907	0.127695824067377	1	0.000120335655456135	1	1	cddstf	0.362885731398197	0.789281497333151
ENSG00000148935	11:22646025:G:A;rs4447177	1.45674344380779e-05	1.16072479015198e-07	0.283272993288046	0.561297672859198	0.473495320124317	-0.461380522530244	-0.123270023935904	-0.0487728713583972	0.107040134753028	0.0845074661005002	0.114633815447382	0.0838450606059027	0.0409548183522915	0.000249091539966614	1	1	cddstf	0.585360602787196	0.865723735667177
ENSG00000205213	11:27455576:T:C;rs10835179	8.13613953811386e-09	2.73147172289856e-09	0.888457157314454	0.725860854324042	-0.950968108624248	0.542022658366258	-0.0260906925675026	-0.0354638343230389	0.159250107696863	0.0878059311224132	0.185829087260677	0.101026313571711	3.12590481054334e-05	7.66177818273047e-06	1	1	cddstf	0.741813570198612	0.895953146809038
ENSG00000148943	11:27517409:T:C;rs1140711	3.68690058794762e-05	7.83066466881084e-09	0.766077685000123	0.114721166204515	0.0724061438619163	-0.111837818577388	0.00531092674079769	0.0280761330195267	0.0172281266627108	0.0187061059396838	0.0178316354551395	0.0177370188719168	0.0934997989103517	2.06651240609918e-05	1	1	cddstf	0.140172044620798	0.630398245615162
ENSG00000152219	11:30344883:G:C;rs11826681	1.07466296357214e-21	3.70809998255453e-31	3.67395539788109e-08	0.00409809360748797	0.180840768242362	-0.206981030400131	-0.105045388290368	0.0486999244418013	0.0171555043117483	0.0154405484768139	0.0184768920250678	0.016807045450855	5.07885716584193e-18	1.74169456180586e-27	0.000151991534810341	1	cddstf	0.00809087797730457	0.280689733729079
ENSG00000066382	11:30601733:CT:C;rs66528013	1.46650672870574e-06	2.63930318923865e-09	0.0350325608365074	0.37521272867444	0.46228122713817	-0.573049508220678	-0.201673473398359	-0.0839115351045253	0.0936508506084147	0.0927381240796827	0.095144316599595	0.094456938945189	0.00474561577409178	7.4164419617606e-06	1	1	cddstf	0.405344228280516	0.808936388688811
ENSG00000049449	11:32149398:C:T;rs1605271	8.6867681255182e-06	1.05428332865224e-08	0.97908381541758	0.111752473650029	0.132259203139155	-0.152242027985093	0.000750098457598548	0.0413373771707651	0.0291139289315166	0.0257034400523552	0.0285815809095123	0.0258995267627406	0.0253827364627642	2.73797380450988e-05	1	1	cddstf	0.136955133209981	0.629159700297192
ENSG00000121690	11:33075340:C:T;rs11032126	0.000192874188961593	6.1390288844063e-09	9.87368675247474e-08	0.062820164718771	-0.147298600396735	0.302448601947852	-0.215753100915708	0.100305370412404	0.0389147706302131	0.0502075974672627	0.0392866497097806	0.0536707834039701	0.387677119812803	1.64157632369025e-05	0.000402155261428296	1	cddstf	0.0824913849345982	0.55758583380627
ENSG00000176148	11:33075340:C:T;rs11032126	1.11843054354141e-12	4.92894036188364e-27	0.00196039775655839	0.374244607075817	-0.152522673252301	0.319351907395365	0.0642203361584675	0.0249537862012385	0.0203256054191802	0.0262239709662405	0.0205198418829324	0.0280328304225035	4.85175169788265e-09	2.26336941417697e-23	1	1	cddstf	0.404394036299853	0.808936388688811
ENSG00000110429	11:33806361:C:T;rs7125621	2.3464271861385e-05	9.65756007546157e-08	0.815927248698155	0.792958641476677	-0.0545209290551398	0.0638431416061167	0.00279889829707127	-0.00322147915886011	0.0126460414244962	0.0116159727169802	0.0120106365203044	0.0122604029532518	0.0626496058698979	0.000210824536447326	1	1	cddstf	0.805206130546851	0.903915569528059
ENSG00000135373	11:35368139:G:C;rs7934466	0.000353524032971591	2.03639532631569e-05	0.486148115158246	0.918633662954111	0.45557433587049	-0.44104309716937	-0.0913537561653486	0.0110057891836854	0.125746993949803	0.101508203904961	0.130973775178554	0.10762607225558	0.638464403546694	0.0112393025244003	1	1	cddstf	0.923513149873261	0.92034989998852
ENSG00000149089	11:34946303:A:G;rs60774328	9.65872354841786e-11	1.4204330871369e-18	0.0740367595388668	0.76007488614922	0.104025496138181	-0.155126758525873	-0.0270929314208109	-0.00530376861076573	0.0153795413782517	0.0162561799439164	0.0151020000631936	0.0173484173174854	3.9919504425611e-07	5.96581896597498e-15	1	1	cddstf	0.774165691611675	0.897470891580255
ENSG00000196559	11:36286244:C:T;rs6484831	9.49693793200447e-05	2.66944328327193e-05	0.428076430941632	0.140732089649147	0.447226593399774	-0.307816190620646	0.091299552921421	-0.110419981025447	0.112703234076104	0.0719104393476603	0.115016468337539	0.0747185593459636	0.2132062565735	0.012339494062867	1	1	cddstf	0.168034385394496	0.66336932600444
ENSG00000175104	11:36028475:A:C;rs1322737	0.0642381250758106	0.00170104820507729	5.30667953697235e-17	0.0205664348873196	0.031304326215717	-0.0661687716430531	0.147840973659434	-0.0459581691118352	0.0168407183442815	0.0208550089023932	0.0163861440846336	0.0197172754260264	1	0.0901555548690963	2.51695810438599e-13	1	cddstf	0.0313489021272955	0.451958216660646
ENSG00000166349	11:36628551:G:A;rs113345859	0.0467754657139476	8.17843135610488e-06	0.0573921431253477	0.518228701022311	-0.0926890515089387	0.419726321323732	-0.0877967972766212	0.059548582351044	0.0463828948956767	0.0921144946565123	0.0459856292642783	0.0920371029742665	1	0.00763047645524585	1	1	cddstf	0.544091166750447	0.84955681662944
ENSG00000149084	11:43849293:C:T;rs6485469	4.93183435395607e-41	3.71058259125329e-49	0.285465545236792	0.281133910723575	-0.423031946064233	0.342069682455442	-0.0297052636049755	0.0204166257283867	0.0259601955289297	0.0183088684671133	0.0277504800757706	0.0189018531953327	2.41906475061545e-37	1.81150642104985e-45	1	1	cddstf	0.312211692103659	0.76647674896821
ENSG00000213693	11:43208994:A:G;rs9888276	0.0172148698984013	2.57113428724399e-05	0.00123825615068491	0.719701660116778	0.102667150401504	-0.274006904649029	-0.148573187306541	-0.0229114858391003	0.0428086192038378	0.0638783036857544	0.0454673537608593	0.0637727137219652	1	0.012212887864409	1	1	cddstf	0.735991048032599	0.895953146809038
ENSG00000110455	11:44104885:T:G;rs3107274	1.04040770734701e-05	3.53250753187084e-12	1.76441822159117e-06	0.617002506237932	-0.144516115046677	0.359615549621956	-0.157394459364015	0.0264073652710862	0.0321042153852851	0.0491444369025204	0.032144652000993	0.0527370525508769	0.0298909134320796	1.24026339443985e-08	0.00680006782601236	1	cddstf	0.638517695376421	0.875134802613015
ENSG00000151348	11:44115742:G:A;rs3814767	0.000491514312144389	1.17308910017898e-07	0.216313888247275	0.348569237935432	0.0509843569478573	-0.0988974218243453	-0.0183927406690461	-0.0164354750409895	0.0144338349323645	0.0181212685568891	0.0148380969981833	0.0175003010507636	0.834591302021172	0.000251392994168356	1	1	cddstf	0.379145787655483	0.797747997947095
ENSG00000157570	11:44705478:G:A;rs4356211	0.00851687255723613	6.19931768217565e-07	0.00336885933416972	0.906664655446746	0.0598906360428884	-0.220051739331365	-0.0671172697080811	-0.00485627251142887	0.022582221433587	0.0429927721387418	0.0226698350359332	0.0413768326230381	1	0.00109541943444044	1	1	cddstf	0.912257917196975	0.919402294743378
ENSG00000254427	11:45389464:C:T;rs1868910	2.35765353482737e-06	3.88999558069562e-09	0.000782730822212531	0.642773412045883	-0.426340209790159	0.471862105651318	-0.286084161003587	0.0345405586944313	0.0882033276487271	0.0772503794659516	0.0841162256569962	0.0743774478718481	0.00746904639833309	1.07013778424937e-05	1	1	cddstf	0.663046684991283	0.879845600739625
ENSG00000181830	11:45827350:A:G;rs3808976	4.75874953860319e-07	5.65668932423724e-12	0.0665242853824317	0.996726927649909	-0.0820647708781182	0.120488262178176	-0.0318373768450603	-7.41268973734486e-05	0.0158630918916517	0.0166411993625191	0.017274569546155	0.0180517572781283	0.0016117884687249	1.96400253337517e-08	1	1	cddstf	0.996913175541984	0.925093893134762
ENSG00000121653	11:45870743:T:C;rs4756032	6.58308135429258e-05	1.31090605240256e-14	0.0505735382908479	0.171198712084359	-0.222143629897432	0.83988649925893	-0.110632020054331	-0.144331861517612	0.0547111628248384	0.10241422233567	0.0563107590011997	0.105171142484838	0.155887366469648	5.05223192595948e-11	1	1	cddstf	0.200083081102472	0.696538830975522
ENSG00000180423	11:46933152:T:A;rs7131632	7.0184046694379e-05	1.967158868979e-05	0.254498906441948	0.893206127117248	-0.166760797332711	0.137944189900225	0.0461081388031531	-0.00425236223345592	0.0412333312482651	0.0316889341826588	0.0403697074651296	0.031642698836281	0.165041147675516	0.0111734623758007	1	1	cddstf	0.899590316473973	0.918319057951141
ENSG00000025434	11:47347688:TG:T;rs11341424	1.86713527262172e-05	3.14342280231935e-08	0.416255991370809	0.568418021544865	0.134932181156128	-0.1672361948058	-0.0238050260746156	0.017222357437576	0.0309096434181326	0.029261042611814	0.0292336364349119	0.0301538843189855	0.050991464295299	7.569362107985e-05	1	1	cddstf	0.592166525845196	0.86620342372081
ENSG00000134575	11:47245389:T:C;rs4647725	1.656547977405e-05	6.05659890643896e-09	0.534308260477291	0.603016905702598	0.116128724325991	-0.160899339094518	0.0153739891514077	0.0138947336293857	0.0264320077028649	0.0266987750315071	0.0247044797813698	0.026682854732398	0.0458201170550223	1.62074586736307e-05	1	1	cddstf	0.625206911303864	0.869446593293873
ENSG00000134571	11:47669861:G:A;rs113211479	0.000434417481508501	1.34715122006141e-06	4.49858011180991e-08	0.651184041705248	0.140939208910704	-0.221950889607113	0.22494917374346	0.0199541758556456	0.0395178871144009	0.0447987565341067	0.0398422713537285	0.0440811083030985	0.758492922713843	0.00210829165939611	0.000185431472208805	1	cddstf	0.671048513887849	0.882039585923395
ENSG00000110536	11:47619660:C:CT;rs66482326	0.00200821918677084	1.95548405092222e-06	0.129707274679507	0.305699231403358	0.0549964196232116	-0.122144845694474	-0.0265760373383099	-0.0243765702978856	0.0176140805567146	0.0250593457685901	0.0174804477343025	0.0237491896943423	1	0.00281980800142985	1	1	cddstf	0.336749954544968	0.776003909872112
ENSG00000165923	11:47565313:TA:T;rs75482377	0.00135056764117503	2.53996515856593e-06	1.13769188145646e-09	0.76512741189572	-0.0909150986549223	0.154828169640961	-0.172759767784606	0.00988716001378161	0.0280432381898749	0.0321396330200882	0.0272862747964547	0.0330581326702707	1	0.00346959240660106	4.9148289278919e-06	1	cddstf	0.778946363062707	0.898096462492484
ENSG00000200090	11:48676598:C:A;rs7294262	0.00091710779809918	1.13629443237015e-05	0.0203381585947412	0.493703098521292	-0.147605529125692	0.183299487545894	-0.112612144329733	-0.0284480142980186	0.0439896529939432	0.0409045100791196	0.048225187864426	0.041502711901662	1	0.00899084670606425	1	1	cddstf	0.520483684317479	0.843550405926316
ENSG00000134809	11:57279228:A:G;rs2467327	6.85360455265314e-09	3.59182396396123e-09	0.00359960965862611	0.00381206425285815	0.661695901179514	-0.367799806326191	0.323068648159061	-0.175503916777726	0.110218269769501	0.0600699187624942	0.109908173195554	0.0600836227094201	2.64480599686885e-05	9.92061778846093e-06	1	1	cddstf	0.00762295853431588	0.276445115166462
ENSG00000156603	11:57399256:T:C;rs11229078	0.000793280176540431	1.68295311167531e-06	0.000487980066804761	0.736621152894271	0.0705714473796839	-0.118992496203696	-0.0715723818118201	0.00882890682978237	0.0207732709441168	0.0242513524414914	0.0202508762098864	0.0262210722884039	1	0.00251433194884291	1	1	cddstf	0.75199084482187	0.895953146809038
ENSG00000198561	11:57560304:AT:A;rs35942817	4.14913836378716e-05	1.36860419566639e-05	0.0842320300624303	0.127549417986522	0.240160817448572	-0.149633093032566	0.102932881000642	-0.0536399513761817	0.0575364626501265	0.0337158655883845	0.0593742744654415	0.0350822174209018	0.103662377818247	0.00963497353749137	1	1	cddstf	0.153992417031198	0.646129039012672
ENSG00000156689	11:58607580:G:GAA;rs34626559	2.10123358386349e-06	2.20431673155673e-12	0.928174799168225	0.770518743890549	0.62999785039002	-1.13201051653667	0.0110719550206741	0.0481226987802864	0.129665413471504	0.153091960576301	0.122703388422821	0.164794167499332	0.00669453019818908	7.82973303048952e-09	1	1	cddstf	0.784037519117852	0.898096462492484
ENSG00000255240	11:58729333:A:C;rs10896884	0.00177415086395508	6.30858379322781e-08	0.562459736577385	0.76709932445639	-0.105836101075876	0.308999446270423	-0.0190319875854005	0.0170670852884979	0.0334918105177085	0.0553759630863956	0.0328151518711208	0.0575623224995185	1	0.000143583367133865	1	1	cddstf	0.780806864244537	0.898096462492484
ENSG00000189057	11:58929387:C:T;rs517845	0.000175393429538717	4.6711053802495e-06	0.00167167456147695	0.0612273690747025	0.244396642780469	-0.250323438902669	-0.209792525127033	0.10301294920747	0.0641444043513539	0.0534551708715354	0.0660127098869337	0.0547818419243288	0.359907317413447	0.00536756782779357	1	1	cddstf	0.0806564989999893	0.552471129311245
ENSG00000245571	11:58930707:G:GA;rs56979102	0.00416942155690079	3.68296752683745e-08	1.03511024910804e-19	0.0694999014102149	-0.0449859919814385	0.164866414183089	-0.150065180559546	0.053705396352499	0.0155553959543142	0.0290014893021243	0.0151408759457401	0.0294585927497605	1	8.79124348656099e-05	4.98405584945519e-16	1	cddstf	0.0901253168483085	0.567527544470747
ENSG00000254952	11:59939954:C:A;rs597982	6.00830499118545e-08	5.83409455866851e-09	0.0602761944893577	0.450022606210385	0.559928068219026	-0.372486886366427	0.19542529597567	0.0471041793244898	0.100173613624711	0.0617373768603539	0.103540923779699	0.0622593574062982	0.000218822467778974	1.56587097954663e-05	1	1	cddstf	0.478200526208836	0.831518261235655
ENSG00000110079	11:60050816:A:G;rs12275496	0.0541488377128435	0.000157339285187083	8.52616089831595e-12	0.614018646432493	-0.107692698174507	0.439558281948441	0.391769569641951	-0.058434515561319	0.0556590668163208	0.114514163722854	0.0546195309336352	0.115715028451799	1	0.0285991584020085	3.8265410111642e-08	1	cddstf	0.635677953774907	0.874331157834882
ENSG00000166927	11:60152563:T:A;rs950803	1.58554877864543e-05	2.38795782975156e-07	0.00305482601148771	0.0911077603524135	0.238918965095754	-0.226096282999214	0.156929795976449	0.0702992775855966	0.0542535872326808	0.0425419843060503	0.0524543445519479	0.0414451389055711	0.0440624005585566	0.00047472601655461	1	1	cddstf	0.114354677590135	0.601587875394812
ENSG00000124920	11:61521446:C:A;rs520987	1.31187383465712e-05	1.85859520289588e-07	0.0142414922078563	0.391558158594892	0.502699689469123	-0.530711651415301	-0.296263610870445	0.0884324159372006	0.113019620790142	0.0989145666368917	0.120011961606381	0.103031888115717	0.0371129107824499	0.000381197876113945	1	1	cddstf	0.42134198226719	0.810181557013915
ENSG00000134824	11:61600327:G:A;rs174573	2.10602770004172e-07	2.69837770914926e-28	0.197267402149676	0.584536398389273	-0.21424768849319	1.02419113297204	0.0530161431977319	-0.0384269360371063	0.0401204020801452	0.0815710556240153	0.0410068639921524	0.0701874477481412	0.000736267283934585	1.24934887933611e-24	1	1	cddstf	0.607570861720446	0.869171907920259
ENSG00000167995	11:61515869:TA:T;rs147252389	0.155796786596902	0.0280444456098212	9.47239623506261e-20	0.111621480270722	-0.0404126927338068	0.144491479086995	0.293758000772625	0.0912304676219945	0.0283857816625149	0.0653899358276194	0.0296018224202927	0.0571385431422158	1	0.364577792927675	4.56190602680615e-16	1	cddstf	0.136811120974556	0.629159700297192
ENSG00000162174	11:62134796:T:C;rs35105438	7.85793076779791e-06	6.48352264455699e-09	0.629173378376353	0.0391088780989449	-0.187583894523095	0.22519885852443	0.0210611416994945	0.0790952273028348	0.041085691411007	0.0374468675303091	0.0435602998808501	0.0381352378005258	0.0232280433496106	1.72721043250998e-05	1	1	cddstf	0.0545701772211468	0.505734562721406
ENSG00000149499	11:62380119:C:G;rs12798970	3.2122790482003e-08	1.52352390755401e-09	0.00235853470454939	0.348719953747594	0.158359465658568	-0.111764312653414	-0.0777662143612642	0.0158570819719879	0.0277281448208419	0.0178000897112324	0.0253082132384063	0.0168897247411937	0.000119175552688231	4.41974285581418e-06	1	1	cddstf	0.379296013861111	0.797747997947095
ENSG00000185085	11:62426978:A:G;rs11231176	0.0277261051069702	1.39173089502517e-05	7.70850682279571e-11	0.755100184893322	-0.0297577048188034	0.122863326180164	-0.0923012478640175	-0.00831264221176436	0.013439260373701	0.0277083409390761	0.0135686639449086	0.0266202035761854	1	0.00971428164727567	3.40407661294659e-07	1	cddstf	0.769452913934908	0.897470891580255
ENSG00000214756	11:62397177:C:G;rs948683	1.4902947524296e-11	4.58083125586851e-12	0.643347894445958	0.148544601373234	-1.1694006037801	0.653844929927377	0.0701181678358017	-0.121482554840127	0.165170125273771	0.0898756547511232	0.151249531893898	0.0838261734569033	6.30245650802476e-08	1.59871010829811e-08	1	1	cddstf	0.176317201253489	0.67402270241244
ENSG00000162194	11:62423856:C:G;rs10792355	3.13789625203136e-06	1.92012441429565e-07	0.000945215901250071	0.188484612119506	0.13637051759632	-0.102436610314481	-0.0951311262131312	0.0253334439063739	0.0285831058825127	0.0191156370432818	0.0284252100914078	0.0192106531379669	0.00979023630633783	0.000391897392957742	1	1	cddstf	0.218036984352774	0.712063938515402
ENSG00000162222	11:62451363:C:T;rs2957118	8.0207443994154e-06	2.15625224996103e-07	0.00480355337683105	0.207424847041468	0.0791262717417067	-0.068677691930024	0.0469023592410654	-0.015608134159694	0.0173484225893961	0.0128722007307679	0.0164819089685178	0.012348296431325	0.023621920621396	0.000433622327467163	1	1	cddstf	0.237545385512145	0.727103438449991
ENSG00000176485	11:63375490:C:G;rs586713	9.15498018007924e-14	8.63431711917859e-19	0.622565636941499	0.736851510818254	0.412218781562052	-0.425033707029397	-0.0275684479823088	0.0151719181102555	0.0521758722752314	0.0442137198700408	0.0559382744753411	0.045100229350533	4.03917725545096e-10	3.63936466573378e-15	1	1	cddstf	0.752206440710596	0.895953146809038
ENSG00000236935	11:64110668:G:A;rs574835	2.76745288990132e-06	8.26401210187058e-17	0.106417048751312	0.616567568697649	-0.221138631355117	0.607723696204582	-0.0736096853050437	0.0338222858172121	0.0460840150203848	0.0678437312507023	0.0454261738635784	0.067461698678871	0.00867873226273054	3.37089053635301e-13	1	1	cddstf	0.63810302783987	0.874829656502451
ENSG00000162302	11:64158706:G:A;rs692813	8.04086885677242e-05	2.24613698023576e-06	0.728045305453021	0.790998872468305	-0.114088331427528	0.106615732374137	-0.00987574444513319	0.00561844259012522	0.0284493945026397	0.0220091526909874	0.0283686562984772	0.0211776152346566	0.185342027148604	0.00316031473119171	1	1	cddstf	0.803362110824715	0.90276174257624
ENSG00000231680	11:64158683:C:T;rs692842	5.19382059941346e-22	1.89444904955542e-29	0.0955453846766414	0.472484113771356	-0.552998054930903	0.518641241000653	0.0867166509502025	-0.0278365485865433	0.0519723226742134	0.0402068383492859	0.0518254904785636	0.0386862045407928	2.45979343588222e-18	8.82434367282915e-26	1	1	cddstf	0.499968769719462	0.841964803951938
ENSG00000181908	11:64158304:G:A;rs10897490	0.00141953654897777	2.47119545975838e-05	0.0278272751340382	0.639345551860996	0.135520688492203	-0.169630527487794	0.0893359002900899	0.0177092905186317	0.041994182957658	0.0394584048308303	0.040372573267846	0.0377441469758263	1	0.0119425611720799	1	1	cddstf	0.659776446806918	0.879845600739625
ENSG00000168070	11:64730793:A:C;rs7925178	0.00121003972725591	8.1606297704339e-12	0.14110097638345	0.448050691591888	-0.255299307748458	1.19982110649163	-0.112525686614957	-0.12876192381137	0.0779660475418844	0.167107274351675	0.076214468373025	0.169450232340744	1	2.80317632614404e-08	1	1	cddstf	0.476294912245051	0.83133886635507
ENSG00000204710	11:64936931:T:G;rs1195959	3.2562914477017e-08	1.05636327618433e-09	0.345579459192163	0.266002265686111	-1.51270145283667	1.14554012629606	0.258338830969453	-0.206566745603965	0.264989987371184	0.180551530485521	0.273372775901249	0.18528813772762	0.000120743286880779	3.11415893819139e-06	1	1	cddstf	0.297021497556124	0.76034976127763
ENSG00000255200	11:64948555:A:G;rs12422027	4.16438968380736e-10	5.64595281076018e-20	0.226588468052957	0.0586180981825203	0.278815744734203	-0.556719295202519	0.0523136022676529	-0.107611866591319	0.0428293353718498	0.0556955623274339	0.0431553946541136	0.0566424255765849	1.68866001678389e-06	2.42832430390796e-16	1	1	cddstf	0.0776393330409951	0.548384428349715
ENSG00000254614	11:64948555:A:G;rs12422027	8.53261397859808e-10	2.30472893913256e-19	0.0889517339813623	0.0754363819745897	0.285447903944045	-0.569881335408318	0.0769510255976387	-0.105591772684658	0.0447212047814734	0.0581557623212987	0.0450616668457669	0.0591444506793525	3.42925755799857e-06	9.8043169070699e-16	1	1	cddstf	0.0968478914212986	0.576395315185169
ENSG00000014138	11:65003026:C:T;rs2904981	5.48346914145383e-07	8.77199298727738e-09	0.0842022558890884	0.928273231420502	-0.113909786225179	0.0946681734995688	-0.0405817731927863	-0.00148718777177149	0.0221446221560525	0.0158906456858179	0.0234063274553906	0.016504229560545	0.00184902579449823	2.29563056477049e-05	1	1	cddstf	0.932565824233414	0.92136093449665
ENSG00000120645	12:248202:C:G;rs56204927	1.01526816237053e-18	5.18269696127559e-21	0.00169986965494489	0.0501038433185321	2.77849684497891	-1.98300796220382	-0.890351209584964	0.357863844332556	0.289721412641377	0.192041402594197	0.28060149531952	0.181775268003683	4.73114963664668e-15	2.25965587511616e-17	1	1	cddstf	0.067697515481449	0.541927155299566
ENSG00000256948	12:229541:A:G;rs59530692	0.021767004093507	1.46177880401578e-05	0.00129244713986018	0.551477322075166	0.242631936900336	-0.912639645598675	0.329661185049375	-0.143939717991887	0.105078886961025	0.206352281569323	0.101277888561438	0.241361629390968	1	0.00986477781480584	1	1	cddstf	0.575959069080953	0.861726968158264
ENSG00000111181	12:324457:A:T;rs12424772	0.00127247846755341	2.91498029800791e-09	1.84515830863462e-05	0.2291534451939	0.202579235309242	-0.728257238158797	0.267020088413931	-0.165233315381436	0.0621479662801903	0.118202658683503	0.0611286954423531	0.137063115455106	1	8.15611487382613e-06	0.0670899561019548	1	cddstf	0.259744307425748	0.736327778233289
ENSG00000120647	12:432666:G:C;rs3213751	0.000239480655084039	2.76788021585959e-09	0.80531649873954	0.559828989027916	0.0548533969503835	-0.119082895349518	-0.00354395896112727	-0.0117169357658762	0.0147144775022999	0.0192986008855039	0.0143632896129625	0.0200671197167824	0.464592470863036	7.75560036483858e-06	1	1	cddstf	0.583959860533268	0.86571170462313
ENSG00000139044	12:662838:T:C;rs1056008	3.42082255318409e-20	9.41294748913067e-32	0.627108503890371	0.600004574611942	-1.32293872843284	1.74333292352574	0.067018744449349	-0.0635428732350454	0.131434500556204	0.128369443487123	0.137782700641549	0.121017598107193	1.60504994195397e-16	4.43443956212946e-28	1	1	cddstf	0.622336634616413	0.869171907920259
ENSG00000177406	12:782997:G:GAA;rs35041650	0.00156896123354164	5.60670946081663e-09	0.00672197135151761	0.441513122452166	-0.059580154802959	0.213224803557007	0.0509212064708332	-0.0280370598154218	0.0186353164764931	0.035297587347438	0.0186293281161536	0.0363700643276723	1	1.50766769858924e-05	1	1	cddstf	0.469968384688606	0.829552109167436
ENSG00000171840	12:736102:G:T;rs10774386	1.56856949625936e-08	2.1913964999219e-09	0.00309966246752068	0.181224141766128	0.498454469414594	-0.300996575808325	0.259691890909896	-0.0661973969701959	0.0852337477528991	0.0484457234274984	0.0869370411611773	0.0493723590488847	5.91978127888283e-05	6.23623021516692e-06	1	1	cddstf	0.210513652552434	0.705500858157486
ENSG00000060237	12:907114:CAA:C;rs10542152	0.00869821711017647	0.000760933001018878	1.19366184946729e-07	0.030528023764279	-0.0797923184200527	0.0809536856661076	0.144978206266347	-0.0481538932030934	0.0301696640525281	0.0237460998512062	0.0265816487675082	0.0221328511626079	1	0.0595274966158862	0.000484865443253611	1	cddstf	0.0440441822907197	0.48299397460794
ENSG00000002016	12:1058738:C:G;rs3748523	3.38513568564791e-05	1.09457693984553e-15	0.000279065892741656	0.798144392824066	0.0587340150515451	-0.241613557891132	-0.0504603830949248	0.00776609093343605	0.0139066161510461	0.0281729847525293	0.0136862975859865	0.0303332943046242	0.0864902167683042	4.35313248976566e-12	0.918963984798272	1	cddstf	0.810096279104589	0.905452130700337
ENSG00000111186	12:1726773:A:C;rs4765833	1.07918281409694e-07	2.43024682983146e-08	0.480240211291342	0.959603377996876	1.08978036982781	-0.684075262069766	0.130482570096665	0.00560999929221075	0.199078461541999	0.118665859457693	0.184561152354533	0.110644912659966	0.000386779120572342	5.9856979418749e-05	1	1	cddstf	0.962014673953732	0.923701357404181
ENSG00000171792	12:2986911:G:T;rs4766002	1.19014226770451e-10	3.68963550726998e-13	0.00277823747438168	0.195395877101866	0.171117322917175	-0.139803542047201	-0.0702931776001683	-0.0220308991183777	0.0254336619741509	0.0182008182824337	0.0232630673247078	0.0169690622141693	4.90219600067486e-07	1.35852379377681e-09	1	1	cddstf	0.225175060695836	0.718502437171269
ENSG00000047621	12:4613033:T:TA;rs149477770	0.0231346401605094	6.22475911088199e-07	9.07316321858718e-05	0.1215454984584	-0.0395007901439913	0.190058773431593	0.0669182434077284	-0.0648063806432579	0.0172836259081546	0.0371390765033278	0.0168147092409605	0.0417120305311482	1	0.00109929245898176	0.313749984098745	1	cddstf	0.147536123380999	0.6376967051709
ENSG00000111247	12:4622401:T:C	0.0276322489435402	4.90639793801708e-05	0.633921493181471	0.51759985327837	-0.0833352974931347	0.351155677097016	0.0184341665251519	-0.0525136207373755	0.0376132081040228	0.0849632679286384	0.0386617370775816	0.0810420579023618	1	0.0159457932985555	1	1	cddstf	0.543487523930737	0.84955681662944
ENSG00000111254	12:4757809:C:G;rs4147668	3.93265790834508e-05	2.55349785453286e-07	0.081731365083512	0.656304437756061	0.333193152755037	-0.380072931626945	-0.144282438686484	-0.0314084203055971	0.0795758657665005	0.0716977352612445	0.082548191713505	0.0704918038782524	0.0989849995530457	0.000504571176055693	1	1	cddstf	0.675912394784971	0.882048179360436
ENSG00000110799	12:6160045:C:T;rs10849379	0.000395097102943877	9.21532353430357e-06	0.88630244976364	0.600219011101604	-0.283890377592127	0.313611919678499	-0.0112634001022741	-0.0343610783067069	0.0790218112885725	0.0692405632056387	0.0786922720650238	0.0654793030689308	0.699321872210661	0.00810113850103236	1	1	cddstf	0.622542390827709	0.869171907920259
ENSG00000215039	12:6032299:T:TAC;rs10625843	0.000289118316831156	2.85984761837723e-05	0.1922559523562	0.631584137321005	-0.121786826743858	0.121405859404767	0.0442533205708312	-0.014706332641515	0.0331175628252083	0.0284719585745144	0.0338455431983988	0.0306320773930294	0.544555850882546	0.0126859121772979	1	1	cddstf	0.652400924074054	0.877790035927869
ENSG00000139192	12:6570539:A:T;rs2244083	3.35855908998031e-08	4.70230709591121e-22	0.00669049185676015	0.895152363083644	-0.0839082430502764	0.2575588973431	0.0403356676614018	0.00285591708330942	0.0147141333354987	0.0241754262062727	0.0147480533295209	0.021648315785288	0.000124367443101971	2.0812411206503e-18	1	1	cddstf	0.901422624840907	0.918319057951141
ENSG00000139190	12:6582699:T:A;rs2532486	5.61897620031554e-11	4.56136220491631e-14	0.000406752934160081	0.899813756094856	0.162470860991871	-0.141349156454666	-0.0867929283935203	0.00217777552002835	0.0236960101727511	0.0176489417898335	0.0242128757602373	0.0172803480172321	2.34030358743142e-07	1.73194922920672e-10	1	1	cddstf	0.905809516679323	0.919130216540888
ENSG00000010292	12:6622346:T:C;rs2079868	9.46347300378209e-07	1.23166161541822e-07	0.0304290991430502	0.373208277665553	0.148965801017271	-0.0990716052631821	-0.064048287582661	0.016199831468013	0.0296184866646354	0.0181855269361741	0.0294206603065841	0.0181592365736064	0.00312199974394771	0.000263329253376415	1	1	cddstf	0.403383768810362	0.808936388688811
ENSG00000010295	12:6661711:T:C;rs7306500	7.47685972190788e-05	8.12237577801686e-07	0.352187566357193	0.921531668284406	0.0809087303062343	-0.0879929865757182	-0.0189561269572467	-0.00166588336608895	0.020084170397504	0.0173840018164844	0.0203366937804977	0.0168944676112363	0.173986525728796	0.00137674269437386	1	1	cddstf	0.926227906180815	0.921192982281629
ENSG00000111641	12:6597913:GA:G;rs60940528	0.000464154748182585	3.30685147980685e-05	3.77176754239451e-15	0.939243404352062	0.0600024767454333	-0.057549899302496	-0.138174906173271	-0.00100944817743532	0.0169108315124635	0.0136080443675424	0.0164685371645321	0.0132302539735003	0.796787553416641	0.0134258170080158	1.76858180062879e-11	1	cddstf	0.942869228547899	0.92136093449665
ENSG00000126746	12:6545531:A:G;rs2364493	5.86334742592449e-05	1.09157720895649e-05	0.0288863904728195	0.876284987580899	-0.0807591131244769	0.0593307204611673	0.0501295698599391	-0.0022368795365308	0.0197500202164148	0.0132127470023541	0.0228081843339696	0.0143535246829994	0.141013505593484	0.00878719653209978	1	1	cddstf	0.883672926983176	0.918319057951141
ENSG00000269892	12:6831701:C:T;rs12304637	0.00928621584628129	1.76771855893176e-07	0.262730036475753	0.922376434614193	0.0995575019987585	-0.367269680805327	0.0418511808934285	-0.0071721376294083	0.0379710009045132	0.068323502192552	0.0372831340479825	0.0735299934528443	1	0.000364503566851729	1	1	cddstf	0.927022588476882	0.92136093449665
ENSG00000250510	12:6925407:C:T;rs28919570	0.02180069129884	2.97802285115875e-06	0.495429724338092	0.0924127214835234	0.118440260545805	-0.456047185654936	-0.035523223279379	0.151737365633894	0.0513072923122572	0.0953572292792381	0.0520326467593233	0.0898195615882818	1	0.00388631982076216	1	1	cddstf	0.115790051230494	0.605069471807234
ENSG00000111669	12:6996014:A:T	0.024415371870184	1.68401027960878e-07	3.10782929569896e-14	0.168478777844653	0.024354648483265	-0.115699150838028	0.0845129007897188	-0.0328309645972197	0.0107553292285627	0.0214846126117007	0.0104747301705591	0.0237706160657287	1	0.000348926929934939	1.44265435906346e-10	1	cddstf	0.197246152365266	0.696538830975522
ENSG00000010626	12:7017826:CA:C;rs34377913	4.86551258626798e-14	3.70197233975306e-19	0.00140333900907241	0.5945024908246	-0.242636904283865	0.226822904370927	-0.0932280519525131	-0.0119128704965341	0.0303336896420411	0.0233053846542808	0.0288582405289688	0.0223499758652867	2.15542207571671e-10	1.56926607482132e-15	1	1	cddstf	0.61709862137563	0.869171907920259
ENSG00000248593	12:7965802:A:C;rs11055935	0.0235904966546612	1.27565082352949e-05	0.866148006257671	0.656042341495041	0.0494805286324446	-0.189984453241051	0.00354019184057439	0.0204749040284029	0.0217224671156416	0.042651024787592	0.0209815431909325	0.0459156185106563	1	0.00936998909190596	1	1	cddstf	0.675664552562059	0.882048179360436
ENSG00000111671	12:6982347:A:C;rs6489739	4.11930815281637e-10	4.73606556900337e-13	0.000980878868369779	0.124793516345003	-0.292468746535113	0.240810995909392	-0.141626327359801	0.0461807420940476	0.0449133781623606	0.0315136431211978	0.0424543735688505	0.0299837449372518	1.67079138678232e-06	1.73576803103974e-09	1	1	cddstf	0.151038941592958	0.64415385452001
ENSG00000126749	12:6552516:G:C;rs2286598	0.000325294968891187	1.86499100289198e-06	7.5807654457247e-07	0.0536415971171006	0.0613259505649755	-0.0858946776060398	-0.0890979494499081	-0.0315579446313501	0.0168220998775821	0.0175852519330284	0.0175519973747965	0.016275459085605	0.598236770187057	0.00271729189121361	0.00297166005472408	1	cddstf	0.07184886469374	0.54203574751103
ENSG00000111684	12:7894379:C:T;rs12426933	0.0276589935640928	0.00144416095222086	1.82014838317282e-18	0.0510616365769109	-0.0376182793777302	0.0887724550740146	0.172401132506216	0.0588231326066196	0.0169818797564523	0.0275520047651562	0.0181333319836901	0.0300041836187929	1	0.0837613352288102	8.71851075539782e-15	1	cddstf	0.0688232708371213	0.541927155299566
ENSG00000205885	12:7256628:A:G;rs7139078	5.12704695033796e-08	5.84092715726529e-15	0.084407969885566	0.493326796332948	-0.177822919507368	0.309143840288375	0.0578354855242044	0.0242200282938105	0.0316379971206743	0.0371387596660838	0.0333799882979522	0.0353037344050781	0.000187444836504356	2.27796159133346e-11	1	1	cddstf	0.520121145680702	0.843550405926316
ENSG00000139182	12:7293796:C:G;rs2305341	1.96193858286239e-06	2.75263810073411e-10	0.312164345219986	0.106239895400038	0.154311685721956	-0.206186164227201	-0.0301779719231788	0.0520560944907537	0.0316633578288809	0.0313232391772873	0.0297976594030893	0.0321086206412479	0.0062762415265768	8.52492019797354e-07	1	1	cddstf	0.130966940822897	0.624005238927899
ENSG00000139197	12:7334813:C:T;rs7973719	3.40157786984663e-06	2.11534945000925e-12	5.93367563294726e-05	0.867696650599353	-0.0615888037210559	0.11154590870955	-0.0518165148384168	-0.00239189347755738	0.0129572240073577	0.0150717288708775	0.0126811363451417	0.0143434733797371	0.0105550961301341	7.51795194533289e-09	0.208687372010755	1	cddstf	0.875590123958545	0.918319057951141
ENSG00000255836	12:7570597:T:TA;rs144589499	5.46172921227588e-05	7.12950987921482e-07	0.00544446268827048	0.0372926338217024	-0.390843532711665	0.442060380983641	0.251732953247652	-0.181763817355793	0.0951741046778349	0.0868640951181757	0.0897687436144562	0.0868082215688957	0.132009995060708	0.00123696996404377	1	1	cddstf	0.052369298067359	0.503140161235359
ENSG00000177575	12:7847308:C:T;rs1123136	4.59035760935751e-05	5.93708468516847e-06	0.147389215467652	0.0945373313363508	-0.233191436948094	0.197623242423077	0.0805651559213307	0.0713473214513816	0.0561993118216594	0.0426913849334205	0.0554331824755868	0.0425095959321534	0.113427736527224	0.00628143559690824	1	1	cddstf	0.118133841003647	0.609504132113426
ENSG00000198178	12:7904260:C:A;rs10845835	5.321358536617e-26	1.63329863814143e-40	0.741610810447968	0.00711644175049185	-0.660106260890135	0.887008090906905	-0.0178746804707244	0.167867619802901	0.0556288354831406	0.0549451749372211	0.0541507261859009	0.0618529993742453	2.55159141830785e-22	7.90679870724265e-37	1	1	cddstf	0.0127795163584637	0.352073653211721
ENSG00000173262	12:8080330:A:G;rs12315382	1.96528857264306e-05	4.80811694975308e-20	1.26670848055145e-05	0.750297222897733	-0.392100274474577	1.87635087073568	0.396600875884526	-0.0702754968131457	0.0900697521949898	0.187296086609036	0.0890032964805878	0.220574240251615	0.0533647827699702	2.07037515856368e-16	0.0465642037450712	1	cddstf	0.76491885474711	0.897470891580255
ENSG00000171860	12:8210637:A:G;rs2072449	4.01535283969417e-12	1.00731026667767e-15	4.94522462020618e-05	0.839180164613547	-0.444952006222731	0.416471818173874	0.243251240690101	0.00963438917422666	0.0609809356541824	0.0484919273987735	0.0588830345732513	0.0474235428005803	1.71968375031104e-08	4.00909486137711e-12	0.174912594816693	1	cddstf	0.848748959881924	0.916283438877165
ENSG00000089818	12:8210637:A:G;rs2072449	1.14068003022036e-05	2.88565989386791e-07	5.07701548407231e-05	0.397431013264772	-0.0724817529701672	0.0678759585740362	0.0644325308153084	0.0106650292214959	0.0161779994364199	0.01286471527064	0.0156214346323402	0.0125812770904607	0.032612042064	0.000562992245293629	0.179421727207116	1	cddstf	0.427075647867892	0.810181557013915
ENSG00000111729	12:7806566:T:C;rs10772596	0.15075182310698	0.0428594772604023	2.74723900701239e-19	0.22066736892336	-0.0426059779524968	0.0521361277374952	0.300618138778308	-0.0304902648541231	0.0295597305467715	0.0256123551713953	0.0307551287730871	0.0248319845834639	1	0.514313727124828	1.32087251457156e-15	1	cddstf	0.251108418271853	0.732933290804804
ENSG00000226711	12:8349970:C:T;rs58712432	7.22207141807839e-09	2.41435558359633e-12	0.00173081021267804	0.927162296852895	-0.381636102416453	0.44243151795814	-0.199504066776373	0.00536105980167319	0.0636722491878269	0.0599538556087765	0.0629836587932786	0.0585850321584471	2.78338632452741e-05	8.53474698801301e-09	1	1	cddstf	0.931522690082247	0.92136093449665
ENSG00000215241	12:8382146:G:A;rs9668786	3.15515942768605e-07	2.44414154601032e-08	0.341916408698901	0.852654629934635	0.836303154216635	-0.627136277562982	-0.152625618761731	0.019933901059687	0.159056776336644	0.108809306887486	0.160284026206176	0.107213606005247	0.00108695242283785	6.0150323447314e-05	1	1	cddstf	0.861431780019038	0.918319057951141
ENSG00000164845	12:8394656:A:G;rs9300122	0.000590856257710155	2.27838808513184e-07	0.296131875166862	0.998099397078778	-0.197795548542077	0.374309263778085	-0.0561545404267501	-0.000160605725579813	0.0568242274240974	0.0703035159688811	0.0536347369628773	0.0673549799979919	0.958959706263581	0.000454994100600829	1	1	cddstf	0.998210087808426	0.925093893134762
ENSG00000226091	12:8591731:G:A;rs4882938	2.95105925026312e-15	1.18035047486957e-16	0.499510474614224	0.487625773302214	-1.35862867427883	0.83002666147837	0.111167207056694	0.0659490478444006	0.161218228289752	0.0932035248837688	0.164386133431576	0.0948726472270926	1.33387878111893e-11	4.79222292797044e-13	1	1	cddstf	0.514619728553247	0.843550405926316
ENSG00000238152	12:8558501:C:<CN0>;SI_BD_11938	1.76583615709267e-12	3.11960757235938e-14	0.677082843714707	0.230867463689163	-1.27725031482457	0.839604821043448	0.0745541885695139	0.130578226838913	0.171898290509896	0.104070150660749	0.178811824441467	0.108716599379137	7.63547554326869e-09	1.19044224961234e-10	1	1	cddstf	0.261482112108151	0.737451596918395
ENSG00000205846	12:8636500:T:A;rs4457803	3.33018036475004e-13	5.87551370101459e-17	0.00932702334976196	0.271000471588456	-0.846297488296105	0.71438123876	0.283286937270345	0.085304450272327	0.109945533711121	0.0793097665325089	0.10810836571966	0.0773223698464599	1.45928503583347e-09	2.40132244960466e-13	1	1	cddstf	0.302045882843667	0.761306860938966
ENSG00000166527	12:8679767:T:C;rs12305960	1.58541213175695e-08	5.47734364307102e-13	6.82479403699905e-19	0.422481311539173	-0.312954120271748	0.39619327168875	0.490235622537982	0.0389683725446903	0.0535324444270413	0.052005360025825	0.0508205448535774	0.0485006885151325	5.98017456098722e-05	2.00281642158254e-09	3.27453617895215e-15	1	cddstf	0.451488892929336	0.820784293182882
ENSG00000166523	12:8721557:C:T;rs11046223	7.25432034076555e-06	8.94020678705866e-08	1.4213022416479e-12	0.0951823624296308	0.243540183134536	-0.213905221793334	0.403114506244153	-0.0673097721919882	0.0531302620348876	0.0388112548113496	0.0539980829959861	0.0401828132734486	0.021567094373096	0.000196058734840196	6.45555478156476e-09	1	cddstf	0.118840180108878	0.611878601053627
ENSG00000166532	12:8953400:G:A;rs7137727	6.48622861146156e-06	1.43131936883542e-07	0.00126943551079851	0.165756703460628	-0.125670009868088	0.114621104789086	-0.0986034249961545	0.0317415007041175	0.0272652489732758	0.0211563133317108	0.0302433290093937	0.0228343350273826	0.0193873373196586	0.000301578991013623	1	1	cddstf	0.194398688756029	0.693973412983028
ENSG00000003056	12:9175704:G:A;rs759469	0.000272403403339143	3.48658520266949e-08	0.0141864674938211	0.0738675143478068	0.0381676247900245	-0.0711011922806673	0.024872265392405	-0.0225150798304786	0.0103339649284052	0.0124840949316663	0.010069590035679	0.0125428390780614	0.518829579092373	8.34688497519077e-05	1	1	cddstf	0.0950727066599643	0.573626396050818
ENSG00000245105	12:9203359:G:C;rs7965184	3.6666347560134e-08	4.53981015377776e-15	0.0201270930229243	0.357599568215108	-0.372057435355801	0.64072488103819	-0.151472782989628	0.0681179398298812	0.0654383693576708	0.0766214855389375	0.0647563116629425	0.0739070014729526	0.000135408821539575	1.77778965621937e-11	1	1	cddstf	0.388032353287201	0.800992846388967
ENSG00000256937	12:9311251:C:G;rs7309811	0.00718085437658537	8.46118299691681e-06	0.219318663010022	0.813176256265427	-0.267675691324715	0.707996330988173	-0.12326856214795	0.0342466800242016	0.0987405261154191	0.155643888643655	0.100098788107056	0.144755349942341	1	0.00778395778944231	1	1	cddstf	0.824236847452914	0.909761956987152
ENSG00000256720	12:9187136:G:A;rs12819409	0.0153403636699816	6.31849586089857e-07	0.000131514658283914	0.541698538536456	0.121746455655974	-0.520740486502928	-0.191249099913981	0.0640056143548836	0.049870979983425	0.101819138043849	0.0492286294625333	0.104739192276942	1	0.00111316913109839	0.448596499406429	1	cddstf	0.566583696082311	0.85619684731706
ENSG00000237248	12:9173765:C:T;rs4883206	0.000181408404390817	1.28614352476497e-07	0.0236784658177443	0.0413204721555205	0.204384834024946	-0.320689083903181	-0.117208750499303	-0.114166368833334	0.0537676078867558	0.0589589340869674	0.0514886592998433	0.055663321151722	0.369310770632984	0.000273948570774938	1	1	cddstf	0.0572405694178547	0.508708493903659
ENSG00000256427	12:9173237:G:A;rs12322917	5.96678556984209e-05	3.29654723736571e-09	5.22463711716253e-05	0.98785012740644	0.224284459181218	-0.407097193691807	-0.220043585375593	0.00101741557158926	0.0549080248235202	0.0663177281482305	0.0534402272711171	0.0667436975532816	0.142988448149279	9.16440131987667e-06	0.184534182978181	1	cddstf	0.988564957913988	0.925093893134762
ENSG00000111788	12:9434815:T:G;rs7135251	1.46246293569376e-28	6.91092211364182e-37	0.00437375684267763	0.880717905937222	1.08217315258514	-0.960549569276057	-0.257350990741385	0.00950191867875615	0.0856475472916012	0.0636760860438193	0.0894696729387938	0.063255630332754	7.0578461276581e-25	3.31724261454807e-33	1	1	cddstf	0.887840158718275	0.918319057951141
ENSG00000256673	12:9599179:T:C;rs373507147	0.0089547460048648	1.23143124233003e-06	0.000117156780378174	0.192856151578711	-0.177165234450788	0.637073276279829	-0.279083192021403	0.154237021715742	0.0672442780080454	0.128091577156974	0.0712921589390286	0.118122398015675	1	0.00195920710654708	0.401847756697136	1	cddstf	0.222560872308795	0.71504869268649
ENSG00000214826	12:9579969:A:G;rs61914678	2.74424364618852e-17	2.1897123086073e-22	0.00202595609767043	0.234668722068068	-0.497288979942182	0.489696524155847	-0.171235335656868	-0.0529556057788646	0.054538601437756	0.0455219003562187	0.0548900572280055	0.044450939445472	1.26948711072681e-13	9.7223226502164e-19	1	1	cddstf	0.26534466678788	0.74180368252272
ENSG00000214776	12:9621036:T:C;rs3928137	2.96122483137819e-27	2.79636663293821e-35	0.0805952003041045	0.535694000755036	1.35385364207572	-1.29665805913504	-0.19768425644027	0.0551559330911962	0.110569740233168	0.0887189126444629	0.112676570590212	0.0889316454571019	1.42464526637605e-23	1.33330761058494e-31	1	1	cddstf	0.560835164012449	0.85565481536957
ENSG00000256594	12:9814266:T:G;rs7304464	0.000908962278755961	8.15504712340704e-09	3.23073792597318e-13	0.318416280934998	0.0545076895250692	-0.138791270885511	-0.13365138234861	0.0224820177477598	0.0162319920552549	0.0232438173237295	0.0173522986886169	0.0224879362935366	1	2.14477739345605e-05	1.4819394866439e-09	1	cddstf	0.349358495812789	0.782457954248554
ENSG00000257027	12:9795254:T:C;rs1863871	7.37792733115114e-09	1.81813652340441e-10	0.0044021159649963	0.266946108362541	-0.166944220759758	0.122033746747499	-0.0830558268289466	-0.022156511696012	0.0278715018327745	0.0183378723119467	0.02889606983897	0.0199135155773101	2.83976422976007e-05	5.72713004872389e-07	1	1	cddstf	0.297973732339383	0.761245434985893
ENSG00000213443	12:9847990:C:T;rs2401388	1.53125860495424e-08	5.60216339443048e-15	2.53635449157793e-12	0.0166652257322628	0.134781630623157	-0.208659359779174	-0.164375694071451	-0.06087288110932	0.0230291714856633	0.0250480823223317	0.0222987525910381	0.0252539678019636	5.78356375091216e-05	2.1876448055251e-11	1.14744677198986e-08	1	cddstf	0.0261892533609985	0.441874899624082
ENSG00000256582	12:9846521:C:G;rs7968401	2.14791947843895e-09	4.5712906333634e-11	0.0571857086937586	0.479325194376401	-0.652587303404985	0.484741850641901	-0.20778681708718	-0.0505259633166248	0.104973140610063	0.0703388968335927	0.108742346073277	0.0713176103093359	8.49931737618294e-06	1.50395461837656e-07	1	1	cddstf	0.506592594573204	0.843514823967879
ENSG00000184293	12:9878144:TA:T;rs35954981	3.05825286506569e-12	3.52209409658793e-15	0.229070943757205	0.445425957391879	0.442353089648213	-0.358715225888781	-0.0719833087189965	-0.0309223626837895	0.0602574636830138	0.0427012479529578	0.0597004501320764	0.0404591173830239	1.31351960554571e-08	1.38277414232042e-11	1	1	cddstf	0.47375815784126	0.831196487800778
ENSG00000225231	12:10114321:T:TA;rs5796375	5.72659711527615e-11	1.1236272465921e-19	0.00942207276455133	0.896502654721046	-0.937759010997318	1.47553739433911	0.355773258681477	-0.0199812492834577	0.136834479233247	0.149047179886609	0.135955261748812	0.153448649776914	2.38455503880099e-07	4.81249549715397e-16	1	1	cddstf	0.90269428550038	0.918319057951141
ENSG00000172322	12:10132283:C:T;rs7313235	1.55720090109509e-29	4.79257776681672e-48	2.71207693636202e-08	0.759166292255267	-0.558397365168163	0.899910167713377	0.238867850864759	-0.0150712384207442	0.0432041911564485	0.0490300817831569	0.0415878634627867	0.0491055010395849	7.52906635679476e-26	2.33590240354647e-44	0.000112876642091387	1	cddstf	0.773305650327811	0.897470891580255
ENSG00000256660	12:10132283:C:T;rs7313235	3.6613782531814e-23	7.100240066348e-39	4.13102855319479e-08	0.355819750859176	-0.506512025985278	0.818706741560291	0.251017807026188	-0.0484220721339563	0.0460524853101587	0.052262455577477	0.0443295990489805	0.0523428469493737	1.7398869459118e-19	3.42302573598637e-35	0.000170611479246945	1	cddstf	0.386282398742233	0.799917635796895
ENSG00000165682	12:10151124:C:G;rs3818341	1.81692298978657e-05	2.64928850029828e-08	0.0875629529263946	0.859122346650087	0.265792064061406	-0.311590154620539	0.103521742834218	-0.00995818175368187	0.0607970583880352	0.0542067043107638	0.0603555460978951	0.0560465734768012	0.0497291822304585	6.4801596717296e-05	1	1	cddstf	0.867516080385886	0.918319057951141
ENSG00000197992	12:10190365:T:G;rs10845024	0.000933368952542041	1.5037721779257e-05	0.0377386298759002	0.375971497636067	0.266508079115611	-0.309586450602183	0.158640677693965	-0.0591087483107578	0.0795458183770134	0.0701037394717432	0.0759438061048866	0.0666431111102398	1	0.0099051171961712	1	1	cddstf	0.406085519631226	0.808936388688811
ENSG00000213809	12:10537573:A:G;rs2927561	1.13931132381838e-15	2.2256337492368e-19	2.51324527151783e-06	0.446549036631474	-0.439721266369085	0.355988066931734	-0.240507344846195	0.0270662349647538	0.0513088357138087	0.0363100372955783	0.0499012163870698	0.0355013807288701	5.169055476164e-12	9.47229723675184e-16	0.00961567640882722	1	cddstf	0.474844148065755	0.831196487800778
ENSG00000183542	12:10547338:T:C;rs2617164	0.0368829279856545	2.46747131654544e-05	0.0470335202249845	0.551782672091407	-0.0927426551667795	0.403614444029105	-0.0864804687823475	0.0629240237705165	0.044196185819298	0.09387844859219	0.0433272003568122	0.105593605483041	1	0.0119425611720799	1	1	cddstf	0.576251157766393	0.861726968158264
ENSG00000255819	12:10565113:T:C;rs17548983	0.0293848525583993	5.30907675360935e-06	0.0287123323892056	0.898083614409911	-0.0936323333583601	0.439158086814936	-0.0926099941658067	0.0140321971404716	0.0427345428192806	0.0943567497722779	0.0420898283853314	0.109443201277416	1	0.00589838427325999	1	1	cddstf	0.904178729184269	0.918358866205191
ENSG00000205809	12:10579084:A:G;rs12318583	5.61635464542743e-16	1.14671058867717e-29	0.00447687494447206	0.0258607708233758	0.737164172581766	-1.41135837122299	-0.245753343827556	0.250881620880737	0.0849713746596736	0.108867044417141	0.0856644003505459	0.111909362189413	2.55656463459857e-12	5.34940489617899e-26	1	1	cddstf	0.0381622691151777	0.480350774853764
ENSG00000134545	12:10598426:A:G;rs4492899	8.07275671957689e-10	8.77465647639206e-17	0.582691248483755	0.599797076530875	0.371135335280065	-0.52942170723792	0.0306873003270094	-0.0305662686726002	0.0580560509361322	0.0591603062949796	0.0557765628610136	0.0581804259397406	3.24686275261383e-06	3.57742744542504e-13	1	1	cddstf	0.62213881431887	0.869171907920259
ENSG00000256039	12:10710226:G:A;rs73252012	2.09482659942861e-08	4.42285812205118e-20	0.00174570496914444	0.0661272371165327	0.33447318998414	-0.913883251751452	-0.188816158690402	-0.149694567313774	0.0577365315174534	0.0911176266113173	0.0596583437866096	0.0811029092060473	7.85141009465844e-05	1.90580956479185e-16	1	1	cddstf	0.0862866447769495	0.563042155024581
ENSG00000256667	12:10725563:C:A;rs28403396	0.00363754550864169	2.63367482023528e-08	2.66228851807715e-05	0.19395900793437	-0.0953977563044598	0.29942982833489	-0.136870390168708	0.0716071134833651	0.0324915851743562	0.0520809267856333	0.0319701656611022	0.0549767146932986	1	6.44723595993596e-05	0.096028746847043	1	cddstf	0.223700253478647	0.715681053113057
ENSG00000060140	12:10718603:T:G;rs7973290	9.29039508805591e-05	1.08197516936609e-05	0.714117245227106	0.119274533146312	0.368945315566566	-0.309764000067052	0.0350730312845594	-0.107671086411299	0.09284555588222	0.0689521165561558	0.0956312015209083	0.0688765182940754	0.209591313186541	0.00875133283815519	1	1	cddstf	0.145088182761313	0.636206163217769
ENSG00000212125	12:11186703:G:T	0.000928138482506543	7.18062253612292e-06	0.173784096096413	0.783829841698583	0.240917090946246	-0.331403179537588	-0.10174245661695	0.0202859560166577	0.0718726505709103	0.0722617792237152	0.0745868753992373	0.0738664144248697	1	0.00710503067355824	1	1	cddstf	0.796610081391245	0.900536365997093
ENSG00000111215	12:11332716:T:A;rs34648613	7.68733361722426e-05	9.25859842130979e-09	0.000144609643808309	0.864854318437424	0.133248152606929	-0.228739597107142	-0.124978697359149	0.00644773986358614	0.0331337880747197	0.0384605913339944	0.0323747428278528	0.0378442922658982	0.178288485389914	2.41649418796185e-05	0.491672788948252	1	cddstf	0.872914630102996	0.918319057951141
ENSG00000247157	12:11323939:G:C;rs7488095	1.41556405194983e-08	3.01750612148112e-16	0.00823401880830682	0.00379621356330601	0.339943555251979	-0.573212937231556	-0.151627649305342	-0.185945572452423	0.0579365928142286	0.0653797399518722	0.056920927539322	0.0636290507704134	5.35366324447424e-05	1.21394271267186e-12	1	1	cddstf	0.00759776040385459	0.276445115166462
ENSG00000070018	12:12420300:C:T;rs7302838	8.70391275039118e-10	6.64909725060929e-13	0.00883021907729164	0.814945492026096	-0.496204772549358	0.444052074741755	-0.199954591315241	-0.0142296309184459	0.0777837547277228	0.0585252032724069	0.0757536259707403	0.0607322959929872	3.4954913605571e-06	2.4216012186719e-09	1	1	cddstf	0.825904180793377	0.910169389226156
ENSG00000183150	12:12856574:TAGCTA:T;rs368920420	0.00787587192671432	9.28936838184141e-06	0.432864920727419	0.873748208054548	-0.127179772609478	0.30493246629381	-0.0368631511599851	0.0102379550875005	0.0474694083608368	0.0673515235081276	0.0469245965034135	0.0643636309482339	1	0.00810961859734755	1	1	cddstf	0.881293200996802	0.918319057951141
ENSG00000178878	12:12868086:G:A;rs3759216	7.8107232810145e-12	2.02923972382556e-21	0.329686760153496	0.343211680673424	-0.239167219094774	0.394893873603471	-0.0319899444314412	0.0344955183346778	0.0332768921919447	0.037772734949021	0.0327540049915656	0.0363239500813297	3.32346275607167e-08	8.90430390814657e-18	1	1	cddstf	0.373869506625739	0.793694480633071
ENSG00000247498	12:13084082:G:C;rs1291351	0.000743330632438009	2.71100925679954e-06	0.50103962322219	0.825411662449905	0.553500826059924	-0.883037609639314	-0.1132823299502	0.0386502835781652	0.16204045735842	0.183847062998453	0.168113204978134	0.1750273047506	1	0.00364630745039539	1	1	cddstf	0.835760788885443	0.912861381679556
ENSG00000171681	12:13575744:G:C;rs7969212	0.00142610909388094	1.94546460670612e-05	0.00107140774503257	0.523518571622515	0.0884133608016565	-0.133139488452633	0.0881553577775266	0.0181953977570513	0.0274086069277151	0.0305668095180855	0.026631203286251	0.0284819054403155	1	0.0111095229276666	1	1	cddstf	0.549166632798212	0.85254977356546
ENSG00000182993	12:14975721:C:T;rs11610238	2.90102801510604e-10	1.48497272917528e-12	0.728269057077618	0.386327345593887	0.432075835464818	-0.351877211283864	-0.0230549737176519	-0.0434186002467386	0.0657314356460174	0.0471794453695699	0.0662835649915301	0.0500309727827985	1.18303922456024e-06	5.32214226136421e-09	1	1	cddstf	0.416228772500241	0.810181557013915
ENSG00000139055	12:15084111:A:G;rs2445370	2.01762584145463e-07	1.30508635946333e-10	0.0163320936454889	0.97593920962618	0.136880579112875	-0.156566840642418	-0.0618535730254843	0.000747782540523942	0.0255909597026672	0.023326081803328	0.0255808559155189	0.0247684988568288	0.000706976094845703	4.16322548668804e-07	1	1	cddstf	0.977377137723398	0.923701357404181
ENSG00000151491	12:15884918:A:T;rs7968292	0.0169221255353546	1.19944670092383e-06	0.0233627670664708	0.861860768761386	-0.100588570492957	0.362937964533165	0.0973976598210926	0.0116201412974783	0.0418298478509821	0.0728910302893536	0.0426877806599702	0.0667105244405739	1	0.00191551638137536	1	1	cddstf	0.870092952865806	0.918319057951141
ENSG00000023734	12:15959656:T:C;rs7961718	0.0114123014360719	1.19073621843092e-06	0.26827022355915	0.893825415601231	-0.0224158345709497	0.0637896744462398	-0.00981192402046367	-0.00159553583442553	0.00879432876430883	0.0128072732967995	0.00884312211422427	0.0119423783614418	1	0.00190614249225889	1	1	cddstf	0.900174205071712	0.918319057951141
ENSG00000008394	12:16479781:C:A;rs10772923	1.86882648496824e-07	7.97531268096827e-08	0.188676195645074	0.733743552531132	-0.554005899939177	0.310938176159818	0.138058083747969	-0.0195071559061642	0.103277473343455	0.0561872458092796	0.104736641529506	0.0572839471831499	0.000656518744169341	0.000176972188390686	1	1	cddstf	0.749269949411224	0.895953146809038
ENSG00000052126	12:19519133:C:T;rs1344717	0.000414976909988038	1.54439580004321e-09	0.000643863663362716	0.392910654133996	0.123928122553456	-0.345690634206571	-0.116471626641398	-0.0464878976602987	0.0346257359517457	0.0550777821359822	0.0336953008314487	0.0543178591498143	0.72945332121865	4.47720342432528e-06	1	1	cddstf	0.422662392111146	0.810181557013915
ENSG00000121350	12:21617071:GTT:G;rs34682004	6.38078142407577e-05	3.00207241249563e-07	0.417653705638205	0.869271210397627	0.0878325673643787	-0.110266407702256	0.0177204244419427	0.00342903524287346	0.021590729233658	0.0209311273434392	0.0218269477439795	0.0208128770564515	0.151734982264522	0.0005839030842304	1	1	cddstf	0.877070385779527	0.918319057951141
ENSG00000004700	12:21654407:G:A;rs1061627	0.000857896584834991	1.16489309054963e-05	0.854766156236346	0.0447522968903884	-0.0549128938828959	0.0630773496572371	-0.00303357558784502	0.0286600193199499	0.0162718018081759	0.0140941871181572	0.016555909762079	0.0142075413544362	1	0.00907623797330352	1	1	cddstf	0.0613466026374614	0.521961633842536
ENSG00000111728	12:22668536:T:C;rs61272002	2.95301238807071e-05	4.37626080071316e-15	0.000178263665699373	0.928105414606692	-0.165027984120082	0.601431679922593	-0.143339286449265	-0.00753784055432332	0.0387721255793544	0.0718748618070954	0.0376628987564866	0.0834562198668886	0.0766306714704349	1.71461898171942e-11	0.599500707746991	1	cddstf	0.932408282441523	0.92136093449665
ENSG00000111731	12:22689019:G:A;rs58511219	3.04311361486319e-10	2.87551966681943e-18	0.00492521808915908	0.638173255122565	-0.0950202169825054	0.151101965350775	0.039445039992591	-0.007334083033993	0.0144737894802795	0.0160026452431098	0.0139015957319863	0.015576719067973	1.23915586397229e-06	1.20167966876384e-14	1	1	cddstf	0.658664434913742	0.879845600739625
ENSG00000060982	12:25051596:T:C;rs11047695	0.00242977439729386	6.67934236187923e-09	8.71322897753843e-09	0.448498467686114	-0.133110006447872	0.532819201158109	0.266119642960833	-0.0643512612909606	0.0434498741052408	0.0886806153752898	0.0446604261798944	0.0847697210095939	1	1.7753691997875e-05	3.67523998272571e-05	1	cddstf	0.476727023818437	0.83133886635507
ENSG00000258449	12:24541156:C:T;rs67471676	0.00467899703992092	5.83441546670044e-05	0.091862869279155	0.99172122089432	-0.296367506300813	0.545293781872203	0.174568816830769	0.00148082204718432	0.10383111079021	0.133314199840517	0.103158946909976	0.142570354658594	1	0.0171225737000376	1	1	cddstf	0.992200526208836	0.925093893134762
ENSG00000205707	12:25355916:C:A;rs12310501	0.00698554219279392	8.89931405609957e-06	0.0166617844612545	0.0711161064594874	0.0453047147567583	-0.122249896557354	0.0423010297930566	-0.0445839421071289	0.0166542561580835	0.0269433631767922	0.017548613314624	0.024597426651792	1	0.00801147445510538	1	1	cddstf	0.0919525556423063	0.567527544470747
ENSG00000064115	12:27120481:C:T;rs4963673	5.40496478317443e-08	5.51751431891434e-11	0.811159141231759	0.506606945118113	0.0907934193432895	-0.0914947660317476	0.0039144845709077	0.00928186748975419	0.0161834752551252	0.0133382753794972	0.016365810068002	0.0139555928849436	0.00019738931388153	1.80808944230823e-07	1	1	cddstf	0.532916608733783	0.847050626234423
ENSG00000029153	12:27494450:G:A;rs11830910	8.25346939515742e-06	5.05409652446476e-17	2.70005501583359e-07	0.0615539934239095	-0.253683763915819	0.873627915868173	0.288666705286895	-0.190244619810841	0.0556997035750293	0.0967535259569543	0.0545716011555182	0.101299621998124	0.0242486930829725	2.06712547850609e-13	0.00107813196782235	1	cddstf	0.0810331019583097	0.552471129311245
ENSG00000257176	12:29491528:A:G;rs966541	7.97524661118172e-35	3.19202044192597e-45	0.0428366872647782	0.667410458893927	-0.579408470012847	0.571016720739442	0.082606699690388	-0.0148489322110429	0.0400083089757013	0.0325882807634446	0.0405768196629561	0.0345147107826738	3.89032529693444e-31	1.55100273273183e-41	1	1	cddstf	0.686465288398806	0.885095845575403
ENSG00000257599	12:29903887:T:C;rs302333	4.30642692118706e-05	1.71546727312999e-05	0.70126892711223	0.700325244156207	1.60674017472144	-1.01307787897741	-0.146561881648274	0.088848070265161	0.385773559053113	0.23101718220125	0.381618029665008	0.230577122117116	0.107158881473634	0.0105672784024807	1	1	cddstf	0.717669536572584	0.891989000254612
ENSG00000133687	12:29933951:T:C;rs1551930	3.2679846649044e-16	8.15019492613439e-28	1.01777259605881e-06	0.230469463957326	-1.21668229179097	2.04360781515935	0.68657358179406	-0.190030971472499	0.138959543936789	0.164643721999328	0.136928999570949	0.158080281535414	1.49183499952886e-12	3.76049993891841e-24	0.00396931312462935	1	cddstf	0.261076204023572	0.737387812168314
ENSG00000110888	12:30881809:T:C;rs2304630	2.04274638258574e-06	4.51200787293706e-07	0.0117190527667672	0.13962543425743	0.13046269690775	-0.0859412350614528	-0.0657028379578766	-0.0231255227092281	0.0268178812470406	0.0165771144119229	0.025873536861736	0.0156046818540002	0.00651878903879203	0.000835623858067943	1	1	cddstf	0.166863003882394	0.662997220237584
ENSG00000013573	12:31232960:C:T;rs79505830	1.20468591507122e-56	1.34712492621179e-67	0.0016995396198183	0.265665159008082	1.38097182272715	-1.15979546649179	-0.21143621515309	0.0541387181184707	0.0659751204357155	0.0476269565400603	0.0666346268333572	0.0485275261103843	5.92464533032026e-53	6.62111901233095e-64	1	1	cddstf	0.296679814757377	0.76034976127763
ENSG00000177359	12:31332311:T:C;rs10843905	4.44361126278556e-11	7.16499486374897e-18	0.0938256022373247	0.579389760629435	-1.06259800037084	1.51585922193211	-0.25687895248435	0.0990336457489169	0.154081833209437	0.162790289520239	0.152719048791489	0.178435636604574	1.85654078559181e-07	2.97633886640132e-14	1	1	cddstf	0.602653867955807	0.869150858803502
ENSG00000223722	12:31904277:G:A;rs7967487	0.00542468293664866	2.10247552851045e-09	3.18602233725206e-07	0.412847403660784	0.196015536351569	-0.895364590275497	0.364515884845619	0.125425112950504	0.0698695638064894	0.143935650243691	0.0693536696895668	0.152905245564342	1	5.99836268284033e-06	0.00126644387905769	1	cddstf	0.442121445149146	0.816712426452274
ENSG00000188375	12:31957694:A:G;rs1150967	0.000165890737104954	2.12045160558168e-15	2.15374934635372e-09	0.0803977435552679	-0.176345263572177	0.829985669984263	0.280776977271099	-0.212253493145189	0.0461073796755878	0.0979102018722146	0.045168477252978	0.120901411916501	0.342631385131629	8.36730203562532e-12	9.22666219977936e-06	1	cddstf	0.102433159712938	0.581604764645865
ENSG00000255760	12:32033702:GT:G;rs11311597	1.3841891777148e-07	5.68724616002647e-13	0.603908843282967	0.0701963712923595	0.230687441184328	-0.323478915223866	0.0234541456425618	-0.0830683943919031	0.0425268061882698	0.0424941418651405	0.0451514725606496	0.0456792186272622	0.000492217671595382	2.07698229764167e-09	1	1	cddstf	0.0909146835795035	0.567527544470747
ENSG00000257094	12:32161630:C:T;rs11615110	0.00534775461183729	7.64219934488797e-06	0.00249733030945262	0.130465614390853	0.174973913517477	-0.477598566007457	0.185860145022736	-0.150498213364959	0.0622638943036696	0.104461517308788	0.060838021697444	0.0991870947756062	1	0.00734038685952295	1	1	cddstf	0.157111733815335	0.64796311835613
ENSG00000151229	12:41237871:A:AT	0.000128151625969495	1.08245533143179e-05	0.0022578559707564	0.639505439943577	0.150237263828824	-0.14615567742207	0.110613378214121	-0.0155480433770761	0.0386056034898935	0.0325343570880829	0.0358405185673622	0.0331536687323268	0.276423057216201	0.00875133283815519	1	1	cddstf	0.659928662338635	0.879845600739625
ENSG00000260943	12:40549708:T:C;rs1352876	5.62256986919792e-08	2.00561170389102e-15	1.31243018887261e-17	0.380332292815802	0.367189453386266	-0.631327925436838	0.622091928347862	-0.0757509054766544	0.0655397187285856	0.0744019003409061	0.0674376538665084	0.0861924032080439	0.00020511134882834	7.92818306548119e-12	6.25372984997801e-14	1	cddstf	0.410359629514754	0.810181557013915
ENSG00000223914	12:40568206:G:A;rs2708493	0.000253585862100959	9.0801834064431e-08	1.48995422903642e-07	0.196249934272526	0.409587642852629	-0.68421412817792	0.61653305436944	-0.177283962764268	0.11032416689509	0.124213965926784	0.113966367095636	0.136813053463298	0.488659956268549	0.000198946818435168	0.000602537490222329	1	cddstf	0.226054610209735	0.718502437171269
ENSG00000134283	12:42854205:A:G;rs3747562	3.41195629351193e-05	2.23934286234652e-07	0.0285181859975629	0.998557568184782	-0.0457781234030993	0.0507762649601967	-0.02554238328952	1.78400821453943e-05	0.0108439103113088	0.00953062908367822	0.0115943346765016	0.00985829505408358	0.0870731246104246	0.000447868572469305	1	1	cddstf	0.998641300976481	0.925093893134762
ENSG00000257225	12:42720944:C:T;rs3810789	1.4735613846361e-05	6.62811034527729e-12	0.818815580696403	0.0409845503832045	-0.398209161463749	0.855925725942356	0.0216422986121547	-0.22829514044008	0.0900751639870608	0.118643389718143	0.0943789427598331	0.111122307784499	0.0413556250070252	2.29332617946594e-08	1	1	cddstf	0.0568347575909903	0.508708493903659
ENSG00000177119	12:45695828:C:T;rs7299561	0.0489314381087278	2.51259442051928e-05	7.61534607838138e-05	0.752367691173895	-0.0436225516362596	0.205209070322278	0.0870996596838123	-0.0155376453987939	0.0220431956319039	0.0477784860013639	0.021645690295659	0.0491899522682104	1	0.0120855791626977	0.265318657370807	1	cddstf	0.7668781805153	0.897470891580255
ENSG00000257261	12:46748965:C:G;rs4768697	9.02415925461341e-06	7.20766704178256e-18	0.360290816129445	0.262225168276831	-0.173706282097147	0.753539170937134	-0.0358314564655827	-0.0881477670100935	0.0383110327545529	0.0809310543402058	0.0390953301727995	0.0784432139047551	0.026260303430925	2.9933441224523e-14	1	1	cddstf	0.293218205542305	0.760295120230229
ENSG00000247774	12:47594158:G:A;rs73295503	0.002601014830049	3.77886900698583e-07	9.21388726564873e-16	0.740791723465358	0.0642662789013406	-0.163663926510807	-0.185627234238583	0.00943270235327623	0.0211241601846995	0.0313478935296142	0.0215800990154773	0.0284823754173108	1	0.000715717789923117	4.33974090212055e-12	1	cddstf	0.755934833527631	0.896298793842382
ENSG00000258181	12:47652221:A:G;rs1101813	4.30978691699144e-11	3.20585920958776e-27	8.21747588126961e-05	0.31248230877755	-0.250391269028666	0.632209046068151	-0.145586839833591	-0.0541489911278993	0.0362806764486096	0.0516764384837431	0.0363535257666554	0.0535018053269779	1.80149093130242e-07	1.47469523641037e-23	0.285721636391744	1	cddstf	0.343474229670906	0.77916996491782
ENSG00000258116	12:47762108:T:C;rs60785577	4.88848241956847e-11	9.30877441953452e-27	0.0155801146767766	0.601255317327785	-0.69497595844065	1.77114852778021	-0.258433100775256	-0.073588911808844	0.101011959522611	0.146439063230282	0.106111567588318	0.140632708233947	2.03898601720201e-07	4.26621131647267e-23	1	1	cddstf	0.623528957528958	0.869171907920259
ENSG00000257924	12:47747581:C:T;rs2011377	1.09204988931754e-14	1.41585440314467e-20	0.33175196196	0.275480371936181	1.1095708894507	-1.16574432888029	-0.130013533490063	0.136956766273947	0.134840117192033	0.114428841101539	0.13368964905862	0.125309218921057	4.8945676039212e-11	6.14056054643844e-17	1	1	cddstf	0.306551353490412	0.763994231654411
ENSG00000257433	12:48027016:A:G;rs116979172	0.00891085672756787	6.68080784597741e-06	4.54572835264969e-13	0.362878009956511	0.0919738118779807	-0.239644747722218	0.260724837701599	-0.0488468892045009	0.0348865767738589	0.0520685657414842	0.0340905386288967	0.0535847904373979	1	0.00681442400289696	2.0801252941725e-09	1	cddstf	0.393235670969743	0.806584028022102
ENSG00000079337	12:48148180:C:G;rs7963444	9.14599302351236e-06	1.33933226937792e-08	0.121854697343646	0.268225490892768	-0.405874768677012	0.516009314950618	-0.144613874472945	-0.0966634453636544	0.0895765593297657	0.0877870400488138	0.0931569951883121	0.0871110049361695	0.0265782557263269	3.42065461599121e-05	1	1	cddstf	0.299260794233093	0.761245434985893
ENSG00000205537	12:47683915:C:A;rs10785672	0.000116386337292813	3.86249040189695e-05	0.47467367203902	0.773628023081305	0.660393642473423	-0.470629093448998	0.129057891950227	0.0333284971301747	0.16862555566965	0.112282034957768	0.180250890016319	0.115744855244284	0.254302724413132	0.0142070901267411	1	1	cddstf	0.786971144076407	0.898182949230605
ENSG00000240399	12:48425235:G:A;rs2269936	0.00323377353948505	5.24677030954027e-11	0.0134449530984179	0.157212443173285	0.123026749502995	-0.570014085303412	-0.103149583097881	-0.122553527853745	0.0413718953402829	0.0829941916998434	0.0414310402442849	0.0863771523682557	1	1.72303936965303e-07	1	1	cddstf	0.185441202579707	0.68351932413255
ENSG00000177981	12:48408867:C:CT;rs372469759	0.00083998306718154	0.000199226557945602	0.00243314408392981	0.0800976367774098	-0.0645233335575906	0.0576443708973054	0.0582740308570404	0.0258321482537721	0.0190852203015338	0.0152634712613122	0.0190245297773512	0.014699519420543	1	0.0314262354343923	1	1	cddstf	0.102098985015883	0.581604764645865
ENSG00000269514	12:48576606:G:A;rs59537300	0.00292530644762657	1.33839102171037e-06	0.000213176712750378	0.215466904475225	0.133178920175182	-0.293044704436794	-0.163312977850824	0.0693163133205605	0.044312778896695	0.0591317437151173	0.0434488098431261	0.0558166235232463	1	0.00209859712204187	0.711370690448011	1	cddstf	0.24577928106183	0.732933290804804
ENSG00000167528	12:48667183:T:C;rs2732485	1.5169097060308e-41	2.07870888894918e-45	0.345452656621303	0.0258409569678683	-0.739546978167917	0.475988338048423	0.0479483629171653	0.0663159556509314	0.0449708701732739	0.0270803532430456	0.0507253419071388	0.0295771999047325	7.44195901778713e-38	1.0102525200293e-41	1	1	cddstf	0.0381371137659226	0.480350774853764
ENSG00000139620	12:49095668:C:G;rs7314162	0.000111387075043566	4.46759278680874e-09	4.84964227480669e-14	0.38376621250454	-0.0368948453047102	0.0716869092594386	-0.0740996430296848	0.0101918461888175	0.00939380848760262	0.0117853047691003	0.00926311366897881	0.0116807853614304	0.244828790945759	1.21741903440538e-05	2.2453843732355e-10	1	cddstf	0.413722082589119	0.810181557013915
ENSG00000174243	12:48988436:G:A;rs59807383	0.0146967260960228	0.00015679381789787	0.0693317153955279	2.6245544337369e-19	-0.0234698042301548	0.0752451501263862	-0.0171361801687738	0.166105718278431	0.0095520215633163	0.0195983261636309	0.00939386314070469	0.0169825144781791	1	0.0285991584020085	1	1.29154323684193e-15	cddstf	5.34765077701366e-08	0.000243627366848665
ENSG00000134287	12:49336805:A:G;rs833833	4.04084958234007e-10	5.1309441684135e-12	5.92987558704783e-05	0.102991363202352	-0.151086638811426	0.114145156953428	0.100376026860075	0.0266241360760665	0.0231897843666709	0.0157303001476949	0.0245642265679849	0.0162681367053989	1.63937267555537e-06	1.78505547619106e-08	0.208613023152343	1	cddstf	0.127423116824779	0.621019967990769
ENSG00000178449	12:50516748:T:C;rs10735823	0.000213732782628335	4.06069554565803e-06	0.498759846322936	0.105637909917897	0.109155958620788	-0.136869737592515	0.0201429632744406	-0.044446262100545	0.0290458645857193	0.0290344937287767	0.0297338746880367	0.0273673360110633	0.424045840734617	0.00490019147981526	1	1	cddstf	0.130307468529075	0.624005238927899
ENSG00000123268	12:50983046:A:C;rs10783377	2.3183187418081e-07	6.98164336179089e-08	0.319091746784285	0.775657772257639	0.201591622156572	-0.119427057475099	0.0338615198134615	-0.00562601390209498	0.0378884108264373	0.021479132118365	0.033917837993205	0.0197200369220041	0.000808397745268483	0.000156737893472205	1	1	cddstf	0.788883742072108	0.898182949230605
ENSG00000184271	12:51616582:A:G;rs10747608	8.37313003400116e-06	3.21950903322379e-07	4.89190733507326e-17	7.70706452917083e-05	-0.256787123815503	0.189409712152143	-0.449898200653823	0.130800254179546	0.0564217466526364	0.036052226655276	0.0497996472180852	0.0325302933111879	0.0245667635197594	0.000620077439798901	2.32121003049226e-13	0.377029596767037	cddstf	0.000385244761976064	0.0585030516925928
ENSG00000139610	12:51723727:A:G;rs12831721	0.0102004914106118	1.39182172522391e-07	1.32296895908483e-06	0.56191831475558	-0.126626692907168	0.520299372686145	-0.234321841313775	0.0665074389603556	0.0489121127119341	0.0959356816815514	0.0472587829883761	0.114514012713134	1	0.00029395274836729	0.00512650471645372	1	cddstf	0.58595237382218	0.866042629613042
ENSG00000196876	12:51984636:C:A;rs113368091	0.00334686454261285	3.56237078662496e-09	0.00821699157620565	0.954858886777915	-0.218498483506792	0.880562814220855	-0.194255482496351	-0.00696790464198432	0.0737489902392409	0.143780090741837	0.0729037748274062	0.122969422462778	1	9.85351759580465e-06	1	1	cddstf	0.957554861549321	0.923701357404181
ENSG00000139567	12:52306341:A:G;rs706812	0.0363063332373135	1.73170838772374e-05	0.0308668277640138	0.179664404078063	0.141431572070902	-0.649149755022628	0.148796825924109	-0.195640009754659	0.0671901189719778	0.148103544411696	0.0685313701124259	0.145392045916828	1	0.010580738248992	1	1	cddstf	0.208893432015316	0.703900261548852
ENSG00000135503	12:52928193:C:T;rs601393	0.00467473239427138	0.000153278849399778	0.00115703016219244	0.136479584982497	-0.0698010385810554	0.104251000604931	0.0823981756408969	0.0383821256076254	0.0244519361359448	0.0271115326025291	0.0250626760910044	0.02569266430946	1	0.0282322197304519	1	1	cddstf	0.163518807687783	0.658670388949139
ENSG00000186081	12:52915400:TGCCAGCTGCTTTAGGGAGG:T;rs372152833	7.94652907498528e-06	1.87952786811877e-11	0.94784758641009	0.452816830350845	0.533119944312852	-1.05393219946951	0.00809694293892121	0.102495404872965	0.116832253158232	0.149680302941874	0.123661832768238	0.1363121143794	0.0234422607712066	6.32649080408779e-08	1	1	cddstf	0.480905196847025	0.83272509959903
ENSG00000170486	12:53027774:C:T;rs114025365	5.454967069136e-12	1.2302033522601e-19	8.10881708364365e-06	0.99395939712964	0.582355735539713	-0.743059641083853	-0.353262868619828	-0.000571986209833625	0.0803656290648944	0.0751541709817474	0.0774950872259259	0.0754747343451257	2.32927093852107e-08	5.26404014432099e-16	0.030286431807409	1	cddstf	0.994303896298356	0.925093893134762
ENSG00000186049	12:53027853:A:G;rs694075	2.54829394820613e-11	1.24114468099424e-18	0.000110841253400915	0.608768363085889	0.492425354833639	-0.629596141398065	-0.266933962594995	-0.0338996320227573	0.0704453253944968	0.0658451288895558	0.0679424170410744	0.0661473337691661	1.0718124346155e-07	5.21528994953779e-15	0.380739705432143	1	cddstf	0.630675279949518	0.87193499869401
ENSG00000167768	12:53071382:A:C;rs2741159	5.79249638615868e-16	6.66593967634208e-25	0.689180826818558	0.37767592825548	-0.999228172864562	1.31843305390506	0.0460551861590551	-0.104138639089076	0.115239860271735	0.1143200003543	0.115012323555442	0.117833595257004	2.63616510534082e-12	3.02033726735059e-21	1	1	cddstf	0.407751473277789	0.810181557013915
ENSG00000063046	12:53409464:C:CA;rs35255041	4.02475735098629e-05	2.46302298632524e-06	4.00004760950479e-05	0.445943671101406	0.0829651071607232	-0.0727144937237613	-0.0873901874019108	-0.0116844868087122	0.0198410901704839	0.0150732524377177	0.020891856099887	0.0153055229688947	0.100900666789226	0.00338480051148415	0.142641697754941	1	cddstf	0.474260847709601	0.831196487800778
ENSG00000167778	12:53504016:C:A;rs12299847	0.0228556749608573	2.70241948645913e-06	0.450030836817351	0.00348302036104019	-0.0278730166853734	0.116295492057518	0.00965380883652276	0.0674396638582968	0.012170779842646	0.0242090401581212	0.0127600326311175	0.0228609598793246	1	0.00363745662877399	1	1	cddstf	0.00707634306249265	0.268652363925749
ENSG00000139626	12:53592452:T:C;rs12824946	4.1899216036628e-09	8.60981947505239e-15	2.05932411112442e-10	0.645446909107955	-0.1370786585851	0.174010545297849	-0.147513344700774	0.00931528520883471	0.0224919834175866	0.0210538058450442	0.0222389556563782	0.0202215471845794	1.63867833919252e-05	3.34147093826783e-11	9.02189893083609e-07	1	cddstf	0.665586102525161	0.880428536670333
ENSG00000182544	12:54010567:G:A;rs59583932	0.0365967188102083	3.02657848522531e-06	0.382486411623048	0.568105642886067	-0.0243045900518097	0.113082365904164	0.0100212887231234	0.0146937771555837	0.011564505847646	0.023662546563778	0.011454407218178	0.0257059242244198	1	0.00392547229533722	1	1	cddstf	0.591869902351897	0.86620342372081
ENSG00000094914	12:53692955:G:A;rs1020745	1.02124270255854e-06	2.62665970967246e-07	0.200707572668548	0.187999266322404	0.163785753010023	-0.100256828483059	-0.0402893096591367	-0.0243745705272051	0.0326698360786151	0.0189331786703137	0.0314033294248763	0.0184631602264942	0.00335886724871504	0.000517714628776441	1	1	cddstf	0.217533909453577	0.712030589172444
ENSG00000139546	12:53940761:CTTTTTTTTTTT:C	0.00942372575477276	2.71653555389927e-08	2.54536011420869e-20	0.323670659124156	-0.0399532153891684	0.165269835864176	-0.149833249564415	0.0281319627270124	0.0152680887224023	0.0287757291822188	0.0148256222808058	0.0284471939668127	1	6.62058674259781e-05	1.2294089351628e-16	1	cddstf	0.354561000652413	0.78559483403681
ENSG00000270175	12:53442396:C:T;rs10437946	0.000261877211596178	9.81549638951871e-06	0.583913755027176	0.136979488750049	0.321434518290222	-0.374957011053814	-0.0468354418509938	-0.118066803452728	0.0867809028709111	0.0830497567776248	0.0854040607641621	0.0791341063722555	0.501232982995084	0.00830595279626139	1	1	cddstf	0.164054011272848	0.65965973637632
ENSG00000250654	12:53682326:G:A;rs1110720	0.0167375927274244	0.00308971103790855	1.31579387514217e-06	0.773961684286774	-0.146210796848018	0.146627652416386	-0.290954223372739	0.0143950125152697	0.060698372808827	0.0490697938013988	0.0586668336129962	0.050067586629879	1	0.117409019440525	0.00510528023555163	1	cddstf	0.787283543139499	0.898182949230605
ENSG00000123415	12:54561564:T:C;rs6580976	2.6929514110032e-05	7.95946301059207e-06	0.0186155640109543	0.0432766959641456	0.121593779183701	-0.0817485941010664	0.0786230795748766	-0.0415138248091096	0.0284200370572498	0.0179165072120229	0.0331909601944588	0.0204352303965079	0.0706630450247241	0.00753761147103069	1	1	cddstf	0.0595858030567172	0.51608363244983
ENSG00000094916	12:53676814:T:C;rs1609474	0.0315155696301575	0.00838694864826805	1.13442013473621e-06	0.971448291107641	-0.0504403133207981	0.051057888848232	-0.113680197597381	0.000708045012808415	0.0233216351724146	0.0192131034375212	0.022776811977407	0.0197622310319075	1	0.179158240182365	0.00441402874425858	1	cddstf	0.973159338602552	0.923701357404181
ENSG00000170627	12:54867641:T:C;rs7136235	0.0577198007237199	0.000174234546181897	0.0144742138981252	0.537316845377999	-0.0796678756886326	0.308444750505336	-0.104615709730388	-0.0488041507441833	0.0417831184184607	0.0809176274054575	0.042480705136582	0.079004547785139	1	0.0294062750971533	1	1	cddstf	0.562388763516187	0.85565481536957
ENSG00000123360	12:54955169:G:T;rs7954532	7.70984275604533e-05	1.66837421456507e-06	0.192916496791892	0.500585957861905	0.148438658794537	-0.155847809945208	0.0483996621428028	0.0209304242044785	0.0369178317168241	0.0317505510424633	0.0370719168482404	0.0310282421957458	0.178714155085131	0.00249922457341848	1	1	cddstf	0.52711342367298	0.844150255096419
ENSG00000197728	12:56427845:G:A;rs113741283	2.14787991248655e-12	1.88786478461129e-29	0.0064027400231758	0.151813985134583	-0.453393597765823	1.15063004783608	-0.16424088669169	0.131913824337936	0.0612816063182426	0.089197661328121	0.0597268151655311	0.0917599251363641	9.26810182237948e-09	8.795562031504e-26	1	1	cddstf	0.179765698028856	0.674060865733707
ENSG00000065361	12:56473808:T:C;rs7297175	4.10591512070778e-08	9.3389494694261e-11	1.99038275566637e-05	0.381652387093799	-0.561733253832611	0.538335886266735	-0.399619990128279	0.0668190935520468	0.0991810643215128	0.0795217846512661	0.0918603194864938	0.0762408029583556	0.000150974498988425	3.00620783420826e-07	0.0722508940306892	1	cddstf	0.411652691472636	0.810181557013915
ENSG00000196465	12:56546473:A:AGTGT;rs3070174	1.16323922781099e-07	4.72567361488245e-08	0.539493652694276	0.852406839216319	-0.58120314568338	0.354433193921389	-0.0640746284366938	-0.0116726456274146	0.106462838143164	0.0628826779989805	0.104282238961999	0.0626741785641272	0.000415858023942429	0.000109966425018315	1	1	cddstf	0.861200055615568	0.918319057951141
ENSG00000224976	13:19986757:A:G;rs2342035	0.0388861492583402	3.44689172407715e-05	0.00748698754606899	0.17155163319255	0.128502998244178	-0.454476522650641	0.158736739326251	0.167454728246465	0.0618857562853297	0.107719125840965	0.0588653368582617	0.12212119550191	1	0.0136230584141916	1	1	cddstf	0.200451266858469	0.697108763982613
ENSG00000196199	13:20416113:C:T;rs56023020	0.0158314772409285	3.16547096055022e-08	0.111163189687266	0.802327601807355	-0.0258929036698072	0.12434765112744	0.0167428140555139	0.00647618744232878	0.010657506180556	0.0217620299009147	0.0104726951296534	0.02584217875242	1	7.61612313108383e-05	1	1	cddstf	0.814037422860138	0.907408338779792
ENSG00000121742	13:21054535:T:A;rs4769116	5.37163128045896e-09	1.29502196159162e-11	0.0135539663678021	0.178382250720355	0.809703841409784	-0.765907639076151	-0.344360415973303	0.144407110954549	0.133864006342432	0.107823162499692	0.138479569992484	0.107000499430633	2.0879530787144e-05	4.4056647133347e-08	1	1	cddstf	0.207562412432219	0.702989834941998
ENSG00000165475	13:21104860:G:C;rs7983277	0.00209167198782576	6.27450318952837e-08	0.00165912367322335	0.455558696711583	0.0650142927878613	-0.197393824526877	-0.0669193182777645	0.0234087236937481	0.0209061646914846	0.0353683316217725	0.0210415782889662	0.031321991460097	1	0.000142870437625561	1	1	cddstf	0.48356448732072	0.834070253274867
ENSG00000032742	13:21141482:G:A;rs11618165	3.78056323979747e-10	1.53215706027292e-17	0.434719782142185	0.0658198596142075	0.13784269871675	-0.212419694182972	-0.0164691766657966	-0.0426562819725985	0.0211190699775019	0.023083133014478	0.0210491402915342	0.0230843011281029	1.53490867535777e-06	6.32627650186689e-14	1	1	cddstf	0.0859331757558904	0.563042155024581
ENSG00000150459	13:21723281:G:A;rs927911	6.41486599989937e-05	3.36150446107698e-06	0.000109694652038376	0.12176998200943	-0.0599767021170393	0.0531789057898406	0.0548595095375533	-0.0171686093344619	0.0147480922364128	0.011181776453289	0.0139538940667096	0.0110571067724868	0.152417216157609	0.00425512459700875	0.37691082440386	1	cddstf	0.147780104600049	0.6376967051709
ENSG00000224429	13:21889774:C:T;rs11619305	0.00130258859517272	2.22445928623007e-06	0.364986762514529	0.89897927899898	-0.131349182347323	0.240401653561835	-0.0374789343079386	-0.00635488017129208	0.0403815893243272	0.0496055704455503	0.041295633043815	0.050006331876593	1	0.0031364875935844	1	1	cddstf	0.905020845142729	0.918689530360424
ENSG00000127863	13:24264034:A:G;rs9510810	0.00925707573524251	1.13106604007676e-05	0.000683245442821296	0.190996629452088	0.149122341667582	-0.347324262642732	-0.199743116751876	0.0960043787599153	0.05685103395329	0.0774893335650875	0.0580682280221219	0.0732168616682036	1	0.00899084670606425	1	1	cddstf	0.22063964320474	0.71504869268649
ENSG00000132972	13:25366730:A:G;rs9553442	0.000170616821344376	1.20725961359186e-09	0.495295699149178	0.234901755273327	-0.758189565756306	1.5878287523299	0.139928643977849	-0.278219369232637	0.198618005494706	0.251209710533711	0.204896743851327	0.233654001722793	0.351145362900032	3.5420997062785e-06	1	1	cddstf	0.265584562401737	0.74180368252272
ENSG00000132932	13:26576949:C:T;rs1581773	2.72345232619485e-05	2.99472340145974e-08	7.83149531960698e-08	0.579765613964748	-0.24918615462107	0.371562063950687	-0.324492950755352	0.0351076900790928	0.0582788282943305	0.0649056893659784	0.0585986584960419	0.0633186834080342	0.0713272164230432	7.23824646132818e-05	0.000319603323993161	1	cddstf	0.603014695344335	0.869150858803502
ENSG00000132964	13:26057400:C:T;rs7327577	0.0454330152441672	5.42678887328654e-05	0.0901634743588389	0.283149588599308	0.0238072873200476	-0.108245515070376	-0.0201368194036054	-0.0283907918946375	0.0118396899414081	0.0263486416115223	0.0118368173504716	0.026394970963007	1	0.0168266298853714	1	1	cddstf	0.314229777858587	0.76647674896821
ENSG00000122026	13:27780050:T:A;rs2148761	2.61878882423127e-05	1.23568224540701e-14	0.00261120890912245	0.183185963700685	-0.195195257542014	0.737789992635492	-0.139817451342006	0.129454677343042	0.0455517862242376	0.0898657478355309	0.0459761064291382	0.0969876833696604	0.0689091241950534	4.76726210278025e-11	1	1	cddstf	0.212550562038097	0.706931823214902
ENSG00000122035	13:27872143:G:A;rs1006089	1.55579695702074e-05	1.75303679879712e-07	0.0626963520060422	0.360577433111291	0.227366383767539	-0.226421691276298	0.0974029267467996	-0.0380712627632273	0.0515783537854955	0.0421082775260175	0.0520930443277022	0.0415639967066586	0.0433289452530276	0.000361651491591845	1	1	cddstf	0.390971047818693	0.804870884171209
ENSG00000203602	13:27982278:G:A;rs9512674	4.39485975917543e-06	1.6056841210206e-06	0.118584724684848	0.219541197728176	0.625743902728054	-0.377268334234729	0.242393378437619	-0.107212076018897	0.133237484376114	0.0767312486927859	0.15476641664103	0.087102474333721	0.0134350862837993	0.00243261144334621	1	1	cddstf	0.249952320345672	0.732933290804804
ENSG00000122033	13:28024687:GTACAGCGGATCTGCGGCGAGTCCCC:G;rs372562884	2.54436776828196e-05	2.84625276841119e-16	0.109409311059277	0.0309846732110254	0.0503992970067419	-0.193325889271932	0.0190061613028277	-0.045694455771526	0.0117425802843332	0.0220287615463348	0.0118297019837271	0.0210604282174515	0.067296226147581	1.14533211400866e-12	1	1	cddstf	0.0446125306153007	0.48299397460794
ENSG00000186184	13:28196033:G:C;rs2232679	1.2715370749535e-06	1.47390861863663e-19	0.00536874081788503	0.232271391175889	-0.0450605594752857	0.166418106722688	-0.026026136355319	-0.0213762289434296	0.0090724627795333	0.0168749192581787	0.00926560729023774	0.0178511628602351	0.00414902547557327	6.29506371019704e-16	1	1	cddstf	0.262910223638755	0.738447556396707
ENSG00000102755	13:29042024:A:G;rs675923	0.00122850571430639	1.32692166576391e-06	0.491430848536412	0.298537408461187	0.180957725743743	-0.343731772620187	0.0388110127094433	-0.0712610291850137	0.0553383461575612	0.0693338459518076	0.0563243917590418	0.0684038712591131	1	0.00208657579332928	1	1	cddstf	0.329613300677013	0.773510226003681
ENSG00000139514	13:30166880:G:T;rs35332203	0.0276425996828548	6.81202754727796e-05	2.50212010460112e-08	0.60444267833543	-0.044511476058807	0.143512110531149	-0.116465042014392	0.0176315852576099	0.0200915104996403	0.0354195766982985	0.0202226507925015	0.0339926585590844	1	0.0184838149404246	0.000104213302356637	1	cddstf	0.626558551428357	0.870658683290342
ENSG00000122043	13:30515349:A:T;rs491138	3.20312890320117e-05	8.05281978464107e-06	0.0596619879759378	0.847061799059434	0.586167934792578	-0.390445764227231	-0.250637517533569	-0.0161226497640079	0.138351723870907	0.0856222334599307	0.132472983052501	0.0835061999269522	0.082256350234206	0.00756163012652174	1	1	cddstf	0.856163584637269	0.918319057951141
ENSG00000189403	13:31047717:T:C;rs7325616	0.00498154500033359	2.8134098465049e-07	0.0825790320714084	0.0976676140133783	0.0336470022773846	-0.0927450962266922	0.0212076152832113	-0.0301052140105392	0.0118738992352268	0.0175610148689717	0.0121673462409135	0.0181076721447506	1	0.000549740284007057	1	1	cddstf	0.121572647835806	0.616082988299621
ENSG00000187676	13:31927543:G:A;rs7333382	3.82516056935747e-06	1.30215303664554e-07	0.0129663451104924	0.533559262050889	0.135329128121348	-0.115796511735845	-0.0680079489667822	-0.0121635739075977	0.0286271973887056	0.0212989464406404	0.0271721173725334	0.0195098710895223	0.0117929700353291	0.000276967950894506	1	1	cddstf	0.558794917592702	0.85565481536957
ENSG00000237637	13:32601801:T:C;rs416443	3.18570332084078e-06	4.0665939159165e-07	0.13164793487265	0.438960493522622	-0.634216527043101	0.457364485040749	0.186107776849297	0.0633094678529905	0.133023844909573	0.0878569918544105	0.123034560959531	0.0816681124894167	0.00992346584441903	0.000762079699842752	1	1	cddstf	0.467488839452828	0.828384956687079
ENSG00000244754	13:33100911:G:T;rs59826179	5.12155857412222e-05	8.10494053476791e-12	1.76953509834495e-19	0.0332780741686755	-0.0392100284749402	0.104469658770836	0.0940201466169726	-0.0315212863018416	0.00951128835186004	0.0145479094008866	0.00955851773663798	0.0147247903011314	0.125097338477132	2.78485756774625e-08	8.51323335813758e-16	1	cddstf	0.0474511171242473	0.489709265669608
ENSG00000133104	13:36903136:C:G;rs9575921	0.00125725860561399	8.0643093366662e-09	1.80748672995278e-14	0.552268598681219	-0.0463640594345146	0.137581773516459	0.113880072797544	0.0135337198692086	0.0142082104178897	0.0230332015532207	0.0139701560482017	0.0227389004865432	1	2.12333264834421e-05	8.41204324120022e-11	1	cddstf	0.576718756350335	0.861726968158264
ENSG00000133101	13:36185925:C:T;rs9574245	0.023613036558935	2.25396057002979e-05	0.491819667005185	0.748255068508929	0.192771748863979	-0.652249390737332	0.0573725625095002	-0.0495527360129218	0.0846426358043728	0.150953735243568	0.0833366408275227	0.154225949693543	1	0.011652976147054	1	1	cddstf	0.762997946502102	0.897470891580255
ENSG00000120699	13:37627951:C:A;rs2323392	7.35287308033977e-08	7.2853825350964e-09	1.67811741410202e-07	0.261257865077542	-0.193276141363422	0.129086056513347	-0.18261758406565	0.0243198328701963	0.0348247714159734	0.021542587497828	0.0339065128472287	0.021598408133891	0.000266688706623923	1.92771221878651e-05	0.000677791623555807	1	cddstf	0.292248002652435	0.759310873869307
ENSG00000133103	13:40229842:A:AG;rs67765306	2.14781876840092e-07	1.27903175338146e-11	0.00441006698387713	0.383987726249973	0.0875715781494462	-0.105679019476397	-0.0487435872009261	0.0124667471869826	0.0164110260354532	0.0148729830694202	0.01696192777275	0.0142946966685929	0.000750447877679283	4.35382408851048e-08	1	1	cddstf	0.413940020748885	0.810181557013915
ENSG00000176268	13:41426257:G:A;rs9566582	9.67011250504816e-05	2.21146998367454e-08	0.0460252908482944	0.804123212265018	-0.305589471993586	0.450083165549348	-0.159790667307477	-0.0200611384802531	0.0770990994102982	0.0778319844738185	0.0796853975442535	0.0808001014431006	0.21690062348823	5.48223408952919e-05	1	1	cddstf	0.815725633429235	0.907735466942483
ENSG00000168852	13:41493917:A:AAAT;rs112873676	0.00179531054384266	6.80192955614457e-05	0.00585859714381369	0.4858894410953	-0.184610929390972	0.212785203835156	-0.172859279917901	-0.0397522692508377	0.0584866656179466	0.0525117586848968	0.0621850790393044	0.0569589527941147	1	0.0184838149404246	1	1	cddstf	0.512951774885293	0.843550405926316
ENSG00000229473	13:41566781:G:A;rs9525439	0.000380853082656201	1.31694544982553e-06	6.14764092167546e-06	0.669402914507767	-0.18080736944941	0.240283892422032	0.234887047402875	-0.0215357451196587	0.0501878142873218	0.0484516991103997	0.0508274687132905	0.0503784872820412	0.679061046376007	0.00207682297437485	0.0230782440199697	1	cddstf	0.688357084032984	0.885095845575403
ENSG00000102763	13:42529429:T:C;rs9566889	0.0749468095359962	0.000792071724350396	4.89920350532626e-10	0.888374664118138	0.0257449957457154	-0.0916422506356741	-0.0938494027274407	-0.0037694807566152	0.0143960319594004	0.0269721626685336	0.0144800744688216	0.0268278839111428	1	0.0595274966158862	2.13360312656959e-06	1	cddstf	0.895045818671858	0.918319057951141
ENSG00000120675	13:43597706:C:T;rs17553284	2.23226160400289e-06	1.76329556109986e-24	0.044023164660228	0.54080076261269	0.0824421138722258	-0.371605566981269	0.0349686601001221	-0.0163844929588534	0.0170141535543461	0.0325861153930828	0.0172750673499974	0.0267521962001414	0.00708966285431318	7.95951616280475e-21	1	1	cddstf	0.565723622712542	0.856057016325918
ENSG00000151773	13:44446817:A:G;rs12853286	1.35844706297496e-05	7.70472819941761e-14	0.0788071529135936	0.987877204035878	-0.223545577166559	0.548754120740662	-0.0912060822797542	0.000976397669418159	0.0503504430441716	0.0692218683108641	0.0516761624169414	0.0641959484717017	0.0383217916465235	2.90699394964026e-10	1	1	cddstf	0.988589621279372	0.925093893134762
ENSG00000273149	13:45225978:T:A;rs9316093	0.000106691977404952	5.43560722635787e-05	0.32197004950258	0.53540459737717	0.859325399421912	-0.512399644005434	-0.178532571863295	0.0648996442230561	0.218182075363646	0.124738212434894	0.17989847863571	0.104567835841456	0.235789270064944	0.0168266298853714	1	1	cddstf	0.560557214515663	0.85565481536957
ENSG00000170919	13:45938671:C:A;rs9595313	4.11698409518277e-15	1.03858324454872e-46	0.000226983849352258	0.070883234546128	-0.186665066036588	0.732548215607412	-0.0818711155550275	-0.079366255132346	0.0222830480972998	0.0407879993267981	0.0218783486964689	0.0437508453491246	1.85634812851791e-11	5.05166890148499e-43	0.754494315246904	1	cddstf	0.0916906597931529	0.567527544470747
ENSG00000215475	13:46431021:T:C;rs7996013	5.86786664463213e-05	2.52424026052939e-07	0.000402600996086594	0.671886385613313	0.419909564445461	-0.492110078237382	-0.352200462527255	0.0426540728058943	0.102695649619767	0.0927916372842392	0.0981772186482309	0.100583446523126	0.141013505593484	0.000499294723532713	1	1	cddstf	0.690711793709024	0.885095845575403
ENSG00000261097	13:46903995:C:T;rs73479325	0.00864430605421626	2.5141857112088e-08	1.20367187844538e-05	0.925550092453159	-0.215568713488934	0.864912666608423	-0.358044347580077	-0.0163316262967723	0.0814404025869312	0.15020494790399	0.0801380381178282	0.174594374853198	1	6.1748401067288e-05	0.0443312352831434	1	cddstf	0.930006417180932	0.92136093449665
ENSG00000102445	13:46922741:A:ATT;rs58628860	0.000229111186123364	2.65486280547983e-06	0.381272197631185	0.16497790221733	-0.149118398249122	0.170815361909747	0.0339198173874114	0.0497723908093205	0.0398751889465891	0.0355296182701251	0.038671681742716	0.0357393330653328	0.448599702429547	0.00358671965020324	1	1	cddstf	0.193584423362817	0.692612081927853
ENSG00000102547	13:50093129:G:A;rs9596131	0.0617464680891935	0.000134086119520069	0.00943385160249063	0.643963350974128	0.0352722358747518	-0.144313405229264	0.0481645482869947	0.0191602542610428	0.0187954226891322	0.0371949445844707	0.0184086950681181	0.0414067410984469	1	0.0267234648137726	1	1	cddstf	0.664173253189874	0.879845600739625
ENSG00000136147	13:50101526:C:T;rs7333668	0.00191068300390439	8.98873768581367e-05	0.00499432351319446	2.86552555560126e-05	-0.0818796669320257	0.120330719817283	0.076889383875342	0.127899886684821	0.0260970078183185	0.0302178322346038	0.0271420739202391	0.0299982768680645	1	0.021444475786566	1	0.140324786457794	cddstf	0.000198002117669708	0.0360821875397547
ENSG00000136144	13:50105142:C:T;rs7331262	8.95884438594197e-14	6.97572076394013e-22	0.378067382547729	0.0264455231540393	-0.161181458645028	0.219452906072787	0.0180394518226935	0.0426172486653464	0.0203925339611081	0.0207028475060715	0.0204285518174119	0.0190852160239247	3.95443391195478e-10	3.07978071727957e-18	1	1	cddstf	0.0389094856629483	0.480350774853764
ENSG00000123179	13:50277342:C:G;rs112332160	1.91046097828735e-07	7.61385742894153e-19	0.154199373275112	0.203832948953077	0.124188152355105	-0.348856566185938	-0.034143471822108	0.0484607196735123	0.0231702789535773	0.0362224547023451	0.0238892861001052	0.0380358876334915	0.000670762849476687	3.21152506352754e-15	1	1	cddstf	0.233852329971444	0.72537615515676
ENSG00000186047	13:51060652:A:G;rs1149830	0.0138896057959724	7.75897393917598e-05	4.00846613450199e-05	0.0801626499274521	0.100605178222099	-0.210645273941298	0.170059480560854	-0.0871890910066802	0.0406028688509233	0.0524098838720459	0.0406600909243975	0.0496248078289068	1	0.0198248631491567	0.142901817694996	1	cddstf	0.102171146215468	0.581604764645865
ENSG00000136104	13:51470332:A:G;rs9563007	0.00203888173440667	1.58596289449337e-06	1.46219916530096e-06	0.535300296639171	0.0514025764423118	-0.117943563135466	-0.0800821140036829	-0.0157262237900678	0.0164875666528844	0.0239751590703207	0.0162212944531524	0.0253319826306877	1	0.00240749167384093	0.0056499375747229	1	cddstf	0.560456389907913	0.85565481536957
ENSG00000233672	13:51489243:T:C;rs9535528	0.0238850929397641	6.12791159993984e-08	0.338074238446487	0.0446589588860155	0.14769080134414	-0.776072354110293	0.0624689645733371	-0.295803408139352	0.0649758797535314	0.138938674843714	0.0650826672876725	0.146573096866885	1	0.000139961500942626	1	1	cddstf	0.061236558679772	0.521961633842536
ENSG00000236778	13:52035163:A:G;rs9535676	0.00103458921396744	8.37720811429094e-09	0.0128980861222022	0.486276228860643	-0.0598274805130432	0.198077612680807	-0.0441279545673085	-0.0272466005333771	0.0180179275527762	0.0332006008898796	0.0176175389393938	0.0390749115955878	1	2.19901713000137e-05	1	1	cddstf	0.513323885816961	0.843550405926316
ENSG00000224892	13:51867752:CT:C	0.000824718250324998	3.22946710675505e-05	0.94227512792576	0.620172584658518	-0.122509337093912	0.161530993259056	-0.00241898178262147	-0.0185741361723487	0.0361803596340973	0.0381435216958333	0.0333724747589751	0.0374304068027709	1	0.013304388422423	1	1	cddstf	0.641542390827709	0.875370554958668
ENSG00000253710	13:52578240:T:A;rs1815310	0.00120245151021386	1.34626700893945e-05	0.90914537165275	0.979958288187256	0.0844539219194192	-0.107928441505033	-0.00310102111648486	0.000584599229151454	0.025776844429197	0.0242978812213174	0.0271462995975881	0.0232475914137473	1	0.0096215987957508	1	1	cddstf	0.981160579257532	0.923701357404181
ENSG00000136100	13:52966155:A:G;rs113957827	0.00131872477133152	6.71442609892869e-08	0.383605600042863	0.251722620481272	-0.0331705954606633	0.0863837467819873	-0.00860770899770938	0.018039634318214	0.0102093280883301	0.0155148664217011	0.00986188350698823	0.0157021242824459	1	0.000151449112871027	1	1	cddstf	0.282638188643729	0.754965101062717
ENSG00000136108	13:52823757:A:G;rs202010658	4.38980774856174e-08	1.82370911277183e-15	0.879078435787037	0.757496410986469	0.0973766710702247	-0.174006781509595	0.00274590404153778	-0.00601034711541378	0.0172325339138735	0.0204722369682674	0.018030141427305	0.0194438722924889	0.000161325434759644	7.21276954101258e-12	1	1	cddstf	0.771724799195713	0.897470891580255
ENSG00000136099	13:53409474:T:C;rs656443	4.65059698840961e-28	2.60742698373823e-35	0.707822746196193	0.791820127280524	2.93174589957689	-2.51812505881262	0.0935561055102766	-0.0484865332899747	0.234817927104509	0.172188485478307	0.249340150500435	0.183498623538978	2.24298292750996e-24	1.24348192854476e-31	1	1	cddstf	0.804133231371459	0.903219066330742
ENSG00000102837	13:53602462:G:A;rs17552047	2.04222714247871e-06	3.76706187673574e-12	0.156729240669398	0.204890898744998	0.659268591983563	-1.56800065033269	0.188789986168229	0.229871069622198	0.135517561158689	0.214588355112296	0.132905827489134	0.180845038801396	0.00651878903879203	1.32110860017123e-08	1	1	cddstf	0.234939325554284	0.725668342937483
ENSG00000136122	13:72722760:T:C;rs9529964	2.56731309956121e-05	3.75311648015788e-06	0.780087616787971	0.384176280175782	-0.118538498040817	0.0865745706836765	-0.00699758302533837	-0.0149889255302352	0.0276321923142438	0.0182974756612991	0.025035207661836	0.0171935190105115	0.0677513926974204	0.00460507392115372	1	1	cddstf	0.414123520037647	0.810181557013915
ENSG00000083520	13:73714675:T:G;rs12867899	0.00221798949812128	1.5205984123085e-05	0.0227791585490092	0.118357063564756	0.036411815188399	-0.062271837864349	0.0264716654680842	-0.023915116990843	0.0117770289740164	0.0141093330409842	0.0115523134999429	0.0152601447903852	1	0.00992950763237453	1	1	cddstf	0.14409717750992	0.636119647900153
ENSG00000227354	13:79970865:C:T;rs12584193	4.96778248906703e-06	1.36602830751312e-10	5.31572154865269e-13	0.175638221251104	0.190206799863455	-0.296580954630125	-0.304586030717246	0.0625527101371023	0.0407372736153231	0.0442379683849157	0.0399557098955395	0.0460554583726542	0.0150970909842747	4.35080015942928e-07	2.42981631988915e-09	1	cddstf	0.204704649247586	0.701723076106254
ENSG00000165300	13:89235188:C:T;rs12865399	2.14641581616599e-06	1.47998987365762e-06	0.00905805055599799	0.0300778310644031	-1.59362698698035	0.890003879736116	-0.81518978859283	0.380040859620529	0.328310502469416	0.180372402879681	0.309882259623532	0.174198130682574	0.006827748711224	0.00227030446619079	1	1	cddstf	0.0434836736221778	0.48299397460794
ENSG00000080166	13:95162378:T:G;rs9561588	0.000257530734353274	1.76880190517918e-07	1.72301248069537e-05	0.631884872145856	-0.288358899167214	0.447860081192976	-0.328263618954186	0.0388597689152346	0.0777571271164642	0.0833177168209844	0.0748731708818183	0.0810131576276354	0.494459009958286	0.00036455007265743	0.0627865747965394	1	cddstf	0.652689558177093	0.877919107174961
ENSG00000152749	13:95253920:T:G;rs3897473	4.02338782526899e-17	2.49547054253499e-19	0.172873655315585	0.801178719369665	-0.380095999815819	0.260527538429781	-0.0587073834188209	0.0068679257100965	0.0419412133768568	0.0266168573792742	0.0429467005911954	0.0272436053398626	1.85518412623153e-13	1.06107407468588e-15	1	1	cddstf	0.812953603781859	0.907176185647144
ENSG00000125257	13:95899607:A:G;rs4148436	4.08380945372313e-15	5.48912064959364e-23	0.275989858806425	0.0355432575352372	-0.315577798855534	0.405867480052398	-0.0416119459874119	0.0761768046358702	0.0376664399920778	0.037085405950146	0.0381135582216893	0.0360394582913607	1.84179806362913e-11	2.4503434579786e-19	1	1	cddstf	0.0502331789644809	0.495638987990836
ENSG00000102595	13:96581766:A:G;rs9516625	9.42324297956455e-06	8.29039687835922e-07	0.961206888479268	0.0337370103215883	-0.311109471792307	0.242349273556142	-0.00368330862518424	0.106959998670471	0.0687656410192185	0.0479196220555044	0.0756504880267843	0.0500959678203054	0.0273179813977576	0.00139941899306704	1	1	cddstf	0.0480170697012802	0.491585059586827
ENSG00000125246	13:100312963:C:T;rs7335639	0.00543735151636645	1.18975700706402e-05	4.72492080579105e-13	0.00801986308096176	0.0690802500191279	-0.168402580899198	-0.194604881931165	-0.0963022143990859	0.0246304085200315	0.0376694513762476	0.0254656471082998	0.0360285346744221	1	0.00915428599476896	2.16117877656883e-09	1	cddstf	0.0141213809773367	0.359407530064952
ENSG00000134864	13:101238722:T:G;rs7324168	1.79221095179262e-05	5.74374737813604e-06	0.510587257236854	0.966924650372897	0.422751371958404	-0.257443009699514	-0.0695352565220251	0.00251086275453129	0.0966286170377268	0.0555245520391389	0.105535710595125	0.0604914266141972	0.0491065800791177	0.00616304093673997	1	1	cddstf	0.968901271671355	0.923701357404181
ENSG00000237082	13:101285639:G:A;rs4772322	9.41788324425685e-05	3.12289550835788e-08	0.00673272900891459	0.174842398549688	-0.337365002360621	0.515743022203626	-0.237968687627124	0.128483161830325	0.0849721969206199	0.0902187965367843	0.0870772268337599	0.0944229017352612	0.211902372995779	7.53242396615922e-05	1	1	cddstf	0.203876501352956	0.70151972578003
ENSG00000125247	13:101337559:T:C;rs1283193	1.39642868446818e-27	9.56101217829597e-50	3.39054860318564e-06	0.352890811877295	-0.235802863341482	0.426052805596088	-0.0934814438016163	0.0217986020318157	0.0191053159169594	0.0225925762371291	0.0196639221980563	0.0234204266657303	6.72380411571429e-24	4.67246665153324e-46	0.012894256337915	1	cddstf	0.383395137915914	0.798602298621398
ENSG00000134897	13:103498545:C:T;rs2296148	0.0141658923656589	5.93273208767314e-07	8.9589799001202e-05	0.73205273715378	0.0618333775170681	-0.27042928965822	-0.101666985840385	-0.0140820885119146	0.0250279820201008	0.0527408625353835	0.0255255597692017	0.0410815598746911	1	0.00105602631160582	0.309980704544159	1	cddstf	0.747670552626231	0.895953146809038
ENSG00000174405	13:108867928:C:CG;rs36219967	0.00515575192258956	2.13566198154305e-07	3.73095682730368e-09	0.929019243974065	-0.0429731194733384	0.166443407810264	0.0910783278454405	-0.00238566334852146	0.0152261235469212	0.0311849954543496	0.0148920909578176	0.026754170068672	1	0.000430549455479078	1.5897607041141e-05	1	cddstf	0.933263125808832	0.92136093449665
ENSG00000236242	13:109910057:G:C;rs7322588	1.5842245615419e-15	2.47938420909086e-19	0.834018969236351	0.0550960924044317	-1.35215097702391	1.10659276872669	-0.0299458973990219	0.196819614499058	0.15868905800354	0.113044827209758	0.142754868578083	0.102124882341938	7.1765372637848e-12	1.05448210412634e-15	1	1	cddstf	0.0735491288676884	0.54203574751103
ENSG00000187498	13:110813308:G:A;rs77120970	0.0192158789917891	8.90203907161452e-07	0.0521823749224533	0.347563358472367	0.209381061478896	-0.979332867782023	0.170120859253014	0.175293532380923	0.088842258701658	0.19421934085128	0.0871947508391063	0.186260743658834	1	0.00148753072886679	1	1	cddstf	0.378160878725976	0.79723226082738
ENSG00000213995	13:111268633:T:C;rs330550	1.63448057750979e-10	1.07385152858479e-14	2.45939634808199e-09	0.0320568982854503	0.116552165066346	-0.121453583124868	-0.0984566481290265	-0.0305569597303628	0.0174657206463737	0.0147549938204851	0.0159004014406195	0.0141735915568583	6.70627380952267e-07	4.15151000950881e-11	1.05139193880505e-05	1	cddstf	0.0459441491352849	0.4843136193197
ENSG00000134905	13:111299061:C:T;rs450565	3.09725513711802e-08	9.91706887615744e-12	4.00187954051801e-16	0.000865705596031759	0.148103998823663	-0.159828246694608	0.212306537641612	-0.0790430437271356	0.0259006039057319	0.0223608496997862	0.0243312006294662	0.0234401875078112	0.000115063028343934	3.39659609008392e-08	1.88728639130829e-12	1	cddstf	0.00231217446175895	0.150016810939861
ENSG00000229152	13:111528111:T:C;rs753207	0.000380257613892565	3.27375005630291e-07	0.318615740088517	0.427118387144933	0.0875400867906147	-0.166205975777185	0.0249905389750373	-0.0258487609589219	0.0242961533777719	0.0316562417083234	0.0250074436042922	0.0324959722583057	0.678379583184336	0.000629869510832679	1	1	cddstf	0.455985518561696	0.8223998831327
ENSG00000088448	13:111538047:A:G;rs7332528	2.07922317640734e-06	4.67108425671469e-10	0.00258602002707477	0.695559198929379	0.0593101083188348	-0.0895466628085234	-0.0402038238822767	-0.0060619902491837	0.0122013988682673	0.0137982897155462	0.0132070538273499	0.0154729780981522	0.00662856348638661	1.42165565371155e-06	1	1	cddstf	0.713162055209147	0.891989000254612
ENSG00000102606	13:111933098:C:G;rs2296353	5.71787663630107e-06	3.13514300847849e-09	0.000282610137423478	0.636235654240034	-0.0515100604700548	0.0752650507512091	-0.0420013471147534	0.0055726548470589	0.0111071070658183	0.012242643467695	0.0114024563791153	0.011767707278038	0.0172393980584477	8.75645442268042e-06	0.930069962260665	1	cddstf	0.656827762863774	0.878827731301632
ENSG00000139842	13:113830781:A:G;rs7323626	3.36302490665254e-09	2.71973990821193e-10	0.01662718444349	0.322232583883153	-0.127162769285514	0.0811935813636562	-0.050037015242019	0.0122709090820707	0.0207276635622583	0.0123307721603448	0.0207512077608113	0.0123715142762902	1.32335030076777e-05	8.43119371545697e-07	1	1	cddstf	0.353137402539065	0.784279425492019
ENSG00000126226	13:113846776:A:AAACT;rs55641715	3.726492328266e-10	2.25352877724776e-11	2.1725922230928e-06	0.434315450613978	-0.163489277496519	0.104487925581279	-0.125893727837085	0.0121478182226238	0.0250387084259718	0.0149038115027205	0.0259500277178649	0.0155123679421428	1.51407383297448e-06	7.55833551888899e-08	0.00834058154445325	1	cddstf	0.462983037251735	0.827280703124228
ENSG00000139835	13:114013931:G:A;rs4907617	2.72000560097626e-06	1.53545377599407e-08	0.141981108768505	0.775052785756504	-0.596182139673026	0.656237371937715	-0.177798690306164	0.0320507416179771	0.124142943416279	0.112136503848722	0.120692050456252	0.112032220157112	0.00854081758706545	3.88623350704099e-05	1	1	cddstf	0.788314602295212	0.898182949230605
ENSG00000233695	13:114521827:G:A;rs7996145	0.000503672962014923	5.49110386223697e-09	0.0550827295838953	0.568188399844771	-0.200990533592454	0.506684562727589	-0.11442259506715	-0.046011417361356	0.0570107468830694	0.0838238699435904	0.059367797702047	0.0805115758550904	0.851825959870317	1.48095071164531e-05	1	1	cddstf	0.591948266826383	0.86620342372081
ENSG00000260910	13:114772551:A:C;rs144814684	1.64400838798709e-05	2.16204847916778e-07	0.000112685163366197	0.888612556437781	-0.358261842096408	0.421385990428512	-0.330502149900865	-0.0116127913527014	0.0815107884429166	0.0789880578800856	0.0842128006807635	0.082827429937613	0.0455225922633625	0.000434571744312723	0.386960850999522	1	cddstf	0.895268954748179	0.918319057951141
ENSG00000130177	13:115002305:G:A;rs8002514	7.43946605800122e-22	4.81777524975569e-30	5.13571251572882e-07	0.143847677670518	-0.16365016996343	0.169259620128408	-0.0787715517461369	-0.0183029585747475	0.0154512718883074	0.0129445703157539	0.0152731663209581	0.0124826971270556	3.52035533864618e-18	2.25134637421083e-26	0.00202809287246131	1	cddstf	0.171343896726168	0.665987062265226
ENSG00000264539	13:115005979:C:G;rs7989142	2.25316021048337e-06	6.04991301139948e-09	0.79476533885609	0.797847418922323	-0.392975717426455	0.4026994938385	-0.0209951955784278	-0.0166176073552751	0.0811350722233244	0.0668195265424826	0.0806239563552954	0.064808641089748	0.00715153050807423	1.61957016835204e-05	1	1	cddstf	0.809814137049594	0.905452130700337
ENSG00000169062	13:114998076:C:T;rs7994556	1.35679262650463e-14	9.75141999452549e-22	2.02664925183186e-12	0.458987867508695	-0.155779356331718	0.177256123134872	-0.138231995683895	0.0121148892052683	0.0190076479613866	0.0167943409878633	0.0186599510234538	0.0163344613858661	6.07300379623475e-11	4.30037621758574e-18	9.18072111079831e-09	1	cddstf	0.486893025593857	0.834070253274867
ENSG00000092094	14:20920043:C:T;rs1320150	2.87284150761826e-17	1.55306129885791e-21	3.06994391915878e-06	0.49451678249021	-0.217649869819158	0.178122803091171	-0.115691179940752	0.0119890902801839	0.0238874505809669	0.0169785988692114	0.0242242923764832	0.0175238617975849	1.32811462897192e-13	6.82259828588279e-18	0.0116930847549886	1	cddstf	0.521274099188227	0.843550405926316
ENSG00000169413	14:21178988:T:A;rs8003799	2.51406727379614e-13	1.18132216116649e-19	0.267699205640364	0.528350327200563	0.277259546368851	-0.339399056749278	0.0420777990300957	0.0214759094562857	0.0358128097504545	0.0343076686083442	0.0378778179084021	0.0340121231051056	1.10367553319651e-09	5.05842149411492e-16	1	1	cddstf	0.553815677173018	0.854696499443936
ENSG00000258810	14:21179013:T:C;rs8003813	5.30512447199208e-10	6.87477048084005e-15	0.686268525693729	0.865803287602139	0.335732069626066	-0.405470102875727	0.0224351709551732	-0.00828478059896407	0.0519129173086057	0.0488560794341749	0.0554776676783384	0.0489738084900535	2.14614745037e-06	2.67509238919821e-11	1	1	cddstf	0.873808147680724	0.918319057951141
ENSG00000129538	14:21271088:G:C;rs17523303	4.40544529629997e-06	4.39085022682984e-12	0.720482764073584	0.336756435995008	-0.567558184562747	1.24908521303938	0.0432480879678388	0.17301229458983	0.120861986677659	0.171531997577344	0.120729679119326	0.179759225858436	0.0134630408254927	1.53416306925435e-08	1	1	cddstf	0.367501823548915	0.791136539368726
ENSG00000169397	14:21349608:A:G;rs1763559	3.48420360897858e-06	1.52043675462249e-09	0.103340612812959	0.985298238487479	0.614069771353131	-0.77489905908289	0.220899266536106	0.00241661089577507	0.129333854706968	0.12340673768128	0.135113605507949	0.131012617206439	0.0107975469842246	4.41230746191447e-06	1	1	cddstf	0.986168162226334	0.925093893134762
ENSG00000136315	14:21432436:G:A;rs4982384	1.07239889175081e-05	1.02040568593337e-06	0.134699267831811	0.933814214874797	-0.482455314018969	0.376689775975839	0.16971897147443	-0.00655796415896286	0.107343525020521	0.0751345365960857	0.113089973521893	0.0788865191368831	0.0307242282486608	0.00167856735336039	1	1	cddstf	0.937760874447855	0.92136093449665
ENSG00000169385	14:21349608:A:G;rs1763559	2.69413979414917e-06	1.11455020014142e-09	0.328143691344222	0.170097225781819	0.438825179010897	-0.55210693725506	0.0934909743179417	0.127301925396224	0.0913367421961625	0.0871509583504064	0.095418454676343	0.0925222995119185	0.00846768137301083	3.28346488961663e-06	1	1	cddstf	0.198935539417534	0.696538830975522
ENSG00000165804	14:21091364:C:A;rs12896466	0.0103971511334365	7.51224843531372e-06	0.000855874363648543	0.00011477696971214	0.0961548161626367	-0.33524551022432	-0.128045109126227	-0.240597258247232	0.0372390485272784	0.0732632692108876	0.037934716870805	0.0613784329163372	1	0.00724931974007774	1	0.560570720074089	cddstf	0.000507470668135488	0.0608401647486077
ENSG00000129472	14:21944955:G:C;rs17516362	0.000515045204829973	5.35357800267867e-06	0.0302940942190562	0.0286812671802405	0.044858154648257	-0.0632640897225372	-0.0273817750732102	-0.0295311727887214	0.0127464493601606	0.0135982820164798	0.0125675110905675	0.0134188276032013	0.865349527230368	0.00591570369295993	1	1	cddstf	0.0417305960491556	0.480350774853764
ENSG00000211778	14:22204568:G:A;rs2049788	2.58945428093613e-07	1.84268349563237e-13	5.40967928913098e-14	0.710410273294223	0.194849421758461	-0.344735225564552	-0.273503054510701	0.0181881408685909	0.0367765246761584	0.0442484461006027	0.0342629361409215	0.0489279564960504	0.000898281690056745	6.86215333773494e-10	2.50197667122308e-10	1	cddstf	0.72719607696339	0.893935942424474
ENSG00000211782	14:22282675:G:A;rs36128149	0.00089848292795463	1.72680538943009e-10	2.12124587193636e-11	0.362196644576957	-0.115077727429145	0.385745334921308	-0.239544048295197	0.0502939299520749	0.034235136277768	0.0578877712994381	0.0341184047167954	0.0550937869354006	1	5.45325141982023e-07	9.46075658883617e-08	1	cddstf	0.392562444518123	0.806325214046646
ENSG00000256379	14:22351698:C:T;rs55977753	0.00262832747829713	6.01696894203723e-09	0.115967640063639	0.32769732156614	0.14087548789243	-0.55598257314706	-0.072584759499516	-0.0918536651648643	0.0463551555360641	0.0922381338876321	0.0460134496366797	0.0936607514522212	1	1.61194597957177e-05	1	1	cddstf	0.358540390806319	0.785686680220738
ENSG00000211792	14:22390185:A:G;rs12587146	0.00076119476725305	6.20587931969577e-09	9.82201181399329e-13	0.403388304257317	-0.10741062720768	0.279127377571819	-0.239565579457547	0.0377767375315995	0.0315076082342061	0.0463516530179909	0.0318365991594038	0.0451322150490562	1	1.65821095422271e-05	4.47294418009254e-09	1	cddstf	0.432898683408379	0.811604254676414
ENSG00000211795	14:22443412:T:TA;rs34220806	7.33378164404866e-07	1.51691205370722e-09	3.93866626958713e-08	0.777402010400997	0.181628050265545	-0.195987247742318	-0.232509762378114	-0.00893966380941439	0.0357311835961923	0.0312099163706911	0.0409942092359274	0.0315871896574913	0.00244288266563261	4.40511260396577e-06	0.000162863850247428	1	cddstf	0.790525545727762	0.898490027130319
ENSG00000211812	14:22674404:T:C;rs61972231	2.3658684934405e-08	1.50108880495842e-21	1.70741691197735e-12	0.706234770913815	0.176747593879313	-0.537294588438561	-0.237988090880154	0.0185697476355338	0.0306329342679992	0.0511920358043841	0.0320060944859153	0.0492104515773177	8.84125055998716e-05	6.59878638659722e-18	7.7431356958173e-09	1	cddstf	0.723258184579514	0.891989000254612
ENSG00000211814	14:22640940:A:T;rs12434896	0.00153244817256206	9.44941358716766e-06	8.22667282056013e-08	0.840729803336487	0.110783618585485	-0.1776736638932	-0.207796565833895	0.00775968053374652	0.0345741381274068	0.0392773633144237	0.0375908767002442	0.0385724066523645	1	0.00818936288874888	0.000335565984350648	1	cddstf	0.850206494187104	0.916596717240623
ENSG00000211816	14:22733694:C:G;rs7147116	6.61395840021509e-16	4.97600908568743e-28	0.000311052434033279	0.853139128911494	0.480922807481236	-0.671396964339731	-0.212593526586428	0.0107096361573375	0.0555906395815803	0.0538133283836214	0.0581225153441557	0.0577935434569382	3.00802828041782e-12	2.30090660122187e-24	1	1	cddstf	0.861885282195532	0.918319057951141
ENSG00000228985	14:23663685:A:G;rs2331940	1.11950405937955e-05	3.90392000041347e-06	0.524199800863467	0.522134835568369	0.868322507521793	-0.558743410035682	-0.11282286361245	0.0712383630222512	0.193623572787135	0.11830828362793	0.17689597631941	0.111141067578975	0.0320290111388489	0.0047549745605036	1	1	cddstf	0.547835848511749	0.851323244553179
ENSG00000211825	14:22453863:A:G;rs80059204	0.026397437729078	4.3397657073574e-05	0.542934422231636	0.0242277724014702	0.119257056909273	-0.442385633579866	0.0336745885175092	-0.219234134289851	0.0533894936090968	0.106263547032135	0.0552743542746097	0.0966877831227174	1	0.0150155893474566	1	1	cddstf	0.0360833805709152	0.472628994043271
ENSG00000256590	14:21976476:T:C;rs1268403	0.00352645340172032	1.46117030957078e-05	0.000406122651943661	0.176447665043012	0.172797363290908	-0.323043485634521	-0.208376586857282	-0.0991033888267386	0.0586544161239199	0.0730401068345618	0.0581245155315731	0.07310377702651	1	0.00986477781480584	1	1	cddstf	0.205545652894683	0.702858262696384
ENSG00000251002	14:22897428:GA:G;rs5807133	2.38153496650093e-05	3.91034094712208e-07	0.000171832555989482	0.133667399522498	-0.231694657912136	0.2410863087668	0.222575455677325	-0.0746192433472593	0.0537852732024543	0.0462395593480146	0.0583350242841302	0.0495893097130595	0.0634202761579198	0.000737490302627223	0.579247546240544	1	cddstf	0.160522401309105	0.653534613544896
ENSG00000129562	14:23047022:G:A;rs5742771	0.00242264740581908	7.90415888874437e-08	0.36421098601428	0.187065566699297	-0.0412454376849431	0.14667853480236	0.0126156498405184	-0.0312122692501897	0.0134593589371649	0.0264966941263643	0.0138778713963705	0.0235924012374618	1	0.000175709452096787	1	1	cddstf	0.216565289468337	0.712030589172444
ENSG00000100462	14:23411054:C:G;rs7147394	6.71725508183911e-07	6.53624523374402e-08	0.399360810993844	0.0139663002190013	-0.173795273617058	0.123085413689491	0.0253532899844824	0.0500980519556223	0.0340669765855366	0.0220857065859191	0.0300314506209748	0.0202353463463449	0.00224557837385881	0.000148045954544302	1	1	cddstf	0.0225336099851335	0.417309910888168
ENSG00000257285	14:23440049:G:A;rs59841088	7.51230421199539e-07	3.77061391803459e-10	0.103402308227618	0.00591697477901297	0.390179092673363	-0.490073189578126	0.1296594159637	0.221961162252652	0.0768351428817572	0.0750794630531597	0.0793207779099627	0.0799447840129166	0.00250009484175207	1.15456198170219e-06	1	1	cddstf	0.0109652188793463	0.328652356191875
ENSG00000092036	14:23411054:C:G;rs7147394	2.04666863500415e-14	1.8320242921262e-16	5.8241013585497e-06	0.588193624299855	-0.475706610292094	0.335265595284862	0.238922210061183	0.0188373183337731	0.058493895490548	0.0379217395364676	0.0515647911883867	0.034744622300902	9.1363287866585e-11	7.40504218877411e-13	0.0218986211081469	1	cddstf	0.611066096963604	0.869171907920259
ENSG00000166091	14:24764186:G:C;rs10146996	2.1399854114433e-05	9.33437943937813e-06	0.164673868710405	0.229210458313591	-0.522190308162023	0.319948209057792	-0.163088501967015	0.0835970540965984	0.120510258611242	0.0706853871842943	0.117021979510922	0.0693533252538253	0.0577796061089691	0.00813957887113773	1	1	cddstf	0.259802789334645	0.736327778233289
ENSG00000157326	14:24484007:G:T;rs112424117	0.00145227323608396	2.72573572969729e-07	0.447127870520582	0.541615941975512	0.093978361246475	-0.221591225962298	-0.0221094848032652	-0.0301574507649652	0.0291829018608577	0.0419064535246718	0.0290368710646282	0.0493397524691882	1	0.000534789350166609	1	1	cddstf	0.566505673857474	0.85619684731706
ENSG00000215256	14:24423007:G:A;rs17099455	2.15513898650569e-19	6.2053025506554e-28	1.45649312609626e-05	0.969737429139918	0.240242541168383	-0.248842321277443	-0.104571727090154	-0.000765493242281112	0.0244929580515576	0.0199909756937368	0.0236396642440956	0.0201572477717017	1.00795850398871e-15	2.86436765738253e-24	0.0533222133463842	1	cddstf	0.971546893549664	0.923701357404181
ENSG00000100908	14:24610733:T:C;rs2236352	7.92789170147022e-05	3.52256769345216e-07	0.0290506896418373	0.513748848669636	0.147667972554599	-0.17928719871148	-0.0769782272738417	0.0235686296377076	0.0367902648402434	0.034245700675236	0.0350601289352889	0.0360401119526873	0.183055019386947	0.000674219456526743	1	1	cddstf	0.539785869367587	0.84955681662944
ENSG00000100918	14:24655292:A:C;rs66947172	0.0190012903617024	8.41348041476177e-06	3.16579349403844e-05	0.424703735512107	-0.0601079312988636	0.213401997633423	0.10816411001033	0.0370807928127745	0.0254582710048765	0.0469003857964977	0.0255126869479988	0.0463734621922749	1	0.00777405590323988	0.11362032850104	1	cddstf	0.453645921346752	0.821427818833668
ENSG00000254505	14:24662857:A:T;rs67327123	0.00381592052109389	0.000402366004964935	0.0987639243488979	0.399688113330149	0.0816299241694381	-0.0955434104193073	-0.0458222881582308	-0.0216143202899593	0.0279490578333473	0.0266318991907755	0.027651688828506	0.0256203792630351	1	0.0431161791807835	1	1	cddstf	0.429286409480315	0.810181557013915
ENSG00000092295	14:24730462:A:G;rs2748516	2.92615149577097e-07	1.36606439538825e-07	0.867242538684522	0.836339120764023	-0.728575366007784	0.410779334530529	0.0202455761308917	0.0138860181911938	0.138163349140941	0.075689647798632	0.120987516564869	0.0671482092686641	0.00101127795693845	0.000288922619624614	1	1	cddstf	0.846065936534081	0.915965452695346
ENSG00000205978	14:25479542:C:T;rs11850957	0.000709760632338297	1.58091556605094e-05	0.0167994387149388	0.178794723231771	-0.322681624534475	0.357819838685748	-0.22493940036616	0.10813508642747	0.0941041539699061	0.0812409039697758	0.0934354800871452	0.080200637847411	1	0.0102285237123496	1	1	cddstf	0.207990010588349	0.702989834941998
ENSG00000100441	14:24903964:T:C;rs12891613	1.01874376242888e-13	1.01620330896065e-14	0.0010335834247713	0.241653106361716	0.233305470321629	-0.138676596712461	0.0900571365205168	-0.0182739783115081	0.0295927691289597	0.0168301449595714	0.0271197166115892	0.015569793637693	4.49265999231138e-10	3.93473921229564e-11	1	1	cddstf	0.272440849634755	0.743618566266866
ENSG00000139899	14:24898751:G:A;rs2273629	1.02651642042818e-11	4.10426442167504e-14	0.0454838189101659	0.857477565011143	-0.60926136296163	0.471970249852482	-0.166849666730369	-0.0103878352335284	0.0853072696872496	0.0588104085705586	0.0829963158263163	0.0577828168946704	4.3565356882972e-08	1.56044133312085e-10	1	1	cddstf	0.865970192194569	0.918319057951141
ENSG00000100445	14:24911503:TGCGCCGCCCA:T;rs144944356	5.62419695833337e-07	2.60143276349917e-22	3.77546827808686e-26	0.785617828646038	-0.0834529644701435	0.35256242921781	-0.192876868364449	0.00961169430971454	0.0162403077754646	0.0328452345564056	0.0161927151981918	0.0352980080426189	0.00189479195526251	1.15399557388823e-18	1.84846926895132e-22	1	cddstf	0.798289853367416	0.900875742051507
ENSG00000100448	14:25045589:A:G;rs12878578	1.0431891188093e-09	9.43059260014128e-11	0.0581315871546198	0.0707278508762526	1.44074783470113	-0.950510286832925	0.412984107793496	-0.24888390988683	0.226999580684039	0.140442031763755	0.216955038186168	0.137121754526854	4.17901560995006e-06	3.03476469872546e-07	1	1	cddstf	0.0915162194248067	0.567527544470747
ENSG00000092108	14:31134714:T:C;rs230356	1.49089496198497e-10	1.20116538010059e-12	0.00569020985904946	0.0973685058225186	0.134127495018418	-0.0961768317593706	0.0580765172286513	-0.0225852950859625	0.0200516345218091	0.0128364498834294	0.0208195805209851	0.0135724030983211	6.12161471391027e-07	4.32059187222181e-09	1	1	cddstf	0.121244002609654	0.615749721312511
ENSG00000100473	14:31334591:T:G;rs179649	0.000354244395063573	4.44770473767132e-08	8.62565170392871e-08	0.169629984306488	-0.211301666362908	0.41315922490858	-0.313518587218023	0.102674056717069	0.0583321204727337	0.0731488073834705	0.0568122931883383	0.0745409719984434	0.639056888694685	0.000104165244956262	0.000351667819969174	1	cddstf	0.198445961988898	0.696538830975522
ENSG00000100852	14:32400666:C:T;rs1278897	0.00018861654490993	2.73325679004171e-05	0.120976131625966	0.620912885539805	-0.12001596109723	0.100083249396602	-0.0531598083980558	-0.0127085749296388	0.0316578701472583	0.0234118465648414	0.0341632648300493	0.0256645266830031	0.381005420718058	0.0124363183946898	1	1	cddstf	0.642247895699419	0.875370554958668
ENSG00000151320	14:32693411:A:G;rs7152132	6.53329545457242e-05	7.91637731147401e-07	0.0821629774487505	0.285699933743458	-0.318413629682184	0.343688349899247	-0.136253524676184	-0.075582958324827	0.0783847385055129	0.0678270796728438	0.0780654307825697	0.070643589470987	0.154773769318821	0.00134736741841288	1	1	cddstf	0.316790307917732	0.768504626393643
ENSG00000165410	14:35178281:C:T;rs11849114	0.021157508404051	7.6010258027533e-06	1.3098932934605e-13	0.0579574077634137	-0.0403495530424857	0.137318813772074	-0.138322027532806	0.0502639150976463	0.0173921719630454	0.0300266413118791	0.0176329677284583	0.0263869414390347	1	0.00731218682224867	6.02943882979867e-10	1	cddstf	0.0768739665664873	0.544667360319991
ENSG00000258738	14:35348201:T:G;rs72678789	0.000154665969955465	1.05103045663512e-06	3.06660301286753e-17	0.777327713761092	0.0970466011191569	-0.120697512700626	0.225316596917416	-0.00657637982102122	0.0252533402620865	0.0241044709846841	0.0247545964260012	0.0232288553648521	0.323251877206921	0.00172158788796833	1.45755641201594e-13	1	cddstf	0.790455395244869	0.898490027130319
ENSG00000151327	14:35444425:G:A;rs799469	3.69853392706081e-06	1.52304782904652e-07	4.900316380977e-12	0.060546426808626	0.133413011075746	-0.106244104303112	0.183312845226655	-0.0356521472843561	0.0281774357391138	0.0196552589659573	0.0252360185070326	0.018909363070753	0.0114395654363991	0.000319078520185246	2.20661246635394e-08	1	cddstf	0.0798661910822576	0.552471129311245
ENSG00000100890	14:35598370:C:T;rs28765972	4.98697285552213e-07	3.12020165493116e-10	0.0426860610784139	0.712622459256955	-0.184591319357742	0.22387604897508	-0.0735733285941349	0.0131802249807497	0.0357485074864646	0.0341242961718738	0.0361131531194592	0.0357420079544203	0.00168659421973758	9.62270190380769e-07	1	1	cddstf	0.729292987090771	0.893935942424474
ENSG00000092020	14:35592538:C:G;rs941653	8.90267821250393e-09	3.86812001790238e-20	3.16469894985932e-33	0.0283774068934645	0.0926881858750181	-0.234998843871081	0.204620683058932	-0.0585326138688464	0.0155655190086637	0.0233868661761171	0.0146013958725729	0.0265456226804583	3.409725755389e-05	1.66870697572309e-16	1.55608247364583e-29	1	cddstf	0.0413499395715462	0.480350774853764
ENSG00000258790	14:35590310:C:T;rs6571694	0.00906431267955719	5.05514015749408e-06	0.217167750841935	0.552028919594716	-0.104499829435197	0.27407112622978	-0.0522507471652947	0.0354114834406684	0.0397277031068717	0.0587478692361521	0.0422312213268211	0.059461294983079	1	0.00568197753702334	1	1	cddstf	0.57648822982064	0.861726968158264
ENSG00000100906	14:35603079:G:A;rs12879140	0.00010325889900347	2.89988959818509e-05	0.0103577729753056	0.255571588476536	0.173995990926599	-0.119924942800634	0.106461036683284	0.031316914189316	0.0440841279430076	0.0281466745252268	0.0412089924118355	0.0274814705884332	0.229544532484714	0.0127015164400507	1	1	cddstf	0.286522059059455	0.75645074360662
ENSG00000174373	14:36132999:G:A;rs28672082	0.000680247549692118	1.04440149133891e-12	1.46982276987616e-07	0.44411538194169	-0.0468921245879829	0.22772818264646	-0.075326610851194	-0.0215331437935469	0.0136272799692211	0.0303032278238003	0.0139171419545972	0.02809309952808	1	3.7629785732941e-09	0.000594837274968882	1	cddstf	0.472492465160055	0.830788559147409
ENSG00000151332	14:36758958:C:A;rs4900733	3.07911482873836e-09	6.26340533699166e-12	0.000933500717834899	0.726931408999038	0.145179163055168	-0.124084595780491	-0.0744864041707718	0.00569996808668232	0.0236022364724211	0.0171776789212079	0.0222325503778224	0.0163039213797582	1.21224750807429e-05	2.17026994926761e-08	1	1	cddstf	0.742828276238249	0.895953146809038
ENSG00000259070	14:39297888:G:GAC;rs111900225	7.36655985256504e-12	2.01002473841167e-15	0.0059414534130014	0.673143821869183	0.834551158645082	-0.736146513262496	0.339301120527916	-0.0372613600140953	0.115960575982155	0.0867581301578487	0.122268655511351	0.0882258519725568	3.13594452923694e-08	7.94160774146451e-12	1	1	cddstf	0.691902469545129	0.885095845575403
ENSG00000179476	14:45395275:C:T;rs17115692	0.000994320869009333	5.10166419497133e-10	0.358426779623721	0.442002862949548	0.0535332109873421	-0.17800028941172	-0.0147743127958014	-0.0205147969011379	0.0160663535816972	0.0274940962846343	0.0160575766997206	0.0266406753071581	1	1.54792449608447e-06	1	1	cddstf	0.470445619739249	0.829675435017807
ENSG00000129534	14:45384246:T:G;rs73348966	0.0131973587252819	3.13030289153501e-06	1.4041240549938e-13	0.462015003423066	0.040266307138965	-0.138207632919732	0.129041542044084	-0.0203421107494089	0.016129498488985	0.0289649270951088	0.0164727934522099	0.027613158149106	1	0.00402610339084185	6.45897065297148e-10	1	cddstf	0.489826586380603	0.834070253274867
ENSG00000165501	14:50069930:G:T;rs7151032	8.69871880690486e-09	2.30632666634115e-12	0.8412318790914	0.497022685000361	-0.134440549887179	0.158725228558383	0.00468261881553014	0.0149727162552172	0.0225607482414099	0.0214871856312666	0.0233513274928309	0.0220126258705374	3.33334904680594e-05	8.18054068551205e-09	1	1	cddstf	0.523679750585568	0.843550405926316
ENSG00000258568	14:50059081:GT:G	8.2850418268618e-05	1.37541871265072e-06	0.904198931094372	0.707351565331599	-0.330237667070401	0.370947396590551	0.0112570159840081	-0.0310374622893956	0.0825039537154764	0.0749395290838931	0.0934328305611582	0.0825795500616085	0.190194149454665	0.00214427777302247	1	1	cddstf	0.72431259157852	0.8926341974671
ENSG00000165502	14:50090603:A:G;rs1957977	6.83048223677083e-11	8.25973154977757e-13	0.288917838863161	0.0286518603161622	-0.188292754376331	0.140952680606399	0.0296974992699609	-0.0416095461973826	0.0275959949202205	0.0186626909448119	0.0279431161989157	0.0189036618528095	2.83480176293955e-07	2.9966306062593e-09	1	1	cddstf	0.0416934940480647	0.480350774853764
ENSG00000265150	14:51259801:G:A;rs6572697	0.0279442066549498	5.01112829049748e-06	0.445084501735287	0.908515784714005	-0.145720247279038	0.622973363830396	0.0512863245195446	0.014140538472283	0.0659034611343583	0.13347999960651	0.0670531366582137	0.122930465717221	1	0.00564253045510016	1	1	cddstf	0.913998502657782	0.919402294743378
ENSG00000258946	14:50444392:T:C;rs6572633	4.38443621342752e-05	1.02106517955281e-06	0.118953446052362	0.883031261347002	-0.494153487872914	0.47768525242938	-0.207017502004911	0.0146400404357948	0.118769881812813	0.0952816951987558	0.132312095735923	0.0994028558506077	0.108953239903674	0.00167863115518482	1	1	cddstf	0.89002292003123	0.918319057951141
ENSG00000214900	14:50480794:G:A;rs2355657	1.78021741531475e-07	2.94764220691876e-10	2.19155660675488e-07	0.329310336962912	0.186775375530649	-0.192150925914764	-0.194882318319317	-0.02918961651172	0.0347551580815925	0.0292442088026629	0.0365491474961139	0.0298634958367303	0.000626814551932325	9.10821441937896e-07	0.000879909977612086	1	cddstf	0.360137274195446	0.787665522758282
ENSG00000139926	14:52033803:T:C;rs4371085	2.37090935700189e-07	1.67621151948226e-10	0.0190642750984175	0.0202071936215009	-0.399002962743794	0.469674043409428	0.164566481113615	-0.171775363382791	0.0750553456761975	0.0704282668291551	0.0697380169099672	0.0734835816789727	0.000825313547172358	5.30018082460291e-07	1	1	cddstf	0.0308816137070985	0.451958216660646
ENSG00000168229	14:52630696:G:T;rs10129786	2.32381944676042e-06	1.79693020584265e-10	0.0294244150832252	0.209658526144872	0.237926964468822	-0.307841361293751	-0.103669781736024	0.0571498194827341	0.0491914431487587	0.0462448287586594	0.0473273717784293	0.0454369940215455	0.00736650764623053	5.66572093902188e-07	1	1	cddstf	0.239832115851506	0.729313503877975
ENSG00000261208	14:52741950:A:G;rs810633	5.2566321902225e-05	1.21654647710844e-05	0.640525863404337	0.474830009338383	-0.623254715514449	0.439006054723489	0.0670775903315702	-0.0674000164259617	0.151420228902058	0.0983131828449048	0.143469228323245	0.0941687303117741	0.127683595900504	0.00922142229648194	1	1	cddstf	0.502241628252709	0.84269080814497
ENSG00000197930	14:53163864:G:C;rs4901294	4.28338842052287e-12	7.66427382874346e-26	4.11810230528435e-27	0.00164112179857355	0.126834425529404	-0.315214726948263	0.206906587827344	-0.087111788220575	0.0174079729149929	0.0266717602980316	0.0169577185263337	0.027362425900918	1.83286190514173e-08	3.49031030160977e-22	2.0174583193588e-23	1	cddstf	0.00383611589428764	0.194183463443803
ENSG00000100519	14:53160317:G:C;rs2357805	0.000955899579436649	3.72902063668278e-07	4.31513616485336e-10	0.0102978703084968	0.0376117663370141	-0.0818544990152816	0.072095842340575	-0.0417385985471512	0.0112493649602613	0.0156700682823678	0.0110854201030173	0.0161433540124525	1	0.000708513920969729	1.88183088149255e-06	1	cddstf	0.0174190740007915	0.395453553365157
ENSG00000198252	14:53240059:AT:A;rs201205124	4.16053216248289e-05	4.54791554815503e-07	0.553275869260608	0.888986533305429	-0.078334278733806	0.0866106400450332	-0.0117873646934639	-0.00256605893812329	0.0187699206416837	0.0167115179960575	0.0198550662046267	0.0183642998611486	0.103888488097198	0.00084136437640868	1	1	cddstf	0.895618680413694	0.918319057951141
ENSG00000100523	14:53597241:A:G;rs10148485	0.000481598874027027	3.81616791579246e-12	0.363031422145999	0.000568756579734041	-0.055788444030731	0.222616505294467	-0.0142216269696018	0.0997601359561258	0.0157686215712246	0.0304749612381425	0.0156060494221236	0.028572003611418	0.821207699303818	1.33756685448526e-08	1	1	cddstf	0.00167099113359501	0.128290923017616
ENSG00000259483	14:56768844:C:G;rs1152468	6.02532235057286e-06	1.72307673381681e-09	0.043920318601837	0.0652381820778144	0.289817748136742	-0.430097761238821	0.129841911524389	-0.126459260697358	0.0626525855487276	0.0687426403510896	0.0641124782363637	0.0682874307683074	0.0181000683411209	4.96073791665859e-06	1	1	cddstf	0.085264088385972	0.563015088199609
ENSG00000139977	14:56947199:A:G;rs75144513	0.0119638100168657	3.2351317705391e-06	0.00191298634513525	0.322048648069302	0.0302041068777349	-0.0887664640005141	-0.0374560367273671	0.0157330620611703	0.0119291808179305	0.0186315844253139	0.0119395328810106	0.0158560120560513	1	0.00413449840274897	1	1	cddstf	0.352957293660895	0.784279425492019
ENSG00000100592	14:59776695:T:G;rs7145042	0.00319489322065152	9.36404095305613e-05	0.013448856865519	0.27163609958157	-0.067369177975585	0.083313738872445	-0.0536238232492561	0.0221973978268197	0.0226259044550854	0.020976570493582	0.0215394495027873	0.0201471177687726	1	0.0214670791891571	1	1	cddstf	0.302685151712853	0.761306860938966
ENSG00000126790	14:59950417:T:G;rs1268584	2.93846751136326e-08	6.416383056122e-10	0.00804847422423945	0.995208408337044	0.291450892708161	-0.216573850474124	-0.128626927798602	-0.000198576951323868	0.0508791941593532	0.0336632737950183	0.0481439963401757	0.0330329154146832	0.000109310991422713	1.92940638497588e-06	1	1	cddstf	0.995479053251906	0.925093893134762
ENSG00000139970	14:60239209:A:T;rs74061304	0.00460933712304862	1.78750139644134e-09	0.0300534518935711	0.370147172791805	-0.0902673477275776	0.382124962147362	0.0674315454870835	0.0645788874723272	0.0315703544845437	0.0611400067681027	0.0309037637732085	0.0719272431900483	1	5.13906651476886e-06	1	1	cddstf	0.400378966619964	0.808225093167139
ENSG00000126773	14:60531087:A:G;rs309010	1.39213537401825e-08	2.00777601986891e-11	0.395911688190567	0.270788074034152	0.0991849875994378	-0.0873224419406367	0.0148825563444412	-0.0139164702651576	0.0168950197847842	0.0124210939869191	0.0175001111552375	0.0126086790214195	5.26923239065909e-05	6.75014297879929e-08	1	1	cddstf	0.301835987550669	0.761306860938966
ENSG00000100612	14:60209063:A:G;rs11847286	0.00978617095241361	0.00121820965254903	3.45508699574616e-13	0.0745620592639675	0.0674130321139238	-0.0697524374457845	0.19617146508471	-0.0390323101197548	0.0258931779656362	0.0213146710393376	0.0255046790976864	0.0217969405559762	1	0.0759917946294327	1.58415738754961e-09	1	cddstf	0.0958617846180173	0.575395905176447
ENSG00000023608	14:62274167:A:ATTT;rs57684679	0.00167123733827211	2.04755092454063e-08	0.750171952786785	0.705279982844969	-0.0844370018257075	0.253445549832457	0.00848464945113212	-0.0154045788158788	0.0265680428198488	0.0437167513099722	0.0266170178171909	0.0406839015112405	1	5.09635425118164e-05	1	1	cddstf	0.722352292537888	0.891989000254612
ENSG00000126821	14:63709377:G:A;rs17765297	0.0458269639327428	0.000150192381825262	0.902282374907902	0.000275674973839091	0.0364361654482696	-0.146949655974514	-0.00230687143355703	0.128193896059321	0.0181534970318501	0.0381632952485805	0.0187695691529126	0.0347389074944465	1	0.0280859754013241	1	1	cddstf	0.00096398891966759	0.0934409439523569
ENSG00000258289	14:65395443:TA:T;rs11331213	6.24093718300622e-40	1.17728381175902e-57	0.00446635458663809	0.119218828750687	-0.304537940103613	0.422920890539454	0.0544550512193383	0.0292918595013365	0.0190651633314743	0.0199116747904215	0.0189767863303077	0.0187349789766574	3.05805921967305e-36	5.77575438048978e-54	1	1	cddstf	0.14502828907261	0.636206163217769
ENSG00000257365	14:65526555:CT:C;rs200508764	0.00278223808621188	2.35938832491762e-06	0.0897403301401252	0.533818457669381	-0.0709708891933726	0.195480483137131	0.0393959280288838	-0.0251860675958717	0.0234908652109985	0.0404432899659662	0.0231270442840691	0.0404230338957423	1	0.00328426854828533	1	1	cddstf	0.559041561941839	0.85565481536957
ENSG00000139998	14:65391483:A:T;rs3949938	0.000108569483462175	9.51301131753459e-13	7.60912242267428e-08	0.28958151923192	-0.156268834911801	0.547971091531596	-0.216119423430641	0.0687074436448712	0.0397214465577581	0.0727718991331885	0.038988055761456	0.0647377787371926	0.239395711034095	3.43609968789349e-09	0.000310680468517791	1	cddstf	0.320676103487738	0.769218456708764
ENSG00000255002	14:65796846:G:C;rs2127870	1.09535195411684e-17	9.39742565510254e-22	0.343514742191721	0.768750956719862	1.74127045169799	-1.41803165104071	-0.191317381117849	0.0419168520772067	0.188230487695073	0.13428897310895	0.20158492581592	0.142413208355792	5.0736702514692e-14	4.14520445646573e-18	1	1	cddstf	0.782373886351726	0.898096462492484
ENSG00000258561	14:66670345:C:T;rs182820971	0.00457746739231862	7.73334440845458e-05	0.000388653124199825	0.375701204801445	0.212111267218172	-0.350282916670631	-0.292158777686882	-0.0824029954429746	0.0741254312676212	0.0871346052667835	0.0812214485823756	0.0928539138598287	1	0.0198248631491567	1	1	cddstf	0.40582271468144	0.808936388688811
ENSG00000100554	14:67699828:T:TTTTTATTTTA;rs60955214	3.98051792010491e-07	1.36062316362425e-11	3.82508143523789e-17	0.670028218801135	-0.068930823636238	0.0947687968370545	0.128058868759324	-0.00592782491116475	0.0132299985437426	0.0133568540179997	0.0141190532145923	0.0138948817637497	0.0013585507661318	4.62203688683158e-08	1.81614866545095e-13	1	cddstf	0.688955721451566	0.885095845575403
ENSG00000259062	14:69444517:T:TC;rs59745876	0.00554370697372918	1.03597678119084e-05	0.0983439385017121	0.531350458199696	-0.264632042389475	0.613830634385765	-0.161675377761403	0.0800367667173134	0.0945715354632181	0.136332579225296	0.0974415570816285	0.127685229567534	1	0.00856752798044824	1	1	cddstf	0.556690477973026	0.855405426101812
ENSG00000175985	14:69965169:T:C;rs17764256	6.37602000972467e-14	4.76463630076176e-27	0.0251522687947783	0.0613762994676912	-0.82612159165403	1.72031508521324	-0.236096742867668	0.245723994773724	0.103824062825378	0.141214444554189	0.104803136913484	0.13075059183923	2.82011365030122e-10	2.18887391656995e-23	1	1	cddstf	0.080830254869036	0.552471129311245
ENSG00000245466	14:70850935:T:G;rs41428147	0.0342408416398218	4.1013802515846e-05	0.000621588159093821	0.761351509829468	-0.169203296826144	0.638020918535605	-0.269345236500856	0.0537682155168764	0.0794741155848089	0.15275041006552	0.0776982578091219	0.176844420307448	1	0.0145993886892049	1	1	cddstf	0.775376132365052	0.897470891580255
ENSG00000133985	14:71107939:C:G;rs12589444	0.00214702322059378	1.64566620365678e-05	3.61619225578598e-06	0.239900558763741	-0.0902874495877187	0.153711114484837	-0.140262663131071	0.038897283758453	0.0291082206873314	0.0349738258491579	0.0295929848736815	0.0330176696289709	1	0.0104284255010165	0.0137234496107078	1	cddstf	0.270660851987722	0.7433305067503
ENSG00000006432	14:71250178:C:CT;rs35250978	4.40285034339595e-08	7.11741690553265e-11	1.99289377361019e-08	0.728890350724543	0.210685030436828	-0.207843075965394	-0.199196038381402	-0.0104150349426526	0.0372882641652745	0.0304926691049495	0.0343287377803034	0.0300149216083136	0.000161760721616367	2.31458397767922e-07	8.33228886746419e-05	1	cddstf	0.744680670381501	0.895953146809038
ENSG00000259015	14:73430783:C:T;rs12880930	0.0232284273946061	2.04552020114015e-05	0.000158789865586465	0.805105798732459	-0.146454807150621	0.466499192947607	-0.23730730465163	-0.0296873689998589	0.0641256494234062	0.107393170518318	0.0618620500766652	0.120186994585901	1	0.0112393025244003	0.537344905144596	1	cddstf	0.81665134386464	0.907878559677671
ENSG00000100767	14:73943129:C:T;rs6574122	0.00616656777985801	4.79983369741696e-06	0.639953745776107	0.263399935887606	-0.155035253469402	0.401583297583379	-0.026393085738742	-0.109598777870162	0.0561204286766048	0.0858671640813142	0.0563544153301543	0.0977735569910742	1	0.00547661024875276	1	1	cddstf	0.294401640659258	0.76034976127763
ENSG00000177465	14:74047836:C:CT;rs58803970	5.25254995948896e-07	1.38198506953057e-12	0.0712138722249886	0.789624985826873	-0.402458293085218	0.700144107612039	-0.137113281598786	0.0238534857279435	0.0781041233707426	0.0937290228347112	0.0756731725039372	0.0893097735042089	0.00177431137631537	4.95856242947567e-09	1	1	cddstf	0.802071455309682	0.90223438698119
ENSG00000259065	14:74466790:CA:C;rs34536315	0.00117882151254549	1.41827668900183e-08	1.26532636059151e-05	0.387551891262558	-0.232132182303771	0.87808791415669	-0.313814473922148	0.136550384857367	0.0707246710798149	0.149661786037017	0.0704207636719518	0.157753082819791	1	3.59958623668663e-05	0.0465260502789496	1	cddstf	0.4174225713644	0.810181557013915
ENSG00000156050	14:74477336:A:G;rs11849883	0.000560996018337816	3.76030992913677e-06	0.00377127765231062	0.308574865299105	0.0873949590588926	-0.11375220335424	-0.0754149452219925	0.0250841738570979	0.025002951766252	0.0240436040124108	0.025787634545281	0.0245846059608739	0.91947247405568	0.00460816703237388	1	1	cddstf	0.339599033144739	0.777961877173956
ENSG00000187097	14:74522901:A:AT;rs71460949	0.0313518674507346	1.71554577475606e-05	0.826185943104389	0.566356151257928	0.0451150257783976	-0.218898783860932	-0.00464164761771639	-0.0247154871452063	0.0208391189409356	0.0499166995201927	0.0211148152736451	0.043043469733078	1	0.0105672784024807	1	1	cddstf	0.590197627782115	0.86620342372081
ENSG00000259005	14:74932776:G:A;rs2058123	0.000524532700396514	2.54702413895054e-08	8.28300486203679e-05	0.788079379924971	-0.334396997316827	0.711959485779353	0.3981740446763	-0.0321679208741472	0.0951565692307476	0.12369575647552	0.0994750987297856	0.119540067715816	0.8768918552289	6.24785021284568e-05	0.287585928809917	1	cddstf	0.80061135413213	0.901711936220616
ENSG00000165898	14:74962233:G:A;rs4903231	4.52794150835661e-09	8.50031793863098e-11	0.166315458599453	0.938369655962355	0.1771349338197	-0.13561390995072	-0.0403228025119685	0.00158509175496383	0.0291327724422382	0.0199849704534347	0.0290460360711906	0.0204797725071239	1.76770836486242e-05	2.74475266238394e-07	1	1	cddstf	0.942049786628734	0.92136093449665
ENSG00000119718	14:75459633:C:T;rs175016	0.000461329195625255	2.1131885417901e-05	0.0116970605468607	0.738673199586252	0.0669090613718185	-0.0639547189911602	-0.0464247337399641	0.00481556311777321	0.0188483722151652	0.0147492127897962	0.0182770348520043	0.0144184403748725	0.79440887486669	0.0113478224694128	1	1	cddstf	0.753930780008342	0.895953146809038
ENSG00000119684	14:75662679:CTGAG:C;rs10593937	0.00375059291535552	4.48908358397321e-05	0.0295125667510874	0.517948642070027	0.0771096044453258	-0.122665354085939	-0.0564576978166536	-0.0195366666075237	0.0263511492893735	0.0295235779051944	0.0257882220565249	0.0301752645223169	1	0.0151282116779897	1	1	cddstf	0.54382271468144	0.84955681662944
ENSG00000119685	14:76128279:C:T;rs6574250	1.16422087414204e-06	5.35354417607366e-07	0.340877132308134	0.325317460135	-0.297427339975666	0.172042094355774	0.0693322254876476	-0.0390861036333988	0.0596580840160186	0.033413452772443	0.0726543009922371	0.0396591017021982	0.00381282336281518	0.00096738543261651	1	1	cddstf	0.356190119680424	0.78559483403681
ENSG00000071246	14:77184891:T:G;rs8023040	6.49794294245708e-37	9.29323932043245e-47	0.285368688631503	0.280449036040086	0.703566469186516	-0.637382790033909	0.0478765195623872	-0.0352324450420746	0.0466161933700883	0.0354611314125284	0.0447169467214919	0.0325719244348726	3.17554471597877e-33	4.52209025332243e-43	1	1	cddstf	0.311526486914299	0.76647674896821
ENSG00000258819	14:77544755:A:G;rs158099	0.0033617121827554	9.14097563294333e-06	0.0107295055484295	0.255591599971624	0.245147748765935	-0.475723725812012	0.215026245806272	-0.124068641744652	0.0827832729874185	0.104989313980452	0.0836378767788349	0.108878308822981	1	0.00806544464260957	1	1	cddstf	0.286541802586124	0.75645074360662
ENSG00000198894	14:77579057:G:T;rs2655993	0.000246277109780659	1.18011259469431e-10	0.213492951957633	0.932314629612988	0.048887861064835	-0.134644757194927	-0.0157563223023048	0.00183732648524103	0.0131405136341271	0.0200083044087887	0.0126330106882991	0.0216106064560042	0.475482431496983	3.77754041561649e-07	1	1	cddstf	0.936354731066642	0.92136093449665
ENSG00000165548	14:77664523:T:A;rs8007969	6.45528055428218e-05	2.60436468628748e-12	0.238122482209721	0.30879683412431	-0.280082413639073	0.809204536565024	0.0805551666895426	0.10644696386709	0.0688979105461624	0.109838585476352	0.0681195711168169	0.104374980854852	0.153248360358659	9.19861607196736e-09	1	1	cddstf	0.33981954887218	0.777961877173956
ENSG00000100577	14:77790422:G:A;rs4147579	0.000117210042744568	1.04679426710367e-07	0.000406336062477427	0.0259508401168398	-0.103844334130791	0.165364267683304	-0.0955990072351697	0.0676452084425603	0.0265279578059769	0.0301749958152092	0.0266674377189778	0.0301925903096962	0.255517893183159	0.000227259035388207	1	1	cddstf	0.0382780564498016	0.480350774853764
ENSG00000165555	14:77865614:A:G;rs176767	0.000981550025181339	3.94044147760271e-08	0.000128405103685175	0.21395640065589	-0.127143029916949	0.272554782246588	0.150176397647614	0.0543413806542238	0.0381150843040378	0.0480553570608326	0.0385950104254291	0.043613761899351	1	9.30732277009759e-05	0.438760239292243	1	cddstf	0.244237692381737	0.732933290804804
ENSG00000100629	14:81206895:C:T;rs1667576	2.01732442659476e-06	4.43779857564065e-09	0.0318751485287933	0.687740980979956	0.166617273039003	-0.179631734327953	-0.0729561156280209	-0.0120014194849999	0.0342307074175884	0.0295254131186949	0.0338039187391872	0.029824932904797	0.00644736886739686	1.20974389171964e-05	1	1	cddstf	0.705749537428208	0.890648689553982
ENSG00000258999	14:81016077:C:T;rs10134220	0.00128556254797017	2.77510941217867e-05	0.652356097882107	0.853839545244524	0.233403021535052	-0.297091330090678	0.0331610944504754	0.0128366898405607	0.0716707958786766	0.0695559133951186	0.0735213281705519	0.0696077789734909	1	0.0125412095521418	1	1	cddstf	0.862541717023712	0.918319057951141
ENSG00000140022	14:82274439:C:T;rs10136812	0.0432172963019444	3.31556154669835e-05	0.247907524301039	0.966051112666888	-0.0745937867045853	0.33231032520373	0.0425441001077102	0.00341543934358466	0.0367083660168369	0.0785887159485484	0.0367334509748181	0.0801658910882956	1	0.0134280242641283	1	1	cddstf	0.968083786992374	0.923701357404181
ENSG00000258733	14:86411003:C:T;rs4899882	1.6405525314228e-06	4.99121733386727e-07	0.399441568624544	0.680286555843378	-0.370230716252778	0.219302565997564	-0.0693790552256665	0.0186639997099137	0.0753707457036103	0.0424722423311546	0.0821949004079227	0.0452394314390288	0.00528750080877569	0.000910897163430778	1	1	cddstf	0.698681237232484	0.887982048919328
ENSG00000054983	14:88467873:C:T;rs1372362	1.04035444060271e-07	1.23032165841081e-09	8.09048514912519e-19	0.215848594171717	0.125806401977175	-0.104307075272504	0.202238436380971	-0.0203528394474596	0.0229515089618821	0.0165112541941756	0.0210175419266077	0.0164027011974668	0.000373383208732314	3.60730310246049e-06	3.88019667752044e-15	1	cddstf	0.246167434945828	0.732933290804804
ENSG00000140030	14:88487570:G:C;rs1561758	0.000101203251496132	5.53710161296224e-06	1.25857909827395e-09	0.010240959410794	-0.0915195219889895	0.0910008015203012	0.144582314652581	0.0500424395339636	0.0231576143238682	0.0195919954301571	0.0229013980322638	0.0193403718577602	0.225683250836375	0.00602572813744382	5.42699307175725e-06	1	cddstf	0.0173374474593311	0.395453553365157
ENSG00000258867	14:88633579:CCA:C;rs34117741	0.0590617192326367	1.06994819665392e-05	1.4574777347179e-06	0.113980825295166	-0.0670993534681181	0.343600822888859	0.178158172068958	-0.114232645577516	0.0353807554778021	0.0764402415059174	0.0360823430656129	0.0720180524159286	1	0.00872007780272947	0.00563315144468467	1	cddstf	0.139365757922545	0.630398245615162
ENSG00000042317	14:88953404:C:T;rs2772514	7.64535009491988e-10	1.79753724619564e-10	0.057593181379788	0.00268166714263087	-0.649401692747921	0.37222071418337	0.177914931572974	-0.154325656509405	0.101431067848795	0.0559165753589397	0.0932627828846972	0.050886211706631	3.07878248322424e-06	5.66583740000865e-07	1	1	cddstf	0.00571053166344025	0.240888363618779
ENSG00000165521	14:89353286:C:T;rs74464748	1.14697693709183e-05	1.73950801093486e-17	4.89450367369021e-17	0.0009495645591755	-0.121225737128882	0.439126889058187	-0.239751240685257	0.143002904590841	0.0270653831308689	0.0478140431738919	0.0265385130390316	0.0427463129234233	0.0327576613233427	7.17373103709538e-14	2.32195254279864e-13	1	cddstf	0.00248622979924919	0.150386044558484
ENSG00000100764	14:90721126:A:G;rs7152336	0.000166149391458005	4.25492622486767e-06	0.00211487331431524	0.662554999748349	-0.0708885879465644	0.0737031076116736	0.0584466370937461	0.00728235026237034	0.0185365606923772	0.0156693226557852	0.0188147570097332	0.0166676742782494	0.342766194577865	0.00506336220759253	1	1	cddstf	0.681855324655879	0.884838026405542
ENSG00000133943	14:91581272:T:C;rs41299205	0.00243069413491529	7.54771914244339e-11	1.35160465773953e-20	0.236730361714583	-0.0567356121497248	0.25079739135066	0.192715326164023	0.0402660897679256	0.0185203945377689	0.0368487261226838	0.0189049328708008	0.0339488801883674	1	2.44772531789439e-07	6.53771172948611e-17	1	cddstf	0.267443748061477	0.7433305067503
ENSG00000258875	14:91708816:G:A;rs1815252	4.29763363528241e-05	7.39467484692994e-09	0.0782449087776499	0.879268157060063	-0.1553123398947	0.231201206961795	0.0666631405908434	0.00569791158263841	0.0372855638956158	0.0386019912258031	0.0376989711311671	0.0374728494875637	0.107011077518532	1.95367309455889e-05	1	1	cddstf	0.886478807259971	0.918319057951141
ENSG00000165929	14:92333001:G:A;rs1548818	1.57761546830873e-07	5.34306189553993e-17	8.47884575513651e-11	0.968326967185648	0.109435473349226	-0.247550962897298	-0.139403354614608	-0.00105284945228371	0.0202721437533393	0.0274406550936698	0.0205420968157982	0.0264888019552087	0.000558160352687628	2.18424370289672e-13	3.74171463174174e-07	1	cddstf	0.970221221617343	0.923701357404181
ENSG00000140092	14:92339908:C:T;rs2267990	3.07766143558509e-11	1.46613086812249e-25	2.22556109644926e-12	0.837376821628298	0.226889472198187	-0.485761308549197	-0.240561985370271	-0.00858520919216865	0.0326065138698136	0.0414016759892031	0.0325402124503454	0.0417839640655899	1.29107897222795e-07	6.66649705735297e-22	1.00795662058187e-08	1	cddstf	0.847040898833143	0.915965452695346
ENSG00000100815	14:92550658:G:A;rs8014854	1.89330077265333e-05	6.6950501471616e-08	0.0391781982188365	0.891752529108992	-0.0762916677812098	0.0896248017671206	0.0361847672118221	0.00228743237454572	0.0174896792511138	0.0160953337444239	0.0174524662792217	0.0167912876022972	0.0516303120702564	0.000151174232322909	1	1	cddstf	0.898222922170291	0.918319057951141
ENSG00000261372	14:92515996:C:T;rs60107842	9.69578988853688e-07	1.2245937441656e-11	0.0112603775964968	0.702714441106604	-0.276528432027719	0.429086851733494	-0.139047291890266	0.0238059529224243	0.055037572960577	0.0603271274006331	0.0544494973618904	0.0623026539398409	0.00319379318928405	4.17341548011636e-08	1	1	cddstf	0.719927485855464	0.891989000254612
ENSG00000165934	14:92590564:T:A;rs7151932	5.97633690648037e-09	1.21690036891389e-12	5.15401318483632e-08	0.828087618689312	0.0976411293509652	-0.101839636835099	0.0821054831836447	0.002859170811362	0.016195396557378	0.0135960522098922	0.0146107467946022	0.0131525543688551	2.31642818495179e-05	4.37353992587651e-09	0.000212242262951559	1	cddstf	0.838288077947358	0.913311344756085
ENSG00000100600	14:93203560:A:G;rs75220385	0.0287930153040491	1.14507931223269e-05	3.69686983831889e-11	0.967083931466507	-0.0489759628348415	0.232325792083897	-0.152564270341824	-0.0021021258234998	0.0222701856825233	0.0518656355806863	0.0220230979385393	0.0508893904492365	1	0.00901177418727126	1.64104052122975e-07	1	cddstf	0.969052685055455	0.923701357404181
ENSG00000066455	14:93286230:A:G;rs17128596	0.0110894973937019	1.35767036224675e-08	3.65233449454588e-12	0.933695920360484	-0.0253596179946027	0.125592619525541	0.0736631873554678	-0.00184139416210247	0.00990936336202803	0.0213760142359438	0.0100741874035544	0.0221107355812076	1	3.46205942372921e-05	1.64829855738856e-08	1	cddstf	0.937650349201596	0.92136093449665
ENSG00000119698	14:94613418:A:T;rs7400769	1.79571982186285e-10	2.92777935321261e-13	0.22626276438623	0.0140585372855202	1.04675987826267	-0.88722977054611	0.18406990662868	-0.275365936090924	0.157244566728064	0.114958571689767	0.151739184062125	0.11133280755805	7.35706411017208e-07	1.08298558275335e-09	1	1	cddstf	0.0226607129488016	0.417964743336094
ENSG00000165959	14:95764292:A:G;rs66776740	8.2153769251115e-05	5.82896909603663e-06	0.25065581145874	0.77330506272619	0.189444502063272	-0.174179074122043	0.0538350588949439	0.0103003465174024	0.0473041722948041	0.0375932900121845	0.0467536788306008	0.0357191527917005	0.188789361739062	0.00621368105637504	1	1	cddstf	0.786665087327137	0.898182949230605
ENSG00000229645	14:96363366:A:G;rs11848186	0.0177355447841075	1.34957697992335e-05	0.000176517821159886	0.163648360849464	-0.047793943448751	0.147029763881198	-0.073340260847066	0.0456479260420615	0.0200218617219957	0.0331049972837876	0.0192573620442405	0.0326742009817228	1	0.00962248386685346	0.593982468203018	1	cddstf	0.192190130375726	0.69127508692082
ENSG00000258572	14:95982324:C:G;rs2757082	0.00171819501463625	1.19824242267486e-06	0.0835778008991403	0.231475292610545	0.295612254965059	-0.632843579559849	0.166569935510865	-0.144767341890071	0.0932599420530644	0.127092347824511	0.0958777021502092	0.1206877551314	1	0.00191479139143442	1	1	cddstf	0.262102075958032	0.738022261075775
ENSG00000182512	14:96916906:CAA:C	0.00134523249996347	6.07049576151302e-05	0.00686259150372315	0.29340593166208	-0.0758285044755552	0.0840961680468977	-0.0619782901341577	0.0208185254848571	0.0233812149673278	0.0206095067283834	0.0227330317897041	0.0197721543799886	1	0.0174830277931575	1	1	cddstf	0.324493716510337	0.771243389610501
ENSG00000227051	14:96470510:A:C;rs8011533	1.46164950228325e-22	1.28706874948179e-25	0.150871822452435	0.288245382552263	1.43961752503753	-0.972457611136531	-0.200733019402534	-0.0900103595869993	0.133149326698529	0.0827619682369887	0.139308266520969	0.0845746824627442	6.935526888334e-19	5.85487574139266e-22	1	1	cddstf	0.319336153327843	0.768573197553659
ENSG00000100744	14:96765001:A:C;rs12435016	0.000297235019850496	4.53800518317794e-09	1.53545458542191e-14	0.287372589732975	-0.0446854241782225	0.102869878173511	0.099818905594806	-0.0186579072558333	0.0121760349707944	0.016919793593552	0.0122077606398211	0.0174993817532115	0.555235017080727	1.23615261189767e-05	7.14907654972441e-11	1	cddstf	0.318465962202804	0.768573197553659
ENSG00000199082	14:100637270:C:A;rs111246933	0.0418423987777988	1.67533734023327e-05	7.38571299532177e-07	0.472759164750163	-0.0733815574530623	0.325694166204388	-0.179895869287149	-0.0594832006063502	0.0358706165370066	0.074175739921299	0.0354007260430314	0.0827189722554403	1	0.0104797179985679	0.00289593806546567	1	cddstf	0.500235382196601	0.841964803951938
ENSG00000197119	14:100771975:C:G;rs8012208	1.61912911224743e-08	2.22499987111206e-14	0.9106694194402	0.92693116284813	-0.268779103463307	0.444142519633034	-0.00520080010594056	-0.00509095607517801	0.0460074673811938	0.0546990804779561	0.0463078485219001	0.0554568940270372	6.10411675317283e-05	8.53064950584362e-11	1	1	cddstf	0.931306484561332	0.92136093449665
ENSG00000176473	14:100844368:C:T;rs12897338	0.00238835492173107	9.09372050827997e-09	0.338195963802728	0.112561394457658	-0.0486988719560727	0.147021879628399	-0.01519660207597	0.0384713898533993	0.0158686701856196	0.0247064889083857	0.0158364256372262	0.024158539944044	1	2.37527979676273e-05	1	1	cddstf	0.137827484785934	0.629159700297192
ENSG00000140105	14:100813077:T:C;rs941923	7.0492281106265e-08	1.87277903988061e-10	0.000195352362773052	0.00938682829049515	0.285957781480858	-0.265662088296224	0.189693610889443	0.100336072929452	0.0514474380850529	0.0399515875343005	0.0501596396363238	0.0383231844940265	0.000255745995853529	5.89550841754416e-07	0.654625767652497	1	cddstf	0.0161086535684874	0.380246272733211
ENSG00000183092	14:101015380:T:C;rs4073738	1.50889551366896e-16	1.1176715401691e-20	0.252451814300868	0.381895736617073	1.74330244908693	-1.5899847846316	0.227593632032717	-0.13375889200109	0.19655016179927	0.155573607380303	0.198408510478907	0.152697488483983	6.90772366157648e-13	4.85069448433389e-17	1	1	cddstf	0.41189132504091	0.810181557013915
ENSG00000259004	14:101591561:T:TC;rs60587718	3.81403514460715e-06	1.69296502180145e-06	0.482279916778782	0.837858500580416	-1.0949578002204	0.629454962402993	0.137689305311949	-0.0225161302413497	0.231593118231506	0.128319944166552	0.195663646079481	0.109915532765963	0.0117624843859685	0.00251913195244056	1	1	cddstf	0.84749311757345	0.916012993351972
ENSG00000271780	14:102406478:C:T;rs2474674	4.10875915477648e-07	4.32000323258043e-17	1.85119111843517e-11	0.0866104205383932	-0.217375006866933	0.556148212415985	-0.290297102669374	0.0925237908649359	0.0417735052182695	0.0614375674643423	0.0412133549082621	0.0537800943260337	0.00139944336811687	1.76904132374169e-13	8.26371715269458e-08	1	cddstf	0.109372720563856	0.586900335444639
ENSG00000272444	14:102414829:C:T;rs2474679	0.00518830416570773	5.77262444570077e-07	0.00534245855933743	0.221678100272096	-0.238311407111113	0.659972469552025	-0.238299214555254	0.139953641247563	0.0845003024300095	0.128569168137507	0.0847880620498805	0.114231992876694	1	0.00102925289626068	1	1	cddstf	0.252138140514872	0.732933290804804
ENSG00000100865	14:102806611:CT:C;rs34818560	1.26707323348675e-05	1.06885455647557e-08	6.31228197372138e-05	0.811750692169157	0.0682081538925135	-0.0872080254877282	0.0653562693914991	0.00343304309440853	0.0153071811977665	0.0147299812128074	0.0160550812467188	0.0143989577681044	0.0359722090986887	2.77047101038467e-05	0.221497974457883	1	cddstf	0.822890341073167	0.909616000340595
ENSG00000259775	14:103791045:T:C;rs1079298	0.000939238533445173	3.52561040200812e-06	0.499884357384825	0.103019929423961	-0.313841017411045	0.513976927594815	-0.0680713449542807	0.18252028955846	0.093724296322228	0.108312074902599	0.100746926597143	0.111534612113206	1	0.00439291056090212	1	1	cddstf	0.127454197371095	0.621019967990769
ENSG00000075413	14:103841296:C:T;rs8006994	0.000293131012447046	8.5725770733703e-06	5.88329416345591e-13	0.895742730667558	0.0496534357693165	-0.0514822717381201	0.110995608790098	-0.00154350839285026	0.0135159328199029	0.011325147202839	0.0145914190228585	0.0117666834000644	0.549620648338211	0.00780596721753251	2.68631211503397e-09	1	cddstf	0.901976384774169	0.918319057951141
ENSG00000166170	14:104034958:GTATATATA:G;rs140799968	0.000100549779423983	2.12103711736288e-05	0.430260080224651	0.755402670741001	-0.0666483204344519	0.0499180924032321	-0.0144543619718229	0.00391992837644668	0.0168573074988463	0.0115144220524453	0.0182956494592476	0.0125691236818235	0.22442710767433	0.011368758949065	1	1	cddstf	0.769741023968171	0.897470891580255
ENSG00000270108	14:104178186:A:G;rs3212038	0.0123774241813028	1.34996800287303e-05	0.0285533426594476	0.498708193526194	-0.0997527609451734	0.261051026064158	0.0877276799131171	0.0391898563640249	0.0395892276302002	0.0587787417140746	0.039830714923208	0.0578428286711059	1	0.00962248386685346	1	1	cddstf	0.52529992834148	0.843550405926316
ENSG00000269940	14:104161495:T:TTA;rs145644634	0.000389169051407832	1.45900633219267e-06	0.0614390841711546	0.892071185527189	0.0907798740161535	-0.138956631097554	0.0478155366788652	-0.00391681607598908	0.0252397616617523	0.0281441429092169	0.0254490138107353	0.0288374745964484	0.691942573403125	0.0022497877642411	1	1	cddstf	0.898524807751955	0.918319057951141
ENSG00000224997	14:104167545:G:A;rs709399	9.45245180819788e-15	2.03996656188816e-19	0.367436005672316	0.0371533011518613	-0.896401431751744	0.85088674452882	0.0999482966251207	-0.182225262967229	0.108644015029596	0.0866806648876873	0.110691733496818	0.0869641654783282	4.23942463597675e-11	8.68821758708169e-16	1	1	cddstf	0.0521957026278356	0.503140161235359
ENSG00000269963	14:104167545:G:A;rs709399	1.35191542357792e-06	1.22853913640069e-08	0.479473001806067	0.0373563674770132	-0.7308668672487	0.693838789514828	0.106461971504913	-0.247199593597061	0.147541273223364	0.117714497737342	0.15032212580668	0.118099498587056	0.00439237321120466	3.15488850227697e-05	1	1	cddstf	0.0524462400667387	0.503140161235359
ENSG00000126215	14:104115251:A:T;rs4906352	0.000494787829054581	2.83682021005136e-06	3.92342782955277e-05	0.125027145759596	0.0927362357326116	-0.147119035699315	-0.112486806361368	-0.0482831928923962	0.0262676460651895	0.0306934609219125	0.0268613362578267	0.0313683165069611	0.838665370247515	0.00377013405915825	0.139987904958443	1	cddstf	0.151289799890908	0.64415385452001
ENSG00000203485	14:105166274:T:C;rs7154981	4.88148930948355e-08	4.67035365871073e-10	0.000628170574780023	0.85139283905733	-0.276059937335952	0.23545499583354	-0.170344409992318	-0.00687276992418434	0.0490327937552554	0.0362812229226486	0.0491815648740445	0.0366473562310593	0.000178711323620193	1.42165565371155e-06	1	1	cddstf	0.860243232547942	0.918319057951141
ENSG00000184990	14:105225642:CCA:C;rs33942953	0.000229979952051425	1.75136402626317e-08	3.05458551922088e-06	0.792803297286197	0.0927494440717867	-0.174518485436617	-0.116412602808762	0.00777523626856007	0.0248084514833999	0.029949057183275	0.0243697234714415	0.0295685239465254	0.448925708986332	4.40292916202561e-05	0.0116379708282316	1	cddstf	0.805059380314228	0.903915569528059
ENSG00000258701	14:105282852:G:GC;rs3840004	9.83402764728106e-13	1.31550584695994e-16	0.000881167459053752	0.621779052097212	0.649526067121963	-0.554640791901558	-0.27814783564577	0.0287920280196621	0.0863197492952412	0.0623918607479555	0.0826097110722434	0.0582891223471759	4.27288501274362e-09	5.33437620942256e-13	1	1	cddstf	0.643075070321608	0.875370554958668
ENSG00000099814	14:105337803:C:T;rs28427389	4.00596302363061e-08	1.41180212479206e-11	0.0012823729116363	0.423216956303195	0.452313484612407	-0.484930686563643	-0.263165847851158	0.0536263156001746	0.079794353295181	0.0684061366146155	0.0807917790833116	0.0668502929763796	0.000147539618160315	4.79152924036744e-08	1	1	cddstf	0.452203200034225	0.821427299404404
ENSG00000140104	14:105454126:TTA:T;rs34112100	6.22292342604889e-07	1.66835305221878e-09	0.000229537764181492	0.582343092840794	-0.275432612184935	0.283098284116358	-0.207211561451498	0.0249380750269999	0.053821192341532	0.0452055306593211	0.0554169876744725	0.0452850431565574	0.0020871685170968	4.80986184954674e-06	0.762753990375099	1	cddstf	0.605471983657579	0.869171907920259
ENSG00000170779	14:105473903:C:T;rs6576067	3.00985101729759e-08	3.06233322390588e-12	0.00152669482492977	0.667428232754181	0.133500615908131	-0.153746958005386	-0.0793768643300568	-0.00942842527113692	0.0233242777696946	0.0209440745557334	0.0247637756942673	0.0219165847263618	0.000111876162312951	1.07855376145965e-08	1	1	cddstf	0.686481866116215	0.885095845575403
ENSG00000183828	14:105647562:GGCGGGGGCCGCGAGCTCT:G;rs67388067	0.000116195465340645	5.86423665056729e-06	0.0138500925261212	0.665295935558659	0.197258936727455	-0.179436739941951	-0.130183284162073	0.0169767864859082	0.0503628800908052	0.0387394069629416	0.0525180947546773	0.0391952943709003	0.25400328723465	0.00622781932290246	1	1	cddstf	0.684458785655462	0.885095845575403
ENSG00000182809	14:105954739:A:G;rs7145303	4.18470824285701e-06	1.37913172962596e-09	8.36884547256666e-09	0.0318045012514099	0.390205751389744	-0.45939739536673	-0.506539231647367	0.152932130863252	0.0828927627018882	0.0729572488325954	0.0849004625503754	0.0708309519445147	0.0128428695973282	4.02292725531892e-06	3.53165278942313e-05	1	cddstf	0.0456307661044503	0.4843136193197
ENSG00000184986	14:105996593:G:C;rs35592422	2.67704499142299e-06	1.08269360461236e-08	0.0131306904839365	0.617689851474098	0.657113505476798	-0.641158066448314	-0.341893592734412	0.0530347246066282	0.136731468143061	0.10833983124593	0.136851535106306	0.106120650096977	0.00841930649802531	2.80309374234141e-05	1	1	cddstf	0.639172429651654	0.875242233600522
ENSG00000211890	14:105968188:ACTT:A;rs34749811	0.00446327347748838	1.55817507894168e-05	0.987099214160961	0.902916511996876	-0.280273108969836	0.53857750634595	-0.00159247486386061	-0.0154558607690235	0.0976633871932657	0.122186889639736	0.0983870353589721	0.126580231528128	1	0.0101281380131209	1	1	cddstf	0.908729644167317	0.919381544732963
ENSG00000253755	14:106198386:T:C;rs7152723	9.80959206291952e-10	1.11132997284179e-10	0.78300343212004	0.661766299854948	-1.46027679613358	0.920087862416523	-0.0741668007420261	-0.069172869205012	0.229678239594467	0.136515992553912	0.269005604773707	0.157927544234865	3.93266545802443e-06	3.56292389293078e-07	1	1	cddstf	0.681102878105648	0.884789545733868
ENSG00000211895	14:106348973:A:<CN0>;BI_GS_DEL1_B2_P2316_283	9.29040106277508e-05	1.62051068482491e-05	0.635603964231278	0.770662417093299	0.615481724621043	-0.542433090988264	-0.070327542404089	0.0359467931951313	0.154886761777279	0.123318346712252	0.148232137624723	0.123177643799508	0.209591313186541	0.0103388581691829	1	1	cddstf	0.784171894886576	0.898096462492484
ENSG00000237111	14:105388170:CA:C;rs58794069	0.000221879632227767	9.98071480464071e-06	0.0213130638888781	0.280934546548873	0.254266665139204	-0.282669795963977	-0.155346789100792	-0.0681053573885925	0.0678380354201861	0.0626621142281433	0.0670417182321472	0.063026224725061	0.436880995856473	0.00839378115070284	1	1	cddstf	0.312010363747206	0.76647674896821
ENSG00000244620	14:106358147:C:T;rs3794462	1.61373760552279e-07	3.27251171927938e-17	2.22178546975428e-05	0.771225827478864	0.287201141821497	-0.653050330685591	-0.235962561875146	-0.0201053561335389	0.0532467922013227	0.0718223052601277	0.0545670494842092	0.0690689154239871	0.000569972122270651	1.34369331193611e-13	0.0804064161504076	1	cddstf	0.784706734831389	0.898096462492484
ENSG00000211930	14:106359259:A:G;rs2857366	9.37580590820525e-22	7.87117064869449e-25	0.0456117778162882	0.595865342150551	-1.74295894992321	1.16587765117624	-0.321178071254984	0.0528170967992441	0.165054997951458	0.101285417394787	0.15985955428095	0.099458948712678	4.43381861399026e-18	3.56249183559913e-21	1	1	cddstf	0.618388945336314	0.869171907920259
ENSG00000211933	14:106403982:T:G;rs79148137	7.94116410150294e-09	7.21462948744503e-21	0.231082943773245	0.50676323531447	0.469917947099154	-1.15420858165551	-0.0954353351969536	0.0740359220608624	0.0786333321555247	0.112272140861702	0.0794942144140899	0.111356423623975	3.05178936420758e-05	3.14052821588482e-17	1	1	cddstf	0.533066909806522	0.847050626234423
ENSG00000211934	14:106450598:G:A;rs56225485	1.04784717451686e-08	3.23650378998932e-15	0.0382651579112227	0.526885754154122	0.44533533226076	-0.658512631639949	-0.160744573129276	-0.052442079516392	0.0751725967064116	0.0782700444432227	0.0771637424200904	0.0827599338066636	3.99439342925828e-05	1.2719459894658e-11	1	1	cddstf	0.552402571150494	0.854397241799238
ENSG00000211935	14:106468338:A:C;rs34527053	2.08528501604456e-29	1.09536650998009e-38	0.161222726736736	0.0228526421351452	-1.2965205883137	1.22823070281307	0.137839105436214	-0.170020388072403	0.100607263407935	0.0786805714246026	0.0980932069602894	0.0742378979733439	1.00781824825434e-25	5.27638047857411e-35	1	1	cddstf	0.0343164525823806	0.468819144490125
ENSG00000211936	14:107097429:A:G;rs58212238	5.96909642421594e-06	1.70781803060933e-11	0.00256953921045324	0.180045118277734	-0.324733909901693	0.573973828293166	-0.216155510880554	0.106578329884345	0.0701687061276452	0.0813312225598222	0.0709610828765841	0.0792744199114718	0.0179490729476173	5.75876239921464e-08	1	1	cddstf	0.209291874779409	0.703929937579298
ENSG00000211937	14:106576985:A:G;rs10484076	0.00664116444093531	1.07324458606056e-05	0.358354064185702	0.606575586779923	-0.166447692500243	0.438527776882158	-0.0552037175822062	-0.0519767120076969	0.0608029735691465	0.0975738423080984	0.059989497582634	0.10080276906909	1	0.00872410777089122	1	1	cddstf	0.628585856533225	0.871220195005014
ENSG00000211939	14:106571000:T:C;rs4441165	6.86209411733879e-14	1.74971879418775e-31	0.0340458931606909	0.0187293323570273	0.764308322450177	-1.84108382822145	-0.216375680549556	0.329359981325694	0.0961937780826451	0.13636400203325	0.101519325814511	0.139175818672402	3.03373180927548e-10	8.23592636424176e-28	1	1	cddstf	0.028939325554284	0.447139888172077
ENSG00000211940	14:106571373:G:A;rs12886606	2.5296776623516e-12	8.15893650993544e-27	0.104605053337474	0.160158421707944	0.88202877126079	-1.90240617596472	-0.204958817759112	0.227105061747291	0.119646628813943	0.157067617662241	0.125825117351903	0.161207137143897	1.08877326587613e-08	3.74250417710739e-23	1	1	cddstf	0.188533096610659	0.6851101135848
ENSG00000211941	14:106573251:G:A;rs10149795	5.37836714007408e-05	1.63457526948684e-06	0.0238477953467744	0.210104319338618	0.34704942564531	-0.331162952675484	-0.193388779115537	0.0838526603871743	0.0844317615519241	0.0674066377886482	0.0850576667048312	0.0667325427865818	0.130156484789793	0.00246085117083972	1	1	cddstf	0.240287906822533	0.729313503877975
ENSG00000254174	14:106485174:C:A;rs35094381	1.748108448992e-10	8.4515140120531e-27	0.575402555077238	0.0682690440290122	-0.697734200018008	1.91066697293786	-0.0586134371942916	-0.263727799285029	0.104740514245905	0.157809662243318	0.104506676084505	0.144015864596501	7.1654965324182e-07	3.87586432592755e-23	1	1	cddstf	0.0887347779120632	0.565393560546127
ENSG00000211942	14:106572672:G:A;rs11851204	3.33280273451054e-06	1.84459885211541e-12	0.129086643644546	0.218363034072353	0.374533953505265	-0.682927204350158	-0.120619451427047	-0.114996678388816	0.0787208841273278	0.0919989962123801	0.0792087142409162	0.0931875965636528	0.0103516852933897	6.57599490779144e-09	1	1	cddstf	0.248745954502187	0.732933290804804
ENSG00000211946	14:106661606:A:G;rs2338378	1.04577626653193e-08	2.38682603917148e-12	0.183273001787779	0.941926121362872	-0.693943538037361	0.726584747750636	-0.15811177962133	-0.00698448507774417	0.11713031458696	0.0984345751556913	0.118481264679856	0.0957784313254505	3.98754490428625e-05	8.44270852241381e-09	1	1	cddstf	0.945395694071594	0.92136093449665
ENSG00000253957	14:106724847:A:G;rs9671887	0.000104897023857497	2.35625461348266e-06	0.740321152377212	0.648918702899274	-0.529395369381187	0.689034801147382	-0.044652674007484	-0.0703229775721956	0.13426558045811	0.142547043888658	0.134576808884779	0.154277390305372	0.232556701892071	0.00328226267658135	1	1	cddstf	0.668892886554936	0.881750828856879
ENSG00000211951	14:106763513:G:A;rs72699403	6.03086765754407e-06	1.28998605673802e-13	0.0333914658886161	0.749243698262874	0.324865467487481	-0.736485041768696	-0.152079709562347	-0.0275354061249456	0.0702323216400758	0.0938566612040993	0.0710883048746001	0.0860498663046542	0.0181106955756048	4.83357775459734e-10	1	1	cddstf	0.763923496507984	0.897470891580255
ENSG00000211952	14:106931228:T:A;rs74093783	1.96471585291804e-05	1.30545358540318e-07	0.891886609518523	0.48577935890002	-0.456504571506755	0.587290381586631	-0.0147239116056216	-0.0806523956170024	0.104862471668664	0.108032867844635	0.108218263464558	0.115533419589912	0.0533647827699702	0.000277539432256716	1	1	cddstf	0.512845142728799	0.843550405926316
ENSG00000231475	14:106823918:G:C;rs74093524	0.0241485044619547	2.56126452522497e-07	0.399315294598962	0.870816766537615	0.163516406714389	-0.74455086476104	-0.0606094911685021	0.0217500108124762	0.0720741318463448	0.140469963923868	0.0717861453528938	0.133607657349065	1	0.000505849743731931	1	1	cddstf	0.878526476218997	0.918319057951141
ENSG00000211955	14:106845487:C:G;rs74514616	0.000952515459941386	6.06644498222844e-11	0.0081016780753145	0.293599496207598	0.21526672079314	-0.828783291275781	-0.173902386538929	0.126920099204075	0.0643646698027648	0.121106608075589	0.0651457489721145	0.120589352138063	1	1.98190757569403e-07	1	1	cddstf	0.324688189178494	0.771243389610501
ENSG00000211958	14:106927376:C:G;rs2337940	3.47967274406297e-08	7.10059747260128e-11	0.134134057286873	0.158765860781887	-0.816901711396716	0.981407005620938	-0.227676058148063	0.212762730373087	0.143423650561113	0.143973740388504	0.151487946451914	0.150521218031993	0.000128713094802889	2.3098243578372e-07	1	1	cddstf	0.187069177210451	0.683986022336543
ENSG00000211959	14:106942650:C:T;rs34614900	0.000141810287551639	4.85486916691197e-14	0.00053814791678243	0.185911650465528	0.192533067500869	-0.785962764193223	-0.170156741464664	0.146075096147673	0.0498088332312727	0.0982543795137993	0.0485188830247103	0.110123796608109	0.30106324047213	1.8419373619264e-10	1	1	cddstf	0.21536999326196	0.711466126008697
ENSG00000232216	14:106894282:T:TA;rs35007210	5.35075267807469e-06	3.00238993969571e-08	0.234091699164852	0.209691592714221	-0.42237074932351	0.4590004516079	-0.106236238234015	-0.0973164008825044	0.0907840520271235	0.0801866045121788	0.0890644768962272	0.0773770880566567	0.016191377603854	7.25377409430482e-05	1	1	cddstf	0.239866062738639	0.729313503877975
ENSG00000211964	14:106995000:G:A;rs10136472	0.000864993269689238	8.99432483210194e-06	0.0912073206627834	0.787236061840381	-0.219814541879964	0.290442462705386	-0.112148558558812	0.0173966732597363	0.0651813412988928	0.0640465739321034	0.0661379670866408	0.0643856855712558	1	0.00803557588701807	1	1	cddstf	0.799816596968952	0.901482158154377
ENSG00000211967	14:107053451:G:A;rs2879067	1.02098243266848e-11	4.07290396390018e-14	0.869975367806174	0.260329757431354	1.02512727559778	-0.744749825455022	-0.0242138536355811	-0.10526580376822	0.143517774803113	0.0927867029386773	0.147771607147215	0.0933041343612565	4.3340704266777e-08	1.54892537747124e-10	1	1	cddstf	0.291314955240163	0.75924927391729
ENSG00000253131	14:106485174:C:A;rs35094381	1.05043851980116e-07	1.54006818552414e-19	0.569762518447232	0.584394725637513	-0.592539036046277	1.60577337974436	-0.0614106091808152	-0.0814353514344407	0.108137713491669	0.162928129241566	0.107896290921969	0.148686937582037	0.000376792297052675	6.57301101581704e-16	1	1	cddstf	0.607432849549193	0.869171907920259
ENSG00000211968	14:107082238:T:A;rs7149426	0.00162335037723266	5.75758168485406e-10	0.0138053658256017	0.140093486256917	0.216628343976945	-0.885536452671892	-0.166033360566848	-0.181269777535329	0.0679744229996697	0.137234259126021	0.0669486595210118	0.122462795884114	1	1.74166845966835e-06	1	1	cddstf	0.16735801452422	0.662997220237584
ENSG00000224373	14:107084970:A:C;rs2583318	7.07903736011029e-05	7.95872467607019e-08	0.110674037168616	0.629578128135574	-0.270456615510886	0.363998966020136	-0.110719074728123	-0.0314503733948043	0.0669087664497175	0.0657705762975466	0.0691598929487173	0.0651250210663036	0.16621579721539	0.000176683687808758	1	1	cddstf	0.65049421918951	0.877306201265979
ENSG00000211970	14:106927376:C:G;rs2337940	5.33046360870192e-13	2.33011055846645e-17	0.0204758415029706	0.0322504568251046	-0.869177245279695	1.04639720370593	-0.280925025622991	0.257701470691685	0.114025601044163	0.114462937027113	0.120436929875559	0.119668355176081	2.32887955064187e-09	9.59539527976486e-14	1	1	cddstf	0.0461838522337137	0.4843136193197
ENSG00000253132	14:106802401:T:C;rs2285255	2.50076832228141e-05	1.96495992622848e-11	0.777012729588228	0.125348172141691	-0.470847669471257	1.02129631864425	0.0308442593092409	-0.22320324488321	0.109597970112606	0.145198734862389	0.108788905196579	0.145133184757752	0.0662203451740117	6.6101251918326e-08	1	1	cddstf	0.151631942587621	0.644685012555694
ENSG00000223648	14:107179866:C:T;rs2007642	0.000178785254917342	9.28513188058485e-07	0.0749127532414238	0.518309878961721	-0.305223979101407	0.461411471926368	-0.147190963774195	0.065269082498805	0.0802148078214538	0.0916679584858219	0.0822962357612269	0.100898186451631	0.364721920031378	0.00154597445811738	1	1	cddstf	0.544167852062589	0.84955681662944
ENSG00000211972	14:107139713:G:A;rs6576201	9.28737941136382e-26	6.32070815501409e-38	0.1845137384654	0.86425138955069	-1.40912075702986	1.66048217221386	-0.184646652793308	0.0198455965130584	0.119487687944238	0.107906333005235	0.138758677126417	0.115959101646304	4.4495834759844e-22	3.04089269337728e-34	1	1	cddstf	0.872345447544894	0.918319057951141
ENSG00000211973	14:107172419:G:A;rs10141910	2.48115335348843e-07	5.71014404471483e-08	0.292672315278648	0.957731599785395	0.762072025552071	-0.467488066061745	-0.146573373942786	-0.00423520497521489	0.143600565339316	0.0834870347573414	0.138994481103566	0.0798278794314634	0.000861952675001879	0.000130990704385758	1	1	cddstf	0.960252590936801	0.923701357404181
ENSG00000211974	14:107193615:G:A;rs74090151	4.58407116587435e-08	2.05747307292601e-15	0.0829518358586125	0.601216034628701	0.432857202176962	-0.765071523924886	-0.129531117597785	-0.0442326929036251	0.0767159715907261	0.0902043277040833	0.0744060294949471	0.0845221263636268	0.00016818957107593	8.12701863805776e-12	1	1	cddstf	0.623491010599044	0.869171907920259
ENSG00000271288	15:22388658:C:G;rs267628	0.000197216721469398	1.28379449734564e-05	0.697252647851205	0.255770528289268	0.390607481960505	-0.414551822233723	-0.0416952453759945	-0.111828468627125	0.103354579773584	0.0930966690572217	0.107052116647725	0.0981738037404974	0.395025093103204	0.00938453777559661	1	1	cddstf	0.286722767088418	0.75645074360662
ENSG00000259344	15:23107609:AGAGAG:A;rs201238303	1.26274838546488e-05	1.45843495134193e-07	0.216420779718851	0.461463303004879	-0.601985931627407	0.663228067896315	-0.161152561190278	-0.0874919611204004	0.135072840749405	0.122500980164741	0.130038016633161	0.118618572683891	0.0358746816310574	0.000306854713762343	1	1	cddstf	0.489295746478572	0.834070253274867
ENSG00000140181	15:23292175:A:G;rs201354618	3.00667858040276e-11	2.51928252445199e-15	2.63065117797473e-05	0.0232566308631649	0.387475208059316	-0.415925095212021	-0.257837090792908	0.116471874838456	0.0556530000187862	0.0492155509722046	0.0601853792481009	0.0510080805303871	1.26220366805308e-07	9.92345386381637e-12	0.094940201013108	1	cddstf	0.0348388431961839	0.470129087262406
ENSG00000179455	15:23699314:TG:T;rs35380760	4.83619581659034e-05	1.88706552566596e-05	0.814351055225757	0.341910665410444	-0.964749794812472	0.600728118135469	0.066921013504868	-0.157338470185678	0.233224615991224	0.137690924220053	0.284688419397927	0.165231388375845	0.118873693171791	0.0109072387383493	1	1	cddstf	0.372585460807067	0.793694480633071
ENSG00000182636	15:23932467:G:A;rs3743340	3.53557487776794e-06	7.78047938414481e-08	0.557032886782583	0.424232096649529	0.751430573553077	-0.70801519766701	0.0879634597019473	-0.100511379571482	0.158372285080674	0.127827424724129	0.149583818595715	0.125572053557169	0.0109461398215695	0.000173349080678746	1	1	cddstf	0.453188119659034	0.821427818833668
ENSG00000206190	15:26332541:G:A;rs17558352	0.00681615257381586	5.36267460852875e-05	7.61482105391521e-06	0.115901339023032	0.0657753635185864	-0.12840534625591	-0.105257098753986	-0.0495724881385984	0.0241053471387439	0.031233557532573	0.0230179816791256	0.0314196024992148	1	0.0167315447786097	0.0285022752048046	1	cddstf	0.141443865709794	0.632034420285993
ENSG00000128731	15:28488888:T:C;rs8028689	9.61070561276209e-07	9.46026123751261e-13	0.00252008470455446	0.102677703152781	-0.133759194694967	0.243850907938593	-0.0882346206691686	0.0570933095894238	0.0266122727026046	0.0323801568545964	0.0289087749610386	0.0348537444408	0.00316728516762817	3.41799238511331e-09	1	1	cddstf	0.127080439362988	0.621019967990769
ENSG00000248334	15:28996719:A:G;rs201779329	0.00305508924612582	2.47730309770111e-08	0.243143591479646	0.0639168119191185	0.0954179293078722	-0.369261062436684	-0.036903246943479	-0.118350344891193	0.0318940742769862	0.064096171167561	0.031542238833326	0.0635912927585062	1	6.09416562034474e-05	1	1	cddstf	0.0837543930951133	0.561127710493614
ENSG00000261377	15:29072938:T:C;rs28555223	0.00778629554031926	1.98476552879428e-06	0.178656935671535	0.553308393359415	0.174032967872888	-0.556452896467715	-0.0892474152267207	-0.0678860728462331	0.0648617858615856	0.114237803599056	0.0661711354759773	0.114359152657621	1	0.0028481385338198	1	1	cddstf	0.577712093177467	0.862080233533978
ENSG00000034053	15:29255347:C:G;rs60086348	0.0108803601310611	1.12062954119969e-08	4.22127756163559e-19	0.42147999597213	0.0668298474918295	-0.334580336750126	-0.2484831891803	-0.0474669459315444	0.0260448939881756	0.0565976914399202	0.0255794798784976	0.0589506694291081	1	2.89682736400121e-05	2.02790174060974e-15	1	cddstf	0.450511107070664	0.820066295927347
ENSG00000215302	15:31024804:C:T;rs1809484	9.69440164539754e-05	1.49361461138454e-08	0.414627251365536	0.427262059614915	0.201707031630873	-0.372763071593798	-0.0399561960216728	0.0475510265401085	0.0508981208894812	0.0636401204912823	0.0488967069874876	0.0597977525797921	0.217251540873359	3.78481942524842e-05	1	1	cddstf	0.456127017401256	0.8223998831327
ENSG00000270055	15:31024804:C:T;rs1809484	0.000706076481473153	1.61692754847025e-06	0.990020784921896	0.394975747297211	0.19605551482353	-0.351237553850272	0.000687402883702884	-0.0572146827086895	0.057151312048137	0.0714587556753981	0.0549040104100533	0.0671443259150117	1	0.00244479445328702	1	1	cddstf	0.424673590091873	0.810181557013915
ENSG00000187951	15:31214385:G:A;rs57807297	0.0248786964704841	1.30029978283326e-07	0.0964965976956512	0.75270391704693	-0.0619554955264734	0.305182024222137	-0.0471243628733531	-0.0145109003847135	0.0274496640445572	0.0561304963851319	0.02824465808831	0.0460040107615104	1	0.000276755430433095	1	1	cddstf	0.767197392485481	0.897470891580255
ENSG00000269974	15:31109479:G:A;rs798110	0.0202118871610211	4.12492969220164e-07	0.830723471962658	0.0366321283694237	0.175757529373905	-0.756240791357473	-0.0161441169627952	0.279878885236191	0.0751899636712178	0.145351326767626	0.0754397370859669	0.133196115222372	1	0.000771774345410927	1	1	cddstf	0.0515596958256238	0.500863893469444
ENSG00000259845	15:31147068:T:TTGA;rs56275290	6.22225087504833e-31	2.86979914873752e-41	0.457068620670474	0.0825822292445761	1.84263552926532	-1.89673529144366	-0.105389836674841	-0.200840484857257	0.138142434691125	0.115908251087214	0.141490758927175	0.1152284824101	3.01903612457345e-27	1.39013070764845e-37	1	1	cddstf	0.104882779494968	0.582001446339242
ENSG00000261628	15:31142571:T:C;rs75874589	2.23317918342988e-23	7.87704658390796e-32	0.130604865644915	0.993707591839196	1.31548119423791	-1.3594548164163	-0.185164962265329	0.000785971643857703	0.118887239775362	0.0999350898918949	0.122078895318327	0.0995602449396439	1.0623233375576e-19	3.7140274643126e-28	1	1	cddstf	0.99406710232195	0.925093893134762
ENSG00000198690	15:31157666:G:A;rs12439909	6.05791642033905e-14	4.34709142532152e-19	8.15867507853224e-12	0.637022375168694	0.184296209207328	-0.188028453698951	-0.168249965369794	-0.00898937931511896	0.0231385615314772	0.0193643635251818	0.0234331917741912	0.0190271317627149	2.680022224358e-10	1.84099321862366e-15	3.66324511026097e-08	1	cddstf	0.657575032888052	0.878827731301632
ENSG00000270015	15:31129630:C:T;rs798087	1.35707555948942e-10	1.7660626746729e-18	1.20728212388053e-13	0.461835628365597	-0.178892460278343	0.280072978962794	-0.205437389646869	0.020702357535661	0.0266790539292608	0.0294450912942159	0.0261460685521512	0.0280909044280169	5.57622347394202e-07	7.39803654420478e-15	5.55832689834596e-10	1	cddstf	0.489653375971936	0.834070253274867
ENSG00000166912	15:31272670:C:T;rs2339046	0.000306533558412804	0.000116586581994398	1.28937783908858e-05	0.45155452460009	0.169359422170133	-0.105275462526239	0.197093805893686	-0.0192150710650138	0.0462524107348135	0.0268841633678408	0.0442717281340492	0.0254834525431719	0.570458952206228	0.0245997688008181	0.0473717418081143	1	cddstf	0.479678167680938	0.832229473323792
ENSG00000259448	15:31486019:T:G;rs66990837	9.29907233987193e-07	2.40294056722899e-10	8.83782219174826e-07	0.454309985909689	0.20343885703283	-0.259030578362313	0.215868764255134	-0.0290664301189696	0.0404194531423937	0.0392099745468228	0.0427976961728773	0.0387846093645075	0.00307130088256976	7.49236868861999e-07	0.00345558847697357	1	cddstf	0.482355287222323	0.833335621606167
ENSG00000223509	15:32811101:G:GA;rs199503107	1.77478778880735e-07	3.61274191039604e-08	0.115136429315996	0.230323985019115	-0.33979516857506	0.275667920832447	-0.0933022097029389	0.0563065637974664	0.0632218435098594	0.0484607566530923	0.0590112091122209	0.0468248512672911	0.00062508025921795	8.63445316584654e-05	1	1	cddstf	0.260928555385619	0.737387812168314
ENSG00000232653	15:33768118:G:C;rs11637662	0.0342493362088976	1.41769604784821e-05	0.432830255198947	0.224673546880004	0.131903687600353	-0.554448885269145	0.0489459703307873	-0.162128641708591	0.0619575942383338	0.125161685557963	0.062300605921165	0.133193348267599	1	0.009774095592433	1	1	cddstf	0.255192034139403	0.736327778233289
ENSG00000198826	15:32914022:CAAAAA:C;rs376053100	7.26354661788821e-11	9.60285920644464e-18	0.755073961744725	0.4830274744718	0.248878291927362	-0.389740219532403	0.0109004983717429	0.0286068173140907	0.0365315550557108	0.0420446868762327	0.0349036295447155	0.0407213140338855	3.01219278243824e-07	3.98038514107131e-14	1	1	cddstf	0.510181841517022	0.843550405926316
ENSG00000248905	15:33395917:A:G;rs345781	3.10840955174723e-27	1.98836568846427e-37	0.888966729752362	0.185262192480497	-1.26361895417726	1.29055734686092	-0.0143658437697074	-0.110317970377346	0.103253579680042	0.0846661512546925	0.102792377930356	0.0830438777651569	1.49514499439042e-23	9.5560854987593e-34	1	1	cddstf	0.214697066278784	0.710321896972084
ENSG00000215252	15:34945227:A:G;rs7177147	0.0236923227229848	6.23659761961577e-08	1.26209554557178e-09	0.498359108137301	0.0892086454297774	-0.447062980717632	-0.242958612142434	0.0670389054896579	0.0391924142616458	0.0800861429817429	0.0384869600411805	0.0988665620525284	1	0.000142194425727239	5.44089389695995e-06	1	cddstf	0.524966256323597	0.843550405926316
ENSG00000186073	15:36869116:A:T;rs4923715	8.08033915611448e-05	2.27664507539822e-07	1.96043607488831e-05	0.229770067700181	0.0993489136354975	-0.122358217639499	-0.109042351777385	-0.0284230504828294	0.0247815441190902	0.0229808960211204	0.0250448727727803	0.0236086055079908	0.186090210765316	0.000454873686064565	0.0712226426006922	1	cddstf	0.260370346206911	0.736693134979921
ENSG00000128829	15:40316901:C:CT;rs34431419	0.000757557809590884	2.64228994922207e-05	0.594589000460083	0.537366674238916	0.0740898676192918	-0.0960631450012474	0.0115918939054437	-0.0143919423398551	0.0217246462057229	0.022428972318042	0.0217528930290848	0.0233006462527613	1	0.012339494062867	1	1	cddstf	0.56243695654499	0.85565481536957
ENSG00000248508	15:40331547:TCA:T;rs17551891	1.56712536071171e-08	1.4913542296347e-12	4.17758962832614e-10	0.635983743200393	-0.17882297039049	0.204614469878995	-0.198753297750543	0.0126263494734953	0.0305771100329181	0.0274371096697722	0.0305334268059947	0.0266430075436214	5.9158982366867e-05	5.34352220478113e-09	1.82268235483869e-06	1	cddstf	0.656588412710296	0.878827731301632
ENSG00000128944	15:40673466:A:G;rs77531164	0.00112603472906567	1.34711320781751e-12	0.000718958028773663	0.507142309029383	-0.0557914040594123	0.258361782366664	0.0588397341287152	0.024539703247338	0.0169287471456287	0.0345680834236471	0.0171778795840927	0.0369428122958196	1	4.83613641606486e-09	1	1	cddstf	0.53342932009968	0.847050626234423
ENSG00000259536	15:40877516:G:A;rs62019879	1.25306235075306e-27	3.12355191530685e-48	0.000919013768863889	0.887798881732726	-0.973132428298954	1.67140007944822	-0.26166236904256	0.0122858167575214	0.0787555775770902	0.0907913997420249	0.0779950314185649	0.0869880541197415	6.03474828122675e-24	1.52304391390362e-44	1	1	cddstf	0.894504711280335	0.918319057951141
ENSG00000128891	15:40845597:A:G;rs6582	1.05228152547593e-08	2.19643339481147e-12	0.00114666376017045	0.295179773276765	0.111545435951291	-0.119860428729732	-0.0622825618939329	0.0172211986752663	0.0188313880092509	0.0162085286984001	0.018928972164635	0.016415970396017	4.01024489358875e-05	7.80392785176514e-09	1	1	cddstf	0.32626827024888	0.772257013530743
ENSG00000166140	15:41102667:A:G;rs745032	8.49316885344913e-05	4.42417506942281e-09	1.43329780841063e-05	0.842353469760844	0.0547337386706754	-0.108691394466442	-0.0605364125233578	0.00305523781360954	0.0136956425928501	0.0178635445050775	0.0136734013365839	0.015345750939945	0.194153839989847	1.20728110559853e-05	0.0524873657439974	1	cddstf	0.851731152204836	0.917408234899988
ENSG00000243708	15:42127734:A:G;rs2241522	4.2168653995349e-09	3.95534125362757e-21	0.87398632989065	0.576023608421643	-0.35861965454172	0.882473804539789	0.00949402880837378	-0.0534208706156597	0.0588540141075788	0.0851558295142774	0.0598004863563332	0.0954035814849649	1.64795099813824e-05	1.72887966196061e-17	1	1	cddstf	0.599439876362314	0.868662265919192
ENSG00000174171	15:42194653:C:T;rs9920406	2.49198476728196e-06	2.0700549130089e-07	1.85724827373023e-06	0.076022038532441	-0.427750101426131	0.323705059584725	-0.402099600069084	0.106141178761309	0.0887167924817766	0.0605780629811518	0.0823068619575463	0.0595720182075143	0.0078721798798437	0.000418358097919099	0.00715040585386137	1	cddstf	0.0975076204023572	0.576395315185169
ENSG00000137877	15:42202647:T:C;rs28547280	6.9254206898622e-09	1.05066739969482e-13	0.898925457393706	0.0215708379974531	0.341092750340144	-0.430621900950826	-0.00679493723029894	-0.124385054635589	0.0568339620178387	0.0546540883673637	0.0534404992005062	0.0537872862673821	2.67182730214884e-05	3.94525608585405e-10	1	1	cddstf	0.0326579321703975	0.45941584678
ENSG00000272003	15:42190069:T:C;rs1209334	8.29725790371138e-07	1.58408087810134e-08	0.871508251571646	0.877967477470631	-0.470267161415434	0.393762382674209	-0.0153316886476146	-0.0101094624237208	0.0929889350295636	0.0673532877128284	0.0946920339467074	0.0657716511463052	0.00274888154349958	4.0029723789621e-05	1	1	cddstf	0.885254708606509	0.918319057951141
ENSG00000180979	15:42837498:T:A;rs1060293	1.98832817673567e-08	9.43656112289558e-19	6.44382101908688e-09	0.282102243752542	-0.0771925207323719	0.178232382302836	0.0781054170165524	0.0197006933155108	0.0133020832488632	0.0185647288462661	0.0129851829048788	0.0182758666178058	7.46219564728898e-05	3.97467954496362e-15	2.72638067317566e-05	1	cddstf	0.313182333500893	0.76647674896821
ENSG00000137814	15:42772692:G:T;rs73402784	0.0691234210254943	0.000259148371952111	0.000598874505785898	0.575300079812585	-0.0210965154540528	0.0777791464346843	-0.0416470008734162	0.0123552755084084	0.0115561624865798	0.0209829348738197	0.0119777154079262	0.0220233164537938	1	0.0362807720732955	1	1	cddstf	0.5987508636456	0.868662265919192
ENSG00000128881	15:43049072:C:A;rs78821926	0.011156577145003	2.88293784566242e-05	0.0120914615552503	0.864820879646988	0.0391000735764706	-0.0953086249643949	0.038172514700565	0.00413214227590372	0.0152913667182347	0.0223617819203997	0.0150991173091503	0.0242470916274795	1	0.0126859121772979	1	1	cddstf	0.872883367736553	0.918319057951141
ENSG00000166946	15:43707808:A:T;rs2230451	0.016871212300836	6.70380309250247e-06	1.71470916750339e-22	0.0969051004875478	0.0335555330838434	-0.107778227264136	0.151615345721154	-0.0416507354671615	0.013947558757368	0.0234213575642901	0.0140508601295091	0.0249947235723521	1	0.00681498236001917	8.34034539073647e-19	1	cddstf	0.120738810040749	0.615233577770611
ENSG00000168803	15:43671294:A:G;rs7163245	7.32089729277316e-10	7.56980114826787e-14	0.00101892735578458	0.916405822495316	0.168673657702895	-0.155233634239062	-0.0901896668614639	0.00212097661815113	0.0263136929089348	0.0195749447026325	0.027125613294169	0.0201863890188615	2.95032160898758e-06	2.8568429533563e-10	1	1	cddstf	0.92142519171328	0.919914239947031
ENSG00000137822	15:43695231:A:G;rs7180812	0.00173056209693779	2.82999786707005e-08	0.00456859399808065	0.0411451754819208	0.0686808461609669	-0.202179648616344	-0.0610090285479698	0.0776221790106144	0.0216823234994594	0.0352504468211307	0.0213157750193714	0.0378127447744207	1	6.87406481911315e-05	1	1	cddstf	0.0570274227531845	0.508708493903659
ENSG00000140265	15:43695231:A:G;rs7180812	0.00351237335549652	2.15434942969132e-07	0.532546647588949	0.0524129337150141	0.0542576081936364	-0.159687761398764	-0.0113112907696077	0.0625758334495024	0.0184092202624231	0.0299291374328589	0.0180980049211814	0.0321046380152227	1	0.000433455105253894	1	1	cddstf	0.0704101006427876	0.54203574751103
ENSG00000166762	15:44001508:A:G;rs200795659	8.26315192310029e-13	5.15254584984314e-26	6.38654096381012e-05	0.330690890196043	0.399012745805258	-0.842601567347017	-0.230166571026508	-0.0780293149219789	0.052831325768941	0.0709828411184063	0.0565819543381366	0.080059375715251	3.59612371693325e-09	2.35162192586841e-22	0.223892991701857	1	cddstf	0.36150185563482	0.788873581440115
ENSG00000166763	15:43920679:A:G;rs2729495	0.000819411969256293	6.18825614152239e-05	0.0346417129315744	0.952792121441642	-0.405959823236755	0.362369775251132	-0.26241564178639	-0.00555782313568149	0.119825438292046	0.0889101598888802	0.123532429021652	0.0937854713885	1	0.0176420058286591	1	1	cddstf	0.955604295233104	0.923701357404181
ENSG00000259479	15:45369789:C:G;rs56056380	2.13695695604744e-12	7.53539562125427e-22	0.993239110979338	0.51834590761862	-0.687275425510496	1.06736299392677	-0.000759591229168719	0.070365981263056	0.0928831664648601	0.100793246057346	0.0895511977369765	0.108786758324637	9.22310622230076e-09	3.32537008765951e-18	1	1	cddstf	0.544203381854351	0.84955681662944
ENSG00000140263	15:45371933:T:C;rs4775738	0.000473893600431554	2.73261258951227e-06	0.00440655079399993	0.931555437200612	0.166256729411562	-0.218410342863284	0.128264492675315	-0.00424249670355286	0.0469331649103757	0.0454891524503978	0.0446297860785819	0.0493453371448524	0.81130584393882	0.00367263132030449	1	1	cddstf	0.93564080899261	0.92136093449665
ENSG00000259520	15:45547452:G:GA;rs11381433	4.43104012981918e-15	2.80066347015518e-17	0.0046210730981988	0.129153685288353	-1.54134274908132	1.12616547905354	-0.465178332255619	0.172118622208642	0.18424157798123	0.123548607691298	0.162740229503217	0.113047220341062	1.99662668249652e-11	1.1513527525808e-13	1	1	cddstf	0.155717611953069	0.646687014333363
ENSG00000171766	15:45685616:TA:T;rs11310088	1.84731948617498e-30	8.07357619218144e-48	3.49066201267968e-05	0.0726118779436496	0.50303441683462	-0.774623540986375	-0.17446577215628	-0.0823866789323743	0.0381116318128912	0.0423585689417016	0.041381468182045	0.0456950128261838	8.95395754949011e-27	3.9334463208308e-44	0.124965700053932	1	cddstf	0.0936517716767024	0.573463914737422
ENSG00000171763	15:45655903:T:C;rs3759899	9.54308988615457e-35	1.0946116059303e-55	4.54834059534209e-05	0.936822705628655	-0.217904385285979	0.359903770269372	0.0668515790791522	0.00142798007788939	0.0150700919533356	0.0174367791196105	0.0161025411262251	0.0179971725745871	4.65416493747759e-31	5.36688070387624e-52	0.161329640916784	1	cddstf	0.94059173894908	0.92136093449665
ENSG00000166920	15:45724130:G:A;rs1547489	7.18993915825887e-05	1.64523196761358e-10	0.0122566956449221	0.895263079801784	-0.344080117458027	0.698709299335897	0.211514068317386	-0.0148722674410572	0.0852045736711695	0.104721676499819	0.0838265775712248	0.112854071789585	0.168172676911675	5.20880440946458e-07	1	1	cddstf	0.901527962865913	0.918319057951141
ENSG00000104164	15:45946269:A:G;rs113176754	0.00024623637053184	1.13625256499417e-07	0.00148368295717831	0.288959309989332	-0.0515390157840229	0.090880443148206	0.0459637319239702	0.0173394618260975	0.0138529502110767	0.0166329443775031	0.0143014381477462	0.0163165375907534	0.475482431496983	0.000244294301473747	1	1	cddstf	0.320053583460786	0.769218456708764
ENSG00000104177	15:48596713:T:C;rs74011998	0.00956100872035987	3.75325946576101e-08	1.62273281486272e-22	0.0863684195794953	-0.0530972623859522	0.241267106904322	-0.216378511061472	0.0885131088247006	0.0203305485314881	0.0424683685344665	0.0200389035870411	0.051409074502735	1	8.92900426904545e-05	7.896217877122e-19	1	cddstf	0.109102835324442	0.586709343151273
ENSG00000128951	15:48596713:T:C;rs74011998	0.0177340758940213	8.58113347048412e-07	8.9822250170246e-11	0.00554389251020242	-0.044763691593716	0.197821090139656	-0.125248396968313	0.132685285115067	0.0187521822941556	0.0391713281744596	0.0184831792638159	0.0474179206309172	1	0.00144420476308248	3.96026301000615e-07	1	cddstf	0.0103906565845624	0.326699393695063
ENSG00000259488	15:48596713:T:C;rs74011998	0.037839461825607	4.40427237224888e-06	0.0771585696533614	0.961376441218331	-0.168971628364119	0.793898001850209	-0.141580092158908	0.00992054007487131	0.0809323370920423	0.169059103971404	0.0797713498752626	0.204650481554947	1	0.00517756377643269	1	1	cddstf	0.963680370913058	0.923701357404181
ENSG00000166147	15:48897416:G:A;rs924816	5.23962345213652e-09	2.99844941021218e-12	0.0680774746765934	0.259811908304338	0.683300209269205	-0.644550602163784	0.223813462129782	-0.104069463353966	0.112880472064427	0.0877623786489452	0.122134099745026	0.0921433037368558	2.03821352288111e-05	1.05665357215877e-08	1	1	cddstf	0.290796393544316	0.75924927391729
ENSG00000103995	15:49017656:T:G;rs7180856	5.2569152925899e-05	3.1357368294644e-08	0.0270850947716807	0.3724611240842	0.0956446492223482	-0.148281787566649	0.0532513285217463	-0.0230392406339693	0.0232370185557317	0.0259424813028106	0.023948986320604	0.0257854875630834	0.127683595900504	7.55399002217973e-05	1	1	cddstf	0.402648787687569	0.808936388688811
ENSG00000244879	15:50648339:T:C;rs504781	2.51410886732642e-31	7.58376606892121e-49	2.79501192724524e-10	0.0678722018571857	-0.39195791931203	0.570381682932873	-0.193450847807526	0.056420255599558	0.0291314031349813	0.0306801170610483	0.029400448479791	0.030765204842987	1.22085126597371e-27	3.70011946502666e-45	1.22225871578434e-06	1	cddstf	0.0882806874939839	0.565393560546127
ENSG00000264109	15:50648339:T:C;rs504781	4.8050381402198e-19	2.86958425727183e-31	0.00109191826521075	0.848787916474751	-0.657881556659659	0.960252382344553	-0.226298054968763	0.0136767953632443	0.0678514239795033	0.0714586118905567	0.0684780710955314	0.0716567941456665	2.24347230766862e-15	1.34841764249204e-27	1	1	cddstf	0.857792949657216	0.918319057951141
ENSG00000128872	15:52030020:G:T;rs28699115	1.64969388095576e-10	1.93383407318188e-16	4.79804080186473e-07	0.234751264871417	-0.16209801031055	0.215680649344284	0.127560930625453	0.0281909955307308	0.0242967552990339	0.0244175147548709	0.0246656022333362	0.0236677097619215	6.76704429968054e-07	7.81268965565479e-13	0.00189714533305732	1	cddstf	0.265429694435235	0.74180368252272
ENSG00000259577	15:52419716:T:C;rs12904889	0.00224192497990132	4.07217009417706e-08	0.000131211036921783	0.3185710957613	0.149768973144086	-0.434739696857654	-0.186782325502917	-0.079525279861498	0.0484932011610306	0.0767370866777881	0.0480714805411636	0.0795717182160955	1	9.59403274188115e-05	0.447692057977123	1	cddstf	0.349512240772629	0.782457954248554
ENSG00000137876	15:55502029:T:C;rs371310326	2.75498627143474e-05	1.05917755982278e-07	0.0197079903481128	0.540844135152507	-0.0712533298862052	0.0917404329368856	-0.0386203528529836	0.0109079400384682	0.0166752390832675	0.0167475536875312	0.0164541457513232	0.0178121257471919	0.0720428909980185	0.000229841530481543	1	1	cddstf	0.565764949357747	0.856057016325918
ENSG00000225973	15:55606213:T:C;rs11638111	0.000219592543786045	1.74668891859894e-06	0.000362619374610831	0.409816513110459	0.0855814795751934	-0.115743412873342	0.0792750726702927	-0.01872995154311	0.0228163094607025	0.0236277516945127	0.0219233004678986	0.0226859284244016	0.433695273977439	0.00258509959952643	1	1	cddstf	0.439167028524369	0.816299346350695
ENSG00000261652	15:55685646:G:T;rs77471226	1.15267457565445e-05	1.554211754609e-09	0.49247062313215	0.227982066725858	-0.372054765923523	0.604104045546902	0.0598155376062265	0.114966397055327	0.0830877848206129	0.0962674953658628	0.0870160665027108	0.0951256141793991	0.0328925860703038	4.50410566485689e-06	1	1	cddstf	0.258556583492872	0.736327778233289
ENSG00000069869	15:56291573:C:T;rs28523546	1.74241464368581e-08	9.64361435735373e-17	4.06355030222035e-06	0.034067199672822	-0.18068743488399	0.343753991905283	0.146453565755006	-0.0860264419310548	0.0310025318481146	0.0384722158646344	0.0310685617578005	0.0403668087488286	6.56019113347708e-05	3.92398668200723e-13	0.0153991773561019	1	cddstf	0.0484231596059851	0.493517081459342
ENSG00000137878	15:57856981:AGAAAT:A;rs141701565	6.97478816557222e-07	2.55148871500249e-10	0.548263843282734	0.261514625094298	-0.586278784975093	0.748046691671758	0.0694468546623583	-0.127892321271211	0.115098791386355	0.113412917968985	0.115515384989266	0.113642304371566	0.00232609185321833	7.93512990365775e-07	1	1	cddstf	0.292505278131317	0.759310873869307
ENSG00000166035	15:58703153:T:A;rs58132803	0.0198699232874465	4.40269028608222e-06	0.474498189740341	0.526880403776311	-0.125686530645164	0.585106369961348	-0.0379510103262804	0.0844443744488152	0.0536198491957015	0.124595191293067	0.0529838510323875	0.133261692807047	1	0.00517756377643269	1	1	cddstf	0.552397234195018	0.854397241799238
ENSG00000157470	15:59695412:C:A;rs4775162	0.00179594293715544	4.12229011494067e-06	0.0273589818284587	0.100746295427096	0.181618448285663	-0.355672567485545	-0.128337792901961	-0.117483967666725	0.0575405652587848	0.0755031957677594	0.0578218739814276	0.0713145479554645	1	0.0049467481379288	1	1	cddstf	0.124960865891614	0.619471809377066
ENSG00000157483	15:59698848:G:A;rs1001839	0.000966792134897343	4.34978321222107e-07	0.000904778088370672	0.474939594918636	0.0961950757228764	-0.193409254012201	-0.0963682669743519	0.0253608311760099	0.0287994722522798	0.0372521462239316	0.0286863711541084	0.0354419869658534	1	0.000808624699151896	1	1	cddstf	0.502346698895175	0.84269080814497
ENSG00000140307	15:59958180:T:TC;rs11393298	1.74936128329812e-05	1.79838414468674e-06	0.0837185458492411	0.406400355845144	0.114936034977534	-0.0836400572492481	0.0491134724982937	-0.0151818294299404	0.0262369179338517	0.0170961666867324	0.028282681110034	0.0182547026622805	0.0481074352906982	0.00264542307683419	1	1	cddstf	0.435839998288752	0.813100929566968
ENSG00000245534	15:60731618:C:T;rs56261931	6.20442591830153e-06	1.36178792313485e-09	0.00634768206162937	0.793321627740398	0.225032246085525	-0.366705180560701	-0.120736677168441	-0.0167444755358635	0.0487168308047221	0.0582156696126256	0.0438598190468757	0.0638411737952624	0.0185946644771497	3.9736971597075e-06	1	1	cddstf	0.805546968416775	0.903915569528059
ENSG00000140416	15:63341996:T:C;rs11071720	3.64479811992224e-08	1.04532794003386e-10	0.869345134244787	0.547638991390541	-0.234406536632493	0.222207679928156	-0.00687219112882314	0.0205734723336211	0.0412196238405722	0.0329181471011026	0.0417352764145299	0.0341677440695821	0.000134638842549927	3.3586386713288e-07	1	1	cddstf	0.572284548497845	0.859329016812227
ENSG00000103642	15:63494488:A:AG;rs11394377	1.20097194406902e-06	6.02303435162168e-08	2.98281649543465e-07	0.00267292577575546	-0.159658687786806	0.128867660644583	0.166788514221775	0.0671162937698819	0.0320669651906237	0.023056972030099	0.0316524391850821	0.0221229770617354	0.00392717825710571	0.00013786725630862	0.00118703473590805	1	cddstf	0.00569501278088536	0.240888363618779
ENSG00000035664	15:64195618:T:C;rs4776655	0.0143986398763693	4.96066644896119e-07	7.72064601756816e-06	0.498338065142215	0.0810684487684071	-0.301116271216589	0.153272093019268	0.0419478136659117	0.0328933063132753	0.058302697517765	0.0335410756049401	0.0618600908218303	1	0.000906809826870106	0.0288829367517225	1	cddstf	0.524946587664039	0.843550405926316
ENSG00000028528	15:64432598:G:A;rs58171107	3.649389948519e-11	4.20156489700484e-14	3.33123923807224e-17	2.56920048427894e-06	0.101859856450611	-0.0840032039737686	0.127572254517911	-0.0473549160160342	0.0146991318630123	0.0104720509938603	0.0140343468151916	0.00983516044450773	1.52836451043976e-07	1.59659466086184e-10	1.58233863808431e-13	0.0126070667763568	cddstf	4.68988973144098e-05	0.0142440800484186
ENSG00000169118	15:64602153:C:CT;rs11459169	2.94747766784438e-08	3.52454396040833e-10	5.32865632448881e-05	0.432964403497948	0.129087271655918	-0.105098666139812	0.0864603521746626	-0.0119236687141397	0.022537351897732	0.0160719901118416	0.0210227503778575	0.0151814067313113	0.000109616694467133	1.08273990463744e-06	0.187994995127965	1	cddstf	0.461672467085209	0.82643598942522
ENSG00000166831	15:65066471:C:G;rs10851740	5.80526785820382e-36	5.01175327332236e-39	0.705483704197981	0.8094891898999	3.28050058887778	-2.05516215055914	-0.0864548664710432	0.0326139147183447	0.221431833373402	0.130823331027897	0.228495331356989	0.135134882567582	2.83529282194675e-32	2.41817095437804e-35	1	1	cddstf	0.820769313040781	0.909099013322543
ENSG00000241839	15:65126119:C:CT;rs55800924	0.00377207353261106	2.05823981790706e-05	7.429190979106e-25	0.574275844528859	-0.062779433068288	0.119790881353996	0.262676174947318	-0.0142858117446855	0.0214675049954681	0.0275864676664442	0.022804778288974	0.0253963539868636	1	0.0112393025244003	3.62990271239119e-21	1	cddstf	0.597774307746607	0.868662265919192
ENSG00000166839	15:65164944:CA:C;rs5813327	4.63042486269257e-26	3.37123362368273e-29	0.0207814368526839	0.303322310770211	1.27848446491033	-0.8806335008795	0.23520455800567	-0.0676193326228836	0.107575497411459	0.0686656615125726	0.101081902717199	0.0655553149230336	2.22121480663363e-22	1.56829788173721e-25	1	1	cddstf	0.334383736724457	0.774882362541775
ENSG00000138617	15:65580983:T:C;rs7171823	0.00027092390601516	3.55250576667991e-08	0.0686249818205263	0.525031980567634	0.0800045332529387	-0.145620687714999	-0.0398458768784971	-0.0156384502468588	0.0216528305663076	0.0255846295958382	0.0217871677473955	0.0245689676789311	0.51665188877091	8.49404128813168e-05	1	1	cddstf	0.550620188451213	0.85352368596545
ENSG00000074621	15:65838082:C:T;rs649438	3.19724195293418e-05	5.20406900049713e-06	0.292840430731408	0.0346324831020744	-0.196699704416778	0.128831311651496	0.0509086556210999	-0.0608390134209472	0.0464216720789184	0.0276538709605592	0.0482931697754615	0.0286385533153667	0.0821371457708791	0.00580774100455479	1	1	cddstf	0.0491211349854009	0.493517081459342
ENSG00000166938	15:66615250:A:G;rs34668776	0.00571588082878712	3.04513477395794e-10	4.22504387831083e-15	0.195695508362496	-0.0350643467749128	0.174214837025328	-0.109720979472202	0.0301568032518641	0.0125768383321203	0.0265374421857538	0.0131040156009294	0.0232435844196095	1	9.40033104720815e-07	1.98027806576429e-11	1	cddstf	0.225485459737537	0.718502437171269
ENSG00000259673	15:67828025:CA:C;rs11310013	1.01948867055532e-08	4.1744324658515e-09	0.271416152662355	0.677939897821128	0.463950152795675	-0.262869259140532	-0.0971310238968569	-0.0200376661265611	0.0782467649390151	0.0431269887240139	0.0881188964143336	0.0481942070767607	3.89036876683911e-05	1.14462938213648e-05	1	1	cddstf	0.696451951357768	0.88681582050915
ENSG00000270964	15:67834556:T:C;rs7172582	8.56854689645538e-08	2.63299625435929e-09	0.393753173789946	0.379435092229607	0.619636331840758	-0.476805800262606	-0.101565823967051	-0.0735786760536279	0.11225680873716	0.0771573024050692	0.118884396020962	0.0835630144022067	0.000309238857493075	7.40135247100397e-06	1	1	cddstf	0.4094790104707	0.810181557013915
ENSG00000129007	15:68537929:C:CAG;rs10681998	2.43522603287942e-06	2.72801276745079e-08	1.86091932106578e-08	0.0253733923443179	-0.168502741256993	0.148179824010742	0.192755839232216	-0.0588433780949764	0.0349116298471171	0.0258037604190116	0.0331443588317971	0.0261604876669921	0.00770505516803049	6.64271108874267e-05	7.78422552001814e-05	1	cddstf	0.0375457705430005	0.480350774853764
ENSG00000128973	15:68538856:G:A;rs2169215	2.87509862688359e-25	6.16742970854509e-32	0.164941503059376	0.111003702785296	-0.409247330512161	0.353961321184972	0.0465337821770999	-0.0421182118488935	0.0351465094169791	0.0259603907056873	0.033410942834594	0.0263332855511169	1.37602220282649e-21	2.91041007946243e-28	1	1	cddstf	0.136141809003305	0.629159700297192
ENSG00000103647	15:68925078:C:T;rs2201115	1.20202239248734e-06	1.51667964859822e-08	0.00702135829174257	0.473821552628819	0.558483273395879	-0.532192678885113	-0.303216992423236	-0.065924891594812	0.112173875132949	0.0909038175985879	0.111535656505734	0.0918975883638154	0.0039294112010411	3.84023287025069e-05	1	1	cddstf	0.501264526893336	0.84269080814497
ENSG00000138604	15:69424568:G:A;rs8026900	3.19251253220313e-05	2.06770344579957e-07	0.011787274534616	0.469320253883855	0.0997748075446752	-0.110124487441619	0.0578057946717397	-0.0147007529133512	0.0235451470323637	0.0206077757833568	0.0227824198074114	0.0202852136083871	0.0820794972029426	0.000418089636740673	1	1	cddstf	0.496907474946256	0.840937089199265
ENSG00000137819	15:69637863:C:G;rs7170501	0.00206733398722984	1.77341608071095e-07	0.906887751143801	0.462564103094327	-0.312153471815328	0.81099607559182	0.0120431803191429	0.113200915892575	0.100261052006686	0.150888496713399	0.102858336051886	0.15385205607819	1	0.000365323712626456	1	1	cddstf	0.490357961047712	0.834346076370665
ENSG00000137817	15:72395988:C:CAGA;rs58828099	1.18126740845546e-06	5.463454034317e-07	0.218526980622057	0.509442587162226	-0.16580746647046	0.100847093855005	-0.0401899365321073	-0.0125570894621074	0.0332783776126143	0.0196022732335704	0.032579561707039	0.019006729892157	0.00386510696046626	0.00098342172617706	1	1	cddstf	0.53563743997262	0.84803254122841
ENSG00000213614	15:71862335:AAAAAT:A;rs143350261	0.00656965085001375	6.57614392756986e-05	0.0582850227320163	0.0007973782628496	0.0317939544781889	-0.0683507805859843	-0.0214652467444388	-0.0570095667378953	0.0115987145969781	0.0168328426537917	0.0112833829226694	0.0167885202676098	1	0.0182159186793685	1	1	cddstf	0.00216934940480647	0.143233119051155
ENSG00000261187	15:72087209:T:C;rs150038767	0.0220301482347592	4.5598723868763e-06	0.000190992512430257	0.174894731506756	0.140416108827767	-0.578461851488153	-0.230320767414595	0.198216520693942	0.0609337572570136	0.123385645817587	0.0608069285478948	0.145688031501553	1	0.00530570881597542	0.640397894178651	1	cddstf	0.203930737227136	0.70151972578003
ENSG00000067141	15:73623193:C:T;rs62015504	0.0724102994994963	3.80759075258151e-05	0.00196149041264987	0.990846180087989	0.0522168635563016	-0.22947744501473	-0.090314384779108	0.00068705855639523	0.0289410398066754	0.0547030154678095	0.0288590474554327	0.0598249434163176	1	0.0142023956181172	1	1	cddstf	0.991374014695344	0.925093893134762
ENSG00000261801	15:74214883:A:G;rs7173684	2.22954632666602e-05	7.43511087326663e-06	0.322991391230167	0.0989445600994484	-0.34103765699907	0.216398067932596	0.080577638306698	-0.0812708620877884	0.0788810715698008	0.0472665939724431	0.081366016043152	0.0490697231036672	0.0598187279444493	0.00721728617995258	1	1	cddstf	0.122978737740511	0.617711628461225
ENSG00000067221	15:74275676:A:G;rs2507	0.000879261677765758	2.61570315189883e-06	0.184295448512567	0.794012255895264	0.0993000606521022	-0.151311378379342	-0.0390866748203826	-0.0087540782834611	0.0294865770900021	0.0314515278141983	0.0293582833907575	0.0334909296755577	1	0.0035540046450902	1	1	cddstf	0.806198804265286	0.903979038883562
ENSG00000140459	15:74655583:A:G;rs7174179	1.37391104798983e-05	8.27894450350672e-07	0.472846622607308	0.311009666557724	0.645806403133619	-0.542352241935355	0.111021146121772	-0.114169325742211	0.145544931284698	0.107232913707844	0.15441959071559	0.11246127848384	0.0387168133323533	0.00139831372664229	1	1	cddstf	0.342014652563129	0.77916996491782
ENSG00000140474	15:75115895:G:A;rs7162232	3.09768519942869e-07	6.24555133636761e-09	1.18659901399516e-12	0.555324614329485	0.141163700112004	-0.114113876221686	-0.187913867522448	0.0105100477097519	0.0268287853463853	0.0189533752320642	0.0250737575630014	0.0177953700592437	0.00106839162528295	1.66818676194379e-05	5.39665231564998e-09	1	cddstf	0.579648958812394	0.863556210784541
ENSG00000178802	15:75171399:GT:G;rs35176542	0.000300267772343148	2.41135925542258e-06	2.91676562471884e-21	0.814124168460979	-0.0694209672336758	0.0929436820224413	-0.202523805187487	-0.00443590352351659	0.018930183858312	0.0192481867175288	0.0194644462869696	0.0188472943725536	0.559699127647628	0.00333249849099401	1.41346462173875e-17	1	cddstf	0.825129712617247	0.909761956987152
ENSG00000178761	15:75206225:T:A;rs7495033	0.000109518938850204	3.7932939381747e-07	1.4691765977432e-13	0.256981375739674	-0.0504437505936617	0.0682186428873353	-0.0962367764138978	0.014791978175981	0.0128293788222148	0.0130684372940615	0.0122962595447042	0.0130190165247207	0.241270222287	0.000716932554315018	6.75527399642324e-10	1	cddstf	0.287944726681569	0.75645074360662
[truncated: 92,415 more rows]
