# Supplementary material for: Psychosocial experiences modulate asthma-associated genes through gene-environment interactions
Source: eLife. 2021 Jun 18;10:e63852. doi: 10.7554/eLife.63852 (PMC8282343; doi:10.7554/eLife.63852)
Supplement: Figure 3—source data 5. — Columns as in Figure 3—source data 3. [file elife-63852-fig3-data5.txt]

Trait	Gene	Most_significant_tissue	multi_tissue_pval	sid	Intercept_pval	dosage_pval	metagene_pval	interaction_pval	Intercept_effect	dosage_effect	metagene_effect	interaction_effect	Intercept_SE	dosage_SE	metagene_SE	interaction_SE	Intercept_padj	dosage_padj	metagene_padj	interaction_padj	tested_metagene	interaction_pcorr	interaction_pcorr.qval
Jones_et_al_2016_Chronotype	ENSG00000136280	Esophagus_Gastroesophageal_Junction	0.0001455	7:45107868:A:G;rs7788412	1.15849022467425e-09	3.20888623217853e-17	0.0548521253653868	8.24625930584553e-06	-0.0825858206266134	0.148994223016956	-0.0235724753707391	-0.0731276518030765	0.0130505877376889	0.0163812140300575	0.0122188066835579	0.0160554633438946	4.58530430926067e-06	1.30794202823597e-13	1	0.0403984243393372	lymp_av	9.07817195905839e-05	0.0163816940504642
Jones_et_al_2016_Chronotype	ENSG00000136280	Esophagus_Gastroesophageal_Junction	0.0001455	7:45107868:A:G;rs7788412	5.51665465105516e-10	9.72889920537054e-18	0.00215412600736515	1.21840773986393e-05	-0.0812937531928614	0.146533411377724	0.0373313707966974	0.067026995630425	0.0125835848299976	0.0158110390957149	0.0120393919546369	0.0150115457244485	2.2199018315846e-06	4.01414381213589e-14	1	0.0597872677951229	neut_av	0.000114696413865389	0.0299309305504511
Jones_et_al_2016_Chronotype	ENSG00000136280	Esophagus_Gastroesophageal_Junction	0.0001455	7:45107868:A:G;rs7788412	2.91486081606381e-09	1.20342681072312e-16	0.579689645739963	7.34552018365069e-05	-0.0835751679345311	0.151501602250087	0.00741087361740515	0.0695065436512341	0.0135649802357932	0.0170175067539876	0.0133632449949285	0.0172347799063704	1.15078766167972e-05	4.91960880223612e-13	1	0.359563212989701	psesl	0.000372003978652178	0.0621845642443499
TAGC_Asthma_EUR	ENSG00000197062	Skin_Not_Sun_Exposed	3.443e-07	6:27795237:T:G;rs200494	0.00068114425744061	6.16456013313013e-06	0.00267975326146954	0.000215887984894841	0.0446133391431328	-0.062551888255752	-0.0416992658979078	-0.048412229343767	0.0129664522536481	0.013537487472856	0.013748596929062	0.0128913688944574	1	0.00644812989925411	1	1	cddstf	0.000803634263468058	0.0851437986867063
TAGC_Asthma_EUR	ENSG00000197062	Skin_Not_Sun_Exposed	3.443e-07	6:27795237:T:G;rs200494	0.000886886613937178	6.49455163704793e-06	0.00922366807317072	0.000483858753310384	0.0449175544315527	-0.0642538479531745	0.0363744751850123	0.0470993197749716	0.013347884131228	0.0139413314949501	0.0138606224672872	0.0133175293711569	1	0.0065724862566925	1	1	lymp_av	0.0014755024117905	0.0857172670614385
TAGC_Asthma_EUR	ENSG00000197062	Skin_Not_Sun_Exposed	3.443e-07	6:27795237:T:G;rs200494	0.00119774478759247	1.40562069510311e-05	0.0186214565578257	0.00035441478659515	0.0439827352356431	-0.06212803864544	-0.0331287377950029	-0.0477939242885191	0.013419580815271	0.0140185251670754	0.0139860997029011	0.0131945092332075	1	0.0105843238341264	1	1	neut_av	0.00116400175402945	0.0821669360322462
TAGC_Asthma_EUR	ENSG00000196301	Prostate	4.441e-16	6:32548802:G:A;rs9269774	8.82610504680859e-12	1.14987930584572e-13	1.5427758256005e-05	4.54575307331878e-05	-1.2050153811069	0.79497689252969	0.706490383252965	-0.410003590791293	0.168134288923164	0.101078774914858	0.160196862396297	0.0987542582993978	3.81022954870727e-08	4.41783629305924e-10	0.0736675456724241	0.222969188246286	eosi_av	0.000269532294463042	0.0670230256014442
TAGC_Asthma_EUR	ENSG00000196301	Prostate	4.441e-16	6:32548802:G:A;rs9269774	5.87756230348158e-07	8.92146913505165e-09	1.51373007270871e-08	1.61138969190921e-06	-0.903561365857254	0.623866694552165	-0.887945074615459	0.453115339174975	0.176151473482219	0.104775512381634	0.151660328703427	0.0921717999533437	0.00204362841292055	2.50693282694951e-05	7.43090092692705e-05	0.0079215917254257	EPMres_0	3.65458454101113e-05	0.0272613649326918
TAGC_Asthma_EUR	ENSG00000196301	Prostate	4.441e-16	6:32548802:G:A;rs9269774	7.58691307592831e-14	5.3504341773924e-16	0.00150404467837238	0.000101018993816884	-1.32918539688064	0.877814539119358	-0.500542870998829	0.380444431199054	0.167617573415583	0.101099935651307	0.155940017575778	0.096254347239889	3.38300454055644e-10	2.17441644969227e-12	1	0.494791031715097	mono_av	0.000464496946491406	0.0838438825474807
UKB_1160_Sleep_duration	ENSG00000197062	Adrenal_Gland	2.926e-05	6:27795237:T:G;rs200494	0.00068114425744061	6.16456013313013e-06	0.00267975326146954	0.000215887984894841	0.0446133391431328	-0.062551888255752	-0.0416992658979078	-0.048412229343767	0.0129664522536481	0.013537487472856	0.013748596929062	0.0128913688944574	1	0.00644812989925411	1	1	cddstf	0.000803634263468058	0.0851437986867063
UKB_1160_Sleep_duration	ENSG00000197062	Adrenal_Gland	2.926e-05	6:27795237:T:G;rs200494	0.000886886613937178	6.49455163704793e-06	0.00922366807317072	0.000483858753310384	0.0449175544315527	-0.0642538479531745	0.0363744751850123	0.0470993197749716	0.013347884131228	0.0139413314949501	0.0138606224672872	0.0133175293711569	1	0.0065724862566925	1	1	lymp_av	0.0014755024117905	0.0857172670614385
UKB_1160_Sleep_duration	ENSG00000197062	Adrenal_Gland	2.926e-05	6:27795237:T:G;rs200494	0.00119774478759247	1.40562069510311e-05	0.0186214565578257	0.00035441478659515	0.0439827352356431	-0.06212803864544	-0.0331287377950029	-0.0477939242885191	0.013419580815271	0.0140185251670754	0.0139860997029011	0.0131945092332075	1	0.0105843238341264	1	1	neut_av	0.00116400175402945	0.0821669360322462
UKB_1160_Sleep_duration	ENSG00000112658	Small_Intestine_Terminal_Ileum	0.0008996	6:43313800:G:C;rs6458333	0.000232549028437454	5.65672365355956e-05	3.09596681003908e-14	4.6509428751863e-07	0.107249486892859	-0.0687548048515376	0.203792492855357	-0.0790238715210379	0.0287095756428397	0.0167778682546174	0.0252566794356971	0.0152612953972759	0.452772958367722	0.0170267381972143	1.43745738990115e-10	0.00228500823457903	cddstf	2.00322998106932e-05	0.01014031240239
UKB_1160_Sleep_duration	ENSG00000112658	Small_Intestine_Terminal_Ileum	0.0008996	6:43313800:G:C;rs6458333	2.72161723342257e-06	8.42534609834103e-07	2.11485599191827e-05	3.70556772325677e-05	0.155328277730055	-0.0956916223187802	-0.122440526442505	0.0718062280726382	0.032344864129414	0.0189337971478053	0.028238403356031	0.01709036585762	0.00883709115692308	0.00155194875131442	0.100878630814501	0.181832208180209	eosi_av	0.000234783259714008	0.0670230256014442
UKB_1160_Sleep_duration	ENSG00000112658	Small_Intestine_Terminal_Ileum	0.0008996	6:43313800:G:C;rs6458333	6.10950979894662e-06	1.49324854521507e-06	1.97800698608929e-09	1.52286773518614e-07	0.14386804443486	-0.0898709697691624	-0.178996826668926	0.0921340203518778	0.0311223211156524	0.0182207417986591	0.0287237846824645	0.0170448054440917	0.0188691953761554	0.0024982048161448	9.72586035060102e-06	0.000748946352164546	EPMres_0	1.23851591995636e-05	0.0138580599613947
UKB_1160_Sleep_duration	ENSG00000112658	Small_Intestine_Terminal_Ileum	0.0008996	6:43313800:G:C;rs6458333	0.000324679564185493	8.68886327893077e-05	3.11624191594336e-11	0.000126297265934117	0.106912647072723	-0.0683413849635246	-0.174608424263866	0.0590726264985677	0.0293226931560397	0.0171252259141599	0.0251007273398873	0.0151649293756583	0.58994276812504	0.0229134186901761	1.32783068038347e-07	0.615699171428822	lymp_av	0.00054274377266067	0.0496428953459135
UKB_1160_Sleep_duration	ENSG00000112658	Small_Intestine_Terminal_Ileum	0.0008996	6:43313800:G:C;rs6458333	0.00103301418282789	0.00025792337808415	8.04303930767192e-06	7.83590208514339e-05	0.11040073532657	-0.0718109056206414	0.15515519697451	-0.0786291026818765	0.0332443589686038	0.0193662251075985	0.0340224674134354	0.0195754909381928	1	0.0114237335232541	0.0365636566926766	0.383959202172026	mono_av	0.00038990791345362	0.0767784124627122
UKB_1160_Sleep_duration	ENSG00000112658	Small_Intestine_Terminal_Ileum	0.0008996	6:43313800:G:C;rs6458333	0.000355512903466539	9.32581008535186e-05	6.12894808612151e-12	0.000170791089420551	0.104282806242921	-0.0667893296648805	0.175255989813196	-0.0569839147880874	0.0287961439628575	0.0168116981835979	0.0242496088564553	0.0149287506541687	0.640634252046704	0.0221021699022839	2.6985758423193e-08	0.83311893419345	neut_av	0.000675247863613515	0.067165413021565
UKB_1160_Sleep_duration	ENSG00000112658	Small_Intestine_Terminal_Ileum	0.0008996	6:43313800:G:C;rs6458333	9.20397995874792e-06	2.60368996962499e-06	4.06701355020084e-10	5.02835097856171e-06	0.137755447139904	-0.085712799029187	0.175664452053816	-0.07442813696691	0.0304123357957068	0.0178125050932263	0.026966850768645	0.0159498023689858	0.0271425368983476	0.00360871429790024	1.86350560870203e-06	0.0247042883576737	psesl	6.7733344741655e-05	0.0339671248369388
UKB_1160_Sleep_duration	ENSG00000230910	Brain_Putamen_basal_ganglia	0.00129	6:69389836:G:A;rs12194992	3.00930986306293e-06	1.54492066112927e-16	5.50277975122575e-05	3.68131746345873e-05	0.414809520658774	-1.17150364947014	0.363543946536137	-0.534738565103445	0.0867762892246649	0.132133827078961	0.088566283385291	0.127223155953729	0.00951543778700497	6.2970966147629e-13	0.208225185786383	0.180347742534843	psesl	0.000233863463780361	0.0441001408796021
UKB_1180_Morning_or_evening_person_chronotype	ENSG00000168765	Ovary	0.002346	1:110198727:C:G;rs1010167	4.05473411755552e-24	6.55189218755601e-39	1.35893825774366e-13	3.20844215063646e-05	0.391135404515147	-0.592470360793983	0.274562648947905	0.149759738561737	0.0346351874255698	0.0377959908606725	0.0350263406715612	0.0353507427083163	1.93735196136803e-20	3.17111581877711e-35	6.62210612998483e-10	0.157470340753238	eosi_av	0.000213521000224601	0.0670230256014442
UKB_1180_Morning_or_evening_person_chronotype	ENSG00000170248	Esophagus_Gastroesophageal_Junction	0.0008628	3:33840114:T:C;rs1141054	6.58349658236225e-10	9.76020825075103e-13	5.21257286457925e-16	0.000137539599526052	0.0931968073795991	-0.0854494833680901	-0.119869845625053	0.0420083480204437	0.0144963769076048	0.0113541120941862	0.0137995311082307	0.0108454796881621	2.63734873089432e-06	3.47268209561722e-09	2.37224191067002e-12	0.670230468490452	lymp_av	0.000577032909442882	0.05062495084202
UKB_1180_Morning_or_evening_person_chronotype	ENSG00000170248	Esophagus_Gastroesophageal_Junction	0.0008628	3:33840114:T:C;rs1141054	2.55393769820801e-09	6.12719416493641e-12	5.47687203690695e-13	8.20540577693353e-05	0.0938805827979008	-0.0859101936677926	0.116411493446766	-0.045470054102514	0.0151782238937413	0.0118870402944261	0.0152804480769405	0.0113529767638561	1.00088818392772e-05	2.10714207332163e-08	2.44542336447895e-09	0.40116228843428	neut_av	0.000402667408207574	0.0520624802073215
UKB_1180_Morning_or_evening_person_chronotype	ENSG00000068028	Brain_Cerebellar_Hemisphere	0.0002197	3:50350372:C:G;rs370234933	0.00421611328949153	1.17188016629596e-07	7.02191758187346e-09	0.000279718689242281	0.0456825237762728	-0.147455252789026	0.0957272439374038	-0.100957951869565	0.0158160474481435	0.0270176480985514	0.0159572246641623	0.0273873447041502	1	0.000247852655171596	2.81438456681488e-05	1	lymp_av	0.000974919517855806	0.064478588284635
UKB_1180_Morning_or_evening_person_chronotype	ENSG00000111181	Heart_Atrial_Appendage	0.000248	12:324457:A:T;rs12424772	0.0021166785569998	7.31751336535113e-09	6.22956875419868e-05	0.000132644333535684	0.192695231355067	-0.702920350263489	0.249589552937773	-0.477294630976394	0.0620364189665002	0.117323242915416	0.0612635296825627	0.122928222024539	1	1.98377787334669e-05	0.23454326359558	0.648630790989493	psesl	0.000562540775837175	0.0745424035942424
UKB_1180_Morning_or_evening_person_chronotype	ENSG00000140853	Nerve_Tibial	0.0004954	16:57109928:C:G;rs7203263	0.00647160671717567	0.000295645471490545	0.490147338628733	1.965627626854e-05	-0.0601216276742185	0.109815178766369	0.0156864069199451	0.126456094576158	0.0218922505935352	0.0299110266098791	0.0226975101292984	0.0290486295705047	1	0.0375951736629817	1	0.096276441163309	cddstf	0.000155552465801773	0.0295276368620582
UKB_1180_Morning_or_evening_person_chronotype	ENSG00000140853	Nerve_Tibial	0.0004954	16:57109928:C:G;rs7203263	0.00512954295348696	0.000107971604022696	0.737213226243659	4.23432154418023e-05	-0.0626593959209215	0.118869655674503	-0.00759606512655754	-0.121690588600442	0.0221880473895256	0.0302042508340414	0.0226124399313571	0.0291886578567887	1	0.0102608195972624	1	0.207862844603808	EPMres_0	0.000256569588979561	0.0883329348781447
UKB_1180_Morning_or_evening_person_chronotype	ENSG00000140853	Nerve_Tibial	0.0004954	16:57109928:C:G;rs7203263	0.00392040174755732	1.11789665145184e-05	0.718571546137709	2.08051109456174e-05	-0.0643500526462182	0.134389842101541	0.00780245906990122	0.126066032298853	0.0220986382451751	0.0299648094037688	0.0216265812446105	0.0290485921393216	1	0.00851789880677079	1	0.102236315186764	FEVPP	0.000161659482989123	0.0743612371413177
UKB_1180_Morning_or_evening_person_chronotype	ENSG00000140853	Nerve_Tibial	0.0004954	16:57109928:C:G;rs7203263	0.00559548542278418	5.4472601819784e-05	0.406348881843509	0.000133655614222732	-0.0615467037164575	0.122914645870526	-0.0191055593204843	-0.113437973364076	0.0220193415296654	0.0299261078446538	0.0229700908702424	0.0292309408533432	1	0.0181393764059881	1	0.651437463721594	lymp_av	0.000565599632081627	0.05062495084202
UKB_1180_Morning_or_evening_person_chronotype	ENSG00000140853	Nerve_Tibial	0.0004954	16:57109928:C:G;rs7203263	0.0111651149561107	0.00222233001698689	0.00483795467660713	2.84053803226601e-06	-0.0519965909250272	0.0864110322543506	0.0611838552727804	0.129391980117912	0.0203371468380834	0.0279542177252877	0.0215183178101195	0.0269966806572008	1	0.0192721269306472	1	0.0139612444285874	mono_av	4.94871602904844e-05	0.0278050999855058
UKB_1180_Morning_or_evening_person_chronotype	ENSG00000140853	Nerve_Tibial	0.0004954	16:57109928:C:G;rs7203263	0.00588567845285216	5.40162777684215e-05	0.778092182802002	0.000349100950914058	-0.0621388914088126	0.124942012803143	0.0066595806421228	0.107646119456027	0.0223665274267933	0.0304043388018525	0.023605974587758	0.0296842411208037	1	0.0165829972749054	1	1	neut_av	0.00115083583781645	0.0821669360322462
UKB_1180_Morning_or_evening_person_chronotype	ENSG00000176490	Whole_Blood	7.637e-05	19:2715741:G:C;rs62121111	0.0153133063596099	4.95240031689143e-08	0.628090478223487	0.000290471377363805	-0.11755262285318	0.492887456686697	0.0231076771064469	0.320876830467893	0.0481401801152216	0.0875886142729179	0.0476425145311888	0.0872860653880281	1	0.000112617583206111	1	1	lymp_av	0.00100221392742168	0.0652794685445743
UKB_20002_1111_self_reported_asthma	ENSG00000188242	Whole_Blood	0.001296	5:1093860:C:G;rs6883411	0.00712129656161521	7.35261256300019e-05	1.39749123392921e-13	3.11587636057219e-05	-0.0816150297824006	0.117580343258968	-0.226848301817436	0.125863805905083	0.0300746947848942	0.0291568634708764	0.0289555657254377	0.0296607404241647	1	0.010822936015912	6.84770704625313e-10	0.152927211776883	mono_av	0.000209317746713869	0.0588212840775437
UKB_20002_1111_self_reported_asthma	ENSG00000180104	Skin_Not_Sun_Exposed	0.0006015	5:436387:CT:C;rs5865330	0.000339509186062826	5.02635061690639e-08	1.05293596919223e-12	0.000260618017202581	0.0451793216915979	-0.0869316807945621	0.094106968998861	-0.0552344568812099	0.0124325649069434	0.0154561313887622	0.0125247629805623	0.0149070080703115	0.616888191076155	0.000116259489769045	4.79191159579383e-09	1	cddstf	0.000923795976427555	0.0934409439523569
UKB_20002_1111_self_reported_asthma	ENSG00000180104	Skin_Not_Sun_Exposed	0.0006015	5:436387:CT:C;rs5865330	0.00015491059212398	1.1736836238724e-08	1.98968837371375e-20	0.000113905249523646	0.0437641604753357	-0.0830422190888761	-0.114852398166049	0.0548304452507335	0.0113894711852687	0.0140681501404615	0.0113261400276801	0.0139807568173763	0.319096964605314	2.97646167014041e-05	9.36745286344432e-17	0.555515901926823	lymp_av	0.000504871709857859	0.0477304990105496
UKB_20002_1111_self_reported_asthma	ENSG00000180104	Skin_Not_Sun_Exposed	0.0006015	5:436387:CT:C;rs5865330	0.000228044705416235	2.31119753920249e-08	2.32048145458719e-18	0.000207855826134104	0.0434110424799665	-0.082777845538994	0.112339367823988	-0.0562392459951572	0.0116045366813683	0.0143354998978497	0.0118590668813329	0.0149356790106516	0.44217868380208	5.65318918088929e-05	1.09062628365598e-14	1	neut_av	0.000780714232237778	0.0676030259176093
UKB_20002_1111_self_reported_asthma	ENSG00000197062	Skin_Not_Sun_Exposed	2.307e-08	6:27795237:T:G;rs200494	0.00068114425744061	6.16456013313013e-06	0.00267975326146954	0.000215887984894841	0.0446133391431328	-0.062551888255752	-0.0416992658979078	-0.048412229343767	0.0129664522536481	0.013537487472856	0.013748596929062	0.0128913688944574	1	0.00644812989925411	1	1	cddstf	0.000803634263468058	0.0851437986867063
UKB_20002_1111_self_reported_asthma	ENSG00000197062	Skin_Not_Sun_Exposed	2.307e-08	6:27795237:T:G;rs200494	0.000886886613937178	6.49455163704793e-06	0.00922366807317072	0.000483858753310384	0.0449175544315527	-0.0642538479531745	0.0363744751850123	0.0470993197749716	0.013347884131228	0.0139413314949501	0.0138606224672872	0.0133175293711569	1	0.0065724862566925	1	1	lymp_av	0.0014755024117905	0.0857172670614385
UKB_20002_1111_self_reported_asthma	ENSG00000197062	Skin_Not_Sun_Exposed	2.307e-08	6:27795237:T:G;rs200494	0.00119774478759247	1.40562069510311e-05	0.0186214565578257	0.00035441478659515	0.0439827352356431	-0.06212803864544	-0.0331287377950029	-0.0477939242885191	0.013419580815271	0.0140185251670754	0.0139860997029011	0.0131945092332075	1	0.0105843238341264	1	1	neut_av	0.00116400175402945	0.0821669360322462
UKB_20002_1111_self_reported_asthma	ENSG00000230521	Brain_Nucleus_accumbens_basal_ganglia	0.00018	6:29845228:T:A;rs151020131	3.06608584072595e-07	4.72309469666384e-19	0.130809575949378	0.00023034046396951	0.28972389348471	-0.696993196492419	0.0828944870603837	-0.291458356897783	0.055041378348918	0.0718672838955839	0.0546813841151085	0.0779674295995838	0.00104737492319198	1.98511670100781e-15	1	1	lymp_av	0.000843345918138162	0.060252710575782
UKB_20002_1111_self_reported_asthma	ENSG00000230521	Brain_Nucleus_accumbens_basal_ganglia	0.00018	6:29845228:T:A;rs151020131	1.45459286969075e-07	4.34602318992243e-22	0.459985257426606	6.81052118674623e-08	0.285514198277375	-0.736630749908809	-0.0392971887281421	0.388332183835387	0.0527305145906191	0.0690734982628224	0.053102234484111	0.0697809646065587	0.000527289915262897	1.9326765125585e-18	1	0.000335077642387915	mono_av	9.09100632092322e-06	0.0163710827539175
UKB_20002_1111_self_reported_asthma	ENSG00000230521	Brain_Nucleus_accumbens_basal_ganglia	0.00018	6:29845228:T:A;rs151020131	2.59661772460238e-07	2.19099611072289e-19	0.262996311810664	0.000441307347039308	0.292009925851601	-0.705841383435352	-0.0619345638835394	0.27465491529407	0.0551207669251067	0.0719781905154541	0.0552052870926586	0.0771042472784097	0.000899728041574725	9.28982350946505e-16	1	1	neut_av	0.00137547995165724	0.0940609667553312
UKB_20002_1111_self_reported_asthma	ENSG00000196301	Prostate	1.361e-65	6:32548802:G:A;rs9269774	8.82610504680859e-12	1.14987930584572e-13	1.5427758256005e-05	4.54575307331878e-05	-1.2050153811069	0.79497689252969	0.706490383252965	-0.410003590791293	0.168134288923164	0.101078774914858	0.160196862396297	0.0987542582993978	3.81022954870727e-08	4.41783629305924e-10	0.0736675456724241	0.222969188246286	eosi_av	0.000269532294463042	0.0670230256014442
UKB_20002_1111_self_reported_asthma	ENSG00000196301	Prostate	1.361e-65	6:32548802:G:A;rs9269774	5.87756230348158e-07	8.92146913505165e-09	1.51373007270871e-08	1.61138969190921e-06	-0.903561365857254	0.623866694552165	-0.887945074615459	0.453115339174975	0.176151473482219	0.104775512381634	0.151660328703427	0.0921717999533437	0.00204362841292055	2.50693282694951e-05	7.43090092692705e-05	0.0079215917254257	EPMres_0	3.65458454101113e-05	0.0272613649326918
UKB_20002_1111_self_reported_asthma	ENSG00000196301	Prostate	1.361e-65	6:32548802:G:A;rs9269774	7.58691307592831e-14	5.3504341773924e-16	0.00150404467837238	0.000101018993816884	-1.32918539688064	0.877814539119358	-0.500542870998829	0.380444431199054	0.167617573415583	0.101099935651307	0.155940017575778	0.096254347239889	3.38300454055644e-10	2.17441644969227e-12	1	0.494791031715097	mono_av	0.000464496946491406	0.0838438825474807
UKB_20002_1111_self_reported_asthma	ENSG00000107036	Cells_EBV-transformed_lymphocytes	1.76e-07	9:6114483:G:C;rs444826	0.00255987938725358	0.000608760875857827	0.00015387556374682	0.000229955828784816	-0.0615694586430654	0.0663848672214575	-0.0755436653681866	-0.0662927049440212	0.0202046677680383	0.019117690679445	0.0196510608490784	0.0177317191167959	1	0.0664965215263472	0.48578515474871	1	lymp_av	0.000842180130268773	0.060252710575782
UKB_20002_1111_self_reported_asthma	ENSG00000141013	Brain_Cerebellum	0.000561	16:90093424:G:A;rs12922757	0.000105217239132373	1.38099166045491e-08	0.000116128428311722	1.57121787154252e-06	-0.111704370569275	0.215714704330131	-0.111871921797884	0.17145137854673	0.0283361158261775	0.0367350132584	0.0285613395422285	0.0348378239769752	0.232950967439073	3.51324278419728e-05	0.398552765965829	0.00771310853140225	cddstf	3.60752521417341e-05	0.0118959762841248
UKB_20002_1111_self_reported_asthma	ENSG00000141013	Brain_Cerebellum	0.000561	16:90093424:G:A;rs12922757	0.00017009024985046	2.22108929001393e-08	0.000973583976322671	3.49657780901995e-05	-0.109555000319568	0.215074349470664	0.100293871879671	-0.141425371559892	0.0286933388581843	0.0371977103534973	0.0300448842681373	0.0335478886509563	0.345283207196435	5.40168915331389e-05	1	0.170877757526805	lymp_av	0.000226280494978556	0.0277932406389098
UKB_20002_1111_self_reported_asthma	ENSG00000141013	Brain_Cerebellum	0.000561	16:90093424:G:A;rs12922757	0.000179884894665225	3.25162440993213e-08	0.00465028290777978	0.000249008548308933	-0.110102119566113	0.21433152612671	-0.0861861931020973	0.122876778728785	0.0289477686403774	0.0375440627939194	0.0301736124469552	0.0330540648152872	0.364446796591745	7.7713823397378e-05	1	1	neut_av	0.000893089765665943	0.0710669325545545
UKB_20002_1111_self_reported_asthma	ENSG00000141013	Brain_Cerebellum	0.000561	16:90093424:G:A;rs12922757	0.000286831528588371	7.85108660514614e-07	0.00195144134504318	0.000208970560357022	-0.106526601245507	0.194447413501289	-0.0900765522909141	0.132204867662292	0.0289510128354839	0.038361119378729	0.0287686242668219	0.0351233571880221	0.550429703361084	0.00137589157535636	1	1	psesl	0.000783805174386892	0.0930943457955219
UKB_20002_1452_self_reported_eczema_or_dermatitis	ENSG00000196301	Adipose_Subcutaneous	8.165e-06	6:32548802:G:A;rs9269774	8.82610504680859e-12	1.14987930584572e-13	1.5427758256005e-05	4.54575307331878e-05	-1.2050153811069	0.79497689252969	0.706490383252965	-0.410003590791293	0.168134288923164	0.101078774914858	0.160196862396297	0.0987542582993978	3.81022954870727e-08	4.41783629305924e-10	0.0736675456724241	0.222969188246286	eosi_av	0.000269532294463042	0.0670230256014442
UKB_20002_1452_self_reported_eczema_or_dermatitis	ENSG00000196301	Adipose_Subcutaneous	8.165e-06	6:32548802:G:A;rs9269774	5.87756230348158e-07	8.92146913505165e-09	1.51373007270871e-08	1.61138969190921e-06	-0.903561365857254	0.623866694552165	-0.887945074615459	0.453115339174975	0.176151473482219	0.104775512381634	0.151660328703427	0.0921717999533437	0.00204362841292055	2.50693282694951e-05	7.43090092692705e-05	0.0079215917254257	EPMres_0	3.65458454101113e-05	0.0272613649326918
UKB_20002_1452_self_reported_eczema_or_dermatitis	ENSG00000196301	Adipose_Subcutaneous	8.165e-06	6:32548802:G:A;rs9269774	7.58691307592831e-14	5.3504341773924e-16	0.00150404467837238	0.000101018993816884	-1.32918539688064	0.877814539119358	-0.500542870998829	0.380444431199054	0.167617573415583	0.101099935651307	0.155940017575778	0.096254347239889	3.38300454055644e-10	2.17441644969227e-12	1	0.494791031715097	mono_av	0.000464496946491406	0.0838438825474807
UKB_6152_8_diagnosed_by_doctor_Asthma	ENSG00000197062	Skin_Not_Sun_Exposed	3.483e-09	6:27795237:T:G;rs200494	0.00068114425744061	6.16456013313013e-06	0.00267975326146954	0.000215887984894841	0.0446133391431328	-0.062551888255752	-0.0416992658979078	-0.048412229343767	0.0129664522536481	0.013537487472856	0.013748596929062	0.0128913688944574	1	0.00644812989925411	1	1	cddstf	0.000803634263468058	0.0851437986867063
UKB_6152_8_diagnosed_by_doctor_Asthma	ENSG00000197062	Skin_Not_Sun_Exposed	3.483e-09	6:27795237:T:G;rs200494	0.000886886613937178	6.49455163704793e-06	0.00922366807317072	0.000483858753310384	0.0449175544315527	-0.0642538479531745	0.0363744751850123	0.0470993197749716	0.013347884131228	0.0139413314949501	0.0138606224672872	0.0133175293711569	1	0.0065724862566925	1	1	lymp_av	0.0014755024117905	0.0857172670614385
UKB_6152_8_diagnosed_by_doctor_Asthma	ENSG00000197062	Skin_Not_Sun_Exposed	3.483e-09	6:27795237:T:G;rs200494	0.00119774478759247	1.40562069510311e-05	0.0186214565578257	0.00035441478659515	0.0439827352356431	-0.06212803864544	-0.0331287377950029	-0.0477939242885191	0.013419580815271	0.0140185251670754	0.0139860997029011	0.0131945092332075	1	0.0105843238341264	1	1	neut_av	0.00116400175402945	0.0821669360322462
UKB_6152_8_diagnosed_by_doctor_Asthma	ENSG00000206341	Colon_Transverse	0.0009056	6:29902671:T:C;rs1611324	2.22930693218449e-32	6.26700976315695e-37	4.10548140530959e-08	0.000391923891769432	-1.06700309060999	0.713704264442057	-0.426811611067143	0.164957019219124	0.0775173112880043	0.0472735197736651	0.0753586805332258	0.0458880854549492	1.08322023834844e-28	3.00377777948113e-33	0.000159990610364915	1	lymp_av	0.00125570326955369	0.0771168172163465
UKB_6152_8_diagnosed_by_doctor_Asthma	ENSG00000206341	Colon_Transverse	0.0009056	6:29902671:T:C;rs1611324	7.14347642615001e-33	2.1365949936969e-37	1.09364074497624e-08	0.000198630022007567	-1.07350030817786	0.716819103682816	0.436683985913988	-0.169778048643189	0.0771749025699084	0.047054577305822	0.0738123532941293	0.0449455852125984	3.47387258603675e-29	1.02684755397073e-33	4.46642880248298e-05	0.968519987308897	neut_av	0.000755163156825207	0.0676030259176093
UKB_6152_8_diagnosed_by_doctor_Asthma	ENSG00000230521	Brain_Nucleus_accumbens_basal_ganglia	5.411e-05	6:29845228:T:A;rs151020131	3.06608584072595e-07	4.72309469666384e-19	0.130809575949378	0.00023034046396951	0.28972389348471	-0.696993196492419	0.0828944870603837	-0.291458356897783	0.055041378348918	0.0718672838955839	0.0546813841151085	0.0779674295995838	0.00104737492319198	1.98511670100781e-15	1	1	lymp_av	0.000843345918138162	0.060252710575782
UKB_6152_8_diagnosed_by_doctor_Asthma	ENSG00000230521	Brain_Nucleus_accumbens_basal_ganglia	5.411e-05	6:29845228:T:A;rs151020131	1.45459286969075e-07	4.34602318992243e-22	0.459985257426606	6.81052118674623e-08	0.285514198277375	-0.736630749908809	-0.0392971887281421	0.388332183835387	0.0527305145906191	0.0690734982628224	0.053102234484111	0.0697809646065587	0.000527289915262897	1.9326765125585e-18	1	0.000335077642387915	mono_av	9.09100632092322e-06	0.0163710827539175
UKB_6152_8_diagnosed_by_doctor_Asthma	ENSG00000230521	Brain_Nucleus_accumbens_basal_ganglia	5.411e-05	6:29845228:T:A;rs151020131	2.59661772460238e-07	2.19099611072289e-19	0.262996311810664	0.000441307347039308	0.292009925851601	-0.705841383435352	-0.0619345638835394	0.27465491529407	0.0551207669251067	0.0719781905154541	0.0552052870926586	0.0771042472784097	0.000899728041574725	9.28982350946505e-16	1	1	neut_av	0.00137547995165724	0.0940609667553312
UKB_6152_8_diagnosed_by_doctor_Asthma	ENSG00000196301	Prostate	3.1e-66	6:32548802:G:A;rs9269774	8.82610504680859e-12	1.14987930584572e-13	1.5427758256005e-05	4.54575307331878e-05	-1.2050153811069	0.79497689252969	0.706490383252965	-0.410003590791293	0.168134288923164	0.101078774914858	0.160196862396297	0.0987542582993978	3.81022954870727e-08	4.41783629305924e-10	0.0736675456724241	0.222969188246286	eosi_av	0.000269532294463042	0.0670230256014442
UKB_6152_8_diagnosed_by_doctor_Asthma	ENSG00000196301	Prostate	3.1e-66	6:32548802:G:A;rs9269774	5.87756230348158e-07	8.92146913505165e-09	1.51373007270871e-08	1.61138969190921e-06	-0.903561365857254	0.623866694552165	-0.887945074615459	0.453115339174975	0.176151473482219	0.104775512381634	0.151660328703427	0.0921717999533437	0.00204362841292055	2.50693282694951e-05	7.43090092692705e-05	0.0079215917254257	EPMres_0	3.65458454101113e-05	0.0272613649326918
UKB_6152_8_diagnosed_by_doctor_Asthma	ENSG00000196301	Prostate	3.1e-66	6:32548802:G:A;rs9269774	7.58691307592831e-14	5.3504341773924e-16	0.00150404467837238	0.000101018993816884	-1.32918539688064	0.877814539119358	-0.500542870998829	0.380444431199054	0.167617573415583	0.101099935651307	0.155940017575778	0.096254347239889	3.38300454055644e-10	2.17441644969227e-12	1	0.494791031715097	mono_av	0.000464496946491406	0.0838438825474807
UKB_6152_8_diagnosed_by_doctor_Asthma	ENSG00000107036	Cells_EBV-transformed_lymphocytes	5.377e-07	9:6114483:G:C;rs444826	0.00255987938725358	0.000608760875857827	0.00015387556374682	0.000229955828784816	-0.0615694586430654	0.0663848672214575	-0.0755436653681866	-0.0662927049440212	0.0202046677680383	0.019117690679445	0.0196510608490784	0.0177317191167959	1	0.0664965215263472	0.48578515474871	1	lymp_av	0.000842180130268773	0.060252710575782
UKB_6152_8_diagnosed_by_doctor_Asthma	ENSG00000141013	Brain_Frontal_Cortex_BA9	0.0005543	16:90093424:G:A;rs12922757	0.000105217239132373	1.38099166045491e-08	0.000116128428311722	1.57121787154252e-06	-0.111704370569275	0.215714704330131	-0.111871921797884	0.17145137854673	0.0283361158261775	0.0367350132584	0.0285613395422285	0.0348378239769752	0.232950967439073	3.51324278419728e-05	0.398552765965829	0.00771310853140225	cddstf	3.60752521417341e-05	0.0118959762841248
UKB_6152_8_diagnosed_by_doctor_Asthma	ENSG00000141013	Brain_Frontal_Cortex_BA9	0.0005543	16:90093424:G:A;rs12922757	0.00017009024985046	2.22108929001393e-08	0.000973583976322671	3.49657780901995e-05	-0.109555000319568	0.215074349470664	0.100293871879671	-0.141425371559892	0.0286933388581843	0.0371977103534973	0.0300448842681373	0.0335478886509563	0.345283207196435	5.40168915331389e-05	1	0.170877757526805	lymp_av	0.000226280494978556	0.0277932406389098
UKB_6152_8_diagnosed_by_doctor_Asthma	ENSG00000141013	Brain_Frontal_Cortex_BA9	0.0005543	16:90093424:G:A;rs12922757	0.000179884894665225	3.25162440993213e-08	0.00465028290777978	0.000249008548308933	-0.110102119566113	0.21433152612671	-0.0861861931020973	0.122876778728785	0.0289477686403774	0.0375440627939194	0.0301736124469552	0.0330540648152872	0.364446796591745	7.7713823397378e-05	1	1	neut_av	0.000893089765665943	0.0710669325545545
UKB_6152_8_diagnosed_by_doctor_Asthma	ENSG00000141013	Brain_Frontal_Cortex_BA9	0.0005543	16:90093424:G:A;rs12922757	0.000286831528588371	7.85108660514614e-07	0.00195144134504318	0.000208970560357022	-0.106526601245507	0.194447413501289	-0.0900765522909141	0.132204867662292	0.0289510128354839	0.038361119378729	0.0287686242668219	0.0351233571880221	0.550429703361084	0.00137589157535636	1	1	psesl	0.000783805174386892	0.0930943457955219
UKB_6152_9_diagnosed_by_doctor_Hayfever_allergic_rhinitis_or_eczema	ENSG00000035115	Liver	0.000252	2:249092:A:C;rs17713729	2.26175947417069e-13	7.88299934065942e-27	0.106975828623918	2.8051426967801e-05	0.192898662435949	-0.409901247108722	0.0409356826639434	0.132646313382137	0.0248625387543352	0.0338299545706237	0.0253028561293825	0.0310743143229338	1.00512591032145e-09	3.65219359452751e-23	1	0.137760557838871	EPMres_0	0.00019516786275789	0.0794102302325421
UKB_6152_9_diagnosed_by_doctor_Hayfever_allergic_rhinitis_or_eczema	ENSG00000068028	Nerve_Tibial	3.401e-06	3:50350372:C:G;rs370234933	0.00421611328949153	1.17188016629596e-07	7.02191758187346e-09	0.000279718689242281	0.0456825237762728	-0.147455252789026	0.0957272439374038	-0.100957951869565	0.0158160474481435	0.0270176480985514	0.0159572246641623	0.0273873447041502	1	0.000247852655171596	2.81438456681488e-05	1	lymp_av	0.000974919517855806	0.064478588284635
UKB_6152_9_diagnosed_by_doctor_Hayfever_allergic_rhinitis_or_eczema	ENSG00000206341	Prostate	1.227e-10	6:29902671:T:C;rs1611324	2.22930693218449e-32	6.26700976315695e-37	4.10548140530959e-08	0.000391923891769432	-1.06700309060999	0.713704264442057	-0.426811611067143	0.164957019219124	0.0775173112880043	0.0472735197736651	0.0753586805332258	0.0458880854549492	1.08322023834844e-28	3.00377777948113e-33	0.000159990610364915	1	lymp_av	0.00125570326955369	0.0771168172163465
UKB_6152_9_diagnosed_by_doctor_Hayfever_allergic_rhinitis_or_eczema	ENSG00000206341	Prostate	1.227e-10	6:29902671:T:C;rs1611324	7.14347642615001e-33	2.1365949936969e-37	1.09364074497624e-08	0.000198630022007567	-1.07350030817786	0.716819103682816	0.436683985913988	-0.169778048643189	0.0771749025699084	0.047054577305822	0.0738123532941293	0.0449455852125984	3.47387258603675e-29	1.02684755397073e-33	4.46642880248298e-05	0.968519987308897	neut_av	0.000755163156825207	0.0676030259176093
UKB_6152_9_diagnosed_by_doctor_Hayfever_allergic_rhinitis_or_eczema	ENSG00000230521	Cells_Cultured_fibroblasts	3.216e-06	6:29845228:T:A;rs151020131	3.06608584072595e-07	4.72309469666384e-19	0.130809575949378	0.00023034046396951	0.28972389348471	-0.696993196492419	0.0828944870603837	-0.291458356897783	0.055041378348918	0.0718672838955839	0.0546813841151085	0.0779674295995838	0.00104737492319198	1.98511670100781e-15	1	1	lymp_av	0.000843345918138162	0.060252710575782
UKB_6152_9_diagnosed_by_doctor_Hayfever_allergic_rhinitis_or_eczema	ENSG00000230521	Cells_Cultured_fibroblasts	3.216e-06	6:29845228:T:A;rs151020131	1.45459286969075e-07	4.34602318992243e-22	0.459985257426606	6.81052118674623e-08	0.285514198277375	-0.736630749908809	-0.0392971887281421	0.388332183835387	0.0527305145906191	0.0690734982628224	0.053102234484111	0.0697809646065587	0.000527289915262897	1.9326765125585e-18	1	0.000335077642387915	mono_av	9.09100632092322e-06	0.0163710827539175
UKB_6152_9_diagnosed_by_doctor_Hayfever_allergic_rhinitis_or_eczema	ENSG00000230521	Cells_Cultured_fibroblasts	3.216e-06	6:29845228:T:A;rs151020131	2.59661772460238e-07	2.19099611072289e-19	0.262996311810664	0.000441307347039308	0.292009925851601	-0.705841383435352	-0.0619345638835394	0.27465491529407	0.0551207669251067	0.0719781905154541	0.0552052870926586	0.0771042472784097	0.000899728041574725	9.28982350946505e-16	1	1	neut_av	0.00137547995165724	0.0940609667553312
UKB_6152_9_diagnosed_by_doctor_Hayfever_allergic_rhinitis_or_eczema	ENSG00000196301	Skin_Not_Sun_Exposed	1.11e-16	6:32548802:G:A;rs9269774	8.82610504680859e-12	1.14987930584572e-13	1.5427758256005e-05	4.54575307331878e-05	-1.2050153811069	0.79497689252969	0.706490383252965	-0.410003590791293	0.168134288923164	0.101078774914858	0.160196862396297	0.0987542582993978	3.81022954870727e-08	4.41783629305924e-10	0.0736675456724241	0.222969188246286	eosi_av	0.000269532294463042	0.0670230256014442
UKB_6152_9_diagnosed_by_doctor_Hayfever_allergic_rhinitis_or_eczema	ENSG00000196301	Skin_Not_Sun_Exposed	1.11e-16	6:32548802:G:A;rs9269774	5.87756230348158e-07	8.92146913505165e-09	1.51373007270871e-08	1.61138969190921e-06	-0.903561365857254	0.623866694552165	-0.887945074615459	0.453115339174975	0.176151473482219	0.104775512381634	0.151660328703427	0.0921717999533437	0.00204362841292055	2.50693282694951e-05	7.43090092692705e-05	0.0079215917254257	EPMres_0	3.65458454101113e-05	0.0272613649326918
UKB_6152_9_diagnosed_by_doctor_Hayfever_allergic_rhinitis_or_eczema	ENSG00000196301	Skin_Not_Sun_Exposed	1.11e-16	6:32548802:G:A;rs9269774	7.58691307592831e-14	5.3504341773924e-16	0.00150404467837238	0.000101018993816884	-1.32918539688064	0.877814539119358	-0.500542870998829	0.380444431199054	0.167617573415583	0.101099935651307	0.155940017575778	0.096254347239889	3.38300454055644e-10	2.17441644969227e-12	1	0.494791031715097	mono_av	0.000464496946491406	0.0838438825474807
UKB_6152_9_diagnosed_by_doctor_Hayfever_allergic_rhinitis_or_eczema	ENSG00000107036	Cells_EBV-transformed_lymphocytes	6.731e-06	9:6114483:G:C;rs444826	0.00255987938725358	0.000608760875857827	0.00015387556374682	0.000229955828784816	-0.0615694586430654	0.0663848672214575	-0.0755436653681866	-0.0662927049440212	0.0202046677680383	0.019117690679445	0.0196510608490784	0.0177317191167959	1	0.0664965215263472	0.48578515474871	1	lymp_av	0.000842180130268773	0.060252710575782
UKB_6152_9_diagnosed_by_doctor_Hayfever_allergic_rhinitis_or_eczema	ENSG00000170525	Heart_Left_Ventricle	2.37e-06	10:6521721:G:A;rs5015567	0.055915558491157	0.019295356649764	1.15336716324219e-20	3.31004548019239e-07	-0.053715678725652	0.135367664419991	0.293232387931579	0.247207813913108	0.0279661172308135	0.0574759687661212	0.0287037883193943	0.047104431425559	1	0.28943034974646	5.5799903357657e-17	0.00162655634896654	cddstf	1.73263885175243e-05	0.00986690835737094
UKB_6152_9_diagnosed_by_doctor_Hayfever_allergic_rhinitis_or_eczema	ENSG00000170525	Heart_Left_Ventricle	2.37e-06	10:6521721:G:A;rs5015567	0.0257105512092432	1.3551775019371e-05	0.204916403021934	0.000102037971093424	-0.085764937481031	0.330110095992936	0.0491558601307914	-0.257016654045491	0.0382175351657762	0.0743431968686737	0.0386742695156362	0.0650685511450113	1	0.00919532336411184	1	0.499781982415589	eosi_av	0.000467962224194911	0.0866658889513785
UKB_6152_9_diagnosed_by_doctor_Hayfever_allergic_rhinitis_or_eczema	ENSG00000170525	Heart_Left_Ventricle	2.37e-06	10:6521721:G:A;rs5015567	0.0182333476334934	2.51938488008138e-05	0.29458453779964	1.10468368854457e-05	-0.0874706495802584	0.307890935493766	-0.040236890596285	-0.258685024138411	0.0368041313155322	0.0716964789882066	0.0383081382112244	0.0576435789980191	1	0.0102608195972624	1	0.0542731096181945	EPMres_0	0.000108450357757837	0.0539323461940289
UKB_6152_9_diagnosed_by_doctor_Hayfever_allergic_rhinitis_or_eczema	ENSG00000170525	Heart_Left_Ventricle	2.37e-06	10:6521721:G:A;rs5015567	0.12463046735099	0.168411000963942	2.68943671589829e-31	1.92577634186453e-06	-0.0391158006595841	0.0739995196289936	-0.351463393515894	-0.201844934207991	0.0253856589472013	0.0535693379244947	0.0261385146101803	0.0413825579387762	1	1	1.30787307494134e-27	0.00945941339123859	lymp_av	4.01394667322645e-05	0.0140838869259295
UKB_6152_9_diagnosed_by_doctor_Hayfever_allergic_rhinitis_or_eczema	ENSG00000170525	Heart_Left_Ventricle	2.37e-06	10:6521721:G:A;rs5015567	0.105626894264093	0.157828188203237	9.93509720994731e-27	2.94832980682055e-07	-0.0428101707118218	0.0785162443888435	0.327253938633063	0.233597992017216	0.0263590920227081	0.0554215998678387	0.0270765134956196	0.0443112963068812	1	1	4.80361950100953e-23	0.00144939893303298	neut_av	1.63852019807698e-05	0.0119518654759844
UKB_6152_9_diagnosed_by_doctor_Hayfever_allergic_rhinitis_or_eczema	ENSG00000170525	Heart_Left_Ventricle	2.37e-06	10:6521721:G:A;rs5015567	0.0459120889213163	0.00240290886997706	5.62275062204965e-12	8.00913078937512e-05	-0.0643102254959673	0.198341797017818	0.236919714758415	0.200071923324235	0.03205378777018	0.0646699909771811	0.0327176226985946	0.0498781369063645	1	0.0533936569546664	2.64831554298539e-08	0.391966860832018	psesl	0.000396004235339415	0.0638323119144191
UKB_6152_9_diagnosed_by_doctor_Hayfever_allergic_rhinitis_or_eczema	ENSG00000170525	Heart_Left_Ventricle	2.37e-06	10:6521721:G:A;rs5015567	0.0539566435412833	0.00897990362323683	0.0146737786583388	1.46431762567581e-08	-0.0673114631099128	0.187448821896712	0.086835268335607	0.387725517843301	0.034760722146836	0.0711739538039333	0.0353329817567119	0.0661522603104958	1	0.0298493811236039	1	7.20151408307361e-05	PUNOCC_0	5.28347896768949e-06	0.00614393431986208
UKB_6152_9_diagnosed_by_doctor_Hayfever_allergic_rhinitis_or_eczema	ENSG00000176490	Whole_Blood	0.0008337	19:2715741:G:C;rs62121111	0.0153133063596099	4.95240031689143e-08	0.628090478223487	0.000290471377363805	-0.11755262285318	0.492887456686697	0.0231076771064469	0.320876830467893	0.0481401801152216	0.0875886142729179	0.0476425145311888	0.0872860653880281	1	0.000112617583206111	1	1	lymp_av	0.00100221392742168	0.0652794685445743
UKB_6152_9_diagnosed_by_doctor_Hayfever_allergic_rhinitis_or_eczema	ENSG00000138942	Skin_Sun_Exposed	0.001893	22:31908678:AT:A;rs36123367	0.0591466072739689	0.000297627071524353	0.27603049828963	7.5396087978644e-05	-0.0221463584269782	0.091633625004881	0.0128677142268709	0.0787588294628879	0.0116814695259649	0.0249710576296115	0.0117869032764715	0.0195606698377734	1	0.0114237335232541	1	0.369516227183334	mono_av	0.000379319564915133	0.0767784124627122
UKB_6152_9_diagnosed_by_doctor_Hayfever_allergic_rhinitis_or_eczema	ENSG00000138942	Skin_Sun_Exposed	0.001893	22:31908678:AT:A;rs36123367	0.0241343215866908	2.17410551764619e-05	4.36345837924957e-09	5.94175994065989e-07	-0.0228611511713933	0.0923304934642632	0.0614477227355167	0.100118431594971	0.0100756302890961	0.0213263327657397	0.0100947732641369	0.0195269485520582	1	0.0115578079001905	1.95482935390381e-05	0.00292156336282247	psesl	2.24173520572413e-05	0.0192201471424554
