# Supplementary material for: Psychosocial experiences modulate asthma-associated genes through gene-environment interactions
Source: eLife. 2021 Jun 18;10:e63852. doi: 10.7554/eLife.63852 (PMC8282343; doi:10.7554/eLife.63852)
Supplement: Figure 3—source data 6. — Columns as in Figure 3—source data 4. [file elife-63852-fig3-data6.txt]

pid	sid	Intercept_pval	eosi_av_pval	lymp_av_pval	mono_av_pval	neut_av_pval	dosage_pval	metagene_pval	interaction_pval	Intercept_effect	eosi_av_effect	lymp_av_effect	mono_av_effect	neut_av_effect	dosage_effect	metagene_effect	interaction_effect	Intercept_SE	eosi_av_SE	lymp_av_SE	mono_av_SE	neut_av_SE	dosage_SE	metagene_SE	interaction_SE	Intercept_padj	eosi_av_padj	lymp_av_padj	mono_av_padj	neut_av_padj	dosage_padj	metagene_padj	interaction_padj	tested_metagene	interaction_pcorr	interaction_pcorr.qval
==> GxE_results/GxE_cddstf_0PCs_corrected.txt <==
ENSG00000225972	1:567867:A:G;rs2000096	0.547343238570635	0.211492079431932	0.637476463188019	0.426746885517071	0.458750827210096	6.6553586749163e-17	0.444915879942044	0.519040649977782	13.4634159231482	-13.3374202957264	-11.1836369838275	-54.5664727745013	-14.9289662463973	2.08174585524393	0.300478988928737	-0.152543116975175	22.3425725297256	10.6463073800665	23.7030311971058	68.5416324583283	20.1175208929818	0.23129360246703	0.392698371726548	0.236220656561731	1	1	1	1	1	2.64550507327923e-13	1	1	cddstf	0.539298088749612	0.823535098304991
ENSG00000237973	1:567867:A:G;rs2000096	0.413971183222848	0.278175993144983	0.568118380427855	0.0936920770036584	0.431960235374289	8.61283666698665e-16	0.161268527043498	0.123978405868503	10.1143261078019	-6.40100501735467	-7.49506381730405	-63.8073903377498	-8.76009289231561	1.10314625117135	0.305240653308753	-0.20171490425566	12.3597333005999	5.88945250949784	13.112328207607	37.9166855582804	11.1288524441709	0.127949780036479	0.217237613782498	0.130675387147617	1	1	1	1	1	3.32972265545704e-12	1	1	cddstf	0.144874490636263	0.690121146507169
ENSG00000229344	1:567825:C:T	0.475190090792143	0.894345937706577	0.548885237249406	0.775367587309696	0.3832458540931	1.66012368015339e-14	0.655789925196277	0.548255101716493	-12.0802253315416	1.0674077046081	10.7810366892658	14.6276917813696	13.3101636235943	1.95008432644889	-0.11258561794275	-0.155810404311024	16.8913861077604	8.02886833485109	17.9602916481718	51.2032985582886	15.2375084184915	0.238594558617578	0.252273787007822	0.259157840848884	1	1	1	1	1	6.17067971913015e-11	1	1	cddstf	0.567614402293073	0.8271382749937
ENSG00000240409	1:567606:A:G	0.00521323365517889	0.024193567873973	0.0132338169012662	0.000344756432878794	0.013654966470054	0.000104285771862295	0.601747401711715	0.738397123863598	21.5721760252583	-8.25941440299863	-20.2710943159319	-84.8919112484082	-17.1411323430045	0.4551440378261	0.0610443218945685	-0.0337707546349769	7.65222832196777	3.64135177916916	8.12229861425388	23.3821761709007	6.89976044409647	0.115359056790529	0.116814876205848	0.101001503550409	1	1	1	1	1	0.037438592098564	1	1	cddstf	0.75038912715644	0.857619490781885
ENSG00000224956	1:723819:T:A;rs11804171	0.00629862375954563	0.694812734215826	0.0159214362301026	0.418430588416866	0.000191617980630811	6.18758308754998e-05	0.0529403630462265	0.357320699111183	-14.8684842047314	1.0062686866974	13.9082510047571	13.2189365263422	18.4689890451136	-0.267154834381567	-0.165541514750279	0.060324892044192	5.39535087990145	2.56179423787774	5.72893919183565	16.3090693109036	4.87587465925462	0.0655291582171436	0.085115593403567	0.0654116198388081	1	1	1	1	0.8433107327562	0.0277822480630994	1	1	cddstf	0.381363693729345	0.786302682550171
ENSG00000230092	1:812743:C:T;rs6605064	0.918410543463463	0.39237560644131	0.974351427949716	0.321755545568343	0.950218160862997	1.7274017064698e-05	0.00941122803579695	0.010741626546932	0.365887379685562	1.4567071372671	-0.122221784723834	-10.7911157700196	0.201571398374156	0.197862193338055	-0.152840037573066	0.125607230832846	3.56814884288455	1.70008549936994	3.79754919037231	10.8684875953236	3.22527998675884	0.0451213877558211	0.0583897149409894	0.0488584118420596	1	1	1	1	1	0.0127827726278765	1	1	cddstf	0.0168159552508583	0.457675382102909
ENSG00000188290	1:936194:A:G;rs3121570	0.000937740625370341	2.56872348006011e-07	0.0302996513069237	3.48064849210926e-15	0.0454130847202827	2.01600462844296e-08	0.701711226259705	0.739387541362208	-26.3183437899723	19.7502836905397	18.256545731643	202.276240856187	14.29557340303	-0.488585851105999	0.058975420959145	-0.0270156283643703	7.85694574704035	3.72483830964895	8.37875712128715	24.0473444282609	7.10812680998402	0.0841863727742967	0.153796606817274	0.0811170717702588	1	0.00122939105755677	1	1.69855646414932e-11	1	4.65092267781792e-05	1	1	cddstf	0.751340174761227	0.857780226844297
ENSG00000188157	1:930533:C:G;rs3128110	8.33331296228313e-09	2.34752099171418e-06	1.2083666694042e-05	5.268065801164e-23	8.7975343881061e-06	9.55455970018634e-06	0.126911712460207	0.291892580422799	-32.7040402382285	12.6031703526597	26.173827333395	183.765975964409	22.4555263074528	0.303090094506637	-0.146246133729861	0.0716488832942871	5.47755615440279	2.60586966351545	5.85744997895226	16.7533689526071	4.9444998865818	0.0670167171314097	0.0954832629377692	0.0678317972704103	4.06665672559417e-05	0.0111554197526258	0.055766121793004	2.58714711495164e-19	0.0408997373703052	0.00876153124507088	1	1	cddstf	0.316479577321683	0.772536456060589
ENSG00000217801	1:1051684:A:C;rs72892222	0.12678773641425	0.0450655198228141	0.112906930224414	0.169218231002264	0.171840427192697	1.88459945222014e-10	0.392628583927827	0.0556972174727143	-16.6140515415668	10.3240142137628	18.3168604766406	45.1907074210508	13.4236259087545	-0.708452515192386	-0.144416907584538	0.212465301250245	10.8436620768508	5.12501191962806	11.5127103261543	32.7749209898027	9.79572195177253	0.106482081501915	0.168635503257225	0.110508430166841	1	1	1	1	1	5.5671067818583e-07	1	1	cddstf	0.0707189060845571	0.600243509634443
ENSG00000176022	1:1173611:G:A;rs6697886	0.00945291817039216	0.507512778821013	0.00364875743727689	0.00496532604029477	0.0453889282236152	1.92389474658806e-12	0.0913517570386203	0.0487184782086926	-5.03378447591065	0.608423770284231	6.00812573040256	16.580533343723	3.49253362928595	-0.155337615573335	-0.0532623463160225	0.0416195653067252	1.92420551559054	0.91671774813387	2.0466758361928	5.84811195166631	1.73638144564157	0.0209269152131797	0.0314227596863861	0.0210093477226808	1	1	1	1	1	6.51430761194716e-09	1	1	cddstf	0.0627890351768468	0.585205786618518
ENSG00000272455	1:1351134:CCGCT:C;rs200282760	0.151494345958347	0.00962854853921818	0.142921358495036	0.849755282954606	0.118870874766464	5.75442179107079e-05	0.00719431450807824	0.970953356436811	4.47929435356001	-3.86388715099221	-4.86938155301556	-1.79017307000135	-4.39724961413291	-0.142431314713066	-0.140504507297632	0.00136177594347283	3.11321835005639	1.48066610278593	3.31305436484191	9.44021409324828	2.80964198601327	0.034782636274884	0.0518345506471019	0.037359960200891	1	1	1	1	1	0.0262770888673954	1	1	cddstf	0.972330912630082	0.874012754546842
ENSG00000215915	1:1403693:A:G;rs139601047	0.609855554988695	0.627454582522306	0.218082002276065	0.212692995570578	0.690091230561398	6.19556268311611e-07	0.362458816006764	0.00141123337560676	-4.05713078575413	1.83015067348011	10.427881551693	-30.0804532084469	2.86124281353682	-0.631582614706512	0.109689391502226	0.411618243771425	7.94049178167092	3.76628347753282	8.44470931790604	24.0744453442818	7.16731451319614	0.123338702247889	0.1202198073762	0.127456211949217	1	1	1	1	1	0.0010135940549578	1	1	cddstf	0.00315150964181435	0.297811768952312
ENSG00000272004	1:1592881:A:C;rs4648774	0.052682646906996	0.0286217019119922	0.0884341972140802	0.0661389468553265	0.0362182431980418	2.36761311596148e-07	0.687641005126711	0.787417882820914	16.7359660061308	-9.00770250020753	-15.630771316568	-48.2637661087706	-16.337582540282	0.500493612766581	0.0635532402894269	0.0249805893786204	8.59561576212367	4.09111626976172	9.13768161567882	26.1480128632329	7.75712416650593	0.0940971189352361	0.157880807159394	0.0925334007608691	1	1	1	1	1	0.000438245187764469	1	1	cddstf	0.797267714093199	0.864556045418229
ENSG00000189339	1:1561331:G:A;rs66599757	0.182971964443604	0.560852543943267	0.117150966198037	0.0579515162401504	0.015565586138618	1.68166541931595e-07	0.000873417175891033	0.324715272562906	-2.12357301485907	0.440762383905113	2.65569870223154	-9.27604178685077	3.49518191030583	-0.0923740084803886	-0.0898318769557985	0.0164960654085186	1.59013096668563	0.756833069361209	1.68890917324384	4.86913431728755	1.43473874171889	0.0171441090909775	0.0266544074393174	0.0167164854255255	1	1	1	1	1	0.000321978502036722	1	1	cddstf	0.349110995839528	0.776639872246407
ENSG00000008128	1:1635749:C:A;rs55880629	0.0348795064927779	0.725893535687082	0.111994568843981	0.326491162945273	0.00447091250888109	5.29771330862512e-10	0.00224233017269752	0.423294110115694	-6.58763040653518	0.519660321478326	5.26772945429141	9.28663467515902	8.04625089720024	0.204437856031723	-0.159133731436833	0.0242934170642493	3.10495482832705	1.48051977176874	3.30249057263885	9.44539905586969	2.80389863277712	0.0315887734751114	0.0515173622404507	0.0302882672324839	1	1	1	1	1	1.49554446702487e-06	1	1	cddstf	0.446134407854629	0.805936999946897
ENSG00000268575	1:1689164:C:T;rs2235536	0.241855479840511	0.157375998876013	0.184015143966444	0.519713922594383	0.135505147593224	5.41009081457747e-09	0.34538060180639	0.661187564656417	-4.1983626597324	2.41838057265395	5.06936092752715	-7.11904583160691	4.84069738348548	0.278511920166748	-0.0522469736242342	-0.0200566758981343	3.57848938761938	1.70509174622361	3.80501694405719	11.0419970616841	3.23205514380649	0.0460273677900227	0.0552628965053009	0.0457067480110021	1	1	1	1	1	1.36226086711061e-05	1	1	cddstf	0.6763943571589	0.851254109100255
ENSG00000215790	1:1677924:C:G;rs146561796	0.603404100284187	0.0762648674832736	0.795895700528628	0.0473395900777494	0.957855983581934	1.84525891195123e-09	0.278146571760574	0.222477254586093	2.72939218208289	-4.46102894090624	-1.44504898421203	-31.6716280139316	0.250773389022056	-0.498727210713012	-0.0853834983200308	0.102392775810772	5.24690465431613	2.50567548624577	5.5804914364118	15.8885211836449	4.74062325972645	0.079819173520679	0.0785550391915578	0.0837158781907201	1	1	1	1	1	4.92499603599782e-06	1	1	cddstf	0.246635365084119	0.748058465967062
ENSG00000269554	1:2082814:C:G;rs262666	0.452716986219188	0.23756922187604	0.212152328483949	0.433775306149892	0.445403357112035	2.29498809691694e-08	0.943549428133019	0.176151390325713	-7.03525761259919	5.34436888027346	12.426090678017	-22.2687255743283	6.43888074739159	-0.760813824906321	0.0100709978085876	0.170785067869193	9.35411431323478	4.51381826710719	9.93324762725399	28.4022337415458	8.42405234525059	0.131654944870176	0.14207980974594	0.125887330079264	1	1	1	1	1	5.24048024106255e-05	1	1	cddstf	0.199245467865966	0.725304948393158
ENSG00000269896	1:2299627:T:C;rs7545940	0.553845232722635	0.115813882150586	0.364715876104842	0.401409168006477	0.314400544642691	1.32932083578495e-06	0.0201524280770275	0.273300176143724	-2.51943434430982	-3.18538663628621	4.09670878458753	-11.062146085736	3.85950981741432	-0.261883282833292	-0.16852074159024	-0.0666794920310898	4.24983223880881	2.01832991025464	4.51121011805616	13.1601226690016	3.8284302330931	0.0528065180349067	0.0720515864337683	0.0607292661527445	1	1	1	1	1	0.00194400624484734	1	1	cddstf	0.297913753088268	0.761255297560522
ENSG00000149527	1:2347466:C:T;rs12746918	0.0022477019308582	0.260058871200133	0.000232990789116709	0.994500648963579	0.00134552067509064	1.21408779924188e-09	0.0180766966545986	0.583204490289401	-11.8916650366477	2.06634064478234	15.2742449369764	-0.0807443281092766	11.2759637263742	0.372155513937451	-0.137638480148644	0.0321124468937182	3.85068492693889	1.83042346859732	4.08830704001703	11.7028160942419	3.47627713454379	0.0588497450884306	0.0578271099175803	0.0584452148310872	1	1	1	1	1	3.31324560413109e-06	1	1	cddstf	0.601380966641354	0.833337526845423
ENSG00000225931	1:2723552:T:G;rs10909872	0.0191910492010812	0.0104371852960588	0.12293739121788	0.0289626518753381	0.00242096589110904	1.15651710901917e-06	0.0050356193186643	0.802743430643996	-14.2743089376979	7.4357438411414	9.96190017227663	40.225548967131	16.7475461443458	-0.427064788371588	-0.269003610166104	0.0202033382672456	6.05479676019002	2.88088698107915	6.43557337875549	18.3090285050694	5.46379795817579	0.0856007220112001	0.0950358247954699	0.0807902850853506	1	1	1	1	1	0.00173246262931072	1	1	cddstf	0.811894811709216	0.865365826233668
ENSG00000157870	1:2496917:C:T;rs11574000	4.61806854470271e-06	0.00394469934528049	5.68732762092237e-08	0.583822095397641	3.86565573726773e-07	1.63235472506872e-08	0.022913184214312	0.674499463106315	-8.62754685471116	2.55798328049275	10.9643095616406	-3.06314394931547	8.67279571790896	0.18199032890777	-0.0627336609150392	0.0128324327306656	1.84067669404579	0.878910114240359	1.95678747383197	5.58413616751699	1.66190317570248	0.0311423972130036	0.027401553312164	0.0305178393990802	0.0217834293253627	1	0.000273617331842575	1	0.0018466237456928	3.82297476611094e-05	1	1	cddstf	0.689154557802757	0.851254109100255
ENSG00000142606	1:2523723:C:T;rs867436	0.679350178140143	0.0219425346987575	0.623979499270225	0.66086682983697	0.714515246262436	2.74526241252087e-16	0.62280995407016	0.0391862399572457	-3.26921077816153	8.68024905565106	4.11998315864302	10.547920029423	2.61041120955246	-0.722019625046932	0.0663165240251358	-0.163596184891995	7.89953752662546	3.76389677632324	8.39366504470267	24.0131820973515	7.12787381771331	0.0821239132616415	0.134652588694808	0.0789012613855303	1	1	1	1	1	1.07339760329566e-12	1	1	cddstf	0.0517715590541075	0.568510735248714
ENSG00000235169	1:3691727:A:C;rs1175549	0.12329710549422	0.00881087208511105	0.1035699643994	0.362019065240109	0.209130089893072	1.47709967064229e-08	0.437464944353265	0.801169784503887	-14.7968774798262	12.0379031317829	16.6478673933745	26.5567483875189	10.8733478195809	0.592216419789059	0.137041476160124	0.0264504522008351	9.56828335636443	4.55868721360222	10.1888954568184	29.0795546033772	8.63443461276464	0.101013016932126	0.176199389033609	0.104916660809297	1	1	1	1	1	3.48300102337453e-05	1	1	cddstf	0.810394132557567	0.865365826233668
ENSG00000116198	1:3762076:T:C;rs6699784	0.670412170423738	0.0355968512435794	0.546569532425697	0.453705003083273	0.331561198955373	1.00499203974637e-16	0.153470500364695	0.248539092236732	0.538571835822521	1.27193087908451	-0.811437251012194	2.89968710925477	-1.10978907085679	0.136407661015969	-0.0275618759070191	0.0194934285077331	1.26395645059996	0.601876131052016	1.34398365721761	3.86389041180489	1.14068022343805	0.0152581016135729	0.0192490788222336	0.0168529190143006	1	1	1	1	1	3.98077346943536e-13	1	1	cddstf	0.273003903785067	0.753210064456372
ENSG00000198912	1:3798400:C:T;rs12084944	0.218423373805805	0.00292329802503193	0.488418423518645	0.00018994189586953	0.725383447993127	2.23602992422379e-07	0.0449808535042779	0.12814462352428	-1.83730227464521	2.12695936106295	1.09919613691168	17.1207252743422	0.472428807972601	0.0862047720215761	-0.0481587924351496	0.0262588423067645	1.48899168042365	0.707537524098864	1.58412339997424	4.51717059656952	1.34335069165201	0.0161719423003169	0.0238973118800829	0.0172001233236581	1	1	1	0.791107996296594	1	0.000415677962913202	1	1	cddstf	0.149263724745719	0.690121146507169
ENSG00000196581	1:4793137:T:A;rs3766965	0.996091694391759	1.7737093260224e-09	0.90298235362577	0.96889741953958	0.854640479505848	2.24684441807687e-09	0.830010745512076	0.319370436432185	-0.0397922553022922	24.3569155973998	-1.05213056811274	0.961402532491343	-1.34264812322702	-0.562833233298651	-0.0284205831321615	-0.0894334543332196	8.11524337387823	3.89375322069158	8.6224581300959	24.6315297168264	7.32104466573404	0.0905978764784439	0.132238590990047	0.0896309268933489	1	8.5599212073841e-06	1	1	1	5.92268188605064e-06	1	1	cddstf	0.343810939154429	0.776639872246407
ENSG00000116254	1:6237105:A:C;rs61198901	0.291740020196074	0.25708702436741	0.197788431956478	0.961976365617714	0.298761121053453	4.86945503144786e-07	0.842157668954007	0.406436560405311	-12.0200040562424	6.17615777770799	15.6212189072685	-1.64123917953964	10.693731258331	1.0377110085406	-0.0336697126108082	-0.167365361528644	11.3760343195018	5.43688853545221	12.0962459778109	34.3910952630514	10.2693814476559	0.200684281529823	0.168899640073931	0.201250766893354	1	1	1	1	1	0.000821477063805254	1	1	cddstf	0.429628969293789	0.803571073965627
ENSG00000158286	1:6266096:A:G;rs4908540	0.00140740580523672	0.0969105064807414	0.000910132667888308	0.000452926017247383	0.0073882191268477	5.69206496179948e-09	0.312468587558746	0.365946670327361	-20.5903329711226	5.04337694329219	22.8241869693238	68.6654414284154	15.5606566621209	-0.421796469494353	0.119188702019954	-0.0641157121653601	6.37412855171374	3.02640385855627	6.796256776192	19.3111479682668	5.75993973166136	0.0698155526441841	0.117756847185163	0.07078465936862	1	1	1	1	1	1.42927751190785e-05	1	1	cddstf	0.389862843452871	0.792629048045624
ENSG00000116237	1:6293890:G:A;rs12073932	0.129515598509299	0.693674548201264	0.105389550736139	2.73130632568431e-05	0.855259525805646	4.22218320646749e-18	0.0907248984616148	0.142141240920661	-2.03806962582916	0.251658034743197	2.31171136782561	17.3245897343778	0.22127189192939	-0.189843153741379	0.0344267051000725	-0.0291458002512312	1.33979790261942	0.638172321010785	1.42230714894639	4.05119692029883	1.21174573998294	0.0201959870073634	0.0202708777229295	0.0197914848729423	1	1	1	0.118511381471442	1	1.71631747342904e-14	1	1	cddstf	0.163974898127253	0.718349101420163
ENSG00000171680	1:6610366:T:C;rs2063805	0.078083787248562	0.594188580715719	0.0231560462278312	0.234025545695716	0.0640621189036864	3.08221061605812e-25	0.62294158449265	0.206974777579492	-12.3149595414295	1.75545183207098	16.8349692294344	-25.2783086906891	11.6847822558122	0.891809061059933	0.0676167046457977	-0.0945308592161288	6.96002058435038	3.29056386522015	7.3665633831136	21.1885247803006	6.28138751856561	0.076500550068144	0.137344556987269	0.0747100751918987	1	1	1	1	1	1.38576189297973e-21	1	1	cddstf	0.230862747195157	0.740047512570963
ENSG00000162408	1:6602525:A:AT;rs35794526	0.0791044156510617	0.39901086605352	0.00792024031285605	0.479752522336775	0.413178620007405	5.06725963774406e-13	0.444752780829644	0.0306978839098474	-2.4993764673009	-0.567928880453014	4.02291093192069	3.06313555660169	1.0488420491833	0.116561414071089	0.0216446530425079	-0.0314429536737715	1.4174316639083	0.672203437355345	1.50242100749242	4.32773193146301	1.27951146855097	0.0152612391841375	0.0282774249532008	0.0144655508757314	1	1	1	1	1	1.769993791464e-09	1	1	cddstf	0.0417610883538861	0.552266282911633
ENSG00000049247	1:7978402:A:G;rs226479	0.497375544010528	0.26198135261485	0.230466424473662	0.471450846647165	0.651435233956008	1.18557080211065e-14	0.232689936296733	0.841808019418918	-7.1467204166898	5.60126606826031	13.4645795166353	-22.9571894433101	4.30196965106387	1.46173035617881	0.193793666971178	-0.0358496261981952	10.5153571258562	4.98185851629185	11.2001949418932	31.8298534582627	9.51070104948265	0.177720280158647	0.161974900925639	0.179432065474025	1	1	1	1	1	4.43047808748751e-11	1	1	cddstf	0.849202536925529	0.866592089819067
ENSG00000049249	1:8116489:G:A;rs72856355	0.92261312986486	0.949952607626494	0.982017621556121	0.00411470994879819	0.133027928158665	8.28365392512682e-06	0.711980304492119	0.146067656645078	-0.540424608922525	0.165823697905636	0.133791263639155	-48.7821884097	7.56279647470379	-0.415852935629597	-0.0319562422989151	0.134434622178335	5.55743315926315	2.63919544226354	5.92975679773035	16.8404583961246	5.01738409360285	0.0912905633204695	0.0864547384540062	0.0921901031537472	1	1	1	1	1	0.00802933341784115	1	1	cddstf	0.168071637129809	0.721886445325402
ENSG00000074800	1:8738944:A:G;rs11121216	0.224793053680169	0.359048001578229	0.437205313045292	0.000382465167686337	0.415656093614144	7.08213247641048e-05	0.44550575659155	0.613429312633608	-1.65360505037451	-0.593763129019955	1.12420897941907	14.8734499156966	0.998902895484722	-0.0625776267227777	0.0223876814992217	-0.00803031066616683	1.35877932706518	0.646152365455894	1.44461828824598	4.12889288262927	1.22508388899247	0.0154772267944058	0.0292966284131606	0.0158752787713645	1	1	1	1	1	0.0301015564425634	1	1	cddstf	0.630481031882694	0.841260344887955
ENSG00000131686	1:9000220:A:G;rs12091891	0.930168253725527	0.8774238003279	0.499395451090508	0.092373494192985	0.944726054234867	1.78554533982027e-12	0.798960891526421	0.169844476706398	-0.859704132752837	0.719646573035743	7.05241092930228	-50.2447597937205	0.613574956277964	1.27734457705291	0.0388212600553012	-0.263870669652662	9.80009648065611	4.66097276971521	10.4255503043265	29.7364239570135	8.84077721762862	0.171802042100957	0.152257346410461	0.191656520081668	1	1	1	1	1	6.05835533801019e-09	1	1	cddstf	0.19274645718136	0.723080051076987
ENSG00000049239	1:9296479:C:G;rs56119172	0.124504871496383	0.0646199076758694	0.0651535475204535	0.440568131732623	0.250530540843664	3.97260253942335e-11	0.127735890449027	0.482084825530618	3.5505834340715	-2.0160754292705	-4.53697999967484	-5.37171492343677	-2.39685585344932	-0.214054670389564	-0.055399937400703	-0.0226833345886422	2.30338255889278	1.08606656905104	2.44899168097094	6.9536624896374	2.08094474690381	0.0309300274661134	0.0362491190114696	0.0322190248399669	1	1	1	1	1	1.23905473204614e-07	1	1	cddstf	0.503443202601097	0.816254606285679
ENSG00000054523	1:10271688:C:G;rs11121529	0.000736509518515053	0.0875794592529569	1.49820278923652e-06	0.323357256223489	0.0141630190852595	4.44419271475044e-17	0.217309970024487	0.317979987793437	8.31392372069492	-1.98449959284271	-12.7857029748658	-7.20418554514325	-5.41474247027252	0.237849964983898	0.0464454197930097	-0.0268789442779417	2.43156808858478	1.15699350228055	2.59152772687698	7.27994528750852	2.19137392267649	0.0262542845632895	0.0375491805422239	0.0268608477264266	1	1	0.00707301536798559	1	1	1.77589940881428e-13	1	1	cddstf	0.342434229243094	0.775887385031237
ENSG00000120948	1:11575260:G:T;rs17036947	0.0376805140699299	0.0336735222167811	0.035062799304533	0.407969943551394	0.0215052116748817	9.19758640314072e-06	0.00867006808165287	0.549438248121903	1.93136066886784	-0.94461963105609	-2.08397389288812	-2.34378910854348	-1.93097247496254	0.0807361350797388	-0.0381056299199087	0.0108402979107054	0.924207456231726	0.44222338136502	0.983239714519755	2.82756257028348	0.83449039113486	0.0178172935449468	0.0143997777350568	0.0180840531307048	1	1	1	1	1	0.00853724924671982	1	1	cddstf	0.568757163178216	0.8271382749937
ENSG00000120942	1:11344767:C:T;rs59517794	0.00363533902441783	0.0820999365321051	4.06688103157954e-05	0.757597105754085	0.0154245046726703	2.22001815020906e-09	0.0277465018350847	0.684801756591992	-3.76628906493433	1.07328537266025	5.70575096589383	-1.18910272291364	2.82997741849823	0.122866892537951	-0.0424217141227009	0.00806528814395883	1.28247400212278	0.614761980496541	1.36494585480694	3.84840612878899	1.16007187547644	0.019770621737161	0.0191592736752344	0.0198453804186767	1	1	0.18483974288529	1	1	5.86084791655192e-06	1	1	cddstf	0.699034278441481	0.851254109100255
ENSG00000204624	1:11501805:G:C;rs3010219	0.0199097756915564	0.0888909373624125	0.0152599461332294	0.106798773857664	0.0207552602689599	3.92526333572812e-05	0.439994564920965	0.897225988465532	-22.9980937154699	7.98261258614651	25.4705727756429	48.4139102937708	20.6124738349675	-0.466292283497029	-0.137933773169847	0.0158349057719615	9.81349324706268	4.67332991681115	10.42399936255	29.9082552157833	8.85566880856615	0.111317810191458	0.178330542242765	0.122464914245015	1	1	1	1	1	0.0217459588799338	1	1	cddstf	0.90204638552284	0.870053012052119
ENSG00000116670	1:10902453:C:G;rs560310	0.0311670306239566	0.0818563855369407	0.0222536818820227	0.00415386272493053	0.0718919057974549	3.03174423260784e-05	5.95048018115826e-06	3.81244311552562e-05	-4.3531812603528	-1.67279978338717	4.91360691614263	17.6513976175175	3.28355661682989	-0.100584341933759	0.190072632196368	-0.0929415708142669	2.00837283487072	0.957387320605673	2.13566129769817	6.1000481202934	1.81644205408639	0.0236593601296666	0.0410498184555115	0.0221503956050186	1	1	1	1	1	0.0187058619151903	0.029103798566045	0.187267205834619	cddstf	0.000225510433266666	0.097730981970083
ENSG00000162490	1:11778593:G:T;rs34717076	0.195320556333183	0.131806117929064	0.141999650043516	0.0776637131382052	0.465202909683127	4.87854453227229e-06	0.87983864194222	0.0782211064245441	-8.61939719967734	-4.79653414580317	10.3894129933157	35.699171826134	4.38380960004891	0.347496688487872	0.0196707600637065	0.128884948077513	6.63757774094972	3.17208713307927	7.05242529204844	20.1473564801995	5.99323091490618	0.0743325045035277	0.129983332870606	0.0728754460190223	1	1	1	1	1	0.00538103461909634	1	1	cddstf	0.0957190879046835	0.633013835842525
ENSG00000011021	1:11883731:C:T;rs12567136	0.0181530846447973	0.527229878979565	0.0977476594968448	8.01727979218752e-08	0.119268726894554	3.53034708606434e-07	9.72120875106462e-05	0.348805373751411	-3.60476737929622	0.457020513341754	2.67596326268999	25.5410803703179	2.13782007815451	0.141287725691096	-0.0892806004444522	0.0267298154261396	1.51551187435685	0.721818146469129	1.60982295528497	4.61385248431067	1.36745012985628	0.02697738896116	0.0225266184044851	0.028474673529759	1	1	1	0.00037408627510347	1	0.000624871434233388	0.469826018938953	1	cddstf	0.372966972908801	0.785349152340514
ENSG00000177000	1:11852300:C:T;rs1476413	0.00605094755149994	0.0212994501497047	0.036509556100294	4.69096219021414e-07	0.0456098534696339	3.88643045919468e-17	0.0715507352641406	0.898176513622003	-4.64834093248882	1.85082804627498	3.75502970484782	26.3363360633762	3.04381076818598	0.206153742462096	-0.0465164485913902	0.00311162032939107	1.67851954438282	0.798577332799002	1.78570378864078	5.08560289401976	1.51485177270799	0.0227065725172443	0.025701484207001	0.0242907313318643	1	1	1	0.00215690441506046	1	1.55418354063195e-13	1	1	cddstf	0.902947036866704	0.870053012052119
ENSG00000242349	1:11905633:T:C;rs198361	0.562852292479991	0.108047811051187	0.9773004018809	0.0633563539057552	0.731054382584717	2.5339611974511e-27	0.21082517959567	0.233316677776618	3.62117620552624	-4.77367970567747	0.18954348919027	-35.1670189484367	-1.94562992390918	-0.840230838670074	0.129275405420088	-0.0836386877353563	6.24981251321874	2.95954958074719	6.65464664745187	18.8541261503884	5.65394491308349	0.0683623834855677	0.103040184099964	0.070000244988725	1	1	1	1	1	1.1554863060377e-23	1	1	cddstf	0.257619953154579	0.751168641704463
ENSG00000116688	1:12047688:G:A;rs6677365	0.967909399707523	0.926794597812303	0.712118554085735	0.114457832508842	0.123461038341083	3.37516527127287e-32	0.964182256235828	0.256011276282193	0.0700176956208258	0.0760987361255654	-0.682388462909509	-8.3555353035434	2.42366582300685	-0.279743958579708	0.00163027548953541	-0.0228492729081398	1.73862278996043	0.827395413151671	1.84706881785213	5.27442625716083	1.56793265459287	0.0203494561954448	0.0362667957347743	0.0200687126522273	1	1	1	1	1	1.58396506180836e-28	1	1	cddstf	0.280548455063691	0.754665173391492
ENSG00000189337	1:15277941:C:CT;rs56820982	0.48399641892667	0.853146356772103	0.631578478631743	0.0370479554020047	0.0288228703041886	1.08253178215561e-07	0.342226550773253	0.125709621885483	-5.55251422148283	-0.698263777570785	4.0416356617121	-50.5805627232144	15.7106409490404	-0.632378143977635	-0.116211949093352	0.188464903241601	7.92125917544663	3.76823741512894	8.41808122444863	24.1230805978721	7.14454529893998	0.115476848552602	0.122117904692068	0.122656231008973	1	1	1	1	1	0.000217372381856847	1	1	cddstf	0.146696520818404	0.690121146507169
ENSG00000171729	1:15469482:G:A;rs9660093	0.0408199017087201	0.744320712180554	0.222104441962497	1.46589802833424e-08	0.284584287439518	9.77611645806032e-19	0.971689544200391	0.708955266103752	-18.5281306863465	1.39551474114951	11.7442020020352	159.579595087402	8.71013288718158	1.01186260784897	-0.0049705417836829	0.0420225776026306	9.0103378859552	4.2740535478278	9.59424501076377	27.2124358673557	8.12175565452334	0.105304178946705	0.139913107943872	0.112450806905504	1	1	1	6.91757279570926e-05	1	4.02873759236666e-15	1	1	cddstf	0.722193841645365	0.853564116909484
ENSG00000142621	1:15669233:A:G;rs2479083	0.625167011287252	0.475426590432486	0.712636081506577	0.0994413491836348	0.978532646202463	3.78262370839155e-05	0.290748365711154	0.857155639385645	-5.12760022979038	-3.5941961870449	4.10837291034533	53.1380301019011	0.254876950281842	0.516553206627662	0.206098987322848	-0.0222645156460008	10.4823801779148	5.02834346438075	11.1413882705896	32.1291503010032	9.46220982287684	0.123052099800255	0.194655857838298	0.123563124269366	1	1	1	1	1	0.0212583452411605	1	1	cddstf	0.863837944790853	0.866592089819067
ENSG00000228140	1:15733394:G:A;rs2092324	0.907864038887512	0.827287151284078	0.930618696910942	0.560545617771272	0.923688519584263	1.65863570286185e-06	0.0810061141110764	0.201771835735249	-0.594731881295141	0.535056896120214	0.475131762574646	9.05659805492063	0.444782616395373	-0.279065028564068	0.191342604827928	-0.075345409380007	5.1334658351946	2.44969792289284	5.45146281576928	15.5389022265982	4.63856175375321	0.0568156484429589	0.109203289708631	0.0588643990311091	1	1	1	1	1	0.00232043134830373	1	1	cddstf	0.225560711879271	0.738181666834525
ENSG00000162438	1:15757224:C:T;rs10927785	0.0424991822693323	0.106640005649055	0.028093795926288	0.959945230757298	0.0131789964562445	8.41392279924454e-07	0.781055950141404	0.866333344848108	-17.9002932768286	6.7575221292118	20.590477359871	1.35251401409361	19.7597286403933	-0.583177234662655	0.0395820146970474	0.0194376346200193	8.77753864946219	4.17263649157966	9.3203130318483	26.9027781571498	7.91261234089597	0.115332982246492	0.14225267421283	0.11535970200904	1	1	1	1	1	0.00132098587948139	1	1	cddstf	0.872600733697687	0.866592089819067
ENSG00000132906	1:15941469:G:A;rs72647111	0.443315871172031	0.0039909321567207	0.871580984487407	0.580980010887015	0.0298238350763585	0.00179755345367531	0.286738091769286	0.855966354437066	-0.919982124136327	1.65903527228809	-0.206169736923859	-1.99707650777927	2.36922216104283	-0.0567899227837267	-0.0194602455714235	0.00283205946253261	1.19811180754093	0.570775899979406	1.27405746093127	3.6133398274877	1.08417418402635	0.0179905492011209	0.0182271831415888	0.0155860988134689	1	1	1	1	1	0.210313754080012	1	1	cddstf	0.862708039658178	0.866592089819067
ENSG00000162461	1:16079403:A:G;rs12741030	0.0300335335039764	0.302874133868546	0.138260219748127	0.00159386073144214	0.0169018918995559	2.16298907656631e-06	0.163121669426071	0.675925837783212	-11.1322528073915	2.5071982594323	8.06843162539689	49.8836790088036	11.0745059753947	-0.27108204602795	-0.13243776628565	-0.0237556968440375	5.1007814810172	2.42832794712877	5.42527506646908	15.6227372293016	4.60396831290881	0.0558438909682874	0.0946736132867054	0.0567591958166275	1	1	1	1	1	0.00289861471911639	1	1	cddstf	0.690526069797538	0.851254109100255
ENSG00000142632	1:16530049:C:T;rs221045	0.00178766195860715	0.556233523402696	0.00033767800272019	0.0115454073736268	0.00445552669287231	6.93829314082128e-13	0.04063934455313	0.0958925100110569	-7.49260373366477	0.664391053663043	9.15705659413504	18.2624833762527	6.14148620552145	-0.205986618024636	-0.112272100033832	0.0487277925130624	2.3723318430706	1.12749848839695	2.51825672093638	7.17567044995109	2.13929963323954	0.027148331730389	0.0545491811056668	0.0291505749077858	1	1	1	1	1	2.41036303712131e-09	1	1	cddstf	0.114928255917176	0.651271557301957
ENSG00000204377	1:16746888:A:G;rs11260753	0.0818875111026627	0.375748066594363	0.0143510343526904	0.925564458960742	0.134088655948535	1.81792047077699e-07	0.0293871563552746	0.019154814524802	-7.81016778589116	1.89238707787875	11.7176752403787	1.27119435951368	6.07015879954977	-0.296693215435541	0.157715107148857	-0.129359008711791	4.47042268189714	2.13253884849957	4.75151254157681	13.5921929471041	4.03818596166591	0.0552255408136583	0.0719765371207021	0.0548540741347061	1	1	1	1	1	0.000344859513306396	1	1	cddstf	0.0276658680841506	0.507067678791537
ENSG00000132881	1:16529369:C:T;rs221041	0.000229032966477239	0.38388101354442	0.000213807251258236	0.00171511310056704	0.000518384652374136	7.55975064766592e-08	0.508782123871843	0.852045252745489	-12.558004796715	1.39786344311444	13.4361646748846	32.0873221687053	10.6630538561047	0.241283028798	-0.0335318835250096	-0.00898559082538425	3.35718223270895	1.60241937448861	3.57449886420129	10.1193514084324	3.03079368457691	0.043495355282976	0.0506743577104585	0.0481263999673616	1	1	0.940965712787498	1	1	0.000156486838406685	1	1	cddstf	0.858958930042032	0.866592089819067
ENSG00000157191	1:16730582:C:G;rs17419150	0.0337551294109761	0.828706641823934	0.306996774567788	2.66598216003698e-13	0.444539282053901	2.47410771747212e-06	0.01092120558156	0.0781250330838452	-1.98875474165294	0.0962778306616988	1.01338924023921	21.9568329867558	0.643392863253502	0.0617258545166857	-0.0376116883856685	0.0235285871881527	0.931466406578684	0.444508711227975	0.989931575429007	2.83682596846394	0.840159244391769	0.0127929460179627	0.0146638011222569	0.0132994574984532	1	1	1	1.29540073156197e-09	1	0.00323118467901859	1	1	cddstf	0.0956153220890063	0.633013835842525
ENSG00000226029	1:16777812:G:C;rs279781	0.474796345330225	0.43945199933084	0.800425606488959	0.224292486426066	0.32687436651171	1.42294515625181e-06	0.297772341003565	0.326289166780587	-2.36456867461972	1.21809019142055	0.888555375199542	12.3132624595994	2.93160424320835	-0.254663007207839	-0.0535122714166508	0.0500212069487007	3.30334980750348	1.57296392122777	3.51106065931144	10.1069428462792	2.98409051695311	0.0515020349921872	0.0512835010415843	0.0508550890768471	1	1	1	1	1	0.00206324509485874	1	1	cddstf	0.350669622134996	0.776639872246407
ENSG00000219481	1:17224094:A:G;rs6586525	0.719565104694807	0.000784387355697143	0.80378135164161	0.764970840788822	0.676096496620733	0.000117843925789285	0.546371212722679	0.680900958800501	1.02135015103756	4.62697505760516	-0.752441450014457	-2.56178926430435	-1.07647954704852	-0.200362376951327	-0.0563346643838925	0.02066755689902	2.84136627000477	1.36041269038825	3.02515900298669	8.55941399128168	2.5734568197733	0.0511887670546674	0.0932609642334393	0.0501969844820209	1	1	1	1	1	0.0393979657322821	1	1	cddstf	0.695301714456839	0.851254109100255
ENSG00000215908	1:17004770:G:T;rs2019755	0.0388752454726372	0.179218776226244	0.0264664858598471	0.0883581028332388	0.114666417039988	7.66996161208893e-06	0.0972402797097437	0.311715155785312	-5.876689826524	1.80915735301833	6.76144953418726	14.6698240597835	4.04862167306502	0.171994097445608	-0.104330486002719	0.0365918223458933	2.82974594857984	1.34305078860441	3.02809381794869	8.57385421450504	2.55716829840225	0.037612361628239	0.0626682582749727	0.0360958667894876	1	1	1	1	1	0.00763161180402848	1	1	cddstf	0.336213638648542	0.775887385031237
ENSG00000186301	1:17258256:AT:A;rs60537875	0.0461216155411214	0.296772218966962	0.0117969474272337	0.514422692444982	0.0162503189234721	2.14907279867467e-07	0.336953030166434	0.266316012403674	-11.228175022742	2.79211234781878	15.1054679415906	-11.1542695607637	12.2463905070668	-0.39974036547515	-0.0952686752803795	-0.0873793913764424	5.60136731255531	2.67027536023707	5.95332578272382	17.0835720697719	5.06026472497247	0.0748779784099958	0.0990210330398882	0.0784270199395642	1	1	1	1	1	0.000400802076952827	1	1	cddstf	0.290900351875421	0.758997310892577
ENSG00000186715	1:16952060:A:G;rs2147036	0.37034520850916	0.646266522283933	0.141855503183177	0.274010667477109	0.491326388975093	2.61296734337069e-06	0.157506177612637	0.269055182204659	-6.89203362577249	1.68091316715309	12.0156029520713	-25.6076102403628	4.77165420018996	0.588143974986692	0.302368438304031	-0.138212471406537	7.67922152455295	3.65791947419546	8.15333486881653	23.3571347491954	6.92301099936502	0.122197746335427	0.213253552451229	0.12476606683785	1	1	1	1	1	0.00337595380763493	1	1	cddstf	0.293646381244719	0.760865376347427
ENSG00000228549	1:17003085:A:G;rs201194657	0.896093357276137	0.00103086804914853	0.94053330076101	0.961787461637442	0.868863597105807	2.2345445758896e-40	0.369797920646047	0.448908335314803	-1.69823985884022	20.5488177476676	1.03480054764811	1.89581960534724	-1.93958734159978	3.84327299116781	0.185386559780362	-0.181609995028854	12.9899716161293	6.18539592617377	13.8570542673774	39.5291275847376	11.7353936688516	0.237863951453858	0.206324395980163	0.239444493952473	1	1	1	1	1	1.07727394003637e-36	1	1	cddstf	0.471138910576584	0.812497639392224
ENSG00000238142	1:17255791:A:G;rs9435788	0.0333323274115509	0.000276587020880876	0.0220465346390727	0.0807563065617869	0.126696702813537	2.20992731704376e-10	0.221842675433713	0.876595857151671	-7.950782465335	6.5461173781688	9.08730150922519	19.8487582391445	5.139196704858	0.325744895522723	0.0758791285598999	0.00768837134325841	3.71492202469702	1.7739153545439	3.94352576253885	11.3187303562354	3.35344381214838	0.0491651899276943	0.0619530841801724	0.0494589018714592	1	1	1	1	1	6.47729696625526e-07	1	1	cddstf	0.88237997197831	0.866592089819067
ENSG00000117115	1:17417315:A:G;rs2014718	0.566172089988886	0.591168235451811	0.0792427539350184	0.0500730569810647	0.381619606837728	1.2295248730575e-56	0.85878064803172	0.370485963250873	2.08480294853882	0.929397249587758	-6.80084783575723	-21.7177156927997	2.87007187901386	0.739922991875196	0.0119696043808479	-0.0306400574599206	3.62900397980572	1.72796444798955	3.8586469380245	11.0290265455012	3.27443903995528	0.0351801776743257	0.0672013549077675	0.0341497354878061	1	1	1	1	1	6.02467187798177e-53	1	1	cddstf	0.394339693472657	0.793289742157226
ENSG00000256049	1:17721094:G:A;rs4920602	0.892419354282885	0.521577191507994	0.967292048909219	0.0356230330469296	0.868976830605339	8.60375511452631e-36	0.597114050321345	0.225810039562791	-1.29667182206028	-2.93815723958587	0.418198558167603	61.9907833797236	-1.42862910401365	-1.48315992990473	0.0914908506511114	-0.12622543889594	9.57764374451126	4.57765616367605	10.188259704175	29.3381675911917	8.65140068919554	0.100160237318256	0.172868342463367	0.103948712695322	1	1	1	1	1	4.0885044304229e-32	1	1	cddstf	0.250006599001059	0.751168641704463
ENSG00000179023	1:18810344:G:T;rs2992740	0.620607538407781	0.00893764342671151	0.582954335978545	0.767987374205629	0.379713159543803	1.88018340180602e-12	0.313134453424816	0.722161538482872	5.20885713475979	13.1809671154108	-6.13742322515023	-9.46136749171671	-8.33768538351365	0.865694003289827	0.193678021980732	-0.0395279899310976	10.5096920945959	5.00100162856537	11.162797809958	32.0356545053764	9.47433190913342	0.11656674161106	0.191615344244129	0.111038726427796	1	1	1	1	1	6.37382173212239e-09	1	1	cddstf	0.73483888597739	0.857009965545039
ENSG00000127463	1:19542181:T:TTTTA;rs55741953	0.432048287538232	0.421969821032626	0.243047555529181	0.00340645390862869	0.648667050116952	1.53327574596274e-11	0.849350007735537	0.754204825826837	-1.20382403847286	-0.588372663541204	1.90438637903874	13.7154567601562	-0.630283002571727	-0.114787312543175	0.00477946851411581	-0.00468170681293397	1.52963511302033	0.731470594450505	1.62733555086645	4.63739968172185	1.38165025351269	0.0162108313403169	0.0251351976297594	0.0149358764908751	1	1	1	1	1	4.90801566282674e-08	1	1	cddstf	0.765554091487609	0.860416418570012
ENSG00000211454	1:19763105:T:C;rs114989748	0.734133425957937	0.649168576886126	0.811545246956965	0.0450648807543729	0.765415231741527	2.00571993510329e-09	0.293158980546845	0.376733438421075	3.26032688842356	-2.07582865115135	2.43379949771525	-58.3012080105647	-2.59054754159796	1.0508300783157	0.150767953307802	0.140552892082873	9.58856649481949	4.55742365518025	10.1963825059864	28.9415999287549	8.67239743177215	0.168589258204636	0.143111693048316	0.158717494727152	1	1	1	1	1	5.32318070776413e-06	1	1	cddstf	0.400492529331865	0.795372978656712
ENSG00000162482	1:19689639:G:A;rs56696582	0.145587777578616	0.608033243513636	0.169183144527799	0.310164884621477	0.130819597190191	3.91514899394183e-12	0.0898574415561764	0.600310519713407	-13.3560589678736	2.23675895018545	13.414055253551	28.0375131186729	12.557106049902	1.00002596113519	-0.231679501430073	-0.0690492795490405	9.14812468304129	4.3554840350162	9.72784684288851	27.5688407318538	8.28306242061307	0.136860385911189	0.136046571443411	0.131612242002281	1	1	1	1	1	1.30257007028445e-08	1	1	cddstf	0.617859164269137	0.83789652280325
ENSG00000040487	1:18952112:C:T;rs17352100	0.00201449855927799	0.239476497597501	0.0030134102704721	0.0452471427579366	0.000619047447754373	2.47741145503919e-05	0.868541645484417	0.254641471857473	-6.89323933676247	1.23226735861383	7.08688636331175	13.5068357019391	6.9148904979499	-0.108565119637427	-0.005864457306777	-0.0269643244346945	2.20803002648516	1.04501332203033	2.36501348203914	6.71073270073003	1.99365326434786	0.0252492463535741	0.0353949588357003	0.0236146532666792	1	1	1	1	1	0.0163261414887082	1	1	cddstf	0.279169263842394	0.754665173391492
ENSG00000162542	1:20128011:G:T;rs74057039	0.0124948867818899	0.0711516335563105	0.013528591331387	1.00565454573598e-08	0.289573889307624	1.68318968089346e-08	0.725610711867243	0.311564831130885	-4.61462748165633	-1.57496434692151	4.86198463527014	33.0191970365094	1.75818241416261	-0.156387614629915	-0.00998869040660103	-0.029310408086027	1.83368574264545	0.868972368245522	1.9544068212696	5.56317818850059	1.65651611088848	0.0267879404179327	0.028427350406091	0.0289041428540843	1	1	1	4.76076861951411e-05	1	3.92856471520533e-05	1	1	cddstf	0.336062514037583	0.775887385031237
ENSG00000090432	1:20861712:A:C;rs1253901	0.0106554504893601	0.0497997194162494	0.0357955670773238	0.00638605972527353	0.00596537063057757	1.07516243810478e-05	0.86537047092777	0.542711148933806	-3.0711598000311	1.11965251807173	2.67718903046284	10.0021774655568	2.98770990233306	-0.0631031666144545	0.00343717353641516	-0.00817603821840169	1.19328235539368	0.567915364216985	1.26821931780459	3.63564900531219	1.07700299469409	0.0140371016085343	0.0202518600293664	0.0134126273797168	1	1	1	1	1	0.00946142945532203	1	1	cddstf	0.562247639012182	0.8271382749937
ENSG00000158825	1:20924330:A:G;rs72649191	0.191524031753088	0.218914954592479	0.352951764083693	0.00524284911310696	0.00139813701112038	7.96240737001145e-19	0.0382032739588564	0.0297927694834968	-3.5598420965461	1.59541665638601	2.68965280091622	-23.3482981837644	7.93018503523006	0.437408237816646	0.0854433568472056	-0.095292008586218	2.71799666864619	1.29434708116285	2.8900406903996	8.28779115325974	2.45344272639821	0.045383266049066	0.040999293434284	0.0435979944109896	1	1	1	1	1	3.29086296602573e-15	1	1	cddstf	0.0406822105049252	0.552266282911633
ENSG00000117242	1:20973892:C:T;rs9287034	0.4045615686287	0.0423931153527751	0.296172997606307	0.954350947149356	0.568089211015954	2.11949142592843e-18	0.249732506341318	0.835028807112623	-1.91533491035934	2.22188017336454	2.55790564736527	-0.398389113155106	1.18477400613823	0.226037858059638	-0.0445573678619066	-0.00496881782510428	2.29393003049154	1.08895116313473	2.44324878748525	6.95232949816553	2.07256059319626	0.0237967056446213	0.0386193034903656	0.0238335422006177	1	1	1	1	1	8.67083942347319e-15	1	1	cddstf	0.842717932812116	0.866549611471095
ENSG00000142794	1:21772167:C:G;rs4654746	0.761083632842384	0.316510612483375	0.583490575808752	0.00478237184547035	0.887797339297836	1.7542618531455e-47	0.728606119041253	0.187019713221206	0.836413171117298	1.31035848712159	1.61140656659618	-23.4277560254855	0.350795097059246	-0.515003179643028	-0.0158737134890209	-0.0371024346017179	2.74774300897095	1.30549820317685	2.93501873132569	8.22728092374472	2.48368038108416	0.0282025816847793	0.0456954573176988	0.0280403861052396	1	1	1	1	1	8.5327296536997e-44	1	1	cddstf	0.210439555503267	0.733554828413474
ENSG00000090686	1:22200998:C:T;rs2229481	3.34347869553943e-07	0.503409244045201	1.29818901876011e-06	1.9225657966957e-12	4.29833426333463e-05	0.00377154593323425	0.639729497211185	0.984256395219952	4.44885682742314	0.270051714721944	-4.46973964829467	-19.5113591043706	-3.17988327066721	-0.0384036788985959	-0.00615752506691265	-0.000224709284075044	0.847654344198124	0.402982176439369	0.900364306642458	2.62850940530914	0.763167667134758	0.0131299120802292	0.0131384452834461	0.0113757944555312	0.00160888194829357	1	0.0061404340587353	9.32252154817746e-09	0.195273325583292	0.321620496318068	1	1	cddstf	0.984997647033658	0.876582106997227
ENSG00000218510	1:22352108:C:T;rs11801382	0.41553815743039	0.365751231395298	0.173799691573419	0.446289473452147	0.597589461670496	8.0263953381076e-42	0.928592459364905	0.466835617108545	-1.40267225087083	0.741530332982873	2.49361170291804	-3.9884751175024	0.821022147414031	0.367004776287613	0.00241594990853605	-0.0146840707508768	1.71984290391862	0.818325790934481	1.82803344281726	5.22834929912777	1.55330319504401	0.0221311372980598	0.0269310025221717	0.0201487298951503	1	1	1	1	1	3.88156478550883e-38	1	1	cddstf	0.488601749751334	0.816254606285679
ENSG00000125945	1:23614982:T:C;rs9661830	8.91496732623993e-05	0.700722070724698	3.24642303228213e-06	0.18597713744097	0.000127932705477798	2.55031929759754e-05	0.00159251656368017	0.299312691750994	5.54516904461615	-0.254305078089691	-7.06118046734194	-5.56057224324508	-4.89338316477442	0.0988827793870812	-0.0646561055816816	0.0207895654190445	1.39140792172702	0.660875761417743	1.48177168773664	4.19246448024694	1.25694983647603	0.0230344928390374	0.0202476047149796	0.0199874432911798	0.404828666284555	1	0.0151932597910804	1	0.568277077732379	0.0166790882062879	1	1	cddstf	0.323872907731634	0.772536456060589
ENSG00000088280	1:23752640:G:A;rs1209364	0.000965275239238794	0.00190608258129853	0.0014513110524522	0.000436446070741449	0.00554363745525562	6.15834846001108e-10	0.582781233091447	0.984893516288613	-21.0448969657317	9.43545602414913	21.5683800508529	68.3352324726692	15.865829558343	0.490986721814264	-0.0526086776482723	-0.00142249926686325	6.2984300043118	3.00606336114412	6.69591710804319	19.163078501885	5.66913456725357	0.0761792425470651	0.0956411437406623	0.0750508841209483	1	1	1	1	1	1.73049591726311e-06	1	1	cddstf	0.985605525192783	0.876582106997227
ENSG00000011007	1:24043445:A:G;rs658387	0.703082355549496	0.0552262734197754	0.340220468558433	1.01275550197669e-07	0.384395387209252	6.20737387297261e-17	0.909633121148727	0.0351016697556424	-0.363529092907076	0.869224582836573	-0.965370064804338	15.8740814259784	-0.747100711007846	0.111319526855478	0.00251781486603467	-0.0256400087954757	0.95261339901171	0.45122721532144	1.010216519737	2.89172967759805	0.857355894503473	0.0123542229797727	0.0221600294511183	0.0120998127305108	1	1	1	0.000471437686170151	1	2.4699140640558e-13	1	1	cddstf	0.0469781388036236	0.55705178507747
ENSG00000236810	1:24065844:G:A;rs13376000	0.0418017391223964	0.325919617297892	0.0153283159270408	0.231500330000412	0.0794740992900286	6.5197222609309e-07	0.467397948046812	0.0859490030092982	-5.74797113912404	1.31805880236468	7.29397130911604	10.1925082319364	4.46527964468219	-0.238687887146434	-0.0301216736777092	0.074808680811848	2.80893759451761	1.33900633820282	2.98712794708629	8.49726983892094	2.53546276767739	0.0467094788590123	0.041383689440075	0.0433882426290406	1	1	1	1	1	0.00105844313764422	1	1	cddstf	0.104155702200024	0.641087391982818
ENSG00000179163	1:24155731:A:G;rs4649115	0.752992225647702	0.000483732718507559	0.920810954792586	0.401116958598672	0.854683931765265	5.84042270958949e-10	0.763438457491263	0.486182463148253	-0.694341528524523	3.70424651619746	0.233127715055969	5.69595711816967	0.364301578800266	-0.165163936389811	0.0111841569221212	0.0173195539529914	2.20389207512055	1.04713734587318	2.34262495536877	6.77200636531951	1.98702446653319	0.02558871666318	0.0371188705107574	0.0248323676106165	1	1	1	1	1	1.64407899274944e-06	1	1	cddstf	0.507420582038311	0.818400782189928
ENSG00000189266	1:24365512:T:C;rs17184588	0.0780291738904721	0.844822243827989	0.0865899135506863	0.164857011595118	0.0907727194619517	2.1241839558033e-21	0.814854539361906	0.0426083531679898	9.31538500402288	-0.491810731386335	-9.64526655383334	-22.3410974595527	-8.08502834561827	-0.754493940863329	0.018555601869847	-0.163041610098225	5.26378514427847	2.51002910517226	5.60564160081984	16.0367521836702	4.76127602584548	0.0720960170360083	0.0791545913091784	0.0799911787602705	1	1	1	1	1	9.17859887302607e-18	1	1	cddstf	0.0557619974545182	0.573900023321942
ENSG00000188529	1:24364016:T:C;rs61773530	0.00208839616085096	0.0368599551325167	0.00519447703640985	0.0012905294498069	0.00403309706433364	5.45707962875242e-07	0.212452323669397	0.161605815925895	6.73398871881134	-2.16550162089283	-6.50426981770673	-21.3974473673403	-5.68613828826003	-0.151109235188771	-0.0407848786607894	-0.0457710389106708	2.16468278268454	1.03174280055847	2.30626082595926	6.57153973533781	1.95855859519969	0.0293576323134169	0.0326243455907349	0.0326012534279815	1	1	1	1	1	0.000908058050224403	1	1	cddstf	0.184223029123306	0.723080051076987
ENSG00000001461	1:24773776:A:G;rs11806902	0.686376689616951	0.448311803851759	0.575789373187922	0.212537490257191	0.328529288379552	1.9036446648733e-10	0.594195764782569	0.910161428743173	0.648794989560337	-0.579967992391722	0.956519804571658	-6.13078321539052	-1.41771380215658	-0.129282197044515	-0.0138181221447107	-0.00228078572931001	1.6048930664246	0.763655450156791	1.70714920104285	4.90500819535141	1.44805139475331	0.019436528494279	0.0259023339327038	0.0201924231652517	1	1	1	1	1	5.62146269537084e-07	1	1	cddstf	0.914374613632231	0.870285695410335
ENSG00000169504	1:25049688:TTA:T;rs202035292	0.00479661311333833	0.630446330628458	0.000334318054772651	0.15334780085917	0.000315170125768957	3.47675162599438e-09	0.622580180198765	0.92995892252046	6.18713091060922	-0.498784073158887	-8.40623337667647	9.46268580234014	-7.17046095398805	0.147726118520028	0.0191541716826481	0.00217776348885081	2.17352291152972	1.03544720905029	2.3100483719386	6.60671304686396	1.96183151643153	0.024088669076969	0.0388659503755126	0.024750773157425	1	1	1	1	1	8.95611218856153e-06	1	1	cddstf	0.933268345115991	0.870597243967134
ENSG00000261349	1:25713333:AACACAC:A;rs3079633	0.809680021686476	0.705185948536254	0.901762624649237	0.594533135023452	0.899290721565545	6.89275687649847e-22	0.703457849613597	0.47218299144378	2.4613769102259	1.838286881505	-1.33619412375177	-16.9062107535851	-1.16183241350673	-1.48247818437144	0.0586870208636706	-0.103144808076025	10.2088969896447	4.85324695073114	10.8137800418768	31.7200416423071	9.17068967677642	0.139601404962653	0.15399147917996	0.143245685153733	1	1	1	1	1	2.99972779265214e-18	1	1	cddstf	0.493815334923368	0.816254606285679
ENSG00000187010	1:25713333:AACACAC:A;rs3079633	0.295562808967849	0.148604958500285	0.347426892489282	0.126617375725578	0.385877821250509	1.25784976295295e-14	0.928829585054202	0.638839915469152	-11.4161934923756	7.5023957438094	10.8601198890947	51.8686434882801	8.49843439694365	-1.22353538980552	0.0146878884945855	-0.0718080348372552	10.8906689078711	5.17735713487565	11.5359473406463	33.8383736872509	9.78312789598229	0.148924284578837	0.164275358648772	0.152811937574927	1	1	1	1	1	4.69429531534042e-11	1	1	cddstf	0.654945154493631	0.843699642426207
ENSG00000224183	1:25561667:G:A;rs55794721	0.760181924902787	0.895087322500414	0.512260254614386	0.0721657406227184	0.380314018420321	3.97771850199621e-12	0.135132755884514	0.995192959820002	-2.74853814256443	0.565547268405672	6.27847831547611	-50.2070133128704	7.12991707759105	-0.957772175416632	0.19937503367361	0.000898823368786495	8.99433621755439	4.28419438711624	9.56666132512792	27.8011071338407	8.11215290107052	0.131124328489519	0.132992061288297	0.149034638052874	1	1	1	1	1	1.32298917376394e-08	1	1	cddstf	0.99541713815121	0.880209465081217
ENSG00000259984	1:25684650:G:A;rs3093637	0.299364880096723	0.505975165581081	0.544255599026207	0.0499254851089316	0.392307305011367	1.72450527909727e-26	0.18287567412437	0.734043029245119	8.28639401981699	-2.49293961021976	-5.14979659257932	-47.6946328848107	-6.12681144952	-1.12958844067375	0.157320726417018	-0.0307433793899673	7.9675430502317	3.74255655350494	8.48059687407888	24.2053061846149	7.1494111765918	0.0938286173317033	0.117775717936205	0.0903838124714478	1	1	1	1	1	7.82752946182252e-23	1	1	cddstf	0.746215007647141	0.857461186460517
ENSG00000183726	1:25519623:T:C;rs4520361	0.125647632828644	0.624268900065979	0.0610961152641655	0.00695609074852787	0.558269313979369	6.13905812128289e-06	0.004877227908255	0.875483034878714	2.04062985243726	-0.309176186649903	-2.67335999878541	-10.9860904234157	-0.704827335773509	0.064672574013612	0.0780311801222455	-0.00229996092250917	1.32785865548887	0.630412596604037	1.4208483604368	4.03584895140876	1.20231801969877	0.0139885349509949	0.0274651234108025	0.0146622227560831	1	1	1	1	1	0.0063846204461342	1	1	cddstf	0.881320848351319	0.866592089819067
ENSG00000117616	1:25597321:A:G;rs28435299	0.0169009732602809	0.447686026975291	0.00121133777575294	0.00939651148068799	0.198192900200788	2.99669697663121e-08	0.0209070689985556	0.900634275162395	4.22314901362647	-0.634806946299625	-6.11822336024658	-13.9655353180176	-2.04718727221636	0.117250828930806	-0.0877039745319271	0.00249659505577963	1.75566113977847	0.834710228344078	1.8682686997377	5.33415534783535	1.58666867518726	0.0204711425402627	0.0377253045175726	0.0199742512162256	1	1	1	1	1	6.70660783370065e-05	1	1	cddstf	0.905291596701569	0.870053012052119
ENSG00000188672	1:25710968:G:A;rs28491276	0.575711658441532	0.621363715658218	0.420973388012553	0.276491942923287	0.405062763676049	5.90715713922426e-08	0.848142670441406	0.765214924809149	-6.13444412941608	2.54089980279627	9.41000490023565	-36.0682732455014	8.17887725810587	0.749074438921505	-0.0303864588914679	0.0379380678198768	10.9462223999451	5.1377884398412	11.6734967211338	33.0693848426651	9.80602751378031	0.133863814947392	0.158516160786517	0.126893933041658	1	1	1	1	1	0.00012458194406624	1	1	cddstf	0.776072738745869	0.863274878521389
ENSG00000157978	1:25890050:A:G;rs6661159	0.00791710935657703	0.541851112007199	0.000101077100134109	0.0758721289154002	0.0026021609390258	3.05384777079579e-19	0.0401140798391634	0.282281462525936	-5.61553508261385	0.610566473919249	8.81266676045946	-11.4357644551229	5.7593529784298	-0.2203024061038	-0.0746498411135795	-0.02320647272451	2.09710534394847	0.999489528064299	2.22912504858074	6.41460569134013	1.89284986468141	0.0225403028007659	0.0361738938922147	0.0215353570323617	1	1	0.451713560499332	1	1	1.27070605742813e-15	1	1	cddstf	0.306884480047915	0.76699309742122
ENSG00000130695	1:26578980:G:A;rs12408213	0.0220613295083602	3.66802989232439e-23	0.24966557366591	1.5122967971568e-07	0.205541520236401	8.38743091638014e-07	0.013023580568112	0.0126800976755157	-3.34581625007871	7.59876750828454	1.78645183496162	23.816378162506	1.6616696361229	0.0781368014433628	-0.0559362842099923	-0.0349688451350348	1.45211397928417	0.689680464423848	1.54815579711596	4.40275370080803	1.3091028563663	0.0154508175956783	0.022360572144301	0.0139248307279467	1	1.79586743528202e-19	1	0.000702461862279332	1	0.00131766539696332	1	1	cddstf	0.0193842928801378	0.488412914764607
ENSG00000176083	1:26678875:G:A;rs11247928	0.002994563583077	0.735161469119366	0.000745099980150063	0.0278636778003604	0.00896801376412309	2.19920868902865e-06	0.84515874087916	0.246462720885708	-20.5106548155513	1.10361354195985	24.7813500988319	46.7187254479488	16.2331282897931	-0.472725203315338	0.0199815754108292	-0.116580569574464	6.84022246630752	3.25880581839747	7.25480861606065	21.1159740099852	6.16179498332612	0.0974556398854704	0.102203421911934	0.100346092756602	1	1	1	1	1	0.00293374439116422	1	1	cddstf	0.270908212922063	0.753210064456372
ENSG00000117682	1:26845586:C:T;rs11247961	0.000135041042337774	0.00220667378455819	0.00129254322899627	5.72877873569897e-11	0.00386225884293206	1.78162358403079e-07	0.207251312244639	0.207097008808588	-4.55130037236509	1.73005463402706	4.06074449333446	24.4680811604354	3.09103846098284	-0.0673819447331209	-0.0250136203641002	0.0152517170740724	1.17328580838343	0.559185613006247	1.24730451455701	3.5676352650934	1.05957944504435	0.0125327749879597	0.0197809616883565	0.0120570642920755	0.607954772604659	1	1	2.75840696123905e-07	1	0.00033850848096585	1	1	cddstf	0.230984395555033	0.740047512570963
ENSG00000253368	1:27296135:A:G;rs74062556	0.0663558406613647	0.035754315915556	0.0756828222422051	0.0250784238877146	0.174411478173912	2.41799439239383e-12	0.0704581089518277	0.341307728494727	-16.0819158473898	8.81978780610645	16.5321432218621	59.9355202383706	10.7282935200702	0.9848240808322	0.248411344563633	-0.130035635102866	8.71976776360241	4.17710780371541	9.26725956664133	26.5890080628184	7.87599327734128	0.133342447326708	0.136719605252096	0.136383803201452	1	1	1	1	1	8.1510590967596e-09	1	1	cddstf	0.365548508540198	0.779627115963396
ENSG00000241547	1:26990938:A:G;rs10794498	0.0151037767318844	0.0323894887285294	0.0269251502061007	0.0582783998413903	0.0173255829693795	3.9103851523501e-05	0.119455340750868	0.10732648042017	-19.2299570117382	8.08015295447732	18.5941807830059	45.4525190412812	16.9872658214303	0.426794323781296	-0.284640811389406	0.163589848592092	7.8577557978475	3.75486280511091	8.35280385874514	23.8900219553271	7.08941541163225	0.101865995207384	0.182162066088315	0.10121241998659	1	1	1	1	1	0.021727314165157	1	1	cddstf	0.127188226612049	0.667779902827967
ENSG00000158156	1:28283443:T:C;rs4243819	0.261722115715661	5.30313724080535e-10	0.988358972950957	0.00398301052906241	0.00193855556535376	1.42402888292511e-09	0.226860536721817	0.970542676127488	-2.268980426452	6.20506272561768	0.0312661359175788	-17.7925612421725	5.69741017997413	0.217345453840472	-0.0817432523193205	-0.00129256784643825	2.01696945909336	0.958803885615938	2.1407239459741	6.12001296639944	1.81813798614086	0.034526190083108	0.0674698363471867	0.0349666487160188	1	2.56141528730898e-06	1	1	1	3.86339035937583e-06	1	1	cddstf	0.971941806864245	0.874012754546842
ENSG00000158161	1:28295970:C:T;rs6658970	0.000270859341183153	0.969268381418429	1.55360134851706e-05	0.0787539717521528	0.00297097786892575	2.31671278017174e-10	0.0227581520150576	0.25839290305639	6.92036007144672	-0.0343384750349838	-8.78725145518779	-10.0532869881163	-5.06641997935805	-0.174504585840482	-0.129609707003938	0.031583133526756	1.87247862720094	0.890390957342487	1.99258678360271	5.69465126582205	1.68822403730806	0.0263710247814854	0.0565473637909106	0.0278793096503288	1	1	0.0714656620317846	1	1	6.78101830756269e-07	1	1	cddstf	0.282944095658777	0.754665173391492
ENSG00000130770	1:28568093:T:C;rs548177	0.158227481649819	0.992334165743626	0.0565410418332161	0.967854866862726	0.155870478566589	8.63185518792489e-06	0.166668506688404	0.042995109859773	-2.71109919307841	0.0087575268471456	3.89394109344116	0.234409946198904	2.46110028041931	-0.0928910752824928	-0.046977252824107	0.0437984743857042	1.91541085637941	0.910560039370032	2.03234965536873	5.81079830363559	1.72889330237501	0.0204341985154206	0.0338661438629177	0.0215287127499731	1	1	1	1	1	0.00824872864086769	1	1	cddstf	0.0562106011829004	0.573900023321942
ENSG00000270605	1:28969314:A:G;rs4252958	0.981782320985684	0.341793693922945	0.793832881676787	0.250546990046829	0.892693242992555	2.83761438481261e-08	0.0807465055540915	0.170252310931981	-0.0829755435259556	-1.64612148640721	1.00907733648621	-12.7043458297377	-0.442314431601911	0.362697039775474	-0.271560001739568	0.106559073487125	3.63004780751169	1.72822500934701	3.85697397551935	11.0302678670754	3.27546973301638	0.0632083773064482	0.154851726203446	0.0774710127854294	1	1	1	1	1	6.37611952267393e-05	1	1	cddstf	0.193166814618338	0.723080051076987
ENSG00000204138	1:28679153:A:G;rs4908399	0.296483480992554	0.233782478663767	0.424052561342137	1.68371626218256e-05	0.942024828989081	8.50179917496066e-15	0.780146320019426	0.883675298616568	-1.4534676181565	0.786391040028563	1.17967648589125	19.0611440451537	-0.0909814381801961	-0.12532463598173	0.00741319804293734	0.00229628623225648	1.38921137760756	0.658817123997445	1.47319526127124	4.34083441299102	1.24973794978601	0.0151435666190294	0.026528944012918	0.0156779928664277	1	1	1	0.0737299351209743	1	3.19582630986771e-11	1	1	cddstf	0.88913248270035	0.868641475929147
ENSG00000242125	1:28711152:T:G;rs78245197	0.11640569188374	0.975767895797091	0.00941390535869509	0.0999506678686172	0.122667684226557	1.90930659321596e-07	0.23593961596378	0.16760254550803	-3.32168524278526	-0.0304890709309606	5.8650325512546	-10.649371585427	2.94834835570665	0.134077211337254	0.0390238232556148	-0.0358000921510805	2.10812623049314	1.00271873213519	2.24071291003566	6.44873254638576	1.90330949685734	0.0250027856832678	0.0328445648487063	0.0258655464731221	1	1	1	1	1	0.000360477084799173	1	1	cddstf	0.190424935026043	0.723080051076987
ENSG00000264773	1:31212314:A:C;rs1188359	0.0476794884818604	0.0760871728872593	0.168103753329962	0.025891517141066	0.0266183243063954	6.84805880186715e-07	0.789392410791794	0.619411393677458	-14.2622906901301	6.06377435106725	10.5211378528268	48.7231789664431	14.4167608527281	0.498704270310328	-0.0298474583777047	0.0529594667965399	7.16593651505955	3.40383368918445	7.61051835103095	21.7360483206977	6.46305466052875	0.0977897129863215	0.111623399673441	0.106489201443797	1	1	1	1	1	0.00110390707886098	1	1	cddstf	0.636243339500957	0.841260344887955
ENSG00000162512	1:31600224:G:A;rs78133995	0.0154034328394904	0.730643999247718	0.196039992262071	1.35488853018223e-16	0.373245369686205	1.51325070114817e-06	0.0531993212647374	0.589682817110806	-16.0724136804988	-1.07454752490262	9.1156304119473	176.980441448609	5.32594687883174	-0.43869719271568	0.198568079965565	-0.0559762431603128	6.58707945568627	3.11765363267789	7.03106112456677	19.8941867070129	5.97041726647233	0.0889580329020778	0.102208849444796	0.103657273222814	1	1	1	6.62540491259112e-13	1	0.00216243525194073	1	1	cddstf	0.607629750050803	0.835137160310262
ENSG00000168528	1:31881472:T:C;rs1039630	0.908757933405851	0.00341359500033805	0.457994995462233	0.00687748139005285	0.949405299096687	3.56422689380279e-09	0.181080115224022	0.932760093210591	-0.802840563785977	9.84199623065292	-5.53061046466932	58.5222410193544	-0.401002672654735	-0.441043978721431	-0.18468981317572	-0.00665887480927474	6.9979640400618	3.328478310818	7.4402340511826	21.4682008217121	6.31309508413378	0.0719715483584228	0.13769615290818	0.0788403948250486	1	1	1	1	1	9.16719157086079e-06	1	1	cddstf	0.935932170397544	0.870597243967134
ENSG00000223907	1:31974905:A:G;rs28742121	0.980232539491694	0.729282461840149	0.898206361231168	0.658725273083848	0.860513886985245	1.86236294142827e-15	0.88093856564038	0.481615718494638	0.246698955563332	-1.65254224305944	1.35460664062616	-13.3440505446009	1.58087703814868	-0.832369124100809	0.0267007300176493	-0.0657473912575218	9.9463784318868	4.76952836303979	10.5777966972329	30.1753226736516	8.9870294062645	0.09785659802199	0.17807946762835	0.0932864633517989	1	1	1	1	1	7.13843715449457e-12	1	1	cddstf	0.502988598808543	0.816254606285679
ENSG00000134668	1:32248058:T:C;rs59066420	0.726138293509457	0.215128565142615	0.648948624287071	0.787970696496987	0.83398075125681	8.05591019987642e-06	0.691518296183637	0.70021323619622	-2.69899958987063	4.52233896574232	3.73323016133975	6.21114747259412	1.46318381820066	-0.470069408499177	0.046265395018401	0.0436292290225337	7.69665146641941	3.63874447713557	8.1906950367861	23.0688761413248	6.9733820309589	0.103048646746404	0.116458797078896	0.113179256495404	1	1	1	1	1	0.00790902735848085	1	1	cddstf	0.71381266109798	0.853564116909484
ENSG00000025800	1:32340150:T:A;rs7545947	0.9023620137052	0.143058638818022	0.384160409527478	0.0418082718817797	0.768585189444023	5.52427807564267e-06	0.0275001164952964	0.366066140227388	0.125371548315012	0.700405283191688	-0.949392834492621	6.22079210425639	-0.271939718552603	0.0797295226253929	-0.0344550185270409	0.0162078481524117	1.0208888031686	0.476709672310405	1.08896260285502	3.04009520119134	0.92322168610502	0.0171571323393899	0.015536305587337	0.0178981629913415	1	1	1	1	1	0.00593859893131587	1	1	cddstf	0.389981080011551	0.792629048045624
ENSG00000220785	1:32713199:A:G;rs2291063	0.41267846955159	0.93911065412205	0.309608830253296	0.830520275149871	0.505542901335061	6.89767275227502e-24	0.0125386262226631	0.956517350218015	-6.07748560382371	-0.267376779893894	8.02265506035852	4.78675148469605	4.46596596997542	1.4653762070174	-0.281707921070235	0.00701512087818518	7.40614976272613	3.49663929011176	7.87946888189134	22.3403569187658	6.69777295818786	0.130340050623041	0.111996793524771	0.1285274645538	1	1	1	1	1	3.06118716745965e-20	1	1	cddstf	0.958582284302506	0.874012754546842
ENSG00000183615	1:32712450:G:A;rs72668506	0.508597823769771	0.639761608872252	0.443104553543401	0.885541039677941	0.435982096414911	2.58523197043872e-13	0.0878443843019532	0.695617973378486	-5.92133298917169	-1.97135814405482	7.31410305626697	-3.87349139180799	6.31636799168547	1.19222319725997	-0.230804856218562	-0.058725720442263	8.94459704523182	4.20673354315658	9.52088939716555	26.8806026719041	8.09494231411118	0.153938462320172	0.134675906752958	0.149922555358467	1	1	1	1	1	9.15172117535308e-10	1	1	cddstf	0.709402207510241	0.852296125341991
ENSG00000004455	1:33521777:G:A;rs11803498	0.771550771634984	0.435865473766663	0.679107974856637	1.44209163019429e-05	0.0311141404490124	0.000185568442767407	0.0495453760495128	0.116989953587227	0.232739675400132	0.297742702670952	-0.353652672706392	10.6821593074073	-1.55635307930531	-0.0525376702537266	0.0225893772337494	0.0224690476366271	0.800697583235987	0.381484550450004	0.853863205592544	2.41275477256434	0.717807737257503	0.0138392864757051	0.0114450223192376	0.0142830265120711	1	1	1	0.0633510853144352	1	0.0515880270893393	1	1	cddstf	0.137470721611996	0.679531561006295
ENSG00000142920	1:34526252:CT:C;rs112747275	9.79012827868857e-05	0.380954529764927	8.16466904400681e-07	0.499244895527368	4.59727894287123e-05	0.00038940041529781	0.122862154878385	0.117179105871711	-13.5715271257368	1.42381735373422	18.5434070122874	-6.9876621797483	12.8632583957699	0.139775121247231	-0.0980114837542126	0.0669822646386607	3.42581916442108	1.62214944360592	3.66267431599178	10.3262048843749	3.09940874038037	0.038854904343647	0.0633044647740353	0.042601103399997	0.443688613590166	1	0.00387250252757243	1	0.20848660005921	0.0802164855513489	1	1	cddstf	0.137669750478615	0.679531561006295
ENSG00000266239	1:34041095:C:T;rs12078465	0.118128746892861	0.0850511497162474	0.0338805173479052	0.0947552091119087	0.566449178709397	0.000128547755507406	0.0476560600602437	0.478072287310595	10.5857937162202	-5.49897711798024	-15.2743927024326	-34.9069409474249	-3.48403904575026	-0.462541920008627	-0.201774004718124	0.0911539700773965	6.75015469574387	3.18015071848851	7.15910084903243	20.8104745893223	6.06897920705886	0.118849605893401	0.101368439593152	0.128294598015467	1	1	1	1	1	0.0413923772733846	1	1	cddstf	0.499545192996717	0.816254606285679
ENSG00000116544	1:35334714:C:A;rs72894105	0.0897308040856929	0.162131977883251	0.0848891423401244	0.39557250884918	0.0857744372154562	2.68863897675304e-10	0.403758262324304	0.949147192940936	-12.6416699651062	4.94773852233391	13.6431316836378	19.2417520962144	11.5332717066819	0.779463493668293	-0.0968934093277069	-0.0071167603084148	7.42048167244329	3.52855657039079	7.88592756974645	22.6090945941476	6.68542896048412	0.118257087580808	0.115847413518464	0.111471668695079	1	1	1	1	1	7.81856214439785e-07	1	1	cddstf	0.951552797356121	0.872394484319498
ENSG00000197056	1:35498017:AAT:A;rs142623916	0.117687621896121	0.0782209778813221	0.400324163788445	0.0924159801749966	0.0400175815884081	2.39074504982599e-07	0.0983203771243729	0.623418950768396	2.54516233116616	-1.36037277614128	-1.45369109942746	-8.25953102959052	-3.02509934028171	-0.128864446455816	0.0405726859071956	-0.0102997467830559	1.62099526533428	0.769195559744241	1.72540381067271	4.8888905328537	1.46518909398939	0.0242366317779727	0.0244498609069451	0.0209498521368839	1	1	1	1	1	0.000441809685207842	1	1	cddstf	0.640099637429277	0.842406042940208
ENSG00000116560	1:36056829:C:T;rs114876028	0.00085826397954703	1.39294472043277e-07	0.00097293726185034	0.860815642462878	5.78158512449201e-05	6.89924816509865e-06	0.224165157909619	0.997897417575319	2.35684610133161	-1.80285061541668	-2.48254224258294	-0.371729923814636	-2.57640929023179	-0.0513245541427756	-0.012467644357483	3.20634152664941e-05	0.698264394015393	0.332266947984798	0.743499825399114	2.11785350751965	0.629354940137545	0.0111651428432706	0.0102308417581245	0.0121548471511573	1	0.000668056287919557	1	1	0.260691673263345	0.00703033388023553	1	1	cddstf	0.997997828853785	0.880465011227623
ENSG00000116819	1:35644486:A:C;rs201917609	0.620975516196381	0.471170876726278	0.719059264320502	0.0168526014149182	0.912558603830723	7.76034731316173e-05	0.582048537901172	0.972267193256741	-1.52967217332827	-1.06138837442384	1.18541522746906	22.3309933764082	-0.307978460961353	-0.206975006952245	-0.0254687073297553	0.00188909977009947	3.08961028773072	1.47067171247344	3.29158901443271	9.27937448381837	2.80168296580873	0.0514828251203413	0.0462115025632985	0.0542833088585672	1	1	1	1	1	0.0315431902733929	1	1	cddstf	0.973584188066183	0.874012754546842
ENSG00000239636	1:35664602:A:G;rs80332318	0.00929135051965006	0.635877962181257	0.00299159106795718	0.0375247892436537	0.027701310240768	2.47472314285555e-08	0.539586724327126	0.548944841493237	-9.695232570431	0.832016685394533	11.8242005552215	23.3651354570657	7.40739159393906	-0.307686505706749	0.0351441373151538	-0.035456421201526	3.69753075999195	1.75506216902244	3.94291138993579	11.1716471269753	3.34448207762045	0.0533770194371514	0.0572093373548706	0.0590762044160847	1	1	1	1	1	5.61267208799638e-05	1	1	cddstf	0.568282184836201	0.8271382749937
ENSG00000092847	1:36666683:AAG:A;rs141064401	0.556223524485174	0.0675657792893595	0.556537608355246	0.0844365933924922	0.143952018929359	3.45923278344651e-05	0.131335121077487	0.527664040970372	-0.792041881880304	1.18159433583408	0.840869853692145	-7.08046577383225	1.77444741125226	-0.0821054399715102	0.0304166276209969	0.0132759200882681	1.34409304696302	0.643537645551337	1.42809054133198	4.08662683576557	1.21043383849059	0.0194584881355605	0.0200907513621295	0.0209900620943543	1	1	1	1	1	0.0202019194553276	1	1	cddstf	0.547668713034364	0.826962437928629
ENSG00000171812	1:36857037:A:G;rs12061059	0.164579696239866	0.205775186109767	0.448176606621111	3.78593516435762e-05	0.423149535623755	1.81927357471854e-06	0.133915609640499	0.00522504381835515	-6.23002010477158	2.68579035291543	3.6053676157714	57.2789628376968	3.23637592545612	-0.258680877175574	0.11178881941155	-0.145954378413596	4.46904792571858	2.11702401844691	4.7458440442171	13.6455522033068	4.03375199881654	0.0528804321519179	0.0743345229806578	0.0517877135027273	1	1	1	0.163173805583813	1	0.00249968189166327	1	1	cddstf	0.00914616199103734	0.402694819603346
ENSG00000116871	1:36616941:T:G;rs7537052	4.83043500902582e-09	0.00375876892600398	6.82907560042907e-09	0.304184471691243	2.97900373852613e-13	8.21367214979058e-07	0.212868738381821	0.159081835830994	-9.21477018798982	2.11988518853028	9.68884505233836	4.74575915189128	10.5775560471736	-0.0792034366283324	0.0344476899515772	-0.0231407599854776	1.51758631811933	0.724500974455494	1.61273232633679	4.608969240293	1.36973791817709	0.0156480775810437	0.0275803263262234	0.0163828239066044	2.36063358891092e-05	1	3.31346748132819e-05	1	1.46507403860715e-09	0.00129283199637704	1	1	cddstf	0.181612102803239	0.723080051076987
ENSG00000233621	1:37948212:C:G;rs215205	0.0198021905508933	0.279491906384265	0.007797206907534	0.135651214068514	0.0478598020913907	3.41353024932237e-15	0.402259677369047	0.508357902210628	-6.26259168004111	-1.37812924317026	7.62038787127671	12.1238700413073	4.78629165508765	0.236831400090207	0.0362203680000854	0.0191843893369277	2.6699485996332	1.27147678819823	2.84023082681614	8.09795003776765	2.40678529343651	0.0281455237178861	0.0431677353980119	0.0289629833208055	1	1	1	1	1	1.29782420079236e-11	1	1	cddstf	0.528950480753805	0.822432936176543
ENSG00000163875	1:38036091:A:G;rs6700965	0.313467004469018	0.313476897780185	0.915405479280011	0.0588161169459652	0.0853454875419509	0.000212534567089217	0.312185486019113	0.98666546924693	0.936838836912044	0.445611056795722	-0.104781542403267	-5.34820233935341	-1.44654506003154	0.0396794332446811	0.0153894385381377	-0.000181729481338787	0.927499983263884	0.441178033002611	0.98540477251793	2.81707961304189	0.837355196898784	0.0105517054805501	0.0151956483223101	0.0108622692660977	1	1	1	1	1	0.0571939246427717	1	1	cddstf	0.987290131445256	0.876815152728704
ENSG00000116922	1:38164438:GC:G;rs3842536	0.41626251981931	0.272701463688593	0.896735738917386	0.00781823325318418	0.291101449799966	5.50941215761228e-09	0.00382943461677863	0.554166735997778	1.0943428080282	-0.702900034126499	0.185875261922485	-10.9732306869546	-1.2832563595018	0.10166785521031	-0.0620333570437187	0.0106196784707224	1.34388350488639	0.639375273204582	1.43066976801723	4.09129977246444	1.21289615272147	0.016811179116661	0.0212443945112448	0.0179280341339418	1	1	1	1	1	1.38506621642373e-05	1	1	cddstf	0.573340238933037	0.8271382749937
ENSG00000204084	1:38327384:A:G;rs12729989	0.00240381945501028	4.85397407196108e-35	0.00427406130628607	0.479709178199183	0.0018526966547361	1.44014488202282e-12	0.00593643933745129	0.818217875400676	-3.50917309906763	7.95211939539928	3.50551921689604	2.46801388369508	3.24666097825527	-0.100156601457428	-0.0486259606843597	-0.00318480625014689	1.14402486723234	0.545169461395169	1.2153517652041	3.48657359667949	1.03151604240874	0.0134081728354695	0.0175182706348788	0.0138417585984175	1	2.38572825636887e-31	1	1	1	4.91809477210793e-09	1	1	cddstf	0.826664531171456	0.865365826233668
ENSG00000183386	1:38465315:G:A;rs4634868	3.20527516144613e-06	8.26751491922756e-27	0.000134992383289869	0.00992766994672262	3.06252223740627e-07	8.24673091610616e-26	0.488245128883678	0.971224214889473	-12.261442253427	14.8646761274135	10.5866515345158	20.1960229699109	12.2179655108929	0.351398435712637	-0.0295415801941116	-0.00105974287780217	2.57151649036829	1.22488252296352	2.72908152794385	7.77135874851875	2.31997524445513	0.0296982593425658	0.0425573236723846	0.0293475479133748	0.0151833884397703	4.05356256489727e-23	0.600041143723466	1	0.00146572314282264	3.72587302789676e-22	1	1	cddstf	0.972586958149285	0.874012754546842
ENSG00000168653	1:39492462:C:T;rs3768324	0.386610780996773	0.146532772445448	0.0715682166318414	0.547005492759388	0.972411240387386	3.66330110665154e-05	0.00130034286347647	0.775074346279076	-1.66076800032158	-1.32702338974427	3.68624717343617	3.50697645562635	-0.0598170755211117	-0.0979573744603993	0.0940040552565766	-0.00618872138509799	1.91478054364556	0.911075838273176	2.03686882513626	5.81492940835792	1.72782262276562	0.0232919855993724	0.0288902616491949	0.0216341954525575	1	1	1	1	1	0.0208429263907809	1	1	cddstf	0.785476593332549	0.864556045418229
ENSG00000116983	1:40149551:G:C;rs11206617	0.414737729003013	0.767353262708461	0.0226075923387104	0.000628791877286034	0.276746114955895	7.60038272274757e-25	0.944711465037066	0.8179455854311	-3.04091043651006	0.525916872172717	9.06576513125213	-39.2231384052589	3.6628098814427	-0.436024990385029	-0.00428064071960465	0.00880868093500687	3.72211679602382	1.77572673724571	3.95086050446457	11.3229348239434	3.36004831566867	0.0377919009136349	0.0616618855687827	0.0382258750508914	1	1	1	1	1	3.40573149806319e-21	1	1	cddstf	0.826405843912769	0.865365826233668
ENSG00000084072	1:40212878:G:A;rs9787249	0.0391875569270088	0.459285500112562	0.00451377791684688	0.303388535235919	0.256055736451204	3.69570547331355e-63	0.329948539132232	0.184062680426393	-3.28937918392314	-0.558737409971662	4.82723838784462	5.07411202270762	1.62654304142856	0.46012324315188	0.0252129119843517	-0.0219350105666652	1.58645462280501	0.753824166005731	1.68399319148286	4.91973552050817	1.4287406754063	0.0199425833923743	0.0258282708934115	0.0164660136218139	1	1	1	1	1	1.81570009903895e-59	1	1	cddstf	0.207404560476583	0.729899819889254
ENSG00000116985	1:40265522:G:A;rs11584356	0.114203243242536	0.0257553857779515	0.144673059704342	0.418359530180857	0.0166200675695319	3.23683017968903e-11	0.150765113969373	0.00841243392243179	8.31550675947826	-5.59307347992784	-8.14907632668594	12.9192956909871	-11.4014360833292	-0.599077628972199	0.110749581464638	0.20486882387257	5.24545065094371	2.49283119624878	5.56890875786576	15.9369458944593	4.72752351286194	0.0861326220541037	0.0768358632547829	0.0771124903400736	1	1	1	1	1	1.01506994435048e-07	1	1	cddstf	0.0136525203478112	0.447475465693474
ENSG00000131238	1:40559441:C:CA;rs58463538	0.157329753330121	0.807213074379043	0.0163592494796098	0.876449862357341	0.17213346588492	9.3785105218097e-46	0.0758921446062281	0.00727529291953263	3.49389493041036	0.284837077998519	-6.33562337281543	-1.15961589587254	-3.04424883156487	0.48403803499652	-0.0962223457439071	0.0799808909754116	2.46311319536066	1.16598364617386	2.62060539210981	7.45086348568492	2.22302680404508	0.0272749783222186	0.0539772258076424	0.0295480692964597	1	1	1	1	1	4.55420470939079e-42	1	1	cddstf	0.0120711130600327	0.428798354427118
ENSG00000187815	1:41045802:A:T;rs12068523	0.0888575188664794	0.000395295413469489	0.226873024157328	0.98028862900974	0.0101724615687636	3.03916229335036e-06	0.443413067587793	0.204448257120671	2.94839296334386	-2.93503646942442	-2.229882446386	0.128945899996407	-4.0318711907705	-0.130825873772372	0.0193165002943112	-0.035648292296489	1.72592145092378	0.816821729483217	1.84056611031457	5.21362159792476	1.55660738839423	0.0273700324927256	0.0251616492933088	0.0280166419238235	1	1	1	1	1	0.0037898353798079	1	1	cddstf	0.228290174226462	0.739013557548049
ENSG00000238287	1:40959506:G:T;rs11208254	0.446361831100211	0.893619463767914	0.11601101655025	0.328625032461163	0.459363848780121	1.4783275056452e-19	0.0610381250984219	0.583406653934951	-5.63256719475952	0.469936399545522	12.3873116102946	-22.0867390656264	4.93277975771373	-0.763242637067804	0.23944475785401	-0.0429466239809663	7.38470728617411	3.51050279163047	7.85313631492075	22.5638469974491	6.65625418446712	0.0772836815349614	0.127232346823228	0.0782056087110894	1	1	1	1	1	6.17349566357437e-16	1	1	cddstf	0.60157653023027	0.833337526845423
ENSG00000164002	1:41053950:G:C;rs16827399	0.198202136852271	0.649961553538397	0.217864138056739	0.0340847425410946	0.389803217333463	3.38050213496159e-06	0.704318940226613	0.240560012720196	-2.2148038299851	-0.369171351274741	2.25389358407685	11.1178272746109	1.33353022147358	0.1256913520275	-0.0100034530979918	-0.0302098796968714	1.71661503691075	0.812474206056492	1.82438204932284	5.21693452774792	1.54788789942864	0.0264255518362489	0.0263287654347263	0.0256785043698242	1	1	1	1	1	0.00412083210251818	1	1	cddstf	0.26495003155114	0.752938934260855
ENSG00000117016	1:41229460:G:A;rs6671172	0.321415718090383	0.930641571238131	0.221736884908109	0.843512875790027	0.355584231538731	8.83554619874767e-06	0.277793129024952	0.979121886171068	-2.83255434925371	-0.117299482483722	3.72460127911885	1.70827351915764	2.37370000242688	0.161584175371376	-0.0516806907777326	-0.000930630612845348	2.85085682693304	1.34629011457362	3.04032958523204	8.64452959884209	2.56456297442542	0.0355870742491654	0.0475125372479291	0.0355246211440796	1	1	1	1	1	0.00836073566642777	1	1	cddstf	0.980119434432454	0.874711467686536
ENSG00000179862	1:41356628:A:G;rs35873233	0.295654971618404	0.998904804392272	0.279921863075005	0.827569941366368	0.166178158774547	1.62988248965244e-05	0.289730457759217	0.924436926013269	-6.52804836638525	0.00409648710478501	7.18529541393055	-4.11402012842515	7.80412565028519	0.336684033782475	-0.114032520331775	0.00751493458166935	6.2287322724512	2.98135038122926	6.63517488000393	18.8669676372191	5.61950363055679	0.0765408977195886	0.107473592608021	0.0791505742477921	1	1	1	1	1	0.0122360038447226	1	1	cddstf	0.928006994727216	0.870597243967134
ENSG00000066185	1:42921066:C:G;rs11210648	0.265228640739438	0.565875771438036	0.390286358061519	0.320887654421495	0.211469578675126	2.33249227633603e-06	0.104605923919211	0.183126973966207	7.89026917202393	-1.94915892562732	-6.45728250148316	-21.2372085332821	-7.98509675159735	-0.397153265130517	0.188538612032624	-0.113793745388585	7.06574732250018	3.39029988277915	7.50291068627501	21.351072978111	6.37361581603497	0.0820928415413542	0.115737939201454	0.0852390113350104	1	1	1	1	1	0.00308206237671142	1	1	cddstf	0.206447256120386	0.72904251502675
ENSG00000186409	1:43083900:C:CTTTTTT	0.784957163851682	0.922670350850265	0.250378825745297	0.14112902208523	0.904782906382626	1.45401054655494e-07	0.974284500903409	0.253454383533873	0.652522626250421	-0.110019074865109	-2.92580607811723	10.7317887041801	0.258194920687074	-0.170908263536661	-0.00126321434028077	-0.0360417577183792	2.38873498407904	1.13221624066693	2.53936256318974	7.2688490910628	2.15617929088609	0.0315485334643568	0.0391471071291811	0.0314854149491446	1	1	1	1	1	0.000283911650962759	1	1	cddstf	0.277968972930192	0.754665173391492
ENSG00000227533	1:43423622:T:C;rs3754224	0.960184358539049	0.223704815657342	0.591973951827013	0.119241281814567	0.830824494623845	2.71007966626885e-05	0.883825915027395	0.724862661373459	-0.395658868267693	-4.59576018605437	4.51531067533234	-37.5840369756796	1.52835460861088	0.499061488378748	-0.0174798152180968	-0.0399765643863459	7.91733399435919	3.76748372461751	8.41328329195773	24.038720068866	7.14604427361113	0.116649990768499	0.119500030412137	0.113449005761005	1	1	1	1	1	0.0172903082707953	1	1	cddstf	0.737424603471695	0.857013897737125
ENSG00000126091	1:44181724:T:C;rs72884951	0.781296425759998	0.576887411594062	0.91734465381278	0.241860143825135	0.785873373202263	7.03481523662748e-10	0.388317389605324	0.681489344440462	0.874447152394129	0.836412453202579	0.347803467230415	-11.1892128525437	-0.773006155739218	-0.240005875118188	-0.0427512804597067	0.0147836880034825	3.14619707916449	1.49709441562145	3.34789931787279	9.53726023435175	2.84221186259097	0.0373754312943574	0.0494678513344522	0.0359765702305413	1	1	1	1	1	1.96341693254273e-06	1	1	cddstf	0.695868116236537	0.851254109100255
ENSG00000117410	1:44450299:T:C;rs58111288	0.000847036765396984	0.253750919410122	0.00451021514167897	0.683049818767111	4.50687966663042e-07	4.75184600713837e-10	0.244768212332488	0.18928197323341	-6.30444929993911	1.0198355147787	5.69515401718083	-2.31085620563961	8.71944493358667	0.204227161215898	0.0320304152968693	-0.0401269410205474	1.86572665985174	0.891467663564895	1.98658839514537	5.65284232869512	1.68105211001161	0.0314626707222636	0.0274709595579184	0.0304824597454477	1	1	1	1	0.00214978160098271	1.35047463522873e-06	1	1	cddstf	0.212770018930684	0.733554828413474
ENSG00000159214	1:44457215:G:A;rs12403025	0.00205140299507009	0.573299519739887	0.0105240332546782	0.00389672621003203	0.000323282367906955	8.01226785115872e-12	0.0215694122134674	0.278796201905494	-12.1051510181649	1.03184776832383	10.6742785672972	34.0216068547055	12.8125435014855	-0.28583589175936	-0.139599227866407	0.0438415677209033	3.88442512762909	1.82963779312791	4.14033672600173	11.6737799864724	3.51211711411385	0.0397607641479902	0.0603592667250262	0.040390068004245	1	1	1	1	1	2.61440299983309e-08	1	1	cddstf	0.303409245018663	0.765369714664548
ENSG00000142945	1:45958534:G:GA;rs35223072	0.156125407899704	0.0379968011341845	0.216115051245713	0.845650079416222	0.0255335058186813	5.09394108468125e-05	0.245752981831633	0.843047924010718	10.047274238682	-7.00141007808395	-9.31390952267916	4.18148992169958	-14.3077845805285	0.395800806146742	0.196995328184108	0.0196968823180124	7.06245683461077	3.3559391537637	7.51029203118247	21.4567916626731	6.36730005410233	0.0959513154421026	0.169307341586993	0.0993747315959606	1	1	1	1	1	0.0247821874861889	1	1	cddstf	0.850386742104194	0.866592089819067
ENSG00000162415	1:45557374:A:C;rs7548075	0.483741757641194	0.173675990900548	0.252479162506158	0.36611544065308	0.813951124989497	3.28814541176551e-08	0.471855123425826	0.973838152874724	-3.59666984071088	-3.32470413859375	6.24502205401875	14.122922136781	1.09148795764738	-0.341737403644381	0.0582036521432254	-0.00208464354623635	5.1280456632755	2.43659296190331	5.44430589087019	15.5974071028216	4.6330450806568	0.0598519137907422	0.080772345572782	0.0635006741929671	1	1	1	1	1	7.2931065232959e-05	1	1	cddstf	0.975083059711869	0.874111962245934
ENSG00000236624	1:45976587:A:G;rs1044717	0.861845967101519	0.237040079075574	0.767357922808805	0.490687963805559	0.97390704256943	9.87920957010936e-59	0.912241385152334	0.33614237160032	0.926715703555993	3.00539952585052	1.6751237704868	11.1277350896506	-0.157020910455362	-1.52307480645617	-0.0160519944073664	-0.0717705669178331	5.31955134345425	2.5354701550435	5.65607149918797	16.1210230816156	4.79567266207549	0.0702498322121095	0.145495167626577	0.074472116973168	1	1	1	1	1	4.84871605700967e-55	1	1	cddstf	0.360435608936994	0.779273368630791
ENSG00000117450	1:45055946:C:T;rs270719	0.719180896024747	0.0232708407426999	0.529910883366242	1.07426940266658e-06	0.0405661446924633	0.000229113033551642	0.104328693667904	0.606942596666241	0.586843364109595	-1.76800895430675	-1.10164530816548	24.4496998373609	-3.0390639235147	-0.0718873487222834	0.0475379534661497	-0.0103984019196247	1.63024824208446	0.774288539123094	1.75129978136797	4.88531744260544	1.47603461169324	0.0192184132846093	0.0291586092746146	0.0201866581395475	1	1	1	0.00489974274556225	1	0.0598878748066142	1	1	cddstf	0.624235499844918	0.840599809787035
ENSG00000234329	1:47012448:T:C;rs4442318	0.258517695326087	0.652309090791833	0.0590899231243668	0.327752936067842	0.326385139801967	9.1096107653623e-05	0.00499131380945292	0.550852822914418	4.9271195548604	-0.935823111915801	-8.76698049048235	12.9961574570923	-3.86106859721026	-0.271799069910315	-0.190480885270158	-0.0456596545951971	4.35044841516541	2.07446762290721	4.62289780751665	13.2529313136301	3.92621518547851	0.0682942228417968	0.0672253016728692	0.0764414155742679	1	1	1	1	1	0.0342329782224304	1	1	cddstf	0.570126546807987	0.8271382749937
ENSG00000117461	1:46252144:C:T;rs7540578	0.919784513950747	8.95559839948524e-18	0.922050518141858	0.131425387961571	0.40687664738355	2.44516202235027e-09	0.0768628674247831	0.728956844468335	-0.323687038796175	14.1697890266649	-0.334773465353275	14.7141367564632	-2.40548688890848	-0.223729437283767	0.0874744403135016	0.0120983751161501	3.21086640808853	1.52496625082381	3.41770174061563	9.72124783475095	2.89522854771268	0.0361027461395299	0.0492332498483252	0.0348743680754129	1	4.37391425830859e-14	1	1	1	6.42588579473651e-06	1	1	cddstf	0.741346003700574	0.857461186460517
ENSG00000117481	1:46807445:A:G;rs66972124	0.740312592512304	0.238207141865593	0.781877989921307	0.0669095533114345	0.617358809289372	8.48536535608479e-26	0.0351075119819025	0.0589919320523118	-0.375293233565961	0.634174982849325	0.333168232200834	6.30427789302104	-0.510675636831175	0.173553763710458	-0.0362311000541425	0.0260136005009764	1.13102082305785	0.536350657046064	1.20199485318008	3.42524865395826	1.02086124171767	0.0146724871885208	0.0170984216433024	0.0137118358371754	1	1	1	1	1	3.83114245827228e-22	1	1	cddstf	0.0744332131894459	0.600700653939991
ENSG00000079277	1:47072012:C:CTGGG;rs3834016	0.959326353295951	0.628095278519634	0.0371502320449759	0.0699414023385466	0.123305891249551	1.68007052152369e-25	0.00403835881864738	0.00979093782291666	-0.084354026586231	0.380122677871163	-3.68354907464057	9.14573899708691	2.29659494754809	0.220613445030922	-0.0722201922078299	0.0484173700047608	1.65232918386363	0.783717047115592	1.75773034204435	5.02426633336462	1.48510985296229	0.0187947094315676	0.0248794644400097	0.0185958236206748	1	1	1	1	1	7.56703762894271e-22	1	1	cddstf	0.0155359522561739	0.447475465693474
ENSG00000162366	1:47656998:T:A;rs2251786	0.976058046856945	0.784837854598911	0.996310358747577	0.483187234288352	0.874326688042235	1.46665182657591e-05	0.774793067476549	0.859271515236728	0.207206243274428	0.895526390623383	-0.0337935517733599	-14.5994408403882	-0.982206871648162	0.564168412150001	0.0658991726711562	-0.0211556762721462	6.89716992290418	3.27645182492675	7.3003116148961	20.7891330343328	6.20346380914898	0.12754093263033	0.230071003271021	0.119193740872143	1	1	1	1	1	0.0113847812651558	1	1	cddstf	0.865857388849079	0.866592089819067
ENSG00000117834	1:48910976:G:A;rs2485911	0.394809476888997	9.64706844975402e-05	0.0447198820246586	0.486003517389857	0.622877287142721	4.4093736594515e-07	0.0723005424519721	0.872290941591966	4.23530862261742	9.36084077187815	-10.643560229522	10.4561997483948	-2.20798262020146	0.263550259012256	-0.153011149171885	-0.00836804249489573	4.96845549262242	2.36069917468076	5.27504751321861	14.9856950784243	4.48407371655401	0.0507664751883621	0.0847671399224639	0.0520015995091427	1	0.445887503747631	1	1	1	0.000755325707864042	1	1	cddstf	0.87827425961775	0.866592089819067
ENSG00000132122	1:48941851:A:G;rs2798117	0.0308014523013881	0.0268572586398462	0.0215685669798707	0.000534697190732985	0.177102465507865	1.83527354261955e-08	0.175718001369367	0.038655989720963	6.86866525075584	3.3498337251793	-7.78190791684869	-33.7014468793544	-3.85481334116792	-0.288194770459099	0.0624653919672482	-0.0976219146928988	3.16195523918451	1.50412261506862	3.36468327833384	9.60268439898751	2.84769600066598	0.049505002813188	0.0459975182281549	0.0469536165702256	1	1	1	1	1	4.26701098659045e-05	1	1	cddstf	0.0511531674135552	0.566971718585234
ENSG00000123091	1:52235809:AT:A;rs111908339	0.012986523768585	0.974310779561434	0.0281966755204312	0.000906202644173212	0.0313280290738259	1.31387754205949e-06	0.0309433310622743	0.973012862940746	6.41178334798512	0.0390233723736734	-6.05069243494192	-25.8105107242841	-5.01872304084228	-0.163753383222246	0.0984245598788844	-0.00116726166059278	2.5620548310474	1.21057475249357	2.74066455287434	7.68261715098386	2.31765424688203	0.0330028270315615	0.0453479941369451	0.0344684155153975	1	1	1	1	1	0.00192877223174334	1	1	cddstf	0.974296088728222	0.874016325337985
ENSG00000117862	1:53408366:GT:G	0.16697217996551	0.164222767043244	0.0972711054965765	0.0248618303226595	0.600701632068393	0.0444567974206413	0.00428319688806512	0.672663136187197	1.55644982663538	-0.740849212887669	-1.98507776836157	-7.71799978554839	-0.529715535245433	0.036011300849995	0.0548432131763398	0.0068900046062733	1.12285941048686	0.530990276461587	1.19248840225347	3.41874616884667	1.01075611240007	0.0178253438137626	0.0190185458741366	0.0162880979858221	1	1	1	1	1	1	1	1	cddstf	0.687391458732179	0.851254109100255
ENSG00000154222	1:52834100:C:A;rs72899815	5.29646961739596e-06	2.23089590802501e-05	8.80484857647437e-06	0.000168373956920576	1.55329030957318e-05	3.69152878170253e-06	0.144242329470494	0.710237815001616	-5.40586518494204	2.40023993712534	5.60969924677183	13.4641448800775	4.62125171656179	0.0951749334079307	-0.0257979776808006	-0.00808881947958624	1.16093451787217	0.555009178010497	1.23525576563899	3.52302144314111	1.04789846189968	0.0200919633411445	0.0176108109778455	0.0217457713339653	0.0249304824890828	0.104718253922694	0.0407752537576528	0.703803139928007	0.0716222161744194	0.00438922772144431	1	1	cddstf	0.723421287928213	0.853564116909484
ENSG00000134748	1:52921448:C:T;rs72903628	1.14342872762797e-08	0.0917373434553756	1.19667240635553e-08	1.80661780058665e-05	2.63020499862329e-09	1.82541582019709e-20	0.6748782882792	0.481250584206679	5.19382135919386	-0.705311960557862	-5.51923593494398	-11.6203621683887	-4.89244119854129	0.0898817549964601	-0.00618706855360361	0.00582040303302101	0.87864743682803	0.416605232535721	0.935055543986602	2.65634795925465	0.791182711138874	0.00883965629495215	0.0147321596772263	0.00825146560796993	5.57307161845872e-05	1	5.79548446397984e-05	0.0790395287756657	1.2811728548294e-05	7.76896973075881e-17	1	1	cddstf	0.502630648456133	0.816254606285679
ENSG00000134744	1:52912813:T:A;rs6680054	0.000380532347422803	0.713751407602143	0.00169358055414999	1.311944586153e-08	0.00378648089612242	3.07743843089279e-08	0.000548230919503705	0.735762953697052	5.29672102104612	-0.255904103066215	-4.96603967804997	-26.1546835886246	-3.86868875259165	0.0844764915237372	-0.0863637347783134	0.00465553975431912	1.46981196356205	0.696809762801852	1.56425022597167	4.44413589665326	1.32325028050505	0.0147621864182125	0.024657081157057	0.0137796330916059	1	1	1	6.19762622498677e-05	1	6.87192001618359e-05	1	1	cddstf	0.747861945047541	0.857461186460517
ENSG00000116157	1:53070393:C:T;rs3753754	0.0623871549866512	0.716577135242537	0.000525550562840385	0.161470742223066	0.171772225733802	4.99529254328912e-13	0.856503602199796	0.00381559376048344	-3.75714276519349	0.345666738954252	7.49766898790496	-8.54425844699626	2.46507646681297	-0.170447552031403	-0.00583334790276493	0.0595699122749966	2.00686141330394	0.951044267731607	2.13340980914198	6.0838349164878	1.79857120454242	0.0223098101118859	0.0322250703872982	0.0203925852220422	1	1	1	1	1	1.74585474387955e-09	1	1	cddstf	0.00704374378335597	0.391290778706538
ENSG00000121310	1:53344748:G:A;rs1242201	0.00148241378816017	0.707257415211292	1.60795427975817e-05	0.969641562063384	0.00454231526478203	3.46665732312437e-06	0.498574857953337	0.15560944321247	-6.14189570240395	-0.338347507169246	8.92485596740629	-0.224939907212139	4.92492895302271	0.0991175811249469	-0.0237597562222575	-0.0290049813109598	1.91051823803537	0.899900587404305	2.02749110615789	5.90438775626173	1.71931070474019	0.0208630275742956	0.0350568018030727	0.0203627389370508	1	1	0.0739015786976855	1	1	0.00419397803672473	1	1	cddstf	0.178003978652178	0.723080051076987
ENSG00000162384	1:53663128:G:T;rs3766760	0.0701570076307356	0.255611416531628	0.0315584620776216	0.00979060524901959	0.289964029264207	1.08702959726048e-07	0.481813516015205	0.39475921192995	-2.16680806239257	-0.646758461950015	2.73903093188668	9.42253063424135	1.14023232661181	-0.0973294107242814	-0.0124250770350282	-0.013883043654111	1.19127169924519	0.567574642889516	1.26662444345684	3.61892667511162	1.07517013571743	0.0177757358960791	0.0176374336367984	0.0162845132891108	1	1	1	1	1	0.000218166840170179	1	1	cddstf	0.418190044813314	0.803571073965627
ENSG00000157193	1:54690596:TAC:T;rs67459981	0.571881475070673	0.00953430345193472	0.598099497600947	0.0363575416576068	0.15937643402653	0.000109243063598504	0.547369983683003	0.892304272173162	1.10201103507418	-2.41936961463437	-1.09454868110373	12.4744695264792	-2.4794068230062	-0.0833226634072337	0.0238017847281623	0.00286449267424154	1.94684057632005	0.925890188739199	2.07367950883422	5.92737118970278	1.75657619907269	0.0211823048563466	0.039501760615446	0.0211353347275085	1	1	1	1	1	0.0381717955867969	1	1	cddstf	0.897350880758083	0.870053012052119
ENSG00000225675	1:53796921:G:T;rs1413874	0.40288242965356	0.8972216838049	0.396061786420218	0.472057018151795	0.401143202190565	8.67952313236825e-07	0.387583864138805	0.782959934380494	-7.4601236732545	0.548056885361973	8.05215509216141	19.454938438071	6.75303484840671	-0.767908215124573	-0.117682901325696	-0.0414974028499325	8.90283071952601	4.23841565972189	9.47111545684708	27.010984497667	8.0292295735058	0.152063835125445	0.135961183028878	0.15047890328552	1	1	1	1	1	0.00135574151327592	1	1	cddstf	0.793008064257372	0.864556045418229
ENSG00000272091	1:54517324:A:G;rs10489446	0.328417873604838	0.797859638084896	0.289268093482896	0.53703318492905	0.389140731235483	9.84703496608217e-13	0.135795830241185	0.223393982939285	-4.68876733958086	0.584879000411949	5.41196009771758	9.00662342882237	3.73356333261087	0.655923765267718	0.108974666224883	-0.112276712474636	4.78799686890805	2.2811275826567	5.0957757147932	14.5694923495264	4.32765302659521	0.0870943209300805	0.0728149688038826	0.091979547488652	1	1	1	1	1	3.39821176679496e-09	1	1	cddstf	0.247566134397159	0.749647878542152
ENSG00000203276	1:54531389:A:AAT;rs112344177	0.722824344965312	0.904498389055795	0.603335474700794	0.68900203229404	0.979371722744937	3.85032750912413e-10	0.729600775452941	0.7561594664549	1.97599809113752	0.318353738030054	-3.07769124750505	-6.79768748147992	-0.129826674076882	-0.451761638582366	-0.0292807150245982	-0.0217114518925155	5.56465895772096	2.65060551877532	5.91534323651676	16.9650456603727	5.01586154419475	0.0692014062579083	0.084612883404862	0.0698390189592033	1	1	1	1	1	1.10273379861315e-06	1	1	cddstf	0.767418346720286	0.860717599005272
ENSG00000212670	1:54562444:A:G;rs7524477	0.17279497602359	0.151880324568866	0.292949338165238	0.247774654814957	0.154715015666399	2.65020323675774e-19	0.218736719878229	0.655179560306034	-2.92798682724619	1.46509848517211	2.39884333627381	7.56020131188591	2.76136126198062	0.239910960051588	-0.0421897334259132	0.0113136742954168	2.14143846189802	1.01924371603275	2.27603486465223	6.52553993029831	1.9343820109167	0.0244964436438433	0.0342148666897898	0.0253028812600046	1	1	1	1	1	1.10407466843328e-15	1	1	cddstf	0.670631022791688	0.850309838939987
ENSG00000157216	1:54894388:AT:A;rs56942560	0.000184186834589828	0.0029955999316614	8.03722483278994e-06	0.00167430306130431	0.00647610823195903	5.9323617813139e-06	0.0112082782826644	0.299482315075447	-6.4522244893393	2.4193559179267	8.22941342791232	16.791615539553	4.20345330648931	-0.0925720114209503	0.0787438364202911	-0.0221589814136404	1.69874328707734	0.806875091354909	1.80384322757122	5.28342375725186	1.53052976295916	0.0199897284428532	0.0308114316263304	0.0213115187933788	0.82405189795489	1	0.0372525370999814	1	1	0.00623877389236396	1	1	cddstf	0.324039294537909	0.772536456060589
ENSG00000162396	1:55230463:C:G;rs1180943	0.599711939870154	0.8728595194794	0.769163924654592	0.257671615461781	0.216197794232038	1.60368678176103e-09	0.293797794195534	0.095398552598052	1.16549406715622	-0.170327879162508	-0.692586430638202	7.64570225355274	-2.48192741978737	-0.148679434973483	-0.0453545189308371	-0.0387884462436585	2.21785883630932	1.06324469525638	2.35736508362415	6.73882826112228	2.00166952080577	0.0236991257866361	0.04310847636401	0.0231698026379457	1	1	1	1	1	4.31872850328246e-06	1	1	cddstf	0.114396153969561	0.651271557301957
ENSG00000162398	1:55263877:C:A;rs1147986	0.39442237993524	0.0118704803543971	0.679127983314842	0.824635779725321	0.15587565564063	4.12862140435318e-05	0.107944142115095	0.935185707323532	6.59734765067394	-9.33067236826786	-3.40906317378012	5.29282663110934	-9.95142609000295	-0.364956547821715	0.26883561119834	0.0070922047180267	7.7330280672401	3.680621007562	8.23142628630549	23.860281226565	6.99084481370252	0.0873827577011385	0.166621372933165	0.0871208891587759	1	1	1	1	1	0.0223683778316102	1	1	cddstf	0.938244056086161	0.871588453056905
ENSG00000116133	1:55364852:A:G;rs12732413	0.0306407008654855	0.177352241100763	0.0336348773228114	4.0909444517182e-05	0.324098840536194	6.12184390116474e-06	0.745347396399817	0.00494110717060158	-7.7871504516543	2.30661364882373	8.13695856135433	45.9404598964917	3.19604954866289	0.188377903350847	0.0178317009599424	0.116053919020837	3.5812934880565	1.70496894122488	3.80847781881569	10.9937900664736	3.23462313563314	0.0407401414207636	0.0548414779172998	0.0409100308429157	1	1	1	0.175910611423883	1	0.0063839494759446	1	1	cddstf	0.00873103455651932	0.398195771026853
ENSG00000162407	1:56921785:TA:T;rs5774283	0.580482199149762	0.296128938415111	0.658193771251097	0.0511517229905554	0.79690881762438	2.08822958832258e-05	0.800264914331733	0.333285073916772	3.9462162760738	-3.55337274660718	-3.35947489011191	-42.374232541039	1.65643082690331	-0.397862131096912	0.0453420490011313	-0.0919117973373461	7.13055279467902	3.39378426553774	7.58426883766318	21.6207307759934	6.42944027764255	0.0916657248648306	0.179018469078033	0.0948082724682435	1	1	1	1	1	0.0146047565352909	1	1	cddstf	0.357607493128269	0.778228337250648
ENSG00000162600	1:58958597:C:A	2.26150903550811e-07	0.00126388702474865	2.13704578070457e-08	0.00550331648486083	2.47251886665445e-07	2.00780971584498e-12	0.202908867599418	0.272635117421735	7.18727112482967	-2.06993333580549	-8.3009349032879	-11.4028955055451	-6.4705897664401	0.133490721167196	-0.0259306706791929	0.0210323232743717	1.34890775533717	0.634509454810191	1.43305226295151	4.07091087813453	1.21854622018803	0.0180005472249162	0.0203098874238708	0.019128868713521	0.00109185656234332	1	0.000103304793039259	1	0.00118606730033414	6.79041245898774e-09	1	1	cddstf	0.297244195125082	0.760865376347427
ENSG00000184292	1:59045605:G:A;rs12068597	0.995403243666136	0.000298565680868952	0.610779650381773	0.418274723861861	0.873442275953042	3.75207076257862e-35	0.993604264291717	0.338459130620292	0.051532297652567	15.4040073917513	-4.83985608042144	21.9710246389304	-1.28697082265396	2.07000971941796	0.00103165163944779	0.158987375013473	8.93550009680038	4.19771805560073	9.49697506348893	27.0980055438481	8.07102187574711	0.141592725111516	0.128567482987522	0.165766383898864	1	1	1	1	1	1.7799823697673e-31	1	1	cddstf	0.362724649461492	0.779273368630791
ENSG00000172456	1:59782114:G:A;rs76609602	0.926573164534251	0.630773209021485	0.962035966632895	0.00455144309232704	0.407793399873778	2.2637289131132e-12	0.824059912529517	0.291195410874478	0.265092918591728	0.65772405225574	0.145841338896243	-24.8905823239159	2.15525349421994	0.316323670565023	-0.00973650624890135	-0.0485151706007746	2.87354749562565	1.36670460538104	3.06081140993818	8.69138881448967	2.59913171195474	0.0427671781946522	0.0437465149814592	0.0458640633644339	1	1	1	1	1	7.64008508175706e-09	1	1	cddstf	0.31578368752607	0.772536456060589
ENSG00000134716	1:60280451:C:T;rs12127291	0.50455059519388	0.259952999031231	0.378210590170813	0.142732510838005	0.976153742535754	2.67431348718181e-05	0.352862011234679	0.0266650169939562	-4.62245477280875	-3.68189119104628	6.50014232999905	30.7925656135006	0.186801535438652	0.346649399703626	-0.100655031543174	0.188255389981308	6.91631687497887	3.26079782997007	7.3630009799906	20.9408580303717	6.24292908515864	0.0809651906330411	0.108133962541259	0.0844214294641216	1	1	1	1	1	0.0171156063179636	1	1	cddstf	0.0369208333778971	0.543360231917952
ENSG00000162598	1:60654116:A:G;rs72669699	0.783995895550061	0.371406471976525	0.473126993638028	0.678700813250303	0.880374689018599	1.88064005461615e-10	0.0550796166512341	0.412766723477108	4.08477282974227	6.34500391071578	-11.3822488086318	18.9978097901205	-2.02674199025672	1.59534681903093	-0.426033812866496	0.205601035033909	14.885175113038	7.08543765039434	15.841240571425	45.8069547010706	13.4530769222976	0.239771200817015	0.221026116956335	0.250597066547734	1	1	1	1	1	5.55917200144534e-07	1	1	cddstf	0.435831827078364	0.803571073965627
ENSG00000240563	1:62664452:ACCT:A;rs58127767	0.898838036504678	0.432845808763671	0.74013914712147	0.0114065971140346	0.387589684530072	9.19656344544692e-11	0.0168551622332658	0.405056111873477	1.20229676887266	-3.52923040889098	-3.33368138916863	73.3895746749351	-7.37543426839189	-0.802108885332619	0.371924524651552	-0.098139257026683	9.447390757262	4.49219226710411	10.0397536742988	28.7870881626241	8.52107717621627	0.118352194270582	0.154552394004639	0.117661945153322	1	1	1	1	1	2.77460319149134e-07	1	1	cddstf	0.428284163466989	0.803571073965627
ENSG00000162607	1:62859245:C:T;rs12033521	2.33153719590157e-08	0.00156206575135606	6.62935596510062e-09	0.00608898454906407	3.07922907440569e-09	0.000250356513138456	0.0477293776842952	0.855341463128461	6.89398770736036	-1.80898908932421	-7.63605678068457	-10.0018410606138	-6.62073341824113	0.0578052467298013	0.0373472423635383	-0.00248692342933734	1.1935941957529	0.565471858064176	1.26987214634259	3.61442352142605	1.0756897830843	0.0155519648838017	0.0187689676071023	0.0136268774591367	0.000113405969208652	1	3.21722644986333e-05	1	1.49927663632813e-05	0.0618187839148991	1	1	cddstf	0.862111519909304	0.866592089819067
ENSG00000116641	1:63155349:G:A;rs10889356	0.352915841386941	0.0242860765956519	0.13283622917636	0.000204677735031836	0.0583870433279309	2.63547173565406e-09	0.31173119055514	0.764388015868722	2.34443348419226	-2.69624835506348	-4.04214358787711	28.6836466148799	-4.30947413465857	-0.167923341633025	-0.0416166915103065	-0.00906967787364523	2.51891312076608	1.18948568573839	2.68034644652201	7.60750693740003	2.26606171889455	0.0271573821116407	0.0410539935533232	0.0302262276295423	1	1	1	0.850640666792309	1	6.90493594741363e-06	1	1	cddstf	0.775283478967689	0.862956260358223
ENSG00000079739	1:63993270:T:C;rs6684993	0.00924486196907708	0.450682118345725	0.0115915017755209	0.000120652944290492	0.0764778663804557	5.34938802069109e-09	0.155723394782773	0.709203564675307	5.2436766750205	-0.711452931547324	-5.44283353686076	-23.2290942720527	-3.21554783425099	-0.127147468729888	0.0489286221015521	-0.00782821441240766	1.99847318674759	0.941701052826502	2.13979277716105	5.94377631519215	1.80742936613545	0.0210053529204687	0.0343594956313515	0.0209667475639896	1	1	1	0.508069548407263	1	1.34858072001622e-05	1	1	cddstf	0.722433213189446	0.853564116909484
ENSG00000142856	1:63893394:A:G;rs6697508	0.0194649023041904	0.0206606317858499	0.208780970447354	0.00933295346356254	0.00938570422950239	5.18330831703557e-21	0.59809257443624	0.575375042850248	5.55283428313575	-2.58356321343624	-3.20852831642783	-18.2748753133645	-5.60088058895813	-0.316373295414872	0.0366348676293135	0.0184014096097328	2.36076677746145	1.10913251160892	2.54590616487647	6.97376953577035	2.13893398780587	0.0305902388785381	0.0694053521353757	0.0328062906115949	1	1	1	1	1	2.22260260634485e-17	1	1	cddstf	0.593830896587129	0.832858871342216
ENSG00000162437	1:65219883:C:G;rs10889499	0.823493560713683	0.0480745228837599	0.643316679788345	0.00964415602582125	0.97981416499858	4.18321826724209e-10	0.220775624287543	0.734688558579774	0.900674285622707	3.83312938576332	1.99841235164728	-31.7665832609478	-0.0920154847297172	-0.305348580302809	0.0734564427294858	-0.0162062399684408	4.03356332902005	1.92935764671768	4.31021495547124	12.1758162939275	3.63296182429085	0.0468786217156003	0.0598362199661171	0.0477659512134117	1	1	1	1	1	1.19347217164417e-06	1	1	cddstf	0.746830180001925	0.857461186460517
ENSG00000162433	1:65640280:G:A;rs41403544	0.102472862977201	0.0138806171274708	0.0401265978902473	0.611551131489016	0.0873355214031784	5.22982865753199e-05	0.31042544461025	0.913936885006791	9.67964294646543	-6.96609987709293	-12.9690375128727	9.10196418339226	-9.14859933586616	-0.399082967271041	0.0889592419161842	0.0117243350694614	5.9052275791611	2.81082107875579	6.28494728867009	17.8989838981422	5.32963972069033	0.0968994328070575	0.0875194266011487	0.108371334359101	1	1	1	1	1	0.0251554758427289	1	1	cddstf	0.917982320666531	0.870597243967134
ENSG00000116678	1:65900690:G:T;rs55655800	0.00108192599753789	0.222383326431676	0.00148227233408858	0.0155503307229173	0.00053384960379182	1.47542556619822e-09	0.112282423747648	0.692694514368942	13.5144590823876	-2.36442647656971	-13.9582647021524	-30.0922865089116	-12.9568236636811	0.418928955365374	0.0989418749501441	-0.0286132187390675	4.08536155846158	1.93275078240987	4.34186504638998	12.3507526239183	3.69137179552143	0.0666162584646136	0.0620795323953553	0.0723155858694363	1	1	1	1	1	3.99987870996337e-06	1	1	cddstf	0.706595931507289	0.852296125341991
ENSG00000213625	1:65886142:C:G;rs12564738	0.000411641972759965	0.00675564041604499	0.000137847600575958	0.0454750371111519	0.000338865314827353	1.92204091311662e-12	0.165840107737026	0.290254693379476	6.49431217804149	-2.36167983360711	-7.46125685120309	-11.0307720399393	-5.95812501771751	0.157976019185616	0.0454922392464097	0.0225972248322178	1.81298647803954	0.86442714720398	1.92608838548027	5.48637146883119	1.638957551594	0.0212819091140898	0.0327312765684558	0.0213206901403759	1	1	0.612319041758407	1	1	6.51043555474558e-09	1	1	cddstf	0.314846575899208	0.772536456060589
ENSG00000152760	1:67198642:C:T;rs485122	0.0174048792741383	0.910933536058366	0.0313119270087644	0.044973244078236	0.0221867793461178	8.74449660037601e-19	0.60407817215916	0.855872341104587	23.2136721784114	0.5179778895197	-22.3273475643363	-59.3544714260291	-20.1490231430719	-1.0316722233757	0.102461134044947	0.0190003459413884	9.69486350407411	4.62572392397995	10.3098139319575	29.4517674060816	8.75318520257466	0.107189028378046	0.197335702562053	0.104498494185408	1	1	1	1	1	3.60972819663522e-15	1	1	cddstf	0.862618872929122	0.866592089819067
ENSG00000081985	1:67809317:A:T;rs10889683	0.737862716821348	0.090557417932622	0.977687518043415	0.093584915415017	0.186560837468203	4.74846585267935e-07	0.00097846565233475	0.102225540635405	1.76399768599536	-4.24668064892527	-0.156569056212243	27.1678425146172	-6.28307533531863	-0.260008771366025	0.300893932485294	-0.0782579786204618	5.26459322986555	2.49919358512889	5.59234998603837	16.1388233678751	4.7435119140838	0.0502327460447988	0.0901595962789212	0.0477080075906297	1	1	1	1	1	0.000804390115443882	1	1	cddstf	0.121733023882608	0.65617243836603
ENSG00000116729	1:68737383:C:A;rs59129922	0.107009838709218	0.434216401138739	0.111025562044263	0.00120511045954066	0.000839956783437754	2.97507702492687e-15	0.365596314829246	0.666502082069113	-7.02752742973702	1.62135976007015	7.38645287337346	-43.3018726619145	13.2621192907584	0.382054531088394	0.0678749157378498	-0.0201111779181242	4.34396433873629	2.06992116143527	4.6181928888371	13.2165789048934	3.92196168254002	0.045292170475231	0.0748800362728338	0.046609777036041	1	1	1	1	1	1.13261182338966e-11	1	1	cddstf	0.681485588081156	0.851254109100255
ENSG00000033122	1:70109127:C:T;rs1145929	0.512243607494071	0.342553359077193	0.52539177451401	0.655514848637924	0.364853025753161	4.51409498354286e-20	0.167036264189017	0.848913801878209	-7.58284825325125	5.23703649679756	7.80979359673623	-15.697836691847	9.46389275275352	1.51799084556551	-0.246535286902519	0.0311164585060737	11.553703339138	5.50691979026896	12.2800483356018	35.1445510500387	10.4244268215517	0.151164700369569	0.177883304393377	0.163163056193444	1	1	1	1	1	1.90765654004521e-16	1	1	cddstf	0.855971999700532	0.866592089819067
ENSG00000197568	1:70853028:AT:A;rs112782095	0.0391069258555968	0.356642926325465	0.0131933135257	0.421584212784817	0.056714079770572	2.9133703072362e-11	0.23136785677988	0.646378905968674	-9.69872947180518	-2.0602823808358	12.4077524559734	11.4335293310526	8.07833266543339	0.4850157698934	-0.0880754319520083	-0.0315467639565521	4.67571935323721	2.23085778558024	4.96936339980287	14.2024558350852	4.219267248339	0.0695554772069897	0.0734056448430524	0.0686739217167193	1	1	1	1	1	9.1742030974868e-08	1	1	cddstf	0.662179916362742	0.846546676755701
ENSG00000116761	1:70867001:T:TA;rs11428269	0.434784167934668	0.0483882846719939	0.70197120383963	0.109128314667512	0.360357403164905	4.18842286097163e-14	0.0617618922643684	0.121358260889722	3.98228319184628	-4.8239474387749	-2.07335311635358	-24.8929238524365	-4.20968567688306	0.455992156711539	-0.180455474918766	0.0926248505497754	5.09030606426806	2.43150407319366	5.41186348108574	15.4804397499971	4.59364137927954	0.0567844339586424	0.0961573422121149	0.0595836376401673	1	1	1	1	1	1.53421929397391e-10	1	1	cddstf	0.142090011657879	0.6844133706951
ENSG00000172260	1:72813218:C:A;rs1432639	0.0070564553906606	0.14263156577064	0.00519307072676669	0.0103153148103835	0.0136106492156859	2.62785620882958e-13	0.0642556411634856	0.299297500482271	18.3740540227513	-4.74058820167941	-20.257247808851	-53.8425417201468	-15.1402887914547	0.550203406424237	-0.215940798854133	0.0719601982608884	6.7620235771649	3.2230762753328	7.18251415323512	20.8270127514927	6.09145632652072	0.0710653975531	0.116168277085963	0.0691815841145754	1	1	1	1	1	9.2999831230479e-10	1	1	cddstf	0.32385739954438	0.772536456060589
ENSG00000162620	1:74681010:C:CT;rs71798754	0.772778601560273	0.940039666645383	0.807139589252796	0.349070597057925	0.684056419047566	3.72658700485215e-25	0.369425319416799	0.532408660359095	1.44217322017975	-0.178432466952115	1.29446306344354	-14.2325897858353	-1.83232015035154	-0.653545218822893	0.0709143130142962	-0.0345725353802339	4.98910814874583	2.36968804629705	5.29683864590146	15.1700199160786	4.49734694366815	0.0561835067146021	0.0788619686636711	0.0552959573022719	1	1	1	1	1	1.67435554128007e-21	1	1	cddstf	0.552269746200494	0.8271382749937
ENSG00000254685	1:74545527:A:G;rs1843023	9.0188228763309e-09	0.00945805342976924	7.42546452967622e-11	0.711927870038545	3.40286885695163e-10	1.11556125734432e-12	0.590824439757693	0.967972952836935	10.8869543390138	-2.27089488649994	-13.2224175673665	-2.05365914818721	-10.8000791276091	-0.154366718090789	0.0161782846380222	0.0008107108696855	1.82797396051054	0.868131556682338	1.94047599703652	5.55493123755736	1.64888005285897	0.0205518709524483	0.030051305282957	0.0201708852602581	4.39938179907422e-05	1	3.63624998018244e-07	1	1.66366258416365e-06	3.83753072526445e-09	1	1	cddstf	0.969491171028567	0.874012754546842
ENSG00000259030	1:74536803:T:C;rs7535276	0.0508891024065008	0.409374712136243	0.104334754927426	0.00597712682840241	0.0370802674250504	3.6411621703122e-13	0.273768365782917	0.517910290262979	12.4259817869737	-2.48655755970869	-10.9772524895223	-53.3377469875866	-11.9640855466446	0.531852078700566	-0.166750330345998	0.0470270277556464	6.3329158170159	3.00881831120232	6.73329460256451	19.2316556469126	5.70694176030056	0.0691576791099985	0.152018818649236	0.0726269913095782	1	1	1	1	1	1.28132496773286e-09	1	1	cddstf	0.538197970031765	0.823535098304991
ENSG00000272864	1:75226252:A:G;rs28482086	0.213895580000398	0.0761986552797031	0.641998354622451	0.00717588359730981	0.311857789249108	6.36104531419594e-14	0.170099711325483	0.479080250783357	12.3544616449095	-8.39497114377892	-4.90010721883583	-81.4694836081397	-9.05772149093338	-0.895222609253604	0.286766636173706	-0.0836223947287167	9.91380558533948	4.7142268863842	10.5267991575133	30.0457878073419	8.93759532893699	0.112391597147313	0.208411503684023	0.117964583942953	1	1	1	1	1	2.31351218077306e-10	1	1	cddstf	0.500522155317169	0.816254606285679
ENSG00000162623	1:75241971:T:C;rs12125889	1.11805178402662e-05	1.07846910843244e-07	0.000563252317842217	0.000144814408742429	7.4168831815694e-07	7.06576161485415e-06	0.965579559365346	0.0267278006911444	5.93614740303117	-3.45199381836505	-4.9153876743986	-15.6165229824898	-6.07307250662552	-0.0762823104788875	0.000918509935276086	0.0359754745951745	1.32313350014328	0.630273093436463	1.40639776461447	4.04466768911199	1.1947770430356	0.0166139958138358	0.021263026692142	0.0161396189832658	0.0521682962426821	0.000517557325136728	1	0.60807570230946	0.00352524457619994	0.00714348499261755	1	1	cddstf	0.0369964919410903	0.543360231917952
ENSG00000116791	1:75198740:A:C;rs2345436	0.0584787330797291	0.0200273044917806	0.188947078402048	0.800699185253109	0.014815098409127	2.26981300328426e-49	0.227967959200533	0.119457926442041	4.16096434462865	-2.43816395416324	-3.06577920717285	1.67001854865984	-4.84505471363639	-0.475563929441611	0.0603634965963795	-0.0416336192538103	2.1887727729158	1.04138517000651	2.32715274768864	6.6082092902297	1.97404337384565	0.0252617432539412	0.0499424599219237	0.0266445257149003	1	1	1	1	1	1.10676082040141e-45	1	1	cddstf	0.140086193435224	0.682903276568225
ENSG00000137968	1:75832001:C:T;rs1249847	0.597550994748185	0.70298018026509	0.265719109877994	0.85685837425944	0.561744438400992	2.69184973836445e-22	0.188382301833798	0.4509248892245	-11.1486504915711	-3.86197022324222	25.1315447360614	-11.6752194937702	11.0966347166258	-2.7068700022267	0.657075450942995	-0.193971391849191	21.0900711409879	10.1164819140597	22.5284997091373	64.6588448465806	19.0975144674861	0.251857720665703	0.498129683494319	0.256884382529822	1	1	1	1	1	1.17499241079608e-18	1	1	cddstf	0.4731080546316	0.813522430773732
ENSG00000117054	1:76212891:C:CT;rs143191741	5.01303576774792e-05	0.133154885996876	7.20078723842452e-05	0.70730608039688	1.35261107788335e-07	1.21757810261164e-06	0.59279197812175	0.733898062944967	5.52960993872613	-0.969991326060228	-5.7695786199605	-1.52783140643043	-6.57866455738003	0.0875811550608784	0.0107389072822012	0.00587955461885318	1.33922595524202	0.643732731099179	1.42845028903417	4.064271421221	1.21114062976408	0.0175934234635736	0.0200538771424451	0.0172757710172704	0.230048211381952	1	0.324035425729103	1	0.000650064884030739	0.0018093210604809	1	1	cddstf	0.74607722007722	0.857461186460517
ENSG00000057468	1:76328894:G:A;rs12732407	0.101518606032757	0.0244243298948162	0.115722204425296	0.314618855601096	0.100921397662269	1.41150002368287e-06	0.268503954111917	0.02847700638637	13.2619052054515	-8.69888699367981	-13.5114108400277	-24.2812770479192	-12.0731213153952	-0.581281759116097	-0.130666446956532	0.27461705704625	8.06802224885148	3.84139479712609	8.55895715730799	24.0966373455271	7.33190296761571	0.11751495614334	0.117818096172214	0.124610879011698	1	1	1	1	1	0.00204949803438752	1	1	cddstf	0.0391095412785163	0.552081537357985
ENSG00000184005	1:76517798:T:TA;rs11453018	8.49869678325863e-05	0.00303050375156554	4.12279725731703e-06	0.00901023088658115	0.00114564868490849	4.39528958764944e-05	0.388070831511533	0.905687128562372	13.3186035087794	-4.7171423634509	-16.6797191048359	-26.4432655394561	-9.90638024863577	0.164389742356886	-0.0468546108773465	-0.00442436933374738	3.33183345238758	1.57513066334072	3.5395071277138	10.0436312055382	3.00993170131048	0.0395050361256951	0.054187639171178	0.0373037298889154	0.386180781831272	1	0.0192534631916705	1	1	0.0227236471681476	1	1	cddstf	0.91010385137809	0.870053012052119
ENSG00000154027	1:77899640:C:T;rs12093881	0.339564837496617	0.169210838869837	0.607052220767053	4.45954073518442e-06	0.321500564597274	2.51446099337854e-08	0.764833987370587	0.549663666040576	3.28603833816109	-2.22544485055423	1.88606533510587	-48.671354626874	-3.05591610962858	0.285362502978599	-0.0148682858309417	0.0268449437296091	3.43401779150612	1.61399353500686	3.66257938555689	10.3667337612217	3.07620225091533	0.0495305373896009	0.0496479136694812	0.0448087130477438	1	1	1	0.0199787424936262	1	5.692739689009e-05	1	1	cddstf	0.568973807206494	0.8271382749937
ENSG00000235927	1:78309982:CAT:C;rs5775427	0.183246976193221	0.325797229566646	0.142573736256476	0.718554306533802	0.114664820875578	4.53272412301604e-09	0.366973625529239	0.338030874219098	13.4628088934299	-4.72215572514668	-15.8274144252661	-11.0157806682403	-14.4184402124483	0.63083497200754	-0.176363554747166	0.100267579969392	10.0873044288973	4.79598777228073	10.7593281765599	30.5306240215003	9.10685613406125	0.103691839460635	0.19512624207758	0.104450039154801	1	1	1	1	1	1.15176519965838e-05	1	1	cddstf	0.362302527299757	0.779273368630791
ENSG00000117133	1:84944940:G:A;rs11163977	0.948083647130844	0.0491351495669522	0.569966987796383	0.00557862405209838	0.140639182970462	1.20061174823627e-10	0.000363187529351466	0.0888676587584337	-0.0819780499903923	-1.18323483779927	0.761638901914331	10.6053762233359	-1.68039852544114	-0.116503607635895	0.0695748268927439	-0.030600645730179	1.25770263364619	0.59840192713054	1.33885323083469	3.79232801668456	1.13675804863622	0.0173075233904727	0.0192385525621655	0.0179134867738553	1	1	1	1	1	3.60183524470881e-07	1	1	cddstf	0.107339789730371	0.646864755222362
ENSG00000122432	1:84955752:A:G;rs12124731	0.71467233765752	0.707678129240563	0.76438787399194	0.00152452265907536	0.913158753016942	1.74933037027146e-05	0.721198347923709	0.43579849512497	-1.69501087433254	0.828018913184193	-1.47452398588416	45.8449238727255	-0.455883837871911	-0.284706778183937	0.0255914063187283	-0.0562824398197636	4.6309876491271	2.20560001361999	4.91409624488458	14.2980113654667	4.17595601786381	0.0649697466806299	0.0716300564019147	0.0721016632185731	1	1	1	1	1	0.0128700956008065	1	1	cddstf	0.45834005711291	0.810708859333894
ENSG00000174021	1:84832120:T:G;rs6669915	0.9050425189642	0.0140679137615255	0.444825149118149	0.0238788807275424	0.732770486554584	0.00089080540921347	0.00206054766555425	0.250944046885228	-0.212402354900645	-2.08754773009322	-1.44876509218339	12.2644538967825	0.548148679835275	0.0824395463530957	0.0830480114202779	0.0284982274129232	1.77863949041663	0.843997320483478	1.89302483968643	5.39489653394289	1.6035474390725	0.024502377469252	0.0266609747126888	0.0247637553394794	1	1	1	1	1	0.135402422200447	1	1	cddstf	0.275434935132996	0.753917983622799
ENSG00000171517	1:85361011:T:A;rs6660755	0.0454529982456396	0.609015009478494	0.0476195474876253	0.0979872478354285	0.0744553974372704	1.51182322155058e-19	0.992722933430201	0.652621645845547	-21.9250139839717	2.65406677117616	23.0551374698466	55.3772793902128	17.6080917113027	1.14246970460225	0.00161823412354409	-0.053982555462971	10.9037144718905	5.18226131265981	11.5806610515699	33.3381406818602	9.82861815496231	0.115719974552784	0.177244270957735	0.119780079804478	1	1	1	1	1	6.31186194997369e-16	1	1	cddstf	0.66817515695355	0.848690519948692
ENSG00000153898	1:85715453:G:T;rs11161567	0.483093003442608	0.0173922474124692	0.330503845424443	0.0194369677445451	0.78517162884958	0.000504908248269827	0.335015686852876	0.93212285047844	-2.21043340215885	-3.58761331515668	3.26358873569417	22.5652915049945	-0.774174484176986	0.137745102679649	0.0498915088323142	0.00313200042843914	3.14690742567888	1.49814559003704	3.3470901729	9.59132039843292	2.83697536872489	0.0390701879937562	0.051648714543534	0.0367335898035572	1	1	1	1	1	0.0966716135907702	1	1	cddstf	0.935323639825025	0.870597243967134
ENSG00000162643	1:85447757:G:GT;rs11461473	0.0305943210585194	0.175347077333624	0.0178149068937367	0.115985906694468	0.0462132081228227	1.57048901447343e-09	0.687930578554485	0.229162384261399	-22.5403665457605	6.70084929529074	26.3694637662028	49.501779079877	18.7630202745457	-0.828821292740819	0.06448321524143	0.159674230552628	10.3633527757649	4.9300384496549	11.0532662142564	31.3802805586649	9.3642204863535	0.132032412231042	0.160348043873569	0.13244892313801	1	1	1	1	1	4.23560887203483e-06	1	1	cddstf	0.25341259264805	0.751168641704463
ENSG00000153904	1:85987130:T:A;rs671020	0.63002058570735	0.719569039819248	0.756093676279931	0.254091994578619	0.396687099203063	1.85092281882563e-07	0.986284633408187	0.667864293567851	5.67668768415389	2.02163339976302	-3.8923142590026	-40.6628474932295	-8.97455425326567	1.21160528273046	0.00821112967322443	0.101149704506781	11.7698142051594	5.62420745567935	12.5168813555618	35.5701785182115	10.5700674111143	0.225676878803234	0.477163512066775	0.235448616713837	1	1	1	1	1	0.000350564781885574	1	1	cddstf	0.682791634135124	0.851254109100255
ENSG00000122417	1:86660419:C:A;rs4655915	0.00184581180912109	0.00325621792560436	0.0150247899073826	0.00649283355645401	0.0001827276266552	0.000564803069452216	0.202616212250794	0.00884825619847581	4.92231937590917	-2.20127541179989	-4.08772002572892	-12.9926989341173	-5.34880271777683	0.0608779724881243	-0.0463094921595393	0.0459845409516024	1.56333661488536	0.740681070118649	1.66900552168324	4.73230786837858	1.40745991509961	0.0174223366038476	0.0362477773535557	0.0174238362901139	1	1	1	1	0.805280650669466	0.103778622239516	1	1	cddstf	0.0142492112215104	0.447475465693474
ENSG00000137944	1:89418403:C:T;rs1409152	0.0222773703017461	0.232432267669042	0.0650403434024056	2.74389792752526e-05	0.11672635661058	7.26276295021851e-11	0.00131762509210405	0.0368066196049368	3.20697503874411	-0.791964928848015	-2.75183343914502	-18.0898871730861	-1.98037994468631	-0.102360423430809	0.0706625545691968	-0.0332354719705317	1.39413643095165	0.661566968093597	1.48476669191783	4.23124508964247	1.25796813406095	0.0150137000532806	0.021742899938496	0.0158303593756083	1	1	1	0.119002853116771	1	2.20787993686643e-07	1	1	cddstf	0.0489840853912876	0.558849645161326
ENSG00000117226	1:89475929:T:C	0.00335709738228393	9.30931233087901e-06	2.76018225638661e-07	2.59869444539432e-18	1.26078555534203e-06	2.06210702392777e-12	0.0788361537647494	0.732626932284048	7.08990622565178	-5.1694570578834	-13.4364126792797	68.8111440462205	-10.7313138929516	-0.321948277760497	-0.0633081155697899	0.0153898391019607	2.39343065093881	1.14152127446539	2.54108667811767	7.26655355010569	2.15895026822809	0.0434385011853115	0.0358705867086551	0.0449961068099706	1	0.0439213355770872	0.00131991915500408	1.27336027824322e-14	0.00596603724787849	6.9719838478998e-09	1	1	cddstf	0.744856811302795	0.857461186460517
ENSG00000117228	1:89788893:G:C;rs10922607	0.636684146242161	0.0419015414163843	0.011416975872253	1.00046562962276e-15	0.0531557904358969	0.0135191260099829	0.728807111684764	0.126927744085057	1.91258068957559	-3.94227350349472	-10.9562921093096	108.753672525132	-7.08976499067341	0.113691101219848	0.0229200062579606	0.0668746040523496	4.04406757322682	1.92747054715458	4.29815901803388	12.6468049510703	3.64863855651096	0.0456965351623338	0.0660304533757706	0.0436638972175464	1	1	1	4.88427320381834e-12	1	0.701728474167041	1	1	cddstf	0.147977464999626	0.690121146507169
ENSG00000213512	1:89572014:C:T;rs4655899	0.684853095940201	0.968281676287302	0.206002343022635	0.0221358319053966	0.421008578524573	1.88392122708721e-43	0.55605341901535	0.254652085010303	5.03849078618526	0.237499348978168	-16.7739152660779	86.4664455156146	-9.03623847753059	2.45005919542961	-0.115019632150527	-0.157160547865883	12.3998032448656	5.966646550012	13.2283716033334	37.5484485716283	11.2106746234443	0.143578028825207	0.195103908172219	0.137640199052062	1	1	1	1	1	9.12948226646463e-40	1	1	cddstf	0.27917976662852	0.754665173391492
ENSG00000162654	1:89783209:T:A;rs2390735	0.634711224747069	0.0348525514675812	0.0243583263123664	9.5183994912696e-17	0.0167684041381693	0.00287555834433707	0.74855813731695	0.00808086509267166	1.64734836324155	-3.49829988718812	-8.36003887357676	96.5214887090917	-7.52920717994932	0.119820986728448	-0.0169523460900435	0.101313210605924	3.46295493928602	1.64861065431009	3.69003444498733	10.7869416499978	3.12623700430664	0.0397899836933342	0.0528266681926461	0.0379353041182439	1	1	1	4.65544919117996e-13	1	0.276053601056358	1	1	cddstf	0.0131939485983807	0.443251996657735
ENSG00000154451	1:89788893:G:C;rs10922607	0.266143990558473	0.0186481814488891	0.00959602139787707	1.1242148689675e-08	0.0237809457462157	0.0158405806578032	0.556431146293059	0.00718987819167105	4.72285664833972	-4.78333110516139	-11.7580230196242	78.3743719324256	-8.69738523245308	0.116333914205459	0.0407493751378163	0.124026248033265	4.2374522233516	2.01964092033405	4.50369415384269	13.2515668415121	3.82311405127122	0.0478817134028724	0.0691879862043987	0.0457518760491568	1	1	1	5.31753633021629e-05	1	0.760347871574556	1	1	cddstf	0.0119519674007209	0.428074790384539
ENSG00000197147	1:90022971:G:C;rs4658280	0.00985750342375264	0.0725926274903691	0.012029328026134	0.0368204909091943	0.0066391337973842	1.04462218875564e-23	0.0281378279834531	1.1240295343165e-05	5.01517403363854	-1.65366065806865	-5.18942657148748	-12.6469464353567	-4.76931694500502	0.228098853207656	-0.0681235075097818	0.0963841616726666	1.92796431422789	0.917060684533489	2.05091758000269	6.02430382178127	1.7419102530049	0.0203896646539051	0.0308449370278457	0.0214893792676219	1	1	1	1	1	4.62976554056499e-20	1	0.055234811316313	cddstf	0.000103583995550755	0.0561136210801668
ENSG00000171488	1:90210777:C:G;rs17130872	0.000947091481651636	0.0010991622855508	0.00939834137027558	0.0111283476150366	5.23804710489416e-05	1.93160533733326e-06	0.477844088584709	0.831334985613811	5.30803183075061	-2.49442419839919	-4.40826271669462	-12.359513286888	-5.88775971477741	0.0843302550297695	0.0180275478860436	-0.00394162393123041	1.58599563611796	0.75511040822936	1.68378594690432	4.83127965198621	1.42971332205352	0.0172848979579932	0.0253596962801824	0.0184862766306906	1	1	1	1	0.236812109612265	0.0026250516534359	1	1	cddstf	0.839194387105744	0.86596111771558
ENSG00000231613	1:90229187:G:C;rs527317	0.515201010321255	0.465227225913022	0.663852884932787	0.434604659493763	0.560488390973813	1.94582880356359e-14	0.186079789722494	0.129722096798489	6.74201966561483	-3.57347023976345	-4.80236298374656	-24.4101664412043	-5.43139582722132	-0.89111649882198	-0.240152391599361	0.177441079139886	10.3450444930279	4.88565938169591	11.0365678967095	31.1897992339585	9.3175827426891	0.109355861926418	0.181108353026653	0.116710364790149	1	1	1	1	1	7.21124154600666e-11	1	1	cddstf	0.150931111562691	0.692169701779755
ENSG00000097046	1:91933287:G:C;rs6684013	0.0686540235849417	5.86650636774342e-06	0.241255420653804	0.167423736281322	0.0293794508453515	2.02158775028028e-10	0.193672350454839	0.35495481198781	4.30345642530635	-5.18958205974693	-2.94604155403783	-9.87795529534189	-4.65371788017372	-0.177028084458507	0.052631341844204	-0.0265801240354472	2.35314831055175	1.12001481067962	2.50786067873428	7.13380212782179	2.1237180265178	0.0266566675779182	0.0403800886155858	0.0286797504757269	1	0.0277720411448974	1	1	1	5.95155433682516e-07	1	1	cddstf	0.379028502978641	0.785349152340514
ENSG00000189195	1:92538104:G:A;rs6691918	0.0722263852554831	0.224769764890573	0.104418942486025	0.0238569529902078	0.104927254269571	3.01632819014406e-05	0.666610642467293	0.712291338955286	11.2343623269418	-3.61191812601563	-10.7924376365042	-43.0484734470696	-9.14933270944794	0.355185522734216	0.0427211177844472	0.0307370626904811	6.22213128184918	2.96778991712985	6.6215486346057	18.9332052635245	5.6217164419419	0.0835223253428498	0.0990450238762356	0.0832504779784452	1	1	1	1	1	0.0186409082150903	1	1	cddstf	0.725387159220954	0.854209823781978
ENSG00000069712	1:92539600:G:GT;rs201100718	0.182231088639219	0.150039969458999	0.130140139176499	0.296296966235085	0.27264122780152	7.57680839438542e-09	0.2472637627169	0.430880981915202	3.72701366090343	-1.91332425286765	-4.50838159574007	-8.81539828049272	-2.76488208770909	0.250882644772756	-0.0510584162994705	0.0284203483314045	2.78604763111982	1.32505907821603	2.96859615439609	8.42241873188098	2.51468852804443	0.0418951799964985	0.0440230208234395	0.0360207095950463	1	1	1	1	1	1.86844095005544e-05	1	1	cddstf	0.453546166269158	0.80888445738018
ENSG00000251795	1:93303603:T:C;rs6604026	0.394245268704845	0.836443426391533	0.30799295605998	0.91022134426272	0.425579979600214	4.06394045746616e-08	0.00267861901907769	0.736123905258827	3.11226323538017	-0.359929665884478	-3.96065171472214	-1.25310519879513	-2.62672480292439	-0.246947298889397	-0.170975905352255	-0.0144944126977402	3.64664615933115	1.74159702346453	3.8769644685774	11.1015204047328	3.29113909186705	0.0435632080731948	0.0563602375372168	0.0429620567413963	1	1	1	1	1	8.86751807819115e-05	1	1	cddstf	0.748209756254078	0.857461186460517
ENSG00000117500	1:93768407:G:T;rs626714	1.72011244890812e-10	0.00812868107663165	1.07144448444141e-12	0.0508084612826079	7.52876766789091e-12	1.49793574091014e-06	5.08192056699011e-05	0.00297682173006415	9.08170892553724	-1.72193556300823	-10.8496606314138	-8.13864030866143	-8.81954164098272	0.074987450272528	0.117681166324706	-0.0447946009484936	1.3617534520077	0.645247488861945	1.44323742163033	4.14641132887026	1.22507290957413	0.0151990507274957	0.0285246256374196	0.0149294712476485	8.44919234903669e-07	1	5.26293530757621e-09	1	3.69662492493444e-08	0.0021420481095015	0.2466764243217	1	cddstf	0.00574519513577685	0.380588347250024
ENSG00000117505	1:93818448:ATTTTT:A;rs66850500	4.15576175462405e-07	0.00635478129369785	3.63489221868161e-08	0.0354549182505252	3.44749862324839e-07	9.51091325004485e-06	0.0858679119413682	0.360116064284739	6.04044413027044	-1.53018116327109	-6.99156609227047	-7.48035480478903	-5.48240416673615	-0.0557869020112634	0.0375549860407597	0.0110396447834178	1.16080555226765	0.555863860067243	1.22867377641136	3.5369409719614	1.04583253943146	0.012332263065874	0.0217758279922201	0.0120404838271256	0.00199725909927232	1	0.000175347200629201	1	0.0016489385914997	0.00875004019004126	1	1	cddstf	0.384115787334624	0.787822324545914
ENSG00000223745	1:93738632:C:CT	0.304423661734594	0.355647659460692	0.387591682886916	0.162878127432559	0.275756051488784	8.74912027487639e-32	0.000108795708862406	0.907070241783668	-2.6396954372714	1.12860736376586	2.35907201357189	10.9131569060234	2.52624731446353	-0.443711208744518	-0.156514291820889	0.00397961000969276	2.56488096739422	1.21951677835113	2.72552350503813	7.79677596587935	2.31264776620681	0.0325674004279217	0.039778488980808	0.034055511387471	1	1	1	1	1	4.09896284877959e-28	0.525700865223147	1	cddstf	0.911427951101081	0.870263168741899
ENSG00000137936	1:94399231:G:GA;rs112404639	0.617139137239233	0.468957383381739	0.906936910434801	0.294460863294973	0.511137623408836	1.66322467038953e-07	0.306280736667896	0.015610544610076	2.59161565964722	1.78942915765162	-0.644052059144262	-16.5364016658779	-3.07450563269746	-0.406630716168436	-0.080313232981068	-0.203796961848884	5.17751007611862	2.46711000751004	5.50354279361022	15.7391376994235	4.67224224655124	0.0754373594275202	0.0783378617266779	0.0836934487951101	1	1	1	1	1	0.000319172814247751	1	1	cddstf	0.0231757238045327	0.495434821124693
ENSG00000117528	1:94948133:T:C;rs2147795	8.30200417115773e-06	0.0174935252786112	5.05776399340148e-05	0.00674387476928238	5.33086803090966e-07	7.83282203392508e-07	0.163816483642888	0.316010086916884	5.78845732392797	-1.44769235515016	-5.57657198420592	-10.5605506944496	-5.9103201617595	-0.0664428400805189	0.0313799718104937	-0.0132695941629959	1.27085821412672	0.605090712941151	1.35131557305027	3.86455785425154	1.14717686438574	0.0131011080171079	0.022469278003712	0.0132066808587437	0.0389280975585586	1	0.229369597100757	1	0.00254015861672845	0.00124306885678391	1	1	cddstf	0.340472218954213	0.775887385031237
ENSG00000117519	1:95628979:C:CT;rs78689095	0.622493148482909	0.526244613525906	0.238945479677159	0.0197525960555843	0.440733006698318	0.000189648193829347	0.239743445853242	0.490801130043594	-2.49018841876316	1.52794398650831	6.33538243759458	-36.0364006067168	3.51961985469809	0.21210258865329	-0.0936542999308529	0.0386521754928904	5.05160566237776	2.40748465238732	5.36657764224241	15.3572396167919	4.5577791619083	0.0559556110586041	0.0794679495488328	0.0560109857190241	1	1	1	1	1	0.0523429014968999	1	1	cddstf	0.511913368057412	0.819799577602144
ENSG00000152078	1:95597575:T:C;rs35961290	0.179604622855399	0.407633181986613	0.125872434134496	0.109487620487012	0.308361889865249	1.12321583565721e-09	0.00502419448255767	0.055201833051052	10.6024114313039	3.13363545746295	-12.8867991530637	-38.0008076045238	-7.23849412146934	0.860350483964454	-0.321288601350635	0.235005267459479	7.87784475469255	3.77772031210997	8.39057936799405	23.6560773296513	7.09096443725412	0.135748860519137	0.11347739693207	0.121982338895256	1	1	1	1	1	3.07536495802944e-06	1	1	cddstf	0.0701590177435053	0.600243509634443
ENSG00000122481	1:95664555:A:C;rs1414906	0.0938762745381223	0.236183440017675	0.138959572973587	0.272717786876054	0.0380186094119968	2.06939584503332e-05	0.832014441961748	0.6223733071544	3.31116497289446	-1.10267275366719	-3.1102630967857	-6.51213310461674	-3.68409314017001	0.0920345860314918	-0.00733705177581108	-0.0110028927635354	1.96872579713996	0.928553636419199	2.09509079837153	5.92379962777441	1.76607374327128	0.0211938974691704	0.0345522006523116	0.0223128214699477	1	1	1	1	1	0.0145685467490346	1	1	cddstf	0.639093156076536	0.841725060401287
ENSG00000117569	1:97266007:A:G;rs35137759	0.000805969391396463	0.118414793305219	0.00252693365429025	0.00191322941129983	0.000302269440598487	0.000177029403330921	0.509879487267562	0.27177285720517	5.20204482152451	-1.13683106405122	-4.98496429368574	-14.3994821759747	-5.06790764335664	0.0651446472395057	-0.0216769141908468	0.019496301392895	1.5330014625825	0.72548018621374	1.6334250962296	4.58923329036268	1.38230028065541	0.0171044552498166	0.0328438541926701	0.0176999192146599	1	1	1	1	1	0.0503949728888611	1	1	cddstf	0.296376955903272	0.760865376347427
ENSG00000162627	1:99127205:A:G;rs12723363	0.926905420760696	0.768196849369183	0.680128879211602	0.51971688195183	0.799225249460588	1.86133344865748e-43	0.776165264447788	0.405251724222802	-1.26207497487324	1.89602594516887	6.05954210183267	26.4472026100308	3.14767842956072	-2.84102437012197	-0.0905815229253194	0.15356249016173	13.7429714450552	6.42581018686873	14.6796937935706	41.0212284149426	12.361837225131	0.166474207192003	0.318236089596197	0.184187235433636	1	1	1	1	1	9.02188322564282e-40	1	1	cddstf	0.428473705601129	0.803571073965627
ENSG00000261254	1:100075695:T:C;rs7554246	0.695689995043119	0.185411093737623	0.90598167520381	0.226622894930534	0.655059455096836	5.67282530084069e-05	0.96989473973692	0.297737826489958	1.51878942985063	-2.4520826162168	0.48758831987993	-14.2817893219802	-1.56522139900728	-0.213722614264122	0.00236800936481105	-0.0542374951663596	3.87832681014482	1.84639282190864	4.12400354947694	11.7819592224449	3.49929294353356	0.0521473823494556	0.0626802273459392	0.0519747979447033	1	1	1	1	1	0.0262218526824889	1	1	cddstf	0.322296527235585	0.772536456060589
ENSG00000137996	1:100617887:C:T;rs2784177	0.00300932047994334	0.000199013232314433	0.00143079032172308	0.0373657447510741	6.51157554872192e-05	2.04146125054665e-07	0.701993851015464	0.944515712314013	3.33479706589089	-2.00364023015058	-3.81453335438375	7.08879221250858	-4.08003793987281	-0.0908524825291539	0.0121586807424716	0.00115481289153188	1.11271850115802	0.530365179850235	1.18266197140297	3.3865333124619	1.00390158075051	0.0169850739915567	0.0317391057616459	0.0165760949640287	1	0.912475670161677	1	1	0.293086015447974	0.000383386422852661	1	1	cddstf	0.947138161905475	0.87235296440636
ENSG00000233184	1:101590335:G:A;rs6688545	0.339513609923468	0.0802777299971128	0.91144080304339	2.40660125728062e-05	0.4882208330156	1.4509099905698e-11	0.11632281144438	0.685699559182388	2.32290574765431	-2.01206973778072	0.287225648451979	-31.8755789137788	-1.52342032391144	0.175424871305944	-0.0661492114153317	-0.00976583773989406	2.427254697497	1.14555684792053	2.57977971535595	7.40147756369044	2.194502336062	0.0247421260696389	0.0419723936548997	0.0241022952883157	1	1	1	0.104783418741998	1	4.6501665197762e-08	1	1	cddstf	0.699902555107541	0.851254109100255
ENSG00000225938	1:101701839:C:T;rs79060434	0.786398538327817	0.933052710281168	0.809879993449227	0.0619245892733832	0.939168966505382	1.11724535310398e-13	0.159300532387469	0.562873467745195	1.3425862926953	-0.198143161973827	1.26773414258296	-28.1659403137413	-0.341244060482142	-0.653437435443336	-0.105221696743762	0.0578703825328296	4.94890236530652	2.35627318937732	5.2637399083523	15.0179190344482	4.46693027605738	0.0829541392167358	0.0745324082425023	0.0998843046906703	1	1	1	1	1	4.02990398864605e-10	1	1	cddstf	0.581771494882298	0.82908993171182
ENSG00000240038	1:104136644:T:C;rs113729291	0.0898605704171882	0.355047533076376	0.0794730382188115	0.785646654854097	0.028599383975983	3.41749624421577e-08	0.0723837517679025	0.560723965838804	-3.79389643380953	0.982045228216055	4.18050280541397	-1.84037267107282	4.42825009172129	0.194984725284659	-0.0639368365437092	0.0201155669037813	2.22786935306663	1.05982386411961	2.37375313733604	6.75939958958144	2.01093681400229	0.0341942737647969	0.0354309754129551	0.03452909991169	1	1	1	1	1	7.5424142109842e-05	1	1	cddstf	0.579689504700585	0.82908993171182
ENSG00000198890	1:107569316:T:G;rs61798468	0.746199642225306	0.0517764442782108	0.179419823116333	0.417922365940824	0.368614534757157	6.31974605448555e-11	0.572466213420666	0.567898698700246	-0.464860360939746	-1.32869629004014	2.06233008366366	3.5006392256329	-1.16710045788457	-0.140294665173562	0.0118194989610256	0.0125793469789769	1.43465412692794	0.679777338444716	1.5317073003454	4.3142487066253	1.29570245105724	0.0205061551695267	0.0209124480032719	0.0219945921071099	1	1	1	1	1	1.93494026675767e-07	1	1	cddstf	0.586626445202623	0.830015671495208
ENSG00000226822	1:108591307:G:C;rs1343204	0.823747146280885	0.420555690627462	0.565891668506395	0.0132543681634846	0.442996951235171	4.28648350486042e-11	0.501780993034918	0.940758800987549	1.70170067029106	-2.94685794144837	-4.6539842222532	58.9643355403656	-5.28233991016745	-0.592675920491735	0.0907968514515988	-0.00645898328620165	7.63201457724019	3.65240816961534	8.09531130408088	23.6314023316242	6.8744853804978	0.0857992402598073	0.134974915543235	0.08682234136408	1	1	1	1	1	1.3326677216611e-07	1	1	cddstf	0.94355450860437	0.87235296440636
ENSG00000260879	1:108743059:G:C;rs663045	0.122352079472862	0.217517441000623	0.11702265220062	0.0608442672814839	0.357508550488582	1.47727742791546e-12	0.602100882578424	0.867477839445378	-9.92967506520774	3.7788055061621	10.7160018650845	36.5868869418943	5.32701438819961	0.540676194639213	0.0733865238451945	0.0123733930030432	6.4046780370468	3.05638901516223	6.81251297376028	19.4262682398996	5.77846119877465	0.0724213960151421	0.140569801993572	0.0740746264769248	1	1	1	1	1	5.03751602919173e-09	1	1	cddstf	0.873690788136771	0.866592089819067
ENSG00000085491	1:108743059:G:C;rs663045	0.00023248475722547	0.765454354290815	1.76656266048432e-07	0.0028359247207502	6.99837709018645e-06	1.06757038499774e-09	0.857034636347006	0.522396694204412	7.22880582626607	-0.275722457810938	-11.0669413702945	17.6955540101768	-8.01776297614023	0.138840609858628	0.00765726921340017	-0.0143328056580418	1.93456379416149	0.923196996852027	2.05775229762666	5.86779772147731	1.7454119873715	0.0218752308614293	0.0424597845381477	0.0223745970709827	1	1	0.000846890139436181	1	0.0326264339944492	2.92834556604879e-06	1	1	cddstf	0.542554658338592	0.824441032578453
ENSG00000162639	1:109101902:T:C;rs11102032	0.0996238619531386	0.00280863674682869	0.676288711851252	0.000548942697355896	0.0581719117224818	1.64709338992112e-06	0.000156060755322051	0.619577624456322	2.49548997103739	-2.1718331142353	-0.670443004191332	-16.0817085284371	-2.59255116377811	-0.129072912508311	0.0853167461737212	-0.0161017489501289	1.50968069901294	0.719448235480782	1.60378590728925	4.59184774484632	1.36207368935439	0.0262702741643973	0.0222087832005765	0.0323922595036105	1	1	1	1	1	0.00230922493266941	0.751744658386318	1	cddstf	0.636402785056525	0.841260344887955
ENSG00000121940	1:109510958:AAGT:A;rs72502373	0.858308461607244	0.574136619690511	0.912012700951902	0.310438916517148	0.370761744862354	6.04985979321633e-08	0.803324173851714	0.574680090250109	0.253346534684522	0.378881755439537	-0.167165174570521	4.36172284842795	-1.14658424552958	0.0890552316459395	-0.0054632505298898	-0.00915244832890248	1.41758123672156	0.673290639160853	1.51122984349453	4.29124761008745	1.27865821663658	0.0159279830222302	0.0219126382556445	0.0162874577091473	1	1	1	1	1	0.000127410047245136	1	1	cddstf	0.593162343982289	0.832858871342216
ENSG00000197780	1:110503963:C:T;rs12036565	0.0305840151854514	0.0305796129395149	0.0174876760192545	0.718501216862742	0.00750267244593086	1.30388873986301e-05	1.40740592252184e-06	0.189189352440633	3.52244008019096	-1.6691817656363	-4.16300265983419	1.77964949105314	-3.94890835824897	0.122816616796644	0.115829233244346	-0.0332134781390559	1.61940616053902	0.767368931488628	1.7399151911553	4.93138940205461	1.46458806427629	0.0275941496017265	0.0234136947373034	0.0252253430359462	1	1	1	1	1	0.0106775602197727	0.00689769642627955	1	cddstf	0.21267605001123	0.733554828413474
ENSG00000116299	1:109706393:A:G;rs649539	0.697575009394492	0.0490465835301538	0.840428248912142	1.04546446760217e-05	0.368791235830854	1.32973379095719e-38	0.714578343419186	0.732282473912525	2.33758243745625	-5.5933169342477	-1.28852764537172	-81.4770392002334	4.87142068986789	1.01689697923133	0.0387301445948663	0.0209748099258765	6.00833571427466	2.8276150826067	6.39273015643696	18.0983297414846	5.4101985848344	0.0650393426197318	0.105779282808091	0.0612431202469303	1	1	1	0.0462199841126919	1	6.38804113175833e-35	1	1	cddstf	0.74452401629964	0.857461186460517
ENSG00000162650	1:109897103:A:G;rs11142	6.21838010094029e-07	0.0343762976922164	1.52631965056529e-07	0.00542275298285497	1.09897430997566e-06	1.11095603488585e-05	0.26236595427122	0.965921861543859	-10.7168825202185	2.1176841284475	12.0518835442561	17.778156794287	9.45316885709424	0.114411100528879	-0.0567960090811985	-0.00117874842461205	2.09316196163843	0.9953328261309	2.22870391485616	6.33581179300183	1.8906728300921	0.025493231799134	0.0505561487295116	0.0275616744705724	0.00298544428646143	1	0.000732022904411111	1	0.0052058413063547	0.00960976970176262	1	1	cddstf	0.967536893442711	0.874012754546842
ENSG00000116337	1:110766466:G:A;rs12411176	7.1598636180069e-10	8.56882827881372e-06	3.3153797917451e-10	0.0395359404037072	3.6550468254998e-17	0.00862135020595694	0.811612182053095	0.00672954192031031	-14.1165484454161	4.73718776524486	15.2977749279439	-13.9397858882551	18.0655055699291	-0.103123225804263	0.00775671855370566	-0.105911259385667	2.1994045711899	1.04170377554712	2.3339259647648	6.73511964217924	1.98784590910011	0.0389404835244007	0.0325084759626744	0.0387472192009999	3.51119711827059e-06	0.040479144789116	1.62022610422583e-06	1	1.79864854282845e-13	0.525902362563373	1	1	cddstf	0.0113040032513717	0.428074790384539
ENSG00000168765	1:110198727:C:G;rs1010167	0.00637642419345804	4.44227749606872e-25	0.00282054803146394	0.894247445585284	0.00342321702098685	1.72976772786876e-38	0.786147748226402	0.82556394171008	-9.39240287102234	18.792044264766	10.9355000886422	-1.39732954628297	9.0738584305194	-0.597740360055451	0.0154474943739551	0.00839868413823035	3.41337152927186	1.61875027386781	3.62412613882263	10.500640104716	3.06963475736514	0.0383130132860063	0.0568725054741362	0.0380664156309199	1	2.17671597307367e-21	1	1	1	8.30461486149791e-35	1	1	cddstf	0.833679237211093	0.865736208513442
ENSG00000213366	1:110225019:C:<CN0>;YL_CN_MSL_117	0.010450015705478	3.70539088285311e-17	0.00352657536598483	0.414883273728349	0.00318907512179763	2.18472365443179e-09	0.0742202754918649	0.503362889588933	-8.15990459132487	13.61752311903	9.91631512069661	-7.78749918114745	8.48726694010601	-0.224371874677113	-0.105722178806152	0.0225068915733307	3.16198827329941	1.49873896000219	3.36547336639621	9.53498545986657	2.84942590603623	0.0360869430669285	0.0589646170506451	0.0335820502723436	1	1.80860128992061e-13	1	1	1	5.77422461866322e-06	1	1	cddstf	0.524101936919111	0.821868996377883
ENSG00000134184	1:110225019:C:<CN0>;YL_CN_MSL_117	0.281431979114859	0.201303496785169	0.202780320425174	0.179372388911803	0.326561053457326	8.94074696052429e-29	0.289626199006205	0.572967010378484	-25.9926041367187	14.6233466066422	32.7295779646884	97.7718765121839	21.3302789502608	-3.49753286157882	0.476514939592896	-0.144343894559377	24.0782122735597	11.4127415102434	25.6277301220169	72.6079239023897	21.6980823119023	0.274798323196403	0.449009434337061	0.255723824742432	1	1	1	1	1	4.11721397532143e-25	1	1	cddstf	0.591510518829078	0.832025040320464
ENSG00000134201	1:110274057:C:G;rs1571859	0.096449419484468	0.0474325234464423	0.071007951151226	0.574395412009355	0.0776824822872864	4.26255106480282e-08	0.990581964353468	0.0508881287621715	-19.7333892730727	11.2445324853733	22.8323879508295	20.2150523225148	18.9288536541361	-0.819577913178254	0.00220310358453644	0.26137465246341	11.8250594988357	5.6433650082807	12.5911145139607	35.9474052191956	10.6834587541464	0.144815893329843	0.186447986323534	0.133209325909629	1	1	1	1	1	9.24973581062211e-05	1	1	cddstf	0.0652636605739099	0.593644528617234
ENSG00000134202	1:110282972:G:T;rs1332018	0.7622427539518	0.372080238673548	0.509953169659273	0.101329454876497	0.949505616112886	5.67629228639922e-36	0.266168938586665	0.377023439487889	-1.91973470361949	2.68908551498235	4.44053407035941	-31.5437762783301	-0.362678061054935	1.14412306743143	-0.178468118621646	0.0744974033705009	6.33833209488317	3.00713037298909	6.7292637629081	19.1793158471536	5.72109904658749	0.0769879872420753	0.160133949592499	0.0841764337607791	1	1	1	1	1	2.69907698218283e-32	1	1	cddstf	0.40077955913967	0.795372978656712
ENSG00000258634	1:110606564:C:T;rs2360636	1.2027883839727e-05	0.00033538332436924	2.20534968749258e-06	0.57389933728002	3.38955921041675e-07	2.18924415103817e-06	0.179526851771093	0.299642472708842	-7.99729007840919	3.10269133883463	9.22599062570769	3.06009723533038	8.46893871252123	-0.0994956073161516	0.0485451870885449	-0.0215117366635565	1.78928728142371	0.85282786730364	1.90224108749634	5.43456583696167	1.61447704646674	0.0205075450247573	0.0360637620828592	0.020695900424734	0.0560739944608074	1	0.0103761702796526	1	0.00162156512626337	0.00292701942993804	1	1	cddstf	0.324201691996706	0.772536456060589
ENSG00000151240	10:535806:G:A;rs4348822	0.332020932436983	0.809918152906313	0.615844623516884	0.0429142425048172	0.409595156931783	2.81229052325508e-10	0.424865555717874	0.0577357081078451	3.93198758390982	0.462851214201694	-2.16154357134402	-24.9372667287823	-3.02016189805391	-0.272495839910742	-0.0586250517449535	-0.0837126099424628	4.04528701934791	1.92219096298837	4.30247784376557	12.2528698544252	3.65622047024129	0.0413914154897574	0.0733404943038015	0.043903877023935	1	1	1	1	1	8.16689167953276e-07	1	1	cddstf	0.0730149948127787	0.600243509634443
ENSG00000238924	10:1922296:C:T;rs2492866	0.43145849702355	0.985075715411781	0.253306735751009	0.97988233027004	0.555037592352274	3.56827766552169e-05	0.836598125472217	0.50707819290256	6.88075941174447	0.0771574610352911	-10.6367374305647	0.667631449618718	-4.64459778732208	-0.424890702252479	-0.0286770314633304	0.0711471511712707	8.73181039745899	4.12052146237682	9.28916001715514	26.4488054312845	7.85824073722573	0.1008762333494	0.138893241031995	0.107088322071395	1	1	1	1	1	0.0205889621300602	1	1	cddstf	0.527704007529492	0.821868996377883
ENSG00000237399	10:3177111:C:G;rs9423698	0.161457574248794	0.941339692615531	0.178041693629958	0.0455293800534382	0.336644272449254	1.93943685707625e-06	0.291609190575459	0.417632333778539	-7.82467559548325	0.195241468576684	7.99475375481812	34.0378315753414	4.84927224126354	0.281850393176033	-0.103300427656572	0.0486063518950202	5.57128901055414	2.65049361192457	5.91888447363913	16.9336807021401	5.03704515114994	0.0577803400029685	0.0977395596869728	0.0598659595820594	1	1	1	1	1	0.00263375525190955	1	1	cddstf	0.440595728296559	0.80377152434885
ENSG00000165568	10:4872524:A:G;rs1901645	0.931003039654025	0.929801944725523	0.45343738796774	0.227987419840075	0.956066332011273	6.15807431046909e-06	0.789038860397534	0.779137343674422	-0.594956687511378	0.287841526359679	5.48290095721989	-25.0463911179286	0.341452641540517	-0.370951557607898	0.0410853386710262	0.0225557513087537	6.86440570398533	3.26404934069616	7.30174037450594	20.7233005771575	6.19163403218253	0.0802481168643705	0.153387017265093	0.080339674486407	1	1	1	1	1	0.00639823920857739	1	1	cddstf	0.789361169638178	0.864556045418229
ENSG00000187134	10:4905128:G:A;rs7070674	0.24927433491743	2.60992681161859e-05	0.0867255498253102	0.511537893314864	0.283444191149428	1.60767456562728e-05	0.959967642877439	0.449805816231216	-6.37938168038372	11.2416170212436	10.1092248832718	-10.937822176697	5.35002674150679	-0.285173133633199	-0.00616751193350897	0.048911858179054	5.52385236626739	2.62207861286835	5.87783061053545	16.6376837167873	4.97680263329242	0.0647831898649362	0.122746362941008	0.0646159839724692	1	0.122170674051866	1	1	1	0.0121057894791734	1	1	cddstf	0.472013839720211	0.812712875410619
ENSG00000224034	10:5335339:C:T;rs4881429	0.0498139277784298	0.280242680728959	0.0548279056195123	0.351307865854804	0.0682810150650719	7.47452091620487e-18	0.764111299050451	0.821428637199802	16.8967963603682	-4.41487729376207	-17.5914113671409	-24.5494264701415	-14.1730441941804	-0.944182944243371	-0.0607788680064913	0.0247676630862958	8.57100879055408	4.07959258176367	9.11688566947972	26.2883821573522	7.73936101213918	0.101329697656401	0.202310895319703	0.109614681192434	1	1	1	1	1	3.02718097106297e-14	1	1	cddstf	0.829741259264805	0.865365826233668
ENSG00000215267	10:5331159:A:G;rs2398236	0.136871435207253	0.165144087196807	0.118551984939207	0.879144381159997	0.155754710563804	1.12511311233124e-14	0.537631090619042	0.389112150820358	11.412892312711	-5.06950734404358	-12.7478363855504	-3.56909775109291	-9.84126271285024	-0.727679743001455	-0.1079726002	0.0823767521903132	7.64694971045642	3.64144634660858	8.13820664683689	23.4478794491073	6.91142571590592	0.0883866763454054	0.174918048748578	0.0954788903106456	1	1	1	1	1	4.2067979270065e-11	1	1	cddstf	0.412651162044514	0.799434177680725
ENSG00000170525	10:6521721:G:A;rs5015567	0.039654404920669	0.12574029264325	0.000458156789586579	0.464974111179655	0.229124088207978	0.104777186494927	0.683254646369389	0.0312732127123	6.05405787810138	-2.12265511412494	-11.2647461878183	6.40419818221256	-3.18125194484611	0.0805420421357585	-0.0170715554321593	0.096733826511609	2.9268365173254	1.38157334242193	3.17087866338626	8.75086996241522	2.6386138486737	0.0494667658646604	0.041789196337503	0.0446572203097359	1	1	1	1	1	1	1	1	cddstf	0.0424446785527118	0.552266282911633
ENSG00000237943	10:6527143:G:A;rs2236379	0.988385389160795	0.410481450947973	0.0714324180682545	1.05018417846438e-05	0.900604189387977	0.0046575654055213	0.401630929739251	0.98670710699074	0.0315153361916983	-0.844181439698247	4.19511500792695	-29.3448550344815	-0.24374206077745	-0.0726405426781577	0.028771220720517	0.000420830499558743	2.16269415121123	1.02390879311801	2.31693040530742	6.51981553100673	1.9494886696562	0.0254320330614616	0.0342439379533629	0.0252325266043532	1	1	1	0.0464181406881257	1	0.353434019048322	1	1	cddstf	0.98732980031872	0.876815152728704
ENSG00000271046	10:11715636:A:G;rs11257236	0.172173284930705	0.0290918167114751	0.215333274458898	0.137581049704187	0.200258551792076	8.80704112537914e-08	0.0557396203121821	0.81671740640263	15.3325232063283	-11.6401371798738	-14.7888337843333	-50.7305334831404	-12.9599965870033	0.711353694245354	-0.3492780286595	0.0287485217810499	11.1974376679942	5.30241685463811	11.9046538809827	34.0525557003705	10.0910633091444	0.128934512539434	0.181699800967284	0.123905120435589	1	1	1	1	1	0.000179760900019263	1	1	cddstf	0.825234943689237	0.865365826233668
ENSG00000134463	10:11812287:CT:C;rs35564938	0.733511362117991	0.24010636969706	0.310194500861098	0.360137443797513	0.604095472340178	5.55637324282183e-23	0.0288683949654738	0.0139915373608188	1.96620770173867	3.21850486527969	-6.22218448141726	16.0518761874265	-2.70045839626912	0.657592579843915	-0.231557929035415	0.143637273820582	5.76855028067913	2.73309495197314	6.1185503500711	17.5078978029286	5.20121472595119	0.0599900626798302	0.105333157600839	0.0580258721073727	1	1	1	1	1	2.43980349092306e-19	1	1	cddstf	0.0210933913731698	0.493269013635489
ENSG00000065665	10:12201176:C:T;rs7099650	0.100683568119409	0.466605233533546	0.0505941087265841	5.54805174349822e-06	0.000402726963449161	2.36348084982183e-14	0.712365430234703	0.457213898249708	-3.3402640184789	0.699939041191169	4.22079240848754	-28.7278748517365	6.58305821632616	0.173688148871104	-0.0132947692363767	0.0159174397327245	2.02709006125109	0.959923530086013	2.14836710034296	6.18328492460429	1.83467857837814	0.0213933305525139	0.0360182222628138	0.0213762577422242	1	1	1	0.0247831471382065	1	8.73306174009168e-11	1	1	cddstf	0.479245596209585	0.815125219667001
ENSG00000151468	10:13061501:CGTT:C;rs78067341	0.6146184037817	0.41951403791189	0.709694455987637	0.850196371401672	0.557830489479441	2.93905515111203e-18	0.859119288505163	0.534808973589193	-5.43799943300573	4.1510259155743	4.28393320837658	6.13531259441366	5.69641444679553	1.32348604652423	0.0282798960823482	0.0772231836022344	10.786643090983	5.1333512312876	11.4942312553007	32.4500842445689	9.70630106271334	0.140022381185875	0.159158499023463	0.124239416840561	1	1	1	1	1	1.1988405961386e-14	1	1	cddstf	0.554584615878245	0.8271382749937
ENSG00000086475	10:14281651:C:A;rs66964294	0.555257618080592	0.19829129522359	0.350147125800018	0.0526452433376458	0.0873452663486643	0.000361630562540058	0.4587050088135	0.873616777234084	0.585301873577793	-0.60780987638725	0.988206848152846	-5.83570011467801	-1.53702011121936	0.0459161275681258	0.0120841667417153	0.00210552216157333	0.990829356360656	0.471185582551738	1.05565511477255	2.996746258245	0.895439509529255	0.012692427585219	0.0162823502748132	0.0132228170481977	1	1	1	1	1	0.0770560556687053	1	1	cddstf	0.879536872052108	0.866592089819067
ENSG00000165626	10:13419861:G:A;rs7906238	0.86708593915834	0.896824168379381	0.808690508812757	0.00123251515046165	0.215389351449892	0.000187273104253611	0.94719056527457	0.910587255350834	1.1083887349793	-0.408525985541398	-1.70303257616289	-66.4618863428872	7.4057767415964	0.364244044889442	-0.00697258101678206	-0.0102845488701921	6.61573754400912	3.14710812246002	7.0263042586668	20.3266557844112	5.96220225839358	0.0960086715375826	0.105161285983797	0.0914874241138453	1	1	1	1	1	0.0518746498782502	1	1	cddstf	0.91478444689248	0.870285695410335
ENSG00000165983	10:16465637:A:G;rs7086806	0.00141568510666832	0.0103368033780321	0.00220333615964778	0.987834250387736	1.18054762538413e-05	7.14707840254223e-06	0.0491925536560741	0.316375323443159	5.09768903402004	-1.94420932441578	-5.18818180666929	-0.0735656344562539	-6.37052128405104	0.0808007654153595	0.0600629600535671	-0.0164203453180547	1.57894182733243	0.75226073985913	1.67666311856806	4.81961598014027	1.42394304752281	0.0176080544613133	0.0303836266260649	0.0163548579685366	1	1	1	1	0.0547301879128083	0.00721854918656765	1	1	cddstf	0.340837827142536	0.775887385031237
ENSG00000148484	10:16857133:C:G;rs812426	0.14885025095212	0.464080397969407	0.139722088652892	0.121330211918796	0.102642254281627	3.38637707637459e-13	0.898325277979314	0.257573069256709	2.78581275414743	0.671185429398012	-3.02464098144424	-9.19954647387044	-2.84200645892423	0.17609944098703	-0.00529285584471324	0.0234133555201237	1.92363858800589	0.915290544364719	2.04136465913091	5.91742865659899	1.73467310702574	0.0228642285181271	0.0413792408671101	0.0206319606332536	1	1	1	1	1	1.19200473088386e-09	1	1	cddstf	0.282118044043252	0.754665173391492
ENSG00000107611	10:17176321:GC:G;rs11316102	0.7009122004717	0.993806880412601	0.527993066699294	0.521409540100617	0.728487942898912	1.75166511282496e-22	0.0482298367937727	0.375860668347198	-1.6114548103399	0.0154883994353339	2.8130172662871	-8.2139271309751	1.31305410654187	0.567782224109307	-0.130592724722771	-0.0448448874691396	4.19056898173657	1.99336093961997	4.45110675457544	12.7921637517405	3.7781588918243	0.052542999128004	0.0657782147160081	0.050547830178983	1	1	1	1	1	7.66178320349639e-19	1	1	cddstf	0.399630723323244	0.795372978656712
ENSG00000107614	10:17173849:C:T;rs4748357	0.018681737048542	0.00222315585444585	0.105082600151375	0.00922291581047605	0.0264442741422167	1.25930178528955e-11	0.607428276006792	0.51215589280424	3.98050209381088	-2.46548677679019	-2.90360341833411	-13.4217607238784	-3.38044930654616	-0.189542658631688	0.0234593206562827	0.0163013338977631	1.68114994709968	0.797482832273035	1.78489200201114	5.11368628807728	1.51369836108589	0.0266444988455959	0.045603738705916	0.0248325667725665	1	1	1	1	1	4.05747035220294e-08	1	1	cddstf	0.532634498764693	0.822432936176543
ENSG00000234961	10:17605741:A:G;rs7915059	0.914971405615495	0.239717794455864	0.82709246279244	0.121129430506006	0.563530900990089	4.14069279660824e-08	0.764958319349362	0.423228588127134	-1.20940513005841	-6.31536816163183	2.63042168869299	-53.286500975889	5.90865842841334	0.688863059333826	-0.0710516698940035	0.102809775507221	11.315413806035	5.35845006548674	12.0293115029568	34.2569225931252	10.2155528809639	0.121598103146946	0.237383799781618	0.1281618538547	1	1	1	1	1	9.01014752541954e-05	1	1	cddstf	0.446070663857367	0.805936999946897
ENSG00000136738	10:17719246:C:A;rs10904991	0.00149692802942027	0.281175272125674	0.00319653688481695	9.12803077392539e-05	0.00602426239101792	2.21533197921163e-05	0.148328443080701	0.600575325872168	4.31049573803186	-0.692117035786827	-4.24822873313567	-16.1927585953067	-3.35830377364921	-0.0946015966728755	0.029305169542222	0.0119867902222463	1.3420552857813	0.640798827710342	1.42661147822601	4.06923422062376	1.21203581186863	0.0218663882841812	0.0202094852720379	0.0228641926006476	1	1	1	0.387211065429915	1	0.0152832295700459	1	1	cddstf	0.61811232205692	0.83789652280325
ENSG00000240291	10:18851090:T:C;rs114496140	0.968945886401895	0.428001136495808	0.558848811087365	0.0756628600027032	0.880652952436979	2.61697794592136e-23	0.434153597696736	0.00863717644428736	0.117924575188055	-1.14099704958835	1.8878334873233	-16.2996907055798	-0.409823251059727	0.384639969454619	-0.0371425970128518	-0.0939534159740378	3.02599406955059	1.43712061308007	3.22508064414198	9.13632856121698	2.72670939128237	0.0347669950581367	0.0474118889496008	0.0354864139148486	1	1	1	1	1	1.15382557635673e-19	1	1	cddstf	0.0139602990406315	0.447475465693474
ENSG00000241058	10:18884437:C:T;rs7098721	0.561793891353191	0.120699518107548	0.834828977106429	0.472755223882785	0.25605082368985	6.83164316721207e-24	0.190557733994606	0.832208939461621	1.0207508059002	-1.30235271722159	-0.390760788880699	-3.82319869209496	-1.80519219594965	0.204174902968298	-0.0437226429629691	-0.00411630632960541	1.75695332575149	0.836286278474491	1.87203096785711	5.31646330227272	1.58564804710847	0.0181585537578053	0.0333100729219279	0.0194076341191092	1	1	1	1	1	3.03256640192544e-20	1	1	cddstf	0.84003131584295	0.86596111771558
ENSG00000152487	10:18844773:A:G;rs114617683	0.0144214317357742	0.246462507481716	0.0103882173707341	0.0373638145512127	0.0154846470795714	1.72096766150036e-14	0.00852577395939749	0.299995646471784	8.46501666134117	-1.89958149522978	-9.4502911981064	-21.6960002284051	-7.5602205764204	0.292039881933789	-0.174138672633666	0.0400464683278891	3.43506556319253	1.63505372526374	3.65903302660445	10.3647381938772	3.10093839014336	0.0357555576124617	0.0656605771664092	0.0385559267049606	1	1	1	1	1	6.38823195948932e-11	1	1	cddstf	0.324551225146793	0.772536456060589
ENSG00000233968	10:20506014:C:A;rs4638201	0.0263916316641938	0.96773197584558	0.0630128529850166	0.00124562351996443	0.0516488555618185	3.21237880986437e-06	0.816913324462729	0.787847483732822	17.9327793596535	0.155217715458991	-15.9268815909456	-79.7518548727254	-14.1716726899789	-0.46790994793478	-0.0304546996345005	-0.0270707144792492	8.0271108041262	3.83303691684189	8.52770672060092	24.4146003506237	7.24641726946598	0.0981419050765501	0.131401701535392	0.100483742026025	1	1	1	1	1	0.00397692496661209	1	1	cddstf	0.79767680937764	0.864556045418229
ENSG00000078114	10:21501307:C:G;rs12253488	0.129736541182033	0.0534346079706941	0.0844676832642847	0.0302485835155205	0.344908028239712	1.25375958960138e-26	0.142477497022939	0.173785966341115	26.4949860053231	-16.0631396203657	-32.0960379424644	-115.832255799373	-14.8678109078439	2.19081518845856	-0.418282301907914	0.244594650471998	17.427511633971	8.27640105229067	18.5267098845437	53.1441050621345	15.7106192388089	0.181346548348267	0.284275555223896	0.17930333163489	1	1	1	1	1	5.70084485391746e-23	1	1	cddstf	0.196815773430732	0.723080051076987
ENSG00000150867	10:22822393:T:G;rs9787624	0.00284711338396164	0.979015540853783	0.0104089051221518	0.00567030841184988	0.00112811635708747	2.43716344381777e-10	0.000151610853944243	0.441256762395248	3.38761829090232	0.0139523872380054	-3.08475482801764	-9.49108916604786	-3.33935728783741	-0.108433528885686	0.0655239570633874	-0.0133311172678917	1.12378694759162	0.529899626349572	1.19470446341786	3.40049511337667	1.01322772006783	0.0164083557417767	0.0170231701911334	0.017283135786835	1	1	1	1	1	7.11651725594788e-07	0.730764316011253	1	cddstf	0.463672178312068	0.811843324384661
ENSG00000165309	10:23144216:C:G;rs7098978	0.140835172880465	0.84710677579594	0.15556273175331	0.374460289189824	0.136037802828434	9.01122886494814e-07	0.475876967920329	0.195113556523922	9.90137794090161	-0.616701186076601	-10.1736534795273	-18.3253716111887	-9.05577135860754	-0.37061916115094	0.0941767897601127	-0.0955865145755248	6.70141717948534	3.19505929418729	7.14153001162603	20.5952335519801	6.05466741684006	0.0735066129099545	0.131889655067148	0.0735745116116489	1	1	1	1	1	0.00139854271983995	1	1	cddstf	0.218743761965369	0.735086164262004
ENSG00000077420	10:26690937:G:A;rs12264724	0.0139035286112607	0.137348517756653	0.000127464092080227	0.00175409024699006	0.785522886556697	0.00448917616221526	0.137534679841218	0.761233561289884	3.62904356418705	-1.03734695331294	-6.0719170112626	-14.0488129556885	-0.360287780409212	0.0517954270037739	0.0342916306113499	-0.00546882478450167	1.46467574095905	0.695899247998458	1.55929781340451	4.44009362500829	1.3224975353244	0.0180576845385497	0.0230153188270241	0.0179775491629083	1	1	0.567597602033251	1	1	0.346474480711864	1	1	cddstf	0.772270986855474	0.861478254150755
ENSG00000107890	10:27483184:TA:T;rs113763199	0.0331428967189891	0.0138177018739114	0.0963268196359846	0.0123354446389454	0.0188386083158238	5.49262705519955e-09	0.866387479053674	0.779274327837708	4.71200921948348	-2.58794974076061	-3.88925254994665	-16.9266644892421	-4.68477930741804	0.152622746259122	0.00659909835877488	0.00686912839127087	2.1992488326474	1.04353769614087	2.32973755502403	6.71365661039304	1.98125052507799	0.0252344094073396	0.0391807653936643	0.0244822350657053	1	1	1	1	1	1.38139570438269e-05	1	1	cddstf	0.789490326099744	0.864556045418229
ENSG00000120539	10:27444763:C:A;rs7900024	0.317899949681622	0.813721513885747	0.615897918192999	4.5350396292264e-10	0.788670179050062	3.89096572718e-52	0.661895639471255	0.206546036794456	-2.35835094396498	-0.264062398413043	-1.25744681482055	46.5265333563665	-0.569961650093348	0.479889812912221	0.018946409025318	-0.0326854412882021	2.35637260715648	1.11945957622091	2.50328260645509	7.15864802639782	2.12407838001346	0.0244112107379455	0.0432730552450459	0.0258076487288183	1	1	1	2.16910945465899e-06	1	1.90190404744559e-48	1	1	cddstf	0.23042745911721	0.740047512570963
ENSG00000262412	10:27573914:T:C;rs11015635	0.933706108284397	0.549011367493078	0.908580536949891	0.743352946929297	0.800626656740001	1.47611265164023e-06	0.64799499592375	0.592934783124952	0.685047442288748	-2.34070217185304	1.00334693372759	-8.26200394988444	-1.8738208416328	0.411352076041684	-0.0627900904488611	0.0496577737033239	8.22690881741135	3.90064301951407	8.72863314682671	25.205200318536	7.41189263448006	0.083322864458923	0.137360949485357	0.0927669576175388	1	1	1	1	1	0.00212221956366779	1	1	cddstf	0.610759387800939	0.836797890070731
ENSG00000254635	10:28933134:G:A;rs11007172	0.0590631481137477	0.585334549260087	0.1792205304918	0.000223036807483164	0.106944801260384	1.38101765478475e-07	0.0448653253148886	0.153574725797214	3.47492530178442	-0.476271958725802	-2.62206824744404	-20.8667686978013	-2.67457034647567	0.114002722269265	0.0571756226507577	0.0285253213362137	1.8321605782215	0.87175252807875	1.94653333054155	5.56790572250158	1.65293882122547	0.0210041355715421	0.0283562118310472	0.019927015041629	1	1	1	0.924933640632681	1	0.000270913727629341	1	1	cddstf	0.175884105712361	0.723080051076987
ENSG00000095739	10:29104304:TA:T;rs72365171	0.263298345240787	0.0465820552287495	0.310384006745895	0.234200276962225	0.335289716310136	1.10524346568328e-16	0.895587823167428	0.749410830841718	8.60727791847357	7.31164218998392	-8.31828059003909	-27.5522722522627	-6.69258803160889	-0.737591776535229	0.0199601236898928	-0.0252735748011863	7.67666441177975	3.65529536912643	8.1829459523566	23.1032372333361	6.93224154746395	0.0826336606437324	0.151933101848733	0.0790345695467785	1	1	1	1	1	4.37455363717444e-13	1	1	cddstf	0.760954790960331	0.860189342371591
ENSG00000224597	10:29722914:G:A;rs61839300	0.0827821179400983	0.0197348834096901	0.0240168921082358	0.00164718852235632	0.00263920308711364	1.28784284086883e-13	0.00867116529188914	0.287670380381928	3.75022119262255	-2.41993761616847	-5.20666014395561	20.7220789469777	-5.88101573293841	0.228112805816742	0.0846971252377702	-0.0279946614541174	2.15288413464237	1.03112808138773	2.29257930497838	6.51003264939691	1.93564738955594	0.0290412931456064	0.0320068212637736	0.026271717322992	1	1	1	1	1	4.62335579871909e-10	1	1	cddstf	0.31227171413598	0.771507499824901
ENSG00000237135	10:31351105:A:C;rs2793114	0.0461756314640233	0.0923865606121698	0.00994666711962486	0.79339680154897	0.055188879911404	8.98898828399813e-09	0.311370256621705	0.480151229502045	19.4073703192906	-7.76961762119965	-26.7313202103057	7.68005320756156	-16.8417188601845	-0.726007063393262	0.15153858187281	0.0933935484554318	9.68411893593052	4.59848876883273	10.2887905538587	29.2918962690395	8.74143007260968	0.121887499107562	0.149377931254492	0.132070463710237	1	1	1	1	1	2.18791974832515e-05	1	1	cddstf	0.501558562123659	0.816254606285679
ENSG00000216937	10:32775779:C:T;rs149877493	0.00351211147671998	0.131789554491334	0.0136311570333574	0.0375236875855283	0.000640712429774787	1.16445245794683e-05	0.106659613604976	0.205581256926157	6.86921482419354	-1.67813722178954	-6.15904602106235	-14.7646164497787	-7.26352479942591	-0.140752578704844	0.0564613784340378	-0.0364697223980472	2.33028411588696	1.10975300003617	2.47854336104432	7.05941227018899	2.10005140478202	0.0314387931338415	0.0348657485174311	0.02873424180303	1	1	1	1	1	0.00991573040107743	1	1	cddstf	0.229446796222419	0.739857962890201
ENSG00000150076	10:32775779:C:T;rs149877493	0.919062170240351	0.818503796248587	0.412692901106409	0.164362994448415	0.983595766380397	1.47354527931367e-08	0.215654429588572	0.297608237305242	-0.403339970019189	-0.433785279825925	3.46072529449959	-16.7540364157525	-0.0735488675038012	-0.31365728124926	0.0736484910618296	-0.0510359140412068	3.96516681373298	1.88833444693896	4.21744190530624	12.0121606920702	3.57340724274968	0.0534956481693548	0.0593268898048757	0.0488936354319984	1	1	1	1	1	3.47756685918027e-05	1	1	cddstf	0.322165017807677	0.772536456060589
ENSG00000273038	10:33266876:C:A;rs1187096	0.943976866723199	0.281700193532234	0.425229813603801	0.221907064934094	0.832766952942445	2.2594016545937e-06	0.0641968228759293	0.422832579685393	-0.330573320585842	-2.4125731313094	3.99044261296196	-17.4902613590083	-0.896992278862195	0.326458581937676	0.134017499153022	-0.0553778682605838	4.69931039438443	2.23613284312374	4.99601540707407	14.282281378513	4.24348072508672	0.0673833983015331	0.0720805012942717	0.0689746106941427	1	1	1	1	1	0.00300500420060963	1	1	cddstf	0.445681932427085	0.805936999946897
ENSG00000148498	10:35094991:C:T;rs72783690	0.899227094560807	0.378220092138596	0.937163017490656	0.64607421373812	0.885034942115754	5.78176602830425e-06	0.68192245977769	0.895739979603655	-0.536968126514621	1.77423352465352	0.354918764182938	5.89975696869691	-0.553172611562468	0.192551658102789	0.0299897982696624	0.00518694119603303	4.23575899502889	2.00979351567911	4.49732668319812	12.8312665879774	3.82179667707263	0.0415271018989345	0.0730862989875244	0.039540077042298	1	1	1	1	1	0.0061131121991662	1	1	cddstf	0.900626808842875	0.870053012052119
ENSG00000271335	10:35675054:A:G;rs2474533	0.455985916046887	0.154446363452938	0.748389195476903	0.036560956810196	0.400996512107675	7.3844592823664e-26	0.00906639661805866	0.000655397834943946	2.79236207076672	-2.54565070561518	-1.27404350733943	-23.993788607485	-2.83896789871932	0.476356429431266	-0.19898684072222	0.146508983000212	3.73976503702101	1.78210668333847	3.96739734268332	11.4133996772467	3.37442586535369	0.040209382159255	0.0756412326149854	0.0424377772893171	1	1	1	1	1	3.33703714970138e-22	1	1	cddstf	0.00172900244922406	0.250466638497386
ENSG00000099251	10:39116761:C:T;rs58599452	0.164747815910418	0.0585460913410947	0.142759939699553	0.70533094202478	0.0725226527501618	1.72682759682766e-10	0.935264565720086	0.872934864324231	4.80929810101389	-3.1224631173852	-5.40259696775211	-3.96419985906461	-5.63401160127432	0.422196601582254	-0.0072429253724034	-0.0101865372744005	3.45128544398331	1.64293687980782	3.67435503480835	10.4712575135982	3.12365002095151	0.0633125358393076	0.0890809704252938	0.0636258694013113	1	1	1	1	1	5.12177065219084e-07	1	1	cddstf	0.87888671536594	0.866592089819067
ENSG00000120555	10:38561172:G:T;rs4385832	0.108138096608989	0.0815746005574754	0.219022378684955	0.264706005927544	0.0600470902834673	7.27033764190813e-07	0.717790955653657	0.489783655200693	12.8582415042499	-6.60544899162313	-10.4392939160812	-26.8736500663904	-13.6008553795878	-0.52430932552265	0.0532833612666717	0.0742618947188202	7.97380709545748	3.77696201866523	8.47128565095714	24.039017368371	7.19902354701259	0.103064238468274	0.147259369438077	0.107360818824915	1	1	1	1	1	0.00116398105646949	1	1	cddstf	0.510925132889122	0.819799577602144
ENSG00000215146	10:42832578:G:T;rs2466466	0.364115004646664	0.0902389744280691	0.505769794128835	0.0867882659403728	0.320506752777333	2.81354854707646e-28	0.443801683765214	0.946304637983832	7.51795588860876	-6.71730642071302	-5.85236509623079	-43.1980859659237	-7.41184548823239	1.17150483148164	0.115764828370989	0.00623991451073108	8.26823365904813	3.94924076062486	8.7816917039193	25.1217934920553	7.4457095926363	0.093137338515447	0.150923897779325	0.0925560650800183	1	1	1	1	1	1.2917001379628e-24	1	1	cddstf	0.948848757740725	0.872394484319498
ENSG00000196693	10:43082704:G:A;rs7919880	0.0106816899857729	0.0118389575298705	0.244499487171541	7.44387973657313e-08	0.0152044993086295	5.38245636419902e-10	0.741392965281129	0.94992871857009	3.96077867329833	-1.86021223000989	-1.91122367228995	-25.9286978635373	-3.39968967511701	-0.107731688636337	-0.00800252843903496	0.000999589733462327	1.53946221254802	0.733511313684055	1.63822940614548	4.67152404382252	1.39057914325451	0.0166534268101953	0.0242217518837183	0.0159015411615674	1	1	1	0.0003475547449006	1	1.51785269470412e-06	1	1	cddstf	0.952301243863571	0.872403559538488
ENSG00000272373	10:43020868:C:A;rs7914365	0.203667184402132	0.844335706989794	0.0376775235862382	0.295767403078337	0.251119831841078	1.51534751224998e-09	0.707255599063669	0.862075348842466	-2.87997683593322	-0.212348063315421	5.02713641443957	-7.20261696712865	2.34688697197053	0.2009617692517	-0.0134424226517648	-0.00566808454559725	2.25950850339591	1.08031862906702	2.40558055857954	6.87397507934808	2.04010420029901	0.0319805879047177	0.035752488445958	0.0325907111879708	1	1	1	1	1	4.10204571566069e-06	1	1	cddstf	0.868531695526155	0.866592089819067
ENSG00000230555	10:43925426:CT:C;rs141325836	0.812790048724418	0.654350500518391	0.899821538177712	0.907346684534395	0.731259396529095	1.35214667374116e-08	0.00284109965485046	0.38702546221936	-0.989637542850776	0.889391649529023	0.559146731408521	-1.47673720222318	1.29609050184446	0.257766619592484	-0.214830634109423	0.0365054109131198	4.17417624730316	1.98400878993402	4.43702349419559	12.6750552763953	3.76939175582745	0.0438415436346191	0.071250814156975	0.0421257019527333	1	1	1	1	1	3.20593976344029e-05	1	1	cddstf	0.410602156172793	0.798372313203569
ENSG00000256574	10:45873629:C:CT;rs11418683	0.747162548157206	0.465106279352304	0.782359758098941	0.744175200284674	0.823167297090367	2.51041138541428e-11	0.0100722319221687	0.941438389295209	3.05739694223609	-3.31276084637529	-2.78233243925393	-9.38437210376286	-1.91262434447799	-1.06905153060133	-0.370811361758841	0.0119585213238766	9.47297408315359	4.52798816838318	10.0608193418608	28.72464327357	8.54939180263237	0.152761450119531	0.142967900066127	0.162616581426439	1	1	1	1	1	7.93541038929453e-08	1	1	cddstf	0.944206173328057	0.87235296440636
ENSG00000172661	10:46200866:A:C;rs10900234	0.0237053055599182	0.155596958605615	0.000742112324509577	0.323301441654475	0.0494953667312622	0.000224934698176544	0.236511839505652	0.230760713035394	5.18909897413226	-1.54327706603661	-8.2759429766781	6.8859853140091	-4.05857757333111	-0.0914959385405158	-0.0507076649017974	-0.0297894949979519	2.27972929490944	1.08341373109047	2.42199185434289	6.95759461280439	2.05584376778825	0.024428642166738	0.0427306168530978	0.0247953850096422	1	1	1	1	1	0.0593827603186076	1	1	cddstf	0.255029101915529	0.751168641704463
ENSG00000237840	10:46196575:C:G;rs150968467	0.357066370407246	0.608416730364042	0.178652059749595	0.645810761694372	0.235200530736572	2.84197084946719e-19	0.444483924222822	0.758828486439762	4.58676224330032	-1.20768425102407	-7.12231471346397	7.02748811650861	-5.32007944083418	0.521867068305161	-0.0739911782725274	0.0161021308221172	4.970893528303	2.35415617647233	5.28042432139067	15.2717390843057	4.47058621321422	0.0533396182848017	0.0966078601320395	0.0523875775341758	1	1	1	1	1	1.18339666171814e-15	1	1	cddstf	0.769969047797303	0.861325715941847
ENSG00000188234	10:46327952:G:C;rs189065006	0.180143053200318	0.761318720070051	0.12591368673415	0.819257289881767	0.0984067392982688	2.50932848728662e-11	0.945178314194401	0.918070051154093	-10.9567494838459	1.17605660467522	13.2744038492876	5.77317707366682	12.1761371164384	-1.13202517415976	-0.00980250230073504	0.0160637435632229	8.15123875302555	3.86744824608071	8.64389479657438	25.2381693364477	7.33946261320857	0.161758350053637	0.142407731091732	0.156000951118982	1	1	1	1	1	7.93449667680028e-08	1	1	cddstf	0.921927004566894	0.870597243967134
ENSG00000204177	10:46977838:G:GA;rs5784694	0.554847775435338	0.378390085536834	0.569856777339964	0.755437463195563	0.651101632466332	5.33754874888642e-05	0.806656100608465	0.896936495138978	-4.06093669968462	2.89281960079953	4.15671270706072	6.47430537389143	2.7998996381525	0.430932349540376	-0.0386454947339802	0.0135230858922686	6.86744144104696	3.27806139419615	7.30482313051847	20.76232275723	6.18361624872528	0.104760604212714	0.157730802580412	0.104290206838798	1	1	1	1	1	0.0253493047350048	1	1	cddstf	0.901770607172269	0.870053012052119
ENSG00000231187	10:47688629:T:G;rs60358125	0.975497085796072	0.362897061125115	0.429736666405618	0.00142654110670278	0.717944710307601	8.6020588667166e-06	0.0800639867086883	0.0801633039165512	-0.288457244024378	-4.0585261300766	-7.91041203511287	91.6949669022495	-3.05933449039752	0.782631730948839	-0.256199898245781	0.274390842771011	9.38184525416171	4.45222385382999	10.0009839796691	28.4213785001954	8.45990730623191	0.172133568504966	0.145761668438466	0.156162854075265	1	1	1	1	1	0.00824872864086769	1	1	cddstf	0.0978504582936716	0.635144265204023
ENSG00000152726	10:47915977:A:T;rs201484861	0.736072237888496	0.73757677750778	0.727051138038428	0.443241831004241	0.746562189465124	7.33645009089814e-08	0.567715192343955	0.514483122773334	-4.32433902088823	2.04211482494695	4.77117375814939	29.707807465741	3.74147994450337	-1.09956049470606	0.177426053152286	-0.136059449950538	12.8149180894324	6.08772859496342	13.6532235848703	38.6828042644067	11.5640825746818	0.198003563974878	0.310076774148698	0.208414876407336	1	1	1	1	1	0.000152084610384319	1	1	cddstf	0.534880608348752	0.822432936176543
ENSG00000204164	10:48529682:T:C;rs57621454	0.314565082335914	0.954681448966527	0.155522361762468	0.31807277382196	0.218217733113489	1.57204570683872e-06	0.312795061985248	0.897662692411142	-7.5657926334233	0.203501112325311	11.3738222063084	-22.7728651108773	8.3652708459136	0.556619991891251	0.117328153021055	-0.0149372415476832	7.50742482598964	3.57724654639313	7.98322125595038	22.761905724622	6.7763695251788	0.113058068653903	0.115997048444161	0.116018237476322	1	1	1	1	1	0.00222758876659047	1	1	cddstf	0.90246159851977	0.870053012052119
ENSG00000179296	10:48320402:T:C;rs7900745	0.554523479129251	0.93385791329322	0.832470015640196	0.0759803653300971	0.748971559122946	1.55340061274139e-12	0.885709072651508	0.351061092006157	-6.46921109712959	-0.43246294105263	2.46044530618865	59.2079529307975	3.16078082555121	0.903624432495008	-0.0269161522156815	-0.11844944574109	10.9311045398146	5.20550493976342	11.6189037301707	33.2235630642499	9.86637341998724	0.121168904804482	0.18706471141553	0.126774715234768	1	1	1	1	1	5.2924358876099e-09	1	1	cddstf	0.375188055487224	0.785349152340514
ENSG00000107643	10:49521863:A:G;rs11101290	0.0116573473966534	0.73082635184422	0.131279238877469	4.40885364037731e-10	0.0496942892427365	2.58809864549325e-11	0.128082674551077	0.976609273911586	2.80971580215298	-0.180916971981567	-1.78126599674867	-21.8290805541092	-1.97297970206414	0.0814343627646658	0.029551627477523	0.00034882567138334	1.10549394814251	0.525276082790017	1.17638821968151	3.35608462411667	1.00027839874519	0.0116450549172577	0.0193538125323871	0.0118848960361799	1	1	1	2.1091955815565e-06	1	8.17580362111318e-08	1	1	cddstf	0.97772670295939	0.874111962245934
ENSG00000128805	10:49853559:T:C;rs7084773	0.109184589448906	0.511448280190796	0.0364808315224115	0.982085769596397	0.103816349099705	6.1600105473623e-08	0.300730896516761	0.217187219210455	-9.7888890987384	1.896726417809	13.6182096595042	-0.413664067325002	8.98105998781559	-0.365643262945076	0.0994697484972003	-0.0807013196081068	6.08849769501201	2.88452596213685	6.4751355436862	18.4037439129391	5.50056771364224	0.0654385627397616	0.0959135701588324	0.0652261753730819	1	1	1	1	1	0.000129360221494608	1	1	cddstf	0.241248334206783	0.748058465967062
ENSG00000228403	10:50086242:C:T;rs17011340	0.386684872125022	0.350054967922631	0.430581445177087	0.826710908001576	0.247332999074567	1.79425141225061e-08	0.408890046229338	0.0107959080596398	-7.59068763652066	-3.89483377234685	7.35673054428584	5.80029406388937	9.15355926936719	0.718960124123112	-0.106777345580883	0.339819036494087	8.75304222488542	4.15987141239933	9.3180517214069	26.4662617483865	7.89343947281022	0.123408999983	0.129070387365153	0.132274372052067	1	1	1	1	1	4.17522303630718e-05	1	1	cddstf	0.0168893891913282	0.457675382102909
ENSG00000204161	10:50384820:C:G;rs7923767	0.761602910798033	5.00578606300714e-23	0.30826422059947	0.597598948627454	0.915975274765688	4.27902274803828e-08	0.131896117932795	0.481830991556137	1.16929561171829	20.0698005909342	-4.18850679113401	6.21990949970475	-0.368193924279772	-0.383591852627109	-0.232001598634365	0.0555720904730156	3.84994305904134	1.82854994877678	4.10230963752136	11.7678379718398	3.4862030838738	0.067788007034195	0.153465300188078	0.0788878959976133	1	2.45033227784199e-19	1	1	1	9.28120034049504e-05	1	1	cddstf	0.503196996759324	0.816254606285679
ENSG00000174194	10:51585752:C:T;rs4463801	0.286541601523735	0.288323982313506	0.349714964829228	0.740190192569386	0.152564197768916	2.5525544806532e-23	0.412251860431467	0.985139364680454	-5.14407751037772	2.43850716688197	4.79727127203762	-4.85205614386655	6.23838403925481	0.687013746374853	-0.0656245763733671	-0.0011072037980887	4.8161638623731	2.2915400490699	5.1200977491693	14.6154880023129	4.3472134053264	0.0620792214132676	0.0798984038559736	0.0593824595252836	1	1	1	1	1	1.12567652596806e-19	1	1	cddstf	0.985841078514209	0.876582106997227
ENSG00000204169	10:51504797:T:A;rs2012677	0.287937124676477	0.0266399178063451	0.259926399306749	0.000408203571655487	0.009803779837864	2.32020916350583e-14	0.0233212255518308	0.985457988855042	-6.36078139460358	6.33666359931193	7.2008243837893	-65.5151017898882	14.0649563821493	0.514329531472264	-0.206531824232955	0.00125357917084437	5.97261586718916	2.84114440037928	6.37691808228099	18.2777715977101	5.40293450329787	0.0633282048686553	0.0904826874964584	0.0687062677346134	1	1	1	1	1	8.57781327748104e-11	1	1	cddstf	0.986145477491738	0.87666161340824
ENSG00000138293	10:51529379:A:G;rs7896156	0.395812893137627	0.0504969481304342	0.358415422743289	1.37740748266236e-09	0.172359518442903	1.47743617806577e-06	0.743378592092144	0.690268837512407	1.78246941891796	1.97802719966637	-2.05050039981754	-39.9525829062711	2.60142273858569	0.11011351875584	0.0115218260935635	0.00919340604697165	2.09547233926367	1.00638085273213	2.22848097957958	6.34057887442966	1.90066333676153	0.0223053000269396	0.035153701752519	0.0230430972841699	1	1	1	6.57161109978211e-06	1	0.00212221956366779	1	1	cddstf	0.704270452090397	0.851664457786309
ENSG00000204149	10:51035834:CTTAT:C;rs34194141	0.0156682093705625	0.985412194917752	0.0248548417497269	0.0951867341137782	0.00471354879033648	2.58238670739189e-08	8.66282292037036e-06	0.379286978138706	-4.31482856474577	-0.0154367542038427	4.25310167673299	9.0182318847626	4.5681445724705	-0.116966676614279	-0.131044753556369	-0.0184162507078908	1.77296978456794	0.843402623881468	1.8838513694377	5.38346504430455	1.60154452751216	0.0203200163950435	0.0288324449144812	0.020908136191312	1	1	1	1	1	5.83619395870566e-05	0.0423352156118499	1	cddstf	0.403002791473706	0.79568130261865
ENSG00000099290	10:51808725:C:A;rs2490922	0.77154741242096	0.413804601960014	0.248141552768743	0.00830983643978623	0.643294545919668	9.13255910797474e-14	0.0884354660109686	0.641911277057518	0.759733671553006	1.0158179907265	-3.23754285737989	20.9751087838322	-1.09101858072165	-0.23950719763685	-0.0647332030918373	0.0144707801366421	2.61368291250069	1.2408888686817	2.79663936511134	7.88238655422572	2.35297329169283	0.0302840345480507	0.0378429035103265	0.0310791459435495	1	1	1	1	1	3.29959360571127e-10	1	1	cddstf	0.657894619193788	0.844788863895721
ENSG00000226200	10:52365676:T:A;rs73318780	0.0383074782357582	0.191713680735461	0.136539588469523	8.90531107955832e-05	0.077922330435313	1.61699098763907e-15	0.645770452478787	0.253553178815135	4.77937165133975	-1.42951785914128	-3.63563743104043	-27.8769860541575	-3.66501338651685	0.323805398078195	-0.0157327145698276	0.0435948359951557	2.29459052527875	1.09192762514926	2.43390761457964	6.99448295625345	2.07021733294824	0.0379729442313067	0.0341852658354522	0.0380915929372803	1	1	1	0.377941402216455	1	6.21086238352168e-12	1	1	cddstf	0.278069359030578	0.754665173391492
ENSG00000198964	10:52293096:C:T;rs7911643	2.20453478796476e-05	0.0219163825809558	2.54030334999119e-07	0.0133312686495468	0.000247962392336634	0.000312163480400887	0.154559341141142	0.00641740267927799	5.98270904117755	1.50070410058971	-7.84681522145956	-10.263003762584	-4.63755635393272	-0.0841472758967831	-0.0303899823252771	0.0643922884371682	1.38248380314953	0.650599680673309	1.47925141166432	4.11662683792264	1.24683037574043	0.0230062848765405	0.0212806477853032	0.023419768259534	0.10200382463913	1	0.00121553515297078	1	1	0.0699246196097987	1	1	cddstf	0.0108625974609354	0.428074790384539
ENSG00000204147	10:52507396:G:A;rs2820762	0.893266789118925	0.378803949787961	0.262767667521398	0.00191847313907287	0.921508645483103	3.57959647300202e-07	0.300170051007586	0.597398724506991	0.473555171754431	-1.47135645244311	4.2261069434584	-33.3766569826604	-0.314811732063014	-0.192987291278074	0.0621331797566588	-0.0186057124574614	3.52577619253087	1.66874976648553	3.76498420394004	10.6402475312093	3.19165324478742	0.0368689187761577	0.0598422021714964	0.0351820791707366	1	1	1	1	1	0.000632514696779457	1	1	cddstf	0.615060920437652	0.83789652280325
ENSG00000151151	10:59934579:G:GT;rs111909015	2.12099264108049e-07	0.0156258574530027	2.29009124682937e-09	4.20554917375247e-08	0.000688946627677087	6.22056040679603e-09	0.538464365710569	0.821766163958531	12.3316924644409	-2.66729511328163	-15.2847827024922	-39.3105676220177	-7.16229068699757	-0.138620543228664	0.0274248177774988	0.00531419412099979	2.30877737801536	1.0955436721497	2.46172945415521	6.94279992515401	2.08317159317519	0.0230072130856778	0.0445200702968374	0.0235644291474061	0.00102443944564188	1	1.11344236420844e-05	0.000197072034282041	1	1.55514010169901e-05	1	1	cddstf	0.830062888373138	0.865365826233668
ENSG00000122873	10:59935221:C:G;rs1111821	0.000434760436465627	2.88078048753929e-07	0.00297060491181645	0.429965960330086	1.98382884720836e-05	3.30645748650622e-38	4.97478228532204e-05	0.000779963035129648	7.07146800487032	-4.94536028827145	-6.33680576985366	-4.70180995216578	-7.77825028470468	-0.299429699088892	0.161625212215236	-0.0684140453769514	1.98244031968538	0.936810840025876	2.11151196963441	5.94736881260565	1.78707950819843	0.0192947559384284	0.0391264287120393	0.0201053645598731	1	0.00137787730719004	1	1	0.0912561269715845	1.58544636477973e-34	0.241525679952385	1	cddstf	0.00197778585867229	0.267109298901742
ENSG00000072401	10:60144073:TA:T;rs35524461	0.000613965963654802	0.000299695345294708	1.38047270837983e-05	0.0219366615702161	0.0646496746624619	8.32264675210531e-23	0.0106179533012669	0.507093690197611	7.79085907348593	-3.92585570319623	-10.6330964701113	-15.6397297989275	-3.76068822041961	-0.283231620125595	0.12789902695121	-0.0172586014122739	2.24470192995612	1.07012509309362	2.39616534100677	6.78133642206005	2.02612242000283	0.0259678594355885	0.0496702749429506	0.025978020620068	1	1	0.0635845729479749	1	1	3.65031286547339e-19	1	1	cddstf	0.527719259029508	0.821868996377883
ENSG00000108064	10:60144073:TA:T;rs35524461	8.34261297234039e-06	1.1592933852729e-05	0.000379510517590496	1.87839982247365e-05	3.78812002245335e-06	7.65178086644067e-14	0.0465058596848965	0.240440032006381	6.13615889529129	-2.87675597144159	-5.18476643633508	-17.7711721524087	-5.75465305064955	-0.123718982414313	0.0596650070305702	-0.0183516380173263	1.3475257446804	0.642410956095338	1.43845133397316	4.07093043852081	1.21630942905695	0.0155888666805669	0.0298177559068112	0.0155949665807363	0.039093484388387	0.0546374972479116	1	0.0821048562403231	0.017781435385396	2.77453574217139e-10	1	1	cddstf	0.264829538283832	0.752938934260855
ENSG00000122870	10:60359091:C:T;rs10826202	0.268398630371642	0.897699648463322	0.340002139708766	0.140279721517948	0.228627155358995	4.16322611552394e-16	0.754091944057919	0.42513933161535	11.3239765111401	0.622237436593044	-10.4005608473038	-45.7276398056917	-11.1154333950575	0.959490569761074	-0.0486942290082615	0.0882902394952426	10.208244730683	4.83470221665361	10.8787920616598	30.9057567748991	9.20956576233287	0.109906440662997	0.155273699189676	0.110517335517091	1	1	1	1	1	1.61907863632726e-12	1	1	cddstf	0.44793586027658	0.807172531848673
ENSG00000151150	10:62485356:C:A;rs10761552	0.448809629744507	0.677275732045583	0.937952534129816	0.0476450773446674	0.435014560146484	1.07506370656119e-18	0.773110265752443	0.467150742209147	2.59211311406503	-0.677401840627132	-0.283087817262167	-20.728452763903	-2.41134278789067	-0.418644987068664	0.0152498594201607	-0.03090725953543	3.41683842390229	1.62568793156063	3.63286487397839	10.4131663545861	3.08381862310848	0.043629568843121	0.052835244988441	0.042439402837351	1	1	1	1	1	4.4260372799124e-15	1	1	cddstf	0.48890963539717	0.816254606285679
ENSG00000072422	10:62715129:A:C;rs2116452	0.0170536138281895	0.735859039654175	0.0116051207982709	0.319835712618475	0.00617681178153579	9.44693445631723e-08	0.227242281013695	0.390121296211725	10.0822553226453	-0.672703212060576	-11.3609207287951	-12.6366474983686	-10.4581529568408	0.243331302696152	0.0988392523177577	-0.0400258486593947	4.19730345682356	1.99184362727453	4.467166617369	12.676756827118	3.78591999102957	0.0442156899229355	0.0816479092248119	0.0464910183318645	1	1	1	1	1	0.00019148936142955	1	1	cddstf	0.413647547032589	0.800291230578942
ENSG00000182010	10:63989784:G:A;rs4979761	0.494640726744973	0.549947964218375	0.958750663579434	0.0846288247367805	0.378432604452478	3.11900667040611e-07	0.79993512397389	0.315647062017339	2.51737705921671	1.04829753917823	0.202243092849587	-19.4623423788311	-2.93240908574704	-0.216201372135434	-0.0181089363087839	0.0417600356002787	3.68049364998053	1.75103241398964	3.90620647958867	11.2400555190924	3.32321987706466	0.041081998796951	0.0713768767465905	0.041530813779994	1	1	1	1	1	0.000558302194002694	1	1	cddstf	0.34011376592263	0.775887385031237
ENSG00000122877	10:65329622:A:C;rs10740136	0.199322317765274	0.754917979848856	0.159933917352289	0.223805412632827	0.345286256305318	3.24228817461477e-05	0.0320594024192969	0.808327992404385	-12.93622081339	1.50245815147588	15.0932305001806	37.2658061516688	8.57519974699556	0.45108863636027	0.349297155376438	0.025423437358176	10.0515307533215	4.8076514568838	10.7073936733971	30.5561879483815	9.06842055786521	0.106510079208192	0.162005777724359	0.104688674650254	1	1	1	1	1	0.0192916146389579	1	1	cddstf	0.81721968149392	0.865365826233668
ENSG00000096717	10:69613031:C:A;rs7081610	0.000129736123845146	0.243999521065138	0.000501305376427522	4.675420772809e-06	0.00113049582730716	4.75132582984836e-11	0.0840690105471412	0.0474633290217216	5.071528213221	-0.724668478617324	-4.88898104563615	-18.5541010662709	-3.87828260573674	-0.103367771668539	0.0488561235045986	-0.0294726719377376	1.30391818903211	0.620498764266703	1.38593259047504	3.96082459884578	1.17696939938701	0.015002121537573	0.0281646637611573	0.0147937090517988	0.584980182417762	1	1	0.0209271833790931	1	1.4695850791721e-07	1	1	cddstf	0.0613573193296185	0.584694585892765
ENSG00000108187	10:70033963:A:G;rs61854830	0.563708367887498	0.504891926256698	0.259876893502238	0.222822590414306	0.729374411482717	8.41786871362204e-07	0.606447699042094	0.153028459979892	1.33936079348373	-0.736817985788156	-2.78060586595749	-8.61556832699855	0.723937392120096	0.134410276241671	0.0193283403855614	-0.0412121528165084	2.31669219081674	1.10334330365916	2.46219711451572	7.04932720169429	2.0901501134692	0.0265823840174346	0.0374709461176837	0.028751293864257	1	1	1	1	1	0.00132098587948139	1	1	cddstf	0.175311842907411	0.723080051076987
ENSG00000260400	10:70198788:CA:C;rs35393675	0.923770094783911	0.0255835099838585	0.219488305800856	0.0578422532648668	0.760083365568047	0.000318745568425402	0.000535138750913182	0.661771555985677	-0.486639117615551	-5.38677783640129	6.66567803241285	-29.5464053095671	-1.39948898403176	0.225345871374353	0.299891988970262	-0.0262644909146718	5.08052371750358	2.39806497399628	5.41455721269758	15.5025416769449	4.57775664454264	0.0617060062201688	0.0854550097601731	0.0599638699141547	1	1	1	1	1	0.0707615161904393	1	1	cddstf	0.676954052984524	0.851254109100255
ENSG00000221184	10:71047201:G:T;rs12265826	0.841521851495136	0.953763648896145	0.927639310034426	0.231368018041538	0.978160890804615	3.53854137281308e-05	0.44216342026936	0.0929051789344223	0.934975032724091	-0.128929456273531	0.452020680893149	-17.0333913068276	-0.115550873795699	-0.223086498993142	0.0576165172657418	-0.0919943537574228	4.67110815463036	2.22135039622491	4.97219934103719	14.1963255638534	4.21674169044891	0.0529390145796449	0.0748456279969809	0.05453445195287	1	1	1	1	1	0.0204881545485877	1	1	cddstf	0.111702167937625	0.651271557301957
ENSG00000165730	10:70587148:G:A;rs12268631	0.839754125086986	0.655278109295331	0.60048083394423	0.271725931487234	0.815781729234291	9.91001296689881e-18	0.030084553989826	0.111911994984263	-1.78860331867653	1.8722947077551	4.92780450211408	-29.5236409751129	1.85871857822876	1.33788153715888	-0.287712841757346	0.229838532611295	8.83589630126823	4.1886425147401	9.39709715841562	26.8007131020207	7.96957951581348	0.144210866465553	0.131870862059239	0.144059012657625	1	1	1	1	1	4.00860024511057e-14	1	1	cddstf	0.132075380485353	0.67455086171018
ENSG00000122958	10:70935909:G:A;rs74233638	1.19782203795358e-05	7.86932135069751e-05	7.37879455083942e-06	0.00838845195249018	8.52802895292777e-06	1.1687530006356e-08	0.000313487672862348	0.09909575413499	4.81207000737473	-2.05809071273902	-5.24707494226877	-8.65160360718909	-4.42453006672935	0.0765607798179955	0.0617777667159126	0.0211624397732013	1.07640594171232	0.512374933645078	1.14524760241987	3.2552437846016	0.972717340092853	0.0129609670863599	0.0168956416780602	0.0127824182817086	0.055866419850155	0.364664351391323	0.0342376067158949	1	0.0396553346311141	2.79799468352162e-05	1	1	cddstf	0.118382613717794	0.653557632191841
ENSG00000156502	10:70972370:C:T;rs148552852	0.0783269676915246	0.0350365634034471	0.00409677819567079	0.447971482814299	0.430996495082456	1.89759822737135e-08	0.437830095583757	0.475123128128682	-2.1686630769561	-1.23437982130282	3.78516123589819	2.81936330155731	0.874443985598476	0.0827871101678283	-0.0154014041341788	0.010247305243995	1.22666594336255	0.582308207686906	1.3060639989605	3.70952644652626	1.10857189193871	0.0142364143523537	0.0198179714358554	0.0143262984479422	1	1	1	1	1	4.40242788750152e-05	1	1	cddstf	0.496668520518936	0.816254606285679
ENSG00000156510	10:70989270:G:A;rs10823321	0.052040452645847	0.567838817479037	0.0168488647681737	0.810196592860774	0.03904766737329	3.66802780154107e-14	0.873673296085193	0.426050064451613	-15.4663150226695	2.14447731359682	20.2530066268558	5.78860505270425	14.8516304340533	-0.82354323352911	-0.0198961277663496	-0.0822259236767321	7.92174124200647	3.74897076032017	8.41560202071258	24.0756578072555	7.15772798472025	0.102293153296573	0.125005364372867	0.103129327322744	1	1	1	1	1	1.34616620316557e-10	1	1	cddstf	0.448823730735088	0.807429540624186
ENSG00000197467	10:71573597:C:T;rs78751839	0.307173163584442	0.0535793952458913	0.506615230722389	0.0282783477785872	0.427918586905325	4.55130654848987e-17	0.755931000136827	0.00285331938098663	14.6617307455783	-13.1523686926838	-10.151009031954	-95.4903421630766	-10.2682795468186	2.09437736495435	0.0647121669596715	0.726403811733971	14.3275797263569	6.78079075506154	15.2623067118045	43.2750283598578	12.9308976123371	0.231269679412943	0.20795772579043	0.241027399814354	1	1	1	1	1	1.81642644350231e-13	1	1	cddstf	0.00555017700724072	0.380588347250024
ENSG00000079332	10:71919271:G:A;rs10999165	1.52667267650941e-07	0.000351847189101849	3.89015688952784e-08	0.00308701619134682	6.36688155569145e-08	2.63235436532514e-12	0.161296620682759	0.260838787567653	4.77879830201057	-1.52689019342421	-5.33650835833869	-8.0168640664392	-4.44834930785089	0.0691821188045747	0.0203026978556296	-0.0102100724188645	0.883730571425538	0.421201770785158	0.939991277408154	2.68220220195912	0.797037865258734	0.00938466142243176	0.0144502591838637	0.00905922186802952	0.000738146239092301	1	0.000187583365213032	1	0.000307393041508783	8.84997537622311e-09	1	1	cddstf	0.285401351886116	0.75548940709001
ENSG00000180817	10:71993094:T:G;rs7077538	0.569444669029538	7.01350195025754e-06	0.609139058236633	0.000766138489604155	0.0378204645120098	1.97052277421562e-20	0.210386602262809	0.880881193555148	1.00384986939857	-3.84631671731497	-0.96149800015756	18.1469370314518	-3.32024322354527	0.25737233459278	0.0344856836411326	0.00367940386647749	1.76223741205171	0.83740600286767	1.87804678757174	5.32497080874664	1.58999645038471	0.0253384338035058	0.0274606439669926	0.0245277306623127	1	0.0331738642247182	1	1	1	8.38260388151327e-17	1	1	cddstf	0.88646909592616	0.867800110184971
ENSG00000107731	10:72995213:T:C;rs1124397	0.349452035282682	0.718185692424973	0.494235008874737	0.015492660985381	0.697031941844347	3.24442164027248e-13	0.698571277622528	0.500090974557227	-10.8270921706437	1.97942179606935	8.44499883330637	84.557775029994	4.05250054773953	1.31515543177324	0.0659670460445935	0.120523294933624	11.5493732287221	5.4785403263449	12.3352745918302	34.6853733370349	10.3965777326125	0.17060513232244	0.170146060050339	0.17845858650621	1	1	1	1	1	1.14333418603202e-09	1	1	cddstf	0.520934951175948	0.821868996377883
ENSG00000198246	10:73092797:G:A;rs7071979	0.184275701504739	0.63190139527922	0.287675526314944	0.00172114521151379	0.44985043286244	2.09533925616531e-06	0.245007997611179	0.0392243241994643	-3.34526402603188	0.572210985182104	2.84942495390623	24.0961966479671	1.71880396737984	-0.225251507100296	-0.0441291137336059	0.105002637879285	2.51242247057852	1.19295400930053	2.67408441589185	7.60174473429828	2.27088401947494	0.0463367073094958	0.0378667268506909	0.0506519278564993	1	1	1	1	1	0.00281823129954234	1	1	cddstf	0.0518167467031733	0.568510735248714
ENSG00000107736	10:73392926:A:G;rs2394833	1.64054913635503e-05	0.884605248992003	0.0116577608971127	1.28888651194314e-19	0.000311937006715277	7.27643546854945e-12	0.308761686063756	0.928559597690963	-8.94766922096529	0.140634669442989	5.49383727186704	61.1345751888343	6.72089143739157	0.153156975215684	-0.0365662263597069	-0.00193870801140518	2.03484796819925	0.967982848738267	2.16158313498235	6.17825709481742	1.83742657428967	0.0212575210735943	0.0358506383070277	0.0216011386642859	0.0760722634527826	1	1	6.32198834108111e-16	1	2.3837602594968e-08	1	1	cddstf	0.931935903057787	0.870597243967134
ENSG00000138303	10:73983524:C:G;rs11000226	0.189950032299246	0.367894283963844	0.239133722197942	0.910410475711615	0.0657413511568645	2.35194076244344e-05	0.200382973785498	0.397032301502589	1.78758952536195	-0.587095181375424	-1.7054747797143	0.464673943706228	-2.27396094431763	-0.0761500832768959	0.0261721137038943	-0.016585786036074	1.36000149929025	0.650805686318243	1.44525481489284	4.1253711330614	1.23014918941557	0.0176595375857289	0.0203840896652099	0.0195487470345345	1	1	1	1	1	0.0157758237782913	1	1	cddstf	0.420424036620713	0.803571073965627
ENSG00000122884	10:75380079:A:AAAAG;rs112720011	0.00172922385049715	0.918149197059655	7.63256635760433e-05	0.488507406135789	0.00280265081592853	1.16135398745868e-07	0.105722022234943	0.965964457026725	4.64452632481921	-0.0722924333904688	-6.27712484527883	-3.09120532029808	-3.99705466410949	0.113671143046343	0.0369562504066236	-0.000826185669166097	1.46588709598703	0.702739811890619	1.55974956214103	4.45585070453149	1.32378261774093	0.0208103602551688	0.0227595788912076	0.019342189914628	1	1	0.342854880783586	1	1	0.000231690120498007	1	1	cddstf	0.967577503502711	0.874012754546842
ENSG00000166321	10:74925559:T:TA;rs60180525	0.957450028831577	0.574702175017831	0.716202954438245	0.709629426210481	0.856680735683018	3.72949985193841e-37	0.923646290684748	0.62339761193136	0.174463543709496	0.874482142546738	1.26769020187412	-3.69735177900563	-0.532931080292644	-0.606751469025052	-0.00518708191528968	-0.0198661718332199	3.26656569285782	1.55629546339071	3.4830301889375	9.91804532289182	2.94774144748211	0.0398939954994044	0.0540651785383226	0.0404056319576202	1	1	1	1	1	1.78344682919695e-33	1	1	cddstf	0.640078685333533	0.842406042940208
ENSG00000138286	10:75113627:T:C;rs7072462	0.000185845977187872	0.105583669974963	5.88856366980414e-05	0.070537874719197	0.000169023809405776	1.43810207020023e-05	0.93354455008073	0.0575341767693945	4.93065035125915	-1.01138329752318	-5.6551285885435	-7.13324283863209	-4.47093499580799	-0.0798705416724431	0.00166998557301596	-0.0349555088024481	1.29894881051755	0.622613943373508	1.38294770075664	3.92708614524784	1.17017104873338	0.0180375432620395	0.0200064117758464	0.0183178596398045	0.831103209984165	1	0.266104192238449	1	0.747085237573531	0.0112638990898027	1	1	cddstf	0.0727876020064386	0.600243509634443
ENSG00000122882	10:74861794:C:CAA;rs10694614	0.0723293360594083	0.4059129813341	0.174963216417202	0.214075382138982	0.0260686682510625	5.16163769109561e-13	0.0126636204895834	0.254998472191857	1.80763234230652	-0.396917301119467	-1.45451462484948	-3.76025776849494	-2.02012488326044	-0.105243386728591	0.0408252510405118	-0.0156017899792196	1.0015178393302	0.47674579174785	1.06917975398831	3.0185973608687	0.902287517983096	0.0137847045595897	0.0162538417269007	0.0136739399173864	1	1	1	1	1	1.80244388173059e-09	1	1	cddstf	0.279526059102236	0.754665173391492
ENSG00000213551	10:74959742:T:G;rs75847412	0.914120260581081	0.501816197541722	0.246778564882546	0.137255293785271	0.378502165356481	2.46375031066323e-07	0.0243792090979958	0.161489883269869	0.14634151016668	-0.437761639654212	1.67435633338295	-6.12068104752073	-1.07845410517148	-0.111703596590337	0.0470981720000075	-0.0286148980134003	1.35557547866861	0.650812310558088	1.44215952746617	4.10505153189704	1.22236145919606	0.0210332406150725	0.0207917231983263	0.0203758229012566	1	1	1	1	1	0.000453484803402316	1	1	cddstf	0.184103380784821	0.723080051076987
ENSG00000182180	10:74985515:A:G;rs7922374	0.0292538953759015	0.74577295423996	0.00700593132224385	0.000213979433681302	0.513902971907273	1.5724729847474e-07	0.0317633564147302	0.810632330631726	-2.00962150436801	-0.142058518785543	2.65719325303999	10.4289469651178	0.54078845924433	0.061666058698338	0.0320589206200749	0.00276432901757707	0.916369839329366	0.437659372862114	0.977019620291634	2.7746291301889	0.827233350771348	0.0114162752699941	0.0148431771959014	0.0115242225253669	1	1	1	0.888014649777401	1	0.000303172791459299	1	1	cddstf	0.819423009871763	0.865365826233668
ENSG00000156042	10:75189586:C:T;rs1332178	0.925367830774492	0.226374031595086	0.7102738332952	0.0839533318734669	0.298652854943023	6.47091099876151e-26	0.00339643365539491	0.189300732284401	0.303818859403602	1.87197062256152	-1.28420117539603	-17.0015521736047	3.04893136326734	-0.476179910712646	-0.15382480021106	-0.0543104000371821	3.23998663246111	1.54347816800965	3.45286257808053	9.79740361123479	2.92728592182995	0.0401353285659097	0.0519939030784501	0.0412586898591042	1	1	1	1	1	2.92614595363996e-22	1	1	cddstf	0.212789484379512	0.733554828413474
ENSG00000221817	10:75312064:G:A;rs12251843	0.781670800462047	0.437238910606532	0.18696888541098	0.281873547408171	0.732980165840493	5.54282481819539e-10	0.0336783978702046	0.1566293818647	-0.411812030303236	0.55100984188402	2.09452483929342	-4.83206961996519	-0.457411273269929	-0.11745419932168	0.0510583026356544	-0.026531304656029	1.48427695572896	0.708104387951442	1.5827664731775	4.48030032534587	1.33919814372385	0.0181709719233102	0.0239035904539485	0.0186722560945716	1	1	1	1	1	1.56141375128564e-06	1	1	cddstf	0.179067786821249	0.723080051076987
ENSG00000196968	10:75504029:T:A;rs7080579	0.825506635860563	0.0768580778559058	0.962857157012245	0.0109659089997352	0.112027214951886	6.75584481730101e-07	0.0595141611006633	0.322063806037191	0.418530598687887	-1.6060881216505	-0.0938272165365054	14.7251599628919	-2.73038230422929	0.10140314320337	0.0623176772743558	0.0202120998863962	1.89632579462709	0.903940008143408	2.01274626771778	5.74421273350865	1.71191154583734	0.0198728263166328	0.0329158997736828	0.0203700183005475	1	1	1	1	1	0.00109174452247584	1	1	cddstf	0.346488668328004	0.776639872246407
ENSG00000122861	10:75683590:C:T;rs2633314	0.12113857476637	0.244000168759104	0.0555909269878677	0.000239493041422087	0.00119553687212189	2.51023963357486e-05	0.765331237931619	0.730252237646285	-9.67142362924196	3.43590492811052	12.722388512866	-69.8551080106342	18.4066766341063	-0.271545260092013	0.0311658636646528	0.0237554999846785	6.21773598950626	2.94200418729669	6.61433090570673	18.7341932200214	5.61404720215226	0.0632000955380548	0.104295740253585	0.0688191774727917	1	1	1	0.99126169844602	1	0.0165173767889226	1	1	cddstf	0.742587460828458	0.857461186460517
ENSG00000156110	10:75839454:A:G;rs1908338	0.903865971762431	0.685817174517914	0.232100954400857	5.1678279500901e-05	0.967774899403195	6.84236914885786e-06	0.528767269822702	0.589666108328298	0.230712016805511	-0.368954687676624	2.43217477638019	-23.8797982287889	0.0696137688264231	0.1363747581883	0.0186332018909263	0.0183607588689858	1.90820462586165	0.910948250894828	2.03026910059143	5.79400283101688	1.72137412394539	0.0296548616575196	0.0295392266935984	0.0339990783833935	1	1	1	0.221079679704854	1	0.00697921653183501	1	1	cddstf	0.607614145605835	0.835137160310262
ENSG00000165655	10:77221514:G:C;rs11001398	0.129234159740036	0.0779793875314478	0.275999446087355	0.00268945934801776	0.232088730821491	4.42764728544848e-05	0.521837683622614	0.284853149776957	-10.8748611761592	5.9889995948832	8.29539551807621	65.9686764975397	7.70258551080966	-0.342162095601248	0.0707127495385556	-0.0951870243421134	7.14370440596914	3.38359597473734	7.59786199002317	21.754889915381	6.42959991536046	0.0822615768672559	0.110239644934162	0.0888067328703369	1	1	1	1	1	0.0227691837331661	1	1	cddstf	0.309452528904052	0.769859562558242
ENSG00000156113	10:79283170:A:C;rs1248568	0.670198089742764	0.200106972501665	0.581874295643161	0.00618224757252683	0.293953014648392	5.28892444417487e-22	0.000658789109600249	0.000657847070447366	3.85242031182202	-5.54254147664317	-5.31126787777	75.3056031780566	-8.60549826985678	-1.16133898205948	0.708888552026093	-0.373723552373334	9.03487925320159	4.31413956547932	9.63253962841249	27.2640474825349	8.181973762243	0.108989165815145	0.205423556532288	0.108285858683884	1	1	1	1	1	2.30491327277141e-18	1	1	cddstf	0.00173382603022492	0.250466638497386
ENSG00000151208	10:79612905:AT:A;rs71030909	0.934984542282269	0.0916487076421483	0.720961293554856	0.998560421104083	0.667342372452957	1.43489160379652e-05	0.00956255683501528	0.149202978272597	0.424858961009467	-4.14066380336589	1.97782980881905	-0.0282354346993282	-2.02027911845073	-0.292748492518154	0.206255115033901	-0.0917530027231374	5.20279820647491	2.44508599250905	5.5310140458306	15.6333491593358	4.69480110600727	0.0661049996092185	0.0789650564771379	0.063411833440038	1	1	1	1	1	0.0112638990898027	1	1	cddstf	0.171339212184088	0.723080051076987
ENSG00000224886	10:81551892:CTTTT:C	0.454863546701049	0.947122795940703	0.376759937781755	0.898107959206641	0.375648922939471	3.65660296466487e-05	0.128427896857701	0.406635264222387	-5.94375013892692	-0.247063076373868	7.48005581332603	3.07433950231486	6.32417369554265	-0.413358198465116	0.188920412290985	-0.0868937316654207	7.94054837265222	3.72145162689574	8.4472239465454	23.9834638004711	7.12525534645401	0.098276588667309	0.123839358391924	0.104530870318206	1	1	1	1	1	0.0208429263907809	1	1	cddstf	0.429821377768746	0.803571073965627
ENSG00000188199	10:81592152:T:C;rs4097131	0.366366780751552	0.93000342843387	0.384839680938507	0.372220110874981	0.556629194524662	7.01685915067418e-10	0.940797300406428	0.956450981820506	-9.47641365439899	0.429962194174965	9.79591189096612	28.1207173216769	5.5669752003351	0.825631478596735	-0.0203174176985586	0.00708937571873113	10.4712848465899	4.88973241572741	11.2520951608638	31.4558400443931	9.45686320459878	0.128564128011444	0.27328682448463	0.129689777920659	1	1	1	1	1	1.9598087607833e-06	1	1	cddstf	0.958518272922705	0.874012754546842
ENSG00000226381	10:81554207:T:A;rs374073438	0.131501557188379	0.0583556662414951	0.106700238689486	0.474435086416081	0.117461043450065	6.98083385820238e-11	0.132947421672737	0.494614007579687	-4.88866315486272	2.9142964434177	5.56125541094324	7.02125482647883	4.57576536108681	-0.285275743215254	0.0748618939226016	-0.0295560170118158	3.23045338816041	1.53223951552489	3.43455907067566	9.80080792932403	2.91246343977057	0.0418012284043646	0.0496552484471767	0.0432092568364169	1	1	1	1	1	2.12636199320844e-07	1	1	cddstf	0.515606177606178	0.82012082422953
ENSG00000272447	10:81525997:C:T;rs150976965	0.554395213294964	0.30054882429179	0.372156629835176	0.977916111854862	0.538538088026856	4.47720207754503e-07	0.0466645875629323	0.71093925381306	2.30903192715671	1.90599999884304	-3.7124554342005	0.327030440123068	-2.16292549162231	0.245889225014784	-0.118118578678755	-0.0184675972923669	3.90033492490065	1.83716422230883	4.15220119315776	11.8018500727662	3.51182233219304	0.0473933450879845	0.0590732048274284	0.0497740108087568	1	1	1	1	1	0.0007656015552602	1	1	cddstf	0.724089091861945	0.853607990987836
ENSG00000225484	10:81459489:G:A;rs9415214	0.513541520402071	0.525798671177354	0.147574145048006	0.929854619484234	0.963108735858449	1.32760024870677e-14	0.665542601118776	0.53176948996035	1.38632312418922	0.641238058883327	-3.27480912380479	-0.566653924907927	-0.0885159152377127	0.284379354118305	-0.0135952451473276	-0.0222758602000206	2.11880940630548	1.00926905904322	2.25416296979633	6.4305485577451	1.91176849239295	0.0346485313210378	0.0314121691566244	0.0355728989958256	1	1	1	1	1	4.95194892767625e-11	1	1	cddstf	0.551649974866041	0.8271382749937
ENSG00000133661	10:81695913:T:C;rs11200738	0.00785675805528148	0.288764503577831	0.0114508616144595	0.000540954555729014	0.0476160098062559	5.93039343380605e-06	0.0533196781044062	0.624251239868806	-23.699019021923	4.45274651022224	23.8801712857361	94.4066578893947	15.8502918795751	0.500501254425904	0.393353995910128	-0.0556210742102289	8.84161525135946	4.18821625699324	9.37210796206518	26.9246151588756	7.96151887686514	0.108075026575245	0.202574032465785	0.113406012772055	1	1	1	1	1	0.00623877389236396	1	1	cddstf	0.640901367929069	0.842511855126755
ENSG00000133678	10:81863465:T:G;rs11201696	0.976950709726739	0.103868920553917	0.734616405578009	0.031665012812376	0.285476343079639	2.55455741492217e-12	0.25712141608722	0.0702513459550709	-0.0431632293760615	-1.15395697848422	0.538400395725796	9.80153082625325	-1.44035465164276	-0.180346082116511	0.0253474081260678	-0.0498602366853953	1.49241236712567	0.706864117999861	1.58642222695272	4.53543769346773	1.3455528528314	0.0244480002059144	0.0223150098081513	0.0274215361707713	1	1	1	1	1	8.5960857012131e-09	1	1	cddstf	0.0869490689739997	0.622165537717706
ENSG00000230091	10:81838071:T:C;rs10430708	0.913173651861667	0.260384595107955	0.736847116600624	0.107764550652232	0.993451727270341	9.38154981008521e-11	0.487693793436994	0.424759050815827	0.795334164991006	-3.91615240138958	2.60655092676797	-36.4014668436646	0.0540524188784173	0.567234639719391	-0.0804689556897967	-0.0639140732926438	7.28662085715921	3.47141721940317	7.74798705640398	22.5496686075745	6.57925511385258	0.083738497310989	0.115775871848635	0.0799386998508372	1	1	1	1	1	2.82853726774069e-07	1	1	cddstf	0.447563460571771	0.806836957281068
ENSG00000122378	10:82194689:A:G;rs10887869	0.0569713443924328	0.0319902994054722	0.00320009461079762	0.0581569128417925	0.0842553157332585	3.14737331136685e-10	0.529121235571682	0.69385063655896	-5.37856412340584	2.87984142989141	8.90574694723084	-16.2257588471914	4.40773962843923	0.21107035596723	0.037927491007073	0.0129123300350469	2.81213343787876	1.33514256826558	2.99102294494132	8.52417124422229	2.54251769945871	0.0321574426789606	0.0601781922706125	0.0327638479766062	1	1	1	1	1	9.0864667499161e-07	1	1	cddstf	0.70771039262452	0.852296125341991
ENSG00000271738	10:82195949:T:C;rs7096715	0.16427452017132	0.517619936689522	0.718146824243968	3.30657136610803e-06	0.203772880731958	1.49904128479702e-11	0.592436101230786	0.831696036506186	7.65525025283862	-1.68776148645513	-2.10944170531319	-79.2063718993745	-6.32342553939099	0.443887667065992	0.0626064076058459	-0.0135757396978789	5.48743807571248	2.60471457478873	5.83756140685863	16.6354028874226	4.96225699864846	0.0626546125500104	0.116798979471278	0.0638091098935495	1	1	1	0.0148861842902184	1	4.80142923520484e-08	1	1	cddstf	0.839541663547204	0.86596111771558
ENSG00000226659	10:82295398:G:A;rs11185932	0.0498016024444017	0.0145503410877798	0.0971543228619046	0.0530174519969866	0.0630726715353546	5.61667920224344e-20	0.086135520037902	0.957280260169371	14.4508479308467	-8.58903306983031	-12.9901100385356	-43.209325301507	-12.337868248668	-1.05171405578703	-0.21017263872494	0.00566304104519748	7.32988725775683	3.49002580577785	7.80076095644806	22.2239778819362	6.60755691998574	0.105051130055432	0.121970811620193	0.105610093889871	1	1	1	1	1	2.36799195166583e-16	1	1	cddstf	0.959311457876555	0.874012754546842
ENSG00000165678	10:85891907:A:G;rs10732827	1.26057746878182e-06	0.000205482023893508	1.10619465584983e-06	3.13100586219322e-06	7.18754526100208e-05	2.03105972259057e-11	0.0481791829958678	0.610089328384386	4.48839872623812	-1.62318393878519	-4.79232228150421	-13.119864922738	-3.28865649654036	-0.0743395324629487	0.0395982810100807	-0.00523833324842495	0.902979913442017	0.430620924356506	0.958751377846825	2.74857063884593	0.81412293968495	0.0105688960368121	0.0199407003308308	0.0102590175612889	0.00602556030077708	0.941313151456158	0.00524115027941652	0.0141051814091804	0.322864533124214	6.45470779839282e-08	1	1	cddstf	0.627261446646488	0.841260344887955
ENSG00000148600	10:85942596:T:G;rs11200909	0.960589080666555	0.0367648292448905	0.293474900154347	0.00707852659947751	0.74099058273385	1.55750954443813e-08	0.0363335065277323	0.0286679439494957	-0.259369440227149	-5.23313188524512	5.89014152691507	-43.2696240948775	1.56613259043715	-0.341571247515887	0.198803178062002	-0.139559880215206	5.24345675749967	2.49203050461406	5.59469853908017	15.9303447892143	4.73267169768772	0.058361089434419	0.0944510919104205	0.0634038610250153	1	1	1	1	1	3.66326244851849e-05	1	1	cddstf	0.0393361747184462	0.552081537357985
ENSG00000107771	10:86234418:CAAAAAAAAAAAAAA:C	0.0239478689355946	0.142155313122057	0.155304616553617	0.0046944218639856	0.00848046346090757	4.16913773078763e-11	0.00480694457703807	0.667301213073753	3.61322564899631	-1.10432791568797	-2.41115774232523	-13.7309072823541	-3.80217955477766	-0.167641674825048	0.0679648246119058	0.0100603495519371	1.5901762695351	0.749921556675164	1.69148262935183	4.81166100096922	1.4326462036739	0.0242522479007833	0.02388180767525	0.0233755428991537	1	1	1	1	1	1.29743566182111e-07	1	1	cddstf	0.682253767419972	0.851254109100255
ENSG00000122376	10:88907319:G:A;rs72545883	0.024820275625263	0.00057318731186103	0.124762209827002	0.846985299214927	0.000323212654168	0.000846695862372168	0.0148158704271382	0.475159946224735	2.75048574071477	-2.01528976023409	-1.98989010922551	-0.709712775688835	-4.01270260826908	0.0435677753450326	0.0554936922575164	-0.00941533875838793	1.21799421622687	0.577428151069361	1.29179457381829	3.67398608383094	1.09992645776955	0.012892921782628	0.0226102323888142	0.0131642621680151	1	1	1	1	1	0.132084554530058	1	1	cddstf	0.496703740146953	0.816254606285679
ENSG00000184923	10:89133565:C:T;rs3128207	0.430491329921871	0.276913725116905	0.528484538889518	0.736488126659017	0.511738525895237	6.73182410226436e-11	0.877475430810222	0.886068154117352	-7.36687178897883	4.82528274381287	6.28731721586885	9.5361445973792	5.56025994831811	0.853347308392937	-0.0359997761124274	-0.0172809437561574	9.32907044623758	4.42798172763244	9.96044854010735	28.3061283711916	8.46181780653064	0.124926568066014	0.23326068057675	0.120482078478506	1	1	1	1	1	2.05455271601108e-07	1	1	cddstf	0.891409063198537	0.869291069304916
ENSG00000223482	10:89064720:C:A;rs376654803	0.692981723576544	0.0819330514825145	0.459104451140947	0.914088571558542	0.893298680274495	9.92494198351395e-07	0.368880966013696	0.610866386565836	1.14168966504398	2.38743174860372	-2.27405341459893	-0.948144434192915	-0.348995284139685	-0.226754372718977	-0.0392344642785384	0.0269646078821552	2.88829321082443	1.36673496349619	3.06681567831126	8.77950080575321	2.5991676038205	0.0451563550674101	0.0435819661855539	0.0529239940785602	1	1	1	1	1	0.00152050111187434	1	1	cddstf	0.628008107038578	0.841260344887955
ENSG00000224914	10:89102129:A:C;rs61858506	0.173246051502157	0.296381153443346	0.0389298994388427	0.28446369417205	0.0991459175125004	4.10328428992965e-10	0.019348188475319	0.750312783933214	4.73260986807446	1.73064512087099	-7.65777203760471	11.2795328664082	-5.1769321203269	0.278736418113992	-0.129561262964088	-0.0144167056140196	3.46493307624539	1.65378397812035	3.68841437562793	10.5149509469881	3.12740855009407	0.0427706503884257	0.0550289455392935	0.0452519116352149	1	1	1	1	1	1.17312897849089e-06	1	1	cddstf	0.761821206643921	0.860217524238521
ENSG00000107789	10:89146603:G:A;rs61859272	0.00532417596267885	0.00421534699091917	0.00117263667102077	0.110994855209045	0.000197328117623702	4.27707269575257e-06	0.161980545021039	0.847170508297993	6.63522645882994	-3.21569350321721	-8.26218976095299	11.4194285960404	-8.02291234914666	0.178280520215609	-0.0522256540661746	0.00704539915319699	2.359543522144	1.11313184837381	2.51560045810848	7.13909191068431	2.12241120842809	0.0378976295249033	0.0372320477148546	0.0365168313322437	1	1	1	1	0.867849061309041	0.0048632429297947	1	1	cddstf	0.854315147755591	0.866592089819067
ENSG00000213613	10:89136502:G:A;rs141057076	0.859871321977417	0.392706992258793	0.816031089763633	0.418386034727894	0.726384673900224	7.39805674155906e-05	0.676760414039474	0.537006504261884	-1.43078181289684	3.28873757474213	-2.00783603537598	19.9581429824903	2.56550526197793	-0.53032753693708	0.0508871678242579	-0.0808933106773854	8.09607517218953	3.84089333837364	8.62083017222241	24.6213100235063	7.32283542452274	0.131520676681724	0.121917039946346	0.130847834424468	1	1	1	1	1	0.0307019354774701	1	1	cddstf	0.556720007700617	0.8271382749937
ENSG00000204020	10:90525792:C:T;rs10509554	0.000282346264974482	0.0570296284855914	2.24147030455257e-06	0.0689778302947524	0.00163673634809416	8.74281912010896e-30	0.126871043696772	0.0365590221252656	14.2392058516966	3.49329388068126	-19.8869795059013	-21.7274410169917	-11.0577234250647	0.609254657480172	-0.0951560663450943	0.0980467828565311	3.86444865836724	1.8268691457392	4.10334599486712	11.8946339920991	3.47179145350088	0.0467592494204677	0.0621201679110436	0.0466385484259438	1	1	0.0105416348423107	1	1	4.05054809834648e-26	1	1	cddstf	0.0486953550305351	0.558849645161326
ENSG00000138134	10:91594700:CA:C;rs11338033	0.0600869757710808	0.0226052045257605	0.245070399321102	0.610415531137665	0.0058067361071862	0.000163115910913656	0.405880012987718	0.246434288437965	3.13241880774699	-1.81863412683367	-2.05810230718238	-2.57556370971781	-4.17387545615573	-0.0876654398206382	0.0348246481398639	-0.0245999305253473	1.65827029814176	0.792546618527245	1.76627005462627	5.04872624793095	1.49970258040993	0.0228888557220185	0.0418256822868033	0.0211729788833326	1	1	1	1	1	0.0485763669623692	1	1	cddstf	0.270878907795805	0.753210064456372
ENSG00000107796	10:90752616:A:G;rs3824729	0.865531144141288	0.814565157668867	0.14529993514968	9.96014088957097e-09	0.471914302020474	3.1634209453171e-29	0.0534285712878857	0.0860616101420921	0.663170420703546	-0.438685013596576	-6.07138291310726	70.6967912854871	-2.54261457648252	-0.566727762887131	-0.162236544046872	0.0732862710395969	3.91212069182136	1.86837031980948	4.15555921581281	11.9075874253486	3.52899506337015	0.0440596672268557	0.0835889191509425	0.0425206111919932	1	1	1	4.71612671121186e-05	1	1.4605514504529e-25	1	1	cddstf	0.104277746286057	0.641087391982818
ENSG00000107798	10:91002804:C:T;rs1412445	0.43799392217544	0.118717553306672	0.222399402650411	0.00702371828131787	0.0715172494975179	1.01417477066898e-18	0.172157951641887	0.0792043722806699	1.64799061667247	-1.57120921701826	-2.75085480885011	17.8023928166897	-3.45405079395797	0.219540817232713	0.0470282798923875	-0.0397105066603298	2.12133430336399	1.00351155386055	2.24870692062535	6.54781827524209	1.90822125991286	0.022859949967836	0.0343438147530763	0.0225279419463529	1	1	1	1	1	4.17840005515621e-15	1	1	cddstf	0.0967958266933336	0.633013835842525
ENSG00000152782	10:91400149:T:TAC;rs142108601	0.588517869981256	0.573960538941501	0.735693391150386	0.796731112140636	0.218662343940449	3.24523086134665e-10	0.348843593006434	0.72942356845464	2.00299240035067	-0.987358721728222	-1.33032670882754	2.8940739537257	-4.12032822322795	0.287907800785428	0.0678271012997887	-0.0158391723700569	3.69756836445615	1.75377563522491	3.93647174925357	11.22331327464	3.3409466211895	0.0438998930975092	0.0722604316457121	0.0457394661237573	1	1	1	1	1	9.34626488067834e-07	1	1	cddstf	0.741790564604969	0.857461186460517
ENSG00000232229	10:91601787:G:C;rs2181946	0.0871362440134715	0.70180050194955	0.0348410321906349	0.552151482132342	0.0560880264229175	8.62012609569004e-20	0.76890842244952	0.430290375095694	-7.8493333240415	0.834157048753727	10.3095687075021	-8.29814422204393	7.92137863054013	0.517567349565912	-0.0213981947811006	-0.0447444864905385	4.56983603284203	2.17600613551419	4.85818196685462	13.937837626683	4.12672332042722	0.0520088539122133	0.0727504078159476	0.0566376531572148	1	1	1	1	1	3.61872893497068e-16	1	1	cddstf	0.452970416795902	0.808845709623132
ENSG00000165338	10:93209518:G:A;rs12269643	0.168029705377426	0.30585170972373	0.0919280557011998	0.46803033804994	0.357524156802607	9.74071344346385e-21	0.345519165498844	0.264527869516156	-4.72662078575298	1.65524676221027	6.19392221539507	7.47321501439273	2.8485767281573	0.384989834576535	-0.0574090003449344	0.047813707446438	3.41842756615938	1.61310001133828	3.66071326692747	10.2819446118762	3.09008464280823	0.0375412981884596	0.0607403755893347	0.0427543318914071	1	1	1	1	1	4.16123278304776e-17	1	1	cddstf	0.289102835324442	0.757452103508942
ENSG00000228701	10:93572418:C:T;rs1935030	0.838967885016714	0.8585494958346	0.849996303947162	0.150281918019903	0.948453533004396	6.99382507081322e-09	0.144797409838042	0.0238034349634631	-2.00721206622343	0.836930941016075	1.98362062023816	43.2219459238802	-0.576050780274233	-0.693815874755424	0.324275383920555	-0.258696586906219	9.86676217551067	4.69104899455596	10.4773421592536	29.9508947624144	8.90124624413394	0.115572833522147	0.221671933556509	0.113733832707669	1	1	1	1	1	1.73726614759e-05	1	1	cddstf	0.0334308709184055	0.538324153210606
ENSG00000174721	10:92914306:A:G;rs11186468	0.114767009226171	0.960169185595522	0.00401141446504231	0.141425781502198	0.202742964934588	7.07442688376358e-05	0.298582181976304	0.676395099340315	-4.84392155528879	-0.0729705571195157	9.45365299279216	-13.8289116567596	3.52756999188425	-0.188344084089973	0.0485692336757364	-0.0170743962884629	3.06034416320885	1.45962104320115	3.25429954813746	9.37361202857086	2.7619087708655	0.0465797104488867	0.0466245964662101	0.0408583932410208	1	1	1	1	1	0.0301015564425634	1	1	cddstf	0.690977732382165	0.851254109100255
ENSG00000186188	10:95275894:C:G;rs10882260	0.223234081782697	0.514411263047799	0.0557738570362642	0.0217472492297369	0.0999012433020645	1.78313247914497e-07	0.12224356903079	3.54883606949738e-05	10.4844312871757	-2.6583622405838	-17.5666519134474	60.209111053486	-12.7217395776026	-0.492896044698404	0.213875012764933	-0.388040648773555	8.58610072665736	4.0713636620454	9.13972959776447	26.0686313422674	7.70252725149886	0.0916796235616344	0.13790993930488	0.0920984546734289	1	1	1	1	1	0.000338616857789629	1	0.174354316094406	cddstf	0.000215585193424529	0.097730981970083
ENSG00000148690	10:95460373:T:G;rs1998840	0.00606963000887863	0.00654660394478728	0.0376720913306406	0.00565456962324142	0.00156701497976833	3.508672005364e-07	0.738900060716315	0.285510828834109	4.98271276804495	-2.33559837022534	-3.99955413105567	-15.2227969530579	-5.19852209591935	0.118507293687547	0.00919924322167946	0.0247788784554207	1.79993530022823	0.851557082867402	1.91380801914461	5.45225363732198	1.62548908351914	0.0226222410809325	0.0275680996690145	0.0231496339865059	1	1	1	1	1	0.000621385812149964	1	1	cddstf	0.310111455737495	0.770172489265799
ENSG00000176273	10:95674192:AAT:A;rs72059936	0.0816885414864443	0.179395267157037	0.382921869079776	0.00268010668284863	0.0271230852329605	2.93025459435516e-07	0.0187476922277338	0.553125598878902	5.74201002935103	2.10692101630172	-3.0547077376863	-30.0143208321721	-6.60346687827711	0.311887617311316	0.113510503624007	-0.0386240742263249	3.28448620964597	1.56473663918624	3.49465255855049	9.8944424706299	2.97026043462845	0.0591205547936914	0.0479677808812487	0.0650336820926517	1	1	1	1	1	0.000528324903362235	1	1	cddstf	0.572330912630082	0.8271382749937
ENSG00000173145	10:96071212:T:C;rs77218185	0.00926188314234029	0.00111143191954147	0.0637999318458385	0.0610001125821992	0.000687701888693312	4.36770332885704e-09	0.190300793638129	0.029977160517492	3.85994740759717	-2.31052753079028	-2.91419119727781	-8.40682617287329	-4.56828147137216	0.134885390480284	-0.0290671873082115	0.0496681248788934	1.47146703076083	0.700131226052475	1.56502555099072	4.46642401674335	1.32849852666864	0.0221465070909863	0.022131945543303	0.0227499809876224	1	1	1	1	1	1.11114372686123e-05	1	1	cddstf	0.0409031005679205	0.552266282911633
ENSG00000119969	10:96200796:A:G;rs7895305	0.627778686840285	0.0238754155194246	0.149124198358102	0.814977461877486	0.660777587008367	3.77653878340143e-13	0.000745872467432039	0.466656148044712	-1.52680653034995	-3.40293059424959	4.84682242218255	-2.23756909130319	-1.24826074820914	0.256407182138019	0.195456512777149	-0.0242647525616641	3.14499128425267	1.49684617404503	3.34905773965976	9.55149414128595	2.84096745449448	0.0333662887769266	0.0572253901311	0.0332814285384809	1	1	1	1	1	1.3274533823656e-09	1	1	cddstf	0.488426325415245	0.816254606285679
ENSG00000181274	10:99149922:T:C;rs1537646	0.261822300669561	0.0788037017436672	0.936043106223795	0.000173999429288509	5.816440157026e-05	2.69323975930653e-11	0.412279417424845	0.0442848745367996	-2.07413211826957	1.54907861232161	0.157921965809715	-21.3106830812676	6.79805625530425	0.128591257454304	0.0237136801765748	-0.0382844787274544	1.84415081786069	0.877617264616597	1.96598262524404	5.58871965186421	1.66120645972801	0.0184061213381237	0.0288732842951661	0.018935101108404	1	1	1	0.726273617850237	0.262205122278732	8.4971714406121e-08	1	1	cddstf	0.0577044567321576	0.575271337543695
ENSG00000231970	10:99159634:T:C;rs9887991	0.100138630061487	0.282922245759013	0.231387596315322	0.758627438857995	0.0218550509238155	1.92364405026111e-21	0.80577789217745	0.546360240025897	-15.5223387051516	4.81849763773496	12.0196758176069	8.77924230828308	19.5612427249657	0.981366241348721	-0.0363070149983694	-0.0577913415910168	9.40479700234889	4.47748499882445	10.0181114422458	28.5383224831519	8.47640121334366	0.0936529991673597	0.147502638365674	0.0956698473044519	1	1	1	1	1	8.32360780547982e-18	1	1	cddstf	0.56578651108568	0.8271382749937
ENSG00000052749	10:99142521:AT:A;rs11290358	2.65280788581401e-05	0.00084114429308182	6.72355902181648e-05	0.210835771301684	5.81250026826809e-09	7.505209198335e-23	0.229062688008371	0.843829383698677	-9.842310677838	3.70987654194574	9.93234299078079	-8.7449703362352	12.4938866603892	0.27359697148411	0.0447852035514093	-0.00509373384121862	2.29778300059009	1.09724117941837	2.44868706533249	6.9704235828664	2.06931339029822	0.0250523554307912	0.037141110081667	0.0258292055862562	0.122533196245749	1	0.30336698306436	1	2.82778138051242e-05	3.2932857962294e-19	1	1	cddstf	0.851130717975593	0.866592089819067
ENSG00000171160	10:99402553:GCTTT:G;rs72458051	0.196550731139372	0.769629535932916	0.0222282689528787	0.160795083922224	0.20918236303803	1.18434285911141e-08	0.623200201668008	0.746336035785051	-6.9179923125608	-0.750865206455533	13.0655923900028	-22.809992045446	6.07205776764806	-0.483680154540574	-0.0399509460036671	-0.0284054164749075	5.34209660314711	2.56104642835854	5.67776769212825	16.2152930540959	4.82232561582243	0.0819168114399747	0.0812096897785643	0.0877137513298127	1	1	1	1	1	2.83294811899449e-05	1	1	cddstf	0.758000288773142	0.860189342371591
ENSG00000120057	10:99542988:T:C;rs10882997	0.488663062976329	0.451005151887607	0.20554207083454	0.0912805444096238	0.173977831855193	2.67640388700754e-11	0.00988979749433115	0.108182208370256	-7.4377794503227	3.90476926550581	14.4587413639576	-55.4916628728526	13.187601526394	-1.08207161202811	-0.765002198208539	0.246008948860405	10.7251091484501	5.17216636183497	11.3909541800019	32.7307313412562	9.67167188370999	0.154860669256077	0.294217421448789	0.152577206708418	1	1	1	1	1	8.44673066739581e-08	1	1	cddstf	0.128103284527107	0.668298348617407
ENSG00000155265	10:99836031:A:G;rs11189479	0.000173870823551976	0.00565164246556561	3.25349516748444e-06	0.562094168027279	0.000301614976645908	0.000498712210324729	0.643634901571218	0.57684439374486	-10.2266654869639	3.54256516374426	13.6310646778446	4.6983620248848	8.87572456872947	-0.107561990132469	-0.0234881029237753	0.0182965384357242	2.68180346827609	1.26873971095188	2.86073412525538	8.09320673414328	2.42051723219411	0.0304792928406919	0.050708234504774	0.0327452694181494	0.778767418689302	1	0.0152231038886597	1	1	0.0966716135907702	1	1	cddstf	0.595245275350539	0.832858871342216
ENSG00000119943	10:99368560:C:CA;rs5787247	0.00706066723823864	6.16837410266999e-31	0.0072471773748854	0.409815599215786	0.0226597181934702	0.125990068225185	0.71888210736312	0.801663243653068	-6.39066695199646	15.2369979872696	6.78285887775435	5.92871132631827	4.87153689763151	0.0498056564762094	-0.0210104424741339	0.00784104360985247	2.35207095400875	1.13942176969425	2.50462753079278	7.18070672320854	2.12384247381596	0.0324385288700737	0.0583021168730842	0.0311808245118531	1	3.0299053592315e-27	1	1	1	1	1	1	cddstf	0.810863602819281	0.865365826233668
ENSG00000107521	10:100176869:C:T;rs701801	9.86569822717576e-05	4.47913493969066e-07	0.0168444567738458	1.7938503033775e-09	0.000107132536339351	1.61834944612414e-07	0.000228123131618868	0.29045036743139	-5.20828203319591	3.23305334165643	3.36246723285278	25.1553251408374	4.66310928350421	0.0729395936613327	-0.090177439044308	0.0154299748058119	1.31535993948342	0.623158052867721	1.39712761619899	4.02270482662941	1.18395629330356	0.0135178173261339	0.0241006813971784	0.0145642438910675	0.447014786673333	0.00214057858767817	1	8.55307824650394e-06	0.477918244609846	0.000311208598489672	1	1	cddstf	0.315039658178162	0.772536456060589
ENSG00000023839	10:101521927:G:C;rs2804413	0.898162590497628	0.623611563536492	0.494943406724649	0.232031251513646	0.262944347326143	7.55520314764855e-09	0.00364563312192446	0.751296388993066	0.32106030170308	0.589960815354855	-1.81734352438453	-9.16689164226729	2.53692306551017	-0.162194740592925	-0.125453035088667	0.00847459332845643	2.50599899248627	1.20065608520044	2.65888635229641	7.65095933897522	2.26095097419736	0.0270826740454823	0.0427317316183149	0.0267093402580122	1	1	1	1	1	1.8638686165249e-05	1	1	cddstf	0.762769313040781	0.860217524238521
ENSG00000095485	10:102038641:G:A;rs61871342	0.384820735928241	0.273274068244354	0.459060787212876	0.384395175819627	0.338705994093604	2.69881899379772e-08	0.709528780390633	0.447631460740611	0.940627234695812	-0.564784525344102	-0.851956018596989	-2.87311996430294	-0.934753158163825	0.0690241960678081	0.00635155807041806	0.00894819096427016	1.08041035585441	0.514357223068638	1.14884626806534	3.29712608185635	0.975108943813298	0.0120088876701342	0.0170316954661426	0.0117645971975108	1	1	1	1	1	6.08043919302626e-05	1	1	cddstf	0.469891079048974	0.811843324384661
ENSG00000196072	10:102037795:G:A;rs11190452	0.0631085936649688	0.187675895698478	0.0285640668590114	0.273797621688625	0.157413673654332	3.76706130045499e-11	0.00898020364636505	0.173215105524996	2.67028574047291	-0.898480618640593	-3.34655638411805	-4.75950467685309	-1.83135927358016	-0.104844005377514	0.0623100828650875	-0.0213680551337298	1.43027027893213	0.680046610704133	1.51938220984442	4.33929280498591	1.29132699022828	0.0151298420751103	0.0236560157022407	0.0156432777580464	1	1	1	1	1	1.17720665639218e-07	1	1	cddstf	0.196225200269522	0.723080051076987
ENSG00000107593	10:101954347:C:T;rs17878999	0.176451033883921	0.69907835332184	0.568984836544888	1.59299609014425e-05	0.432114201667401	3.55038494091818e-17	0.293414228693719	0.00464896122770378	-15.2985578423249	-2.07443256999179	6.84830737524197	150.695011132911	8.02577322074598	1.65891889018744	-0.177086542164874	0.518053081036395	11.2845612910634	5.3599806906704	12.0077463395162	34.2169016237889	10.1993847106696	0.182454886540364	0.168182889350571	0.181335975622936	1	1	1	0.0698688085137266	1	1.42192916883773e-13	1	1	cddstf	0.00829540422892223	0.398195771026853
ENSG00000235823	10:101814331:T:G;rs74152959	0.00558743801877606	0.449389213901123	0.000286156444811927	0.38795368410924	0.0023940928444484	0.0178560297776924	0.485237608871447	0.862934404719145	-11.7269998962112	1.50465258881511	16.4445181076078	-10.9007236159758	11.6173282566738	-0.156057726304397	-0.0427911022658501	-0.0115747075651629	4.1941945085052	1.98592307237892	4.46733354022702	12.6036357081483	3.78580894575206	0.0654384120379917	0.0612199995528555	0.0669743402867549	1	1	1	1	1	0.802582088796485	1	1	cddstf	0.869355051925689	0.866592089819067
ENSG00000166135	10:102299239:A:G;rs4919471	0.145480421415392	0.108394511036472	0.0273502433446482	0.418908056000804	0.460584622180455	1.48357477778437e-11	0.0210939587035056	0.0217180778586047	1.25966336954694	0.661581098159255	-2.03865587329364	-2.11964274726379	-0.575432644067517	-0.0793406566043973	-0.0307250530206176	-0.0285582774295204	0.862565233979909	0.410567445732033	0.918362174053206	2.61783093990411	0.778602066120293	0.0111961712580721	0.0132356519356847	0.012362054321066	1	1	1	1	1	4.75337358802112e-08	1	1	cddstf	0.0308554209135927	0.523140649263468
ENSG00000075826	10:102228519:T:C;rs10883497	0.000828227788152805	0.367373558142332	0.000674963755813516	0.0297868379400125	0.000356583041865787	1.77307153848795e-18	7.00949822329167e-07	0.278447302338219	-7.37670683163243	0.917860999298115	8.06355754195173	14.0738189855013	7.08248813154441	-0.252559020881734	-0.157763877655932	0.0311338830139393	2.1788820752612	1.01635837044647	2.34134355629584	6.43881711567604	1.95571307054155	0.0265176696773212	0.0309652008090356	0.0286619543021238	1	1	1	1	1	7.26250102164663e-15	0.00343815887852457	1	cddstf	0.303061808147681	0.765369714664548
ENSG00000119906	10:102699360:G:A;rs113470732	4.51700924511381e-06	0.00961390582509148	6.75261493599126e-08	0.697011569806332	3.98167122301129e-07	3.50091305961902e-05	0.0867240294954024	0.649811859624881	5.91955829173609	-1.56130984819065	-7.48740461214444	1.49058013589719	-5.94495543585099	-0.0880700356427276	-0.033757816579446	0.00974885402519295	1.26160124068122	0.598181085682528	1.34434634510668	3.82377139184557	1.14051970963635	0.0208864154978322	0.0196277921362058	0.0214454958979996	0.021315766627692	1	0.0003245981999731	1	0.00190084984186559	0.0203403048763865	1	1	cddstf	0.66547907464251	0.847745938650828
ENSG00000120029	10:103611191:A:G;rs61874116	0.00291360680664618	0.00091771194574103	0.0133199131645535	2.85430589653929e-10	0.133073173689205	2.47498283464213e-08	0.62881101136039	0.353362237491027	-3.25438204125138	1.72875665794914	2.87148720212411	21.7903047324069	1.47196923033776	0.113275623963044	0.0076380301628828	0.0187635876978232	1.08219991965614	0.515132368610893	1.15164815162357	3.31119761839198	0.976662622733028	0.0196509634880579	0.0157805592943569	0.0201787646653575	1	1	1	1.36692709385267e-06	1	5.61267208799638e-05	1	1	cddstf	0.377458304366892	0.785349152340514
ENSG00000166189	10:103611191:A:G;rs61874116	0.0314485475749983	0.21900970579861	0.0977042615602102	0.000302157816273246	0.0795814276087775	1.00535652074938e-09	0.101963369230796	0.50551501721245	-3.29020787377895	0.891940129260427	2.69005677847238	17.0571432633468	2.41581183344258	0.175536335043621	-0.0363979376354207	0.0189056286852056	1.52051454951772	0.723772241314952	1.61809083392394	4.65230505348139	1.37223233975803	0.0276100333708465	0.0221720308519528	0.0283516055653737	1	1	1	1	1	2.76774650162303e-06	1	1	cddstf	0.526187306816116	0.821868996377883
ENSG00000138111	10:104246709:AT:A;rs61362296	0.378055441742735	0.764987282629344	0.744507658536016	3.20805064389059e-06	0.492976252145503	3.00836566512377e-08	0.383101350345323	0.266117681643985	-2.45689690209226	0.396537632167004	-0.962729323408873	40.4014661747805	1.71966721934919	-0.176163099943527	-0.0437627520696905	-0.0324279128798083	2.78212991367702	1.32500143936191	2.95079447276869	8.47348880573372	2.50453620327044	0.0307608178845725	0.0500844675828165	0.0290934409825234	1	1	1	0.0144490601000832	1	6.72369726155162e-05	1	1	cddstf	0.290700392517567	0.75893250361255
ENSG00000156398	10:104482330:C:T;rs11191379	0.00600703438056619	0.842116098413786	6.66289198635251e-06	0.00633110434576727	0.00493880894404098	7.21762209640525e-08	0.517052161710423	0.0522736840503436	-6.42803236877886	0.219171300685865	11.3464151681002	-19.4082760814231	5.91710007163821	-0.200265991500673	0.0220981370264259	-0.0697750286183531	2.31911723349399	1.09915034863449	2.46406702368307	7.04715295215778	2.08571711132433	0.036042067817376	0.0340577221073478	0.0357740349220225	1	1	0.0309891106285255	1	1	0.000149837834721373	1	1	cddstf	0.0668308645012246	0.594721639386601
ENSG00000166275	10:104623053:C:G;rs11191421	0.0523780610483092	0.00359524863708946	0.186134213690939	0.273908245026196	0.0100490536439026	1.25131048246857e-12	0.000125645956095757	0.85339662212535	3.44996137559954	-2.47485814914019	-2.49362148123103	-5.90864455331296	-4.13958624530232	-0.196940757806415	0.106180674958197	-0.00510971170232657	1.76960371231839	0.841703001341653	1.88077129043926	5.38822155057274	1.59553406358868	0.026284904692663	0.0272418261487819	0.0276225930975116	1	1	1	1	1	4.29074364438472e-09	0.60649303007422	1	cddstf	0.860254088279019	0.866592089819067
ENSG00000156374	10:105162320:T:C;rs12413386	0.898205638601379	0.849048761262275	0.25379730567909	0.0265416431621415	0.430438987916093	3.88072507528828e-05	0.00130036642534497	0.833678708904105	0.250866516270399	0.177602784754548	2.38317022464546	-13.2976242776377	-1.39516097101867	0.0887415962800318	0.102521133050463	0.00469496865737305	1.95894216529971	0.932125322435408	2.08340197269094	5.95829346662405	1.76656738398435	0.021171216734579	0.031507866787769	0.022334493411362	1	1	1	1	1	0.0216284901595926	1	1	cddstf	0.841432892330399	0.866050896464025
ENSG00000148834	10:106021826:G:C;rs74154774	0.387168953802154	0.0125301462336638	0.139276632024869	0.00191806045524875	0.0861209326076903	5.27565637502699e-12	0.00425441242457217	0.94139148035333	1.78560882591837	-2.46978838878494	-3.24855636446865	19.6439066142311	-3.20579692917217	0.187559811180138	0.0916547947774986	-0.00193008036618173	2.06114098418448	0.981802202898514	2.19000987264884	6.26221055293835	1.86035337874732	0.0258421660260188	0.0317598818665298	0.026224931847045	1	1	1	1	1	1.74465956322142e-08	1	1	cddstf	0.944160664819945	0.87235296440636
ENSG00000266852	10:106019931:T:C;rs74154769	0.0724571290334061	0.624889891659262	0.043910769049875	0.0254014553099757	0.160355621724902	1.29964047533145e-26	0.303481668262404	0.921061926199977	11.1331580896903	1.4393478250976	-13.2810588613264	-42.1762954928365	-7.84293540286312	0.949811049851799	-0.0982707912398643	0.00787156966901578	6.17110186257348	2.94010981830062	6.55697864376043	18.7524065832039	5.56955146760151	0.0786521961354507	0.0952993611844751	0.0793511724076262	1	1	1	1	1	5.90816560085677e-23	1	1	cddstf	0.924780254334271	0.870597243967134
ENSG00000231233	10:106111089:C:T;rs11192019	0.122777187440652	0.265405363676439	0.561641189731265	0.00130077461396846	0.0779819226172558	1.56634017348723e-09	0.00640165360401308	0.525426792902155	-6.80797827969551	-2.32934688600768	2.71545550135681	43.3471118636033	7.02240535187481	0.300079299151506	0.201715868855875	-0.0329931134725605	4.39619031037136	2.086706911151	4.67211547517692	13.3222688973944	3.96747167358681	0.0477994183307885	0.0733428203714502	0.0518824614742751	1	1	1	1	1	4.22598578806854e-06	1	1	cddstf	0.545497074835025	0.826304639751598
ENSG00000148700	10:112072178:G:A;rs1774646	0.000427122084274086	0.279467289209138	0.0034649361087191	5.77461341932452e-08	0.0014055296803145	0.000778895799618851	0.549627168847813	0.92350525371243	4.53862187330119	0.650637581353832	-3.98383040794791	-21.6756651000307	-3.70147019202724	0.0661107614063996	0.0114908706654658	-0.0020508483759767	1.27063166545048	0.600254388606719	1.34947595467032	3.87048968137055	1.14571926147281	0.0194262421496304	0.0191784351422874	0.0213365472347197	1	1	1	0.000270078669621808	1	0.125114022729492	1	1	cddstf	0.927113937047455	0.870597243967134
ENSG00000108055	10:111663603:CT:C;rs111845864	5.15832348775699e-05	0.914418104129564	0.000111826926158354	3.80527946333565e-05	0.000119825610642409	0.000112429053691191	0.406183256767508	0.0629578294168456	5.19879352812486	0.0647854375312903	-5.273111228202	-16.0838560035124	-4.453518618348	-0.0849038112717789	-0.0161243590730232	0.0447716817414762	1.26125472344058	0.602210413963865	1.34257233437504	3.83278389344145	1.13903500140627	0.0216246939629469	0.0193784797765068	0.0239669925857343	0.236612298383413	1	0.498412609887783	0.163969492075133	0.533343792969362	0.0390775298963658	1	1	cddstf	0.078860041283864	0.614779930295395
ENSG00000119927	10:113951706:G:A;rs74156595	0.0311253212640333	0.00877233913914766	0.142336817719112	0.0447536965664342	0.00888081156202878	0.00138417547935421	0.246524371313975	0.598516513423109	3.64723009281903	-2.1137810836967	-2.62950505657836	-10.372288029908	-4.00600052604156	-0.0852161722055612	-0.0300962017030509	0.0124285070829316	1.68225669747555	0.80001418254438	1.78644757079277	5.14142288471088	1.51863666112242	0.0263398264251691	0.0259085323841282	0.023573321917235	1	1	1	1	1	0.178558636836693	1	1	cddstf	0.616129156461566	0.83789652280325
ENSG00000197142	10:114149860:AAG:A;rs147449364	0.636350979527434	0.977888714150501	0.090624416981245	3.81177282867588e-13	0.0200223861526646	2.5390426638747e-12	0.992729384026626	0.188776510059625	0.515816906062695	0.0143042119536629	-1.96372556328517	25.4956264542796	-2.29509876384261	-0.0845302857134066	-0.000171092120892124	-0.0152806356790896	1.08959459135978	0.515569541138684	1.15590420550138	3.31838636925131	0.980240086373617	0.0114575166062636	0.0187562500455587	0.0115946414227625	1	1	1	1.85175924017074e-09	1	8.54641760660224e-09	1	1	cddstf	0.212252601632103	0.733554828413474
ENSG00000165806	10:115439394:C:T;rs7918733	0.259528684096958	0.0141568059793092	0.00207981583352441	7.03385180306797e-17	0.00179017572556821	1.27747781308175e-17	0.527227435283703	0.86780130922816	2.20502446222954	-2.29648733564482	-6.49526771024512	52.7890148145856	-5.5750116024681	0.18644905669487	-0.0265410313128502	0.00338918776533753	1.95109576551548	0.92933961304156	2.08709597694221	5.87043717154584	1.76541624896944	0.0201772166557284	0.0419186536246265	0.0203398426545927	1	1	1	3.44236707242147e-13	1	5.15717793141103e-14	1	1	cddstf	0.874000064171809	0.866592089819067
ENSG00000187164	10:118718210:G:C;rs4092881	0.521063785052174	0.0118537530688732	0.0715629224345166	8.63401172739036e-07	0.076437698881895	1.29679774181736e-35	0.249002407362187	0.888408589427515	2.15057906075142	-4.03529534882866	-6.44068036179202	51.1406752517909	-5.3697432166591	0.559407150134161	0.0650639978339848	0.00560722645248736	3.34647710644295	1.5914631548587	3.55878861298321	10.1248277508431	3.01786782809191	0.0379120447434964	0.0563059167030392	0.0399188932342462	1	1	1	0.00394487995824466	1	6.16108607137426e-32	1	1	cddstf	0.893641589749623	0.86956341551037
ENSG00000165650	10:119161516:CT:C;rs11300852	5.17820361817342e-05	0.370208135826382	5.68445905515844e-05	7.65359839114536e-14	0.0472600931123631	4.70731153546995e-11	0.434263684871542	0.42566263321678	9.05780098588426	0.935504428355741	-9.57392701722029	-53.1791295881718	-3.94951347004498	-0.179263960725134	0.0343743342039189	0.021204754632065	2.19797592749549	1.04205597929419	2.33628544690512	6.70071982544597	1.98061202805378	0.0260112227111075	0.0438887740081306	0.0265731216360886	0.237420635893251	1	0.257108083064816	3.72500633697045e-10	1	1.4564421890744e-07	1	1	cddstf	0.44844122397031	0.807411744047277
ENSG00000183605	10:120920588:T:C;rs10749291	0.138704589833702	0.0196844521594513	0.0723835950287692	0.0145462684442086	0.711283803604287	1.90319439824369e-34	0.0641972671173775	0.553471539387035	-3.55723605090324	-2.67941579349544	4.59372139016056	18.1827131301729	0.800731817594172	0.392579609100846	0.0825192706353071	-0.0178290617672301	2.39462070267949	1.14121659256403	2.54563641933764	7.38796576166419	2.16083596179549	0.0272405920576285	0.0443825651276094	0.0300460697472862	1	1	1	1	1	9.00401269809089e-31	1	1	cddstf	0.572668017839763	0.8271382749937
ENSG00000148908	10:121278684:T:C;rs1974210	0.444096249370045	0.918854280714944	0.196991775388716	0.599913322057864	0.910662777979431	2.2936226103257e-05	0.328078511525126	0.629568056114231	-1.74845742580003	-0.110329061026444	3.14024044544573	3.64096024446354	0.231168326272254	0.107699897279647	0.0359228912764522	0.0128748179700645	2.28095926933534	1.08183788971059	2.4273022950532	6.93233680091461	2.05813102639919	0.0249415269534673	0.0366573576705729	0.0266588535521258	1	1	1	1	1	0.0155966337502148	1	1	cddstf	0.646023476186911	0.843298666474023
ENSG00000120008	10:122610927:G:A;rs17100985	0.0895489006888986	0.857085437971344	0.0279877047525023	0.0554361643596879	0.0158207962863888	4.01470141040527e-11	0.0892476932720867	0.898287033106478	2.56025759887273	-0.128452878794274	-3.53586267372699	8.77130023291073	-3.29708368196291	-0.151061401928743	-0.0401673171953019	-0.00277880553764669	1.50197786451936	0.712530981546604	1.5994219245055	4.55726209685342	1.35678279995223	0.0218333975566122	0.0235419166234392	0.0217163274890485	1	1	1	1	1	1.25178389976436e-07	1	1	cddstf	0.903053209125231	0.870053012052119
ENSG00000227165	10:122552720:A:C;rs55786065	0.312021878939715	0.780853220955653	0.299432704944541	0.565293406355123	0.326579840595803	2.76673928138146e-05	0.763556224014877	0.756973172454758	5.3261476630623	-0.696196778568704	-5.82464175913529	-9.19736070791392	-4.66779969088991	-0.241961980587022	0.0254409960850397	-0.017089732845406	5.25729699433066	2.49966621441157	5.60130402551393	15.9736047114916	4.74847250433383	0.0566214933981556	0.0844789595555052	0.0551624977215432	1	1	1	1	1	0.017458124865517	1	1	cddstf	0.768194408496348	0.861142285042256
ENSG00000066468	10:123212302:A:G;rs2901293	0.959902170544944	3.26083295664042e-08	0.91936286028042	0.172733072179396	0.908552178206007	2.88535673619066e-31	0.481509647330604	0.802688501021466	-0.477737470831576	25.7217277695749	-1.02501281492353	-39.3774233649631	0.986033785909157	1.38429915003864	-0.110483207841627	-0.0255913863136834	9.49243511139123	4.50363515597187	10.1144326171593	28.7952553688065	8.57534521975739	0.102764390605367	0.156722439278457	0.102307231936568	1	0.000156878673543971	1	1	1	1.34775013147466e-27	1	1	cddstf	0.811842992973187	0.865365826233668
ENSG00000226864	10:123688152:A:T;rs10887024	0.165007837192159	0.297597524947071	0.0592279014974274	0.556804449085397	0.167006106196299	1.02247645404578e-10	0.0101787751779699	0.902850466788002	11.842589984564	-4.23165852974221	-17.1311970224727	15.2137519059132	-10.6378992270409	-0.737789700682201	-0.338123897320883	0.0136526899862489	8.50382421729107	4.05394074710919	9.03836347995413	25.8557532120767	7.6750460036963	0.10915545228725	0.130552480903312	0.111734360492276	1	1	1	1	1	3.07663165022376e-07	1	1	cddstf	0.90740241072097	0.870053012052119
ENSG00000166033	10:124328321:T:G;rs3019529	0.622654475099641	0.20938296560269	0.734067525614345	0.0113110348457797	0.838090252048165	5.28630084391757e-08	0.592178864309333	0.308724646975118	4.72970923263837	-5.70539600268985	-3.47335955548686	-75.7186942255404	1.75762116160461	0.528877586270401	-0.105927430866558	0.102247100502513	9.59915828499741	4.5331316006672	10.2124603412792	29.665630771928	8.59237106162851	0.0941479617345752	0.1974816488988	0.100238470078205	1	1	1	1	1	0.000112492481958566	1	1	cddstf	0.333238548005861	0.775887385031237
ENSG00000065154	10:126088060:A:G;rs7921159	2.56801928731154e-05	0.000469287687880679	4.25442323449571e-05	9.96334097320252e-05	0.000274803335058406	1.61995680845786e-08	0.00216974996478203	0.0244510993514578	7.45267779986183	-2.89587197144263	-7.70732801102297	-20.653881606685	-5.76042113708405	-0.135274560519134	0.14308365413147	-0.0514880939216556	1.73675086858661	0.816679017392152	1.8486349180401	5.21947332134986	1.56026657369966	0.0231426063634779	0.0461696386141673	0.0227412506698904	0.118642491073793	1	0.19319335907845	0.421548956576199	1	3.79555880221677e-05	1	1	cddstf	0.0342252323554263	0.538324153210606
ENSG00000107902	10:126151938:C:CT	1.47977904835701e-07	0.000124462705129599	1.23421588024136e-07	1.12387690873116e-05	1.57741148339204e-06	4.42115844903279e-11	0.0694970884396824	0.918972252662901	-10.0289866003562	3.4446497184537	10.7291769569175	25.4270409835278	8.24103024730678	0.162881612394277	-0.0534474033861872	0.00232356227463142	1.85248924480127	0.883211064533497	1.96861992515518	5.66905908110377	1.67412913098233	0.023597644952003	0.0293146734134063	0.0228171098031661	0.00071562114778545	0.573648607942324	0.000592053357751781	0.0495966879823059	0.00745957890496094	1.37188546673487e-07	1	1	cddstf	0.922787077936662	0.870597243967134
ENSG00000188690	10:127658748:T:C;rs11244737	0.0249372230670485	0.370620342732917	0.000497680874606415	0.140363773549427	0.285093885496279	6.08454224648403e-07	0.00763466079398968	0.321076759848309	-3.68419715056505	-0.697884360761119	6.13132074679202	7.34341468088291	1.57951651158353	-0.0959872301891905	0.0718621182061528	-0.0201438572702115	1.63280254083693	0.778042653518924	1.73711752055855	4.96422073797419	1.47438151778062	0.0187310631143427	0.0267118819323959	0.0202597913726385	1	1	1	1	1	0.00099719162596963	1	1	cddstf	0.345504689889731	0.776639872246407
ENSG00000089876	10:127651741:T:C;rs11244733	0.0210063593824656	0.00222846258379471	0.0772690199743405	0.310869487540679	0.0044589408514277	3.28318443310351e-30	0.235226490834593	0.320458427584732	3.84603676131457	-2.43912904423988	-3.12388579497738	-5.11376909546145	-4.2911971710171	-0.245797128229599	0.0323379327264958	-0.0198467168612083	1.65564421567046	0.789145087916073	1.76065025252534	5.03563119133589	1.49490812917576	0.0186826209997602	0.0271758264567028	0.0199353999195658	1	1	1	1	1	1.52503916917658e-26	1	1	cddstf	0.344892202055637	0.776639872246407
ENSG00000203780	10:127661373:CGTGT:C;rs151081626	0.790328818905266	0.105913521435526	0.37240428840101	0.0581446353054641	0.680154173609977	4.19474209538579e-06	0.570155261862812	0.0231352246142696	-1.65945662223028	4.81513899320868	5.92385161888541	-36.0763393659079	2.32270930369034	-0.347438335939106	-0.0555742180236186	0.180568184137011	6.23441675572853	2.96704938814057	6.62897883092452	18.9517024451125	5.62740820090339	0.0737881501080725	0.0977393322495187	0.0790000477026864	1	1	1	1	1	0.00482124478531862	1	1	cddstf	0.0326082631899806	0.535878102337048
ENSG00000170430	10:131308055:T:C;rs11016823	0.0102972913032651	0.464903672442479	0.000671912400854168	0.156450925697995	0.0521285711854418	3.53178765170366e-06	0.0123367974785122	0.235448672989352	-7.20774239861172	-0.981153393981297	10.2729667914761	11.8546889857614	4.92000811764235	-0.183809242430442	0.102119185001296	-0.0540982572532565	2.78738254639509	1.3404628362255	2.98175736429297	8.33950993003138	2.52094732889417	0.0387231209079038	0.0405043720072088	0.0454841885063478	1	1	1	1	1	0.00424247378007279	1	1	cddstf	0.259779516358464	0.751168641704463
ENSG00000188385	10:133775375:C:T;rs12761761	0.461970023733638	0.00712921342189333	0.574104336803787	0.921618467713818	0.306822962201009	4.94947109483998e-06	0.414110908540154	0.989612718022671	-5.56796004237699	9.65333814698523	4.54038337784637	2.20682651826982	6.99840812297135	-0.457700301530684	-0.0911886356840255	0.00144140985879713	7.55720734415539	3.55720793243831	8.06779341374054	22.4049016771571	6.83394946956417	0.0979736972969008	0.111466155922512	0.110602891433213	1	1	1	1	1	0.0054345192621343	1	1	cddstf	0.990096279104589	0.87819222709246
ENSG00000151640	10:133969872:C:T;rs869252	0.0925378999158274	0.252315598350501	0.0729225909690143	0.108866733706236	0.0558444596559093	4.63751866546643e-17	0.346416453121572	0.492944305352476	-21.014332597426	6.71291572661926	24.1665423449162	59.4216182429101	21.6183946983956	-1.68488923619411	-0.388381591605403	0.137586737122324	12.4432521027317	5.85018479885925	13.4174565055182	36.92574349386	11.2510708363515	0.186108626616854	0.411685497070776	0.200367536689038	1	1	1	1	1	1.84990619565456e-13	1	1	cddstf	0.513987422325372	0.820030777753689
ENSG00000165752	10:134070118:A:C;rs2818399	0.0104964169285028	0.651406674360528	0.0389523114388355	1.9874676758304e-07	0.0892143445292207	1.45611689301194e-06	0.977137270460437	0.0660345790267841	-6.42244010012157	0.526263117899353	5.51180577681639	39.2430993286813	3.84651239245354	0.139934215598161	0.00109192919862856	-0.0511734802500514	2.49023322097291	1.16334894864811	2.65510327123351	7.32915524173809	2.25419037564649	0.0283280653722847	0.0380627223716152	0.027713664055144	1	1	1	0.000919005053303978	1	0.00209826444283021	1	1	cddstf	0.0822827730777869	0.614779930295395
ENSG00000148814	10:134157220:G:A;rs7098749	0.143559963946518	0.660770193900205	0.170935659548823	0.00262236594991765	0.464104419780648	3.17485353897581e-12	0.807182965947796	0.0305100736862414	-3.32112549639272	-0.473863449197047	3.29919449058833	20.9104737534888	1.49640760430647	0.25937393411603	-0.00823070914081802	-0.0874620080912774	2.26326995310584	1.07846003253212	2.40244520470023	6.87783367892805	2.04074967764718	0.0353311436680665	0.0336871290619987	0.0401917346024322	1	1	1	1	1	1.06135353807961e-08	1	1	cddstf	0.0415370645675355	0.552266282911633
ENSG00000171798	10:134999200:A:T;rs11595788	0.00186359976001608	0.0794501890490319	0.00116123740753366	0.000851952170277503	0.00394858952742777	1.23651231649425e-18	0.294947812867906	0.853558817022426	-30.7837241179745	8.1976039169477	34.0918172690121	100.435840878695	25.6355096688525	-1.08940900755355	0.226457960720854	0.0207838275029952	9.78603579585045	4.65436827063745	10.3709040177136	29.737456576578	8.80919683219932	0.113770021741252	0.215757790985733	0.11248118002208	1	1	1	1	1	5.08330213310787e-15	1	1	cddstf	0.860409662135424	0.866592089819067
ENSG00000151650	10:134827931:G:A;rs7893172	0.012160783023941	0.0724320543214935	0.0612432623378921	0.000205698788137165	0.0198352938480251	1.00848046319343e-05	0.552256062922625	0.411740324717762	-10.2766152027897	3.48280431676168	8.1842586682944	45.876092707459	8.58118489393287	0.203046145221282	-0.0363287279962775	-0.0372256065855967	4.06772856010888	1.9303453745003	4.35229433629066	12.1715509939235	3.65943522225625	0.0450193489262966	0.0610350017241544	0.0452728196711401	1	1	1	0.854472765921783	1	0.00903348697164169	1	1	cddstf	0.434824137156547	0.803571073965627
ENSG00000148803	10:135164526:A:C;rs59811762	0.111769076385274	0.424345664851519	0.0880614795387347	0.000479919107528659	0.53005204243981	1.08217347280202e-10	0.272920006836275	0.128265367105291	-4.63964421278382	-1.10356570350717	5.28524573359122	31.3427041961472	1.65049720790075	-0.252134974138982	0.0503806973738804	-0.0630863889943424	2.90688726338122	1.37902037402609	3.08609197253199	8.85463062221739	2.62471788451129	0.0373572090560139	0.0458484697032256	0.0413361211745542	1	1	1	1	1	3.25084911229728e-07	1	1	cddstf	0.149392250184494	0.690121146507169
ENSG00000148824	10:135229891:TA:T;rs149480609	0.000833592999250505	0.317761989263791	0.0012468936785823	0.000144998927526245	0.00383775609797566	5.58894849701857e-05	0.000567214100338757	0.877974636339724	-8.0427201476218	1.14317854711354	8.25322997202538	27.8843995367039	6.26254060351478	0.15242674601029	-0.125064789685608	-0.00516263026823758	2.37690833378475	1.14189333114992	2.52681149874932	7.22265635992278	2.1452299269113	0.0371580320629111	0.0358038575308257	0.0335892246652508	1	1	1	0.608705497755177	1	0.0260444999961065	1	1	cddstf	0.883695996748628	0.866772417970588
ENSG00000214279	10:135288814:G:T;rs2149618	0.111956157459064	0.903562516634418	0.0906963459503749	0.22460119899317	0.0869207549055492	1.46860412438242e-09	0.170705985417268	0.607375509584186	-9.20293998049241	-0.332720794754956	10.4071859826989	21.7548679624148	8.9484935367522	-0.411608255081575	-0.1551503839043	-0.0349852059137081	5.76896566405083	2.74321096388126	6.1273369075949	17.8687142220125	5.20618495525383	0.065443445139802	0.112918305014532	0.06799948576764	1	1	1	1	1	3.98285438532512e-06	1	1	cddstf	0.624652659386731	0.840599809787035
ENSG00000177947	11:220243:T:C;rs10902106	0.661456912175477	0.78496276121668	0.748635188402629	0.779073162087967	0.746772341709401	4.14403972616491e-08	0.331162034461631	0.218788897712591	4.85268655022628	-1.43891606160145	-3.77516121192337	-9.4444813329587	-3.23139387165913	-0.74929595987555	0.259157634954997	-0.168681296656266	11.0680754292831	5.26768074290948	11.7678384602556	33.6295700165686	9.99610492544332	0.132269381084878	0.266151101251699	0.136812049727115	1	1	1	1	1	9.01328640440868e-05	1	1	cddstf	0.24288258697954	0.748058465967062
ENSG00000177951	11:225256:C:T;rs10902108	0.0106874004061091	5.87811000608567e-06	0.0253438057068707	0.0838311438584536	0.00777385208847239	7.3518514180024e-10	0.0010805572061663	0.527143581474732	-3.3290620873714	2.84014348984435	3.09144793533518	6.93974328430668	3.12800310891185	0.108347603112199	-0.0654479173244777	0.0105136478858396	1.29402435497055	0.613018228840906	1.37397208458533	3.9975451808757	1.1654039841991	0.0168933200471464	0.0197824011412561	0.0166017828526515	1	0.0278210946588035	1	1	1	2.04742869100566e-06	1	1	cddstf	0.547166643493513	0.826810703265531
ENSG00000142102	11:296203:A:G;rs7110174	3.1942405809799e-05	0.699336022410446	0.000438874387169932	0.0310366751273601	2.82643506601656e-07	8.79003833273131e-09	0.0047384881446167	0.410318035239691	-12.801411148072	0.552422571748494	11.4166886159495	19.9454678657906	14.3505325783561	0.229520038257502	-0.186095443013074	0.0309948157382708	3.02007280908033	1.42865231321249	3.20292939431607	9.19480323422403	2.71645211958494	0.0385064313111378	0.065282853697591	0.0375805117577879	0.147286433188983	1	1	1	0.00135386239662193	2.14301134551989e-05	1	1	cddstf	0.433434860265885	0.803571073965627
ENSG00000254910	11:326564:A:T;rs11246067	0.0148258202984074	5.65055255455822e-05	0.020491439300373	0.0997549514584059	0.0184861343611654	5.87074940681318e-09	0.178006524361733	0.330325342311684	-10.1109894391254	8.01347594052146	10.1925324921987	20.9928311318281	8.80208559692815	0.338508152381213	-0.0844478909529988	0.062741744132492	4.12001563494138	1.95478852807939	4.3697770914768	12.7048425537053	3.71128201568424	0.0560829745420808	0.0625155768902799	0.0643232463999377	1	0.262524671684775	1	1	1	1.47179687628806e-05	1	1	cddstf	0.354677279970909	0.777092477746896
ENSG00000251661	11:326317:C:G;rs10902124	0.0331785230019783	0.431082858756096	0.0361282906699375	0.0462800256678414	0.0568673123263911	1.906749010869e-08	0.663902856749673	0.683307748005291	10.8486718880704	-1.89901679130446	-11.3412646028632	-30.9400714765967	-8.73999890705401	-0.375381479503343	-0.0353911102805165	-0.029824765619849	5.06446580682948	2.4079206632173	5.38223640391575	15.4462934890036	4.56769823351597	0.0645623340292317	0.0813470972129804	0.0730205306824009	1	1	1	1	1	4.42172552354487e-05	1	1	cddstf	0.697604605396849	0.851254109100255
ENSG00000270030	11:326718:G:A;rs9704354	0.0571052639809453	1.20138043707538e-06	0.279725529203652	7.75078046990814e-05	0.180596531642471	1.68848758671461e-15	0.273172166388513	0.685134090578366	-19.0468171172985	23.5868336728175	11.4580519704409	123.499303764849	12.0551663535043	1.33818413068666	0.165092099416852	0.0719199004442205	9.96386802184945	4.73543770194365	10.5764712105563	30.716765723878	8.97777528975172	0.157049872228206	0.150319683390889	0.177162953170184	1	0.0057281819239754	1	0.329563185580494	1	6.48210384539739e-12	1	1	cddstf	0.699355736424988	0.851254109100255
ENSG00000255328	11:325249:A:G;rs7931303	0.225408549736025	0.511354198977181	0.938909267595285	6.95385458507263e-07	0.593643703425378	1.19108575165783e-16	0.679399941160844	0.685094803480059	-10.6119893713022	2.727992885078	0.709652003424982	138.116501872358	4.19907166660192	0.846834204922073	0.0554070652702088	0.0447146762124999	8.73156515243226	4.14778425147861	9.24987226380128	27.1000096588395	7.85946708714195	0.0949893048573075	0.133904537923997	0.110132791997308	1	1	1	0.00318486539996326	1	4.7059798048001e-13	1	1	cddstf	0.699317586284345	0.851254109100255
ENSG00000270972	11:326718:G:A;rs9704354	0.458539465790194	0.55963944034694	0.753784749703012	2.45192338331752e-05	0.767410107428941	8.3550561501066e-15	0.847219730500265	0.324147558482998	-5.72255975010547	-2.13998755098352	-2.56911395976281	102.227798454778	2.05637809412562	1.00574516614892	0.0224279347241087	-0.135400876538626	7.70780169009357	3.66321740134803	8.18169635458703	23.7617297059269	6.94498475891939	0.121489894078792	0.116283586570385	0.137048875684891	1	1	1	0.106707705641978	1	3.14233661805509e-11	1	1	cddstf	0.348550305350859	0.776639872246407
ENSG00000023191	11:357463:A:AACAT;rs200606697	4.9897468181275e-09	0.235847504231908	5.72774048998354e-07	2.59557461269736e-19	2.59861194439275e-06	0.002908291240823	0.510911172636088	0.181999753498399	-10.6871764904318	0.991905483802632	9.61436270547354	53.0749147239055	7.64502171529507	0.0734402879350624	0.022529630642505	-0.0320743251676002	1.76181965329058	0.834676813457196	1.87155322934155	5.41766404570837	1.58799632370104	0.0244168795156596	0.0342193039918866	0.0239637288244202	2.43799029533709e-05	1	0.00272124950679118	1.27261023260552e-15	0.0122290678103123	0.276287667878185	1	1	cddstf	0.205279799783955	0.7286117566255
ENSG00000254815	11:525784:T:C;rs4963205	0.0275113631635721	0.404402547884443	0.0171525260194956	0.643639244613119	0.0207982574761297	2.00490160630914e-05	0.293471851722252	0.722167674298815	-14.6775463995635	2.62461345354222	16.971968586905	9.32803711947728	13.9018724726312	0.334963120762392	-0.166938934898043	-0.0284655301305803	6.61882002773563	3.14234317896381	7.0719148922265	20.1384714653928	5.97465368685875	0.0770031062684617	0.158564458843026	0.0799648314850135	1	1	1	1	1	0.0142949484529842	1	1	cddstf	0.73484535663483	0.857009965545039
ENSG00000177042	11:686839:G:A;rs7121478	0.0323287730466618	0.0813422265718605	0.0323597192699473	0.104412162843282	0.0561539155104522	1.45643401664257e-21	0.241777267418151	0.00799569279273879	-4.04608569052744	1.5643390704303	4.3108733844094	9.23784271786834	3.24535435481346	0.250991041205664	-0.0326818811234962	0.060477732515044	1.87955773230579	0.89379495918209	2.00292333158568	5.66763729628231	1.69115710630733	0.0238654187815136	0.0278518772606087	0.0226140297196459	1	1	1	1	1	6.30781572607899e-18	1	1	cddstf	0.013076407234302	0.442735239125358
ENSG00000177030	11:690472:T:C;rs10794331	0.000433797469090947	0.360947481280087	5.75987889743141e-05	0.0277380640067114	0.000783869576959822	6.37901966852988e-09	0.0409882988459388	0.055713791968687	-5.81460575254713	0.709237148673001	7.09776528264759	10.9509735672721	4.99513626322929	-0.108750918577431	-0.0669421821506508	0.0362464883980602	1.62980752406235	0.774878114968905	1.73341900681554	4.94560934892012	1.46857692955034	0.0180636992933313	0.0325817893919644	0.0188539765489215	1	1	0.260404124952874	1	1	1.59284121123191e-05	1	1	cddstf	0.0707379758072279	0.600243509634443
ENSG00000255284	11:780321:C:CTG;rs10678686	0.0258678887034858	0.899098609150703	0.00203320208758104	0.983633163052255	0.0296013186048946	2.69290012453218e-07	0.646234478452414	0.447863080930216	-8.14234430555627	0.220134920813894	12.0166400559817	0.22684031929044	7.15199652524636	-0.212284520834119	-0.0346244969943549	0.0312184869144281	3.63182286481572	1.73426441720115	3.85264382008896	11.0463322911268	3.26830810513063	0.0401089390168936	0.0753407768161392	0.0410653435649911	1	1	1	1	1	0.000491454272727122	1	1	cddstf	0.470116856864779	0.811843324384661
ENSG00000177236	11:780321:C:CTG;rs10678686	0.676105707881505	0.211052997166471	0.650802187079496	0.91584593447783	0.437213743143377	3.50485363360083e-21	0.0134904136352489	0.522086092343644	-1.90895911685028	2.73277133518668	2.19408883140064	1.46827942873834	3.19598775817473	-0.523978716671902	-0.235616047159022	0.0330805046228279	4.56373932521323	2.1792722320725	4.8412223729617	13.8807929111229	4.10694760771452	0.0504007902084907	0.0946730274978249	0.0516026057180659	1	1	1	1	1	1.50883948926516e-17	1	1	cddstf	0.542252419811977	0.824400549513553
ENSG00000255142	11:780321:C:CTG;rs10678686	0.719684051276198	0.0889620981413043	0.933311043293748	0.770727059307601	0.740272903053427	2.1793816045332e-09	0.249993070865654	0.634165998637279	2.16926413137212	-4.92344781644052	-0.53649048548076	-5.35748539825173	-1.80312050912399	-0.414594339830013	-0.144423654824181	0.0325271481991831	6.0375037854443	2.88302276117329	6.40459419788798	18.3633055645564	5.43320070697492	0.0666766745401106	0.125245707777335	0.0682665913104175	1	1	1	1	1	5.76228496238577e-06	1	1	cddstf	0.650434197157189	0.843545964097112
ENSG00000177685	11:827317:G:A;rs112770511	0.228846455982579	1.57292714737456e-07	0.603974483510243	0.142805844096812	0.126348669972698	7.54042419834806e-14	0.00113725337097216	0.683368388551173	-7.85227622040953	16.6513425366679	3.60120010859767	28.9269432598963	9.00975620011005	-0.668323377847293	-0.340672172686328	0.0366696619517353	6.50898942483567	3.08270637113195	6.93376636771773	19.675746103946	5.87365608265137	0.0841859310086706	0.103441110842521	0.0897972049833437	1	0.000754061274451362	1	1	1	2.73566589916067e-10	1	1	cddstf	0.697663001743334	0.851254109100255
ENSG00000177697	11:831122:C:T;rs7114218	0.563632419835011	0.388625378582417	0.996788274440445	0.00454624767771368	0.834373205580711	1.15243951095494e-24	0.0853039261826471	0.0994079416398883	-2.02604947783065	1.4336144019549	-0.0149905620932385	30.5285555317265	-0.660697871363191	0.42601081936855	0.119493087246322	-0.064435597363375	3.50377459506171	1.65992573101273	3.72024522029153	10.6586852015249	3.15638932913747	0.0371023277955405	0.0691611827092194	0.0389561941426947	1	1	1	1	1	5.1514046139686e-21	1	1	cddstf	0.118717644038974	0.654573390378134
ENSG00000214063	11:843710:A:AGGCTCCTTGGAGGTGCGAG	0.000493297212925641	0.904420510966213	0.000302635405528654	0.000181748506532307	0.00176683255470747	1.5219326823658e-11	0.393501300091023	0.93809699467576	-12.2217259838258	0.19886958300899	13.4672309897746	39.9105450660994	9.87222361375219	-0.281535880877007	0.0560475263518915	-0.00313847883929949	3.46022996904574	1.65442766929712	3.67359040308805	10.4979843644549	3.12225853194391	0.0397529192249262	0.0655676473209415	0.0403702686273683	1	1	1	0.75770952373319	1	4.87322844893531e-08	1	1	cddstf	0.941017476122739	0.87233178461362
ENSG00000233930	11:1620367:G:A;rs10768561	0.790880105106868	0.679280304125943	0.845208337025995	0.695943060106599	0.954212216234064	4.97679155135838e-11	0.103652356681613	0.779044352506182	1.99624847266456	-1.50231544202001	-1.56421738526211	-8.93194591956682	-0.390943358092578	-0.556563634940816	-0.226395907172836	-0.0239705218231669	7.51995663982445	3.62927295673201	8.0033855719587	22.82828770631	6.80169914492658	0.0808685756959792	0.138592985745405	0.0853419460618144	1	1	1	1	1	1.53832626852487e-07	1	1	cddstf	0.789271789003091	0.864556045418229
ENSG00000229671	11:1405209:AT:A;rs368771840	0.629069870073916	0.952105946909821	0.680460512918412	0.257180451763523	0.712905852952083	5.15033350268113e-06	0.397956530801171	0.91627280927479	4.32971819280773	-0.256219337845822	-3.91970436509729	-31.1798729871095	-2.97399360172874	0.460268568269631	-0.143674398320957	-0.0103441934098879	8.95217376850024	4.26148437360519	9.50621323438587	27.4531319396165	8.0730275771825	0.09871176068486	0.169673481653278	0.0982921924500702	1	1	1	1	1	0.00561053270938875	1	1	cddstf	0.920213446133114	0.870597243967134
ENSG00000130595	11:1902768:G:A;rs621679	0.00351124983361348	0.865000300339555	0.00111549285092932	0.672366023448093	0.000587570005584334	1.7566997550903e-09	0.857736796849236	0.12634748146009	-12.5775814390979	0.345709456975279	14.9345255492762	5.52944147109674	13.3921255222045	-0.311921115426571	0.012317509161332	-0.073927887888561	4.26665309401517	2.03128399553927	4.52689647018229	13.0591114793862	3.8448313162542	0.0498505207934411	0.0686417463774064	0.0481950466841009	1	1	1	1	1	4.70444194413182e-06	1	1	cddstf	0.147365533321212	0.690121146507169
ENSG00000110665	11:2314686:G:A;rs7119341	0.166485425439523	0.000912584153398438	0.433251198547399	0.00449322870330606	0.310484805239295	5.25347831636007e-11	0.232905884720218	0.33452473236839	-2.81408865152914	3.24200090350405	1.69252876265068	17.5041607000784	1.86498955053407	0.170092246458499	-0.0373348760501293	-0.0222698957792313	2.0278117328751	0.965580010809643	2.15624239487871	6.10318659544878	1.83503008097299	0.0247474918176214	0.0312193737586223	0.0230308023444112	1	1	1	1	1	1.62122340842872e-07	1	1	cddstf	0.358829827056974	0.778228337250648
ENSG00000110628	11:2929659:G:A;rs424663	0.00246694618050002	0.0220390726603164	0.0127201693829621	0.0113632721342944	0.000389716255309984	1.16424200015535e-11	0.426050614995323	0.740894821329359	-11.4166712793485	4.11146061203711	9.95079244414914	28.9850354992129	12.1090210043147	-0.348144484745552	-0.0460627364691192	-0.0164550432232116	3.73175239089334	1.78410832088655	3.96427806959076	11.3633157627688	3.36629238917991	0.0488497727970781	0.0577728345817765	0.0497061726920465	1	1	1	1	1	3.75700893450133e-08	1	1	cddstf	0.75278306719858	0.858940237613687
ENSG00000254827	11:2926314:T:C;rs451782	0.0465297283691973	0.67686963851514	0.0596687418488744	0.00887897093125834	0.0651144789855669	4.14462964579715e-06	0.0197269147083883	0.0185952410423647	-18.4765621977592	1.84051421276708	18.5668912131479	73.6383906143967	15.5089004608273	-0.529547993595732	0.470701485187495	-0.262641777480805	9.23472886947811	4.41114098586294	9.81293591397988	27.9148472140494	8.37023873482903	0.112400348482491	0.20055131634027	0.110843486812192	1	1	1	1	1	0.00477046872231252	1	1	cddstf	0.0269627054834811	0.507067678791537
ENSG00000005801	11:3399740:G:C;rs739393	0.241709028832374	0.00333355701560992	0.654960437874243	0.703340411803097	0.0233527101199649	9.6075366450991e-11	0.34590544631452	0.812639363923437	1.56646688105111	-1.8742392216239	-0.640624362139453	-1.51304506795444	-2.74858239042992	0.0945809020287102	0.0269902539236086	0.00340440120312352	1.33476715435657	0.632231793964423	1.43177453804938	3.96849580078933	1.20444567115262	0.0139710284997281	0.0285793865438473	0.0143476006572525	1	1	1	1	1	2.89475079116836e-07	1	1	cddstf	0.821343105273853	0.865365826233668
ENSG00000225101	11:4493831:G:A;rs890417	0.552755413652472	0.34431072351371	0.514561849216276	0.000624839211897655	0.391801425421702	1.40247087798344e-18	0.184216854072372	0.570164033949107	-2.56684998651369	1.94785945107112	-3.00785425498006	45.4493469787583	3.34573710349563	-0.461538001175004	-0.0874436960453562	0.0267907765422263	4.31792911366541	2.05572597524575	4.60827264539121	13.1135764573474	3.89998417100913	0.048290135457885	0.0656647529919929	0.047118471697913	1	1	1	1	1	5.75854542500002e-15	1	1	cddstf	0.588806286698253	0.830015671495208
ENSG00000213934	11:5290053:C:T;rs72872549	0.705563370322505	0.285447209287849	0.990669867939856	0.634616325626463	0.557896492682727	3.03984298145943e-11	0.449358002262348	0.22080652931172	-6.45354327002414	8.69647351331354	-0.212154482389247	24.6403431986535	9.04817251258076	1.66986951251279	-0.209649398418012	-0.271352356620066	17.0608680199846	8.12359333516843	18.1237356783236	51.7829024751177	15.4200539150849	0.239720465621394	0.276687712352641	0.221053307714397	1	1	1	1	1	9.56030617668991e-08	1	1	cddstf	0.244931988577418	0.748058465967062
ENSG00000175518	11:5641756:G:A;rs55931953	0.022077551202781	0.110957591374235	0.195544620488433	1.73548419227111e-08	0.126381664097974	9.48944350403435e-11	0.0536085307301144	0.902358975971438	-19.8483418495628	6.52694384354527	11.8884602176845	153.385822408828	11.9274281482169	0.681508590819568	-0.268979666797381	-0.0125845576461461	8.61541920593218	4.08002587114595	9.15960776611177	26.2999641229135	7.77642979708225	0.10063749798501	0.138691277163692	0.102471672744694	1	1	1	8.17760151398145e-05	1	2.86011827211595e-07	1	1	cddstf	0.906938566187874	0.870053012052119
ENSG00000196565	11:5290053:C:T;rs72872549	0.614691073920761	0.716633890391062	0.368073647189628	0.523185453967509	0.55026906793972	7.48693313285425e-09	0.867024534024193	0.243924961822846	8.15557896654062	2.7996527476163	-15.5000125766608	31.3998610977386	-8.74815410692463	1.36195658878433	-0.0439841550797538	-0.244880601986404	16.1804717350926	7.70438949490203	17.1884919649984	49.1107362695872	14.6243289751948	0.227350109840057	0.26240972639406	0.209646238001011	1	1	1	1	1	1.84777509718843e-05	1	1	cddstf	0.268350271125894	0.753210064456372
ENSG00000149054	11:6948376:C:CG;rs5789491	0.381364669274674	0.148043235681256	0.527170368541198	0.0445091071768075	0.420669688606607	1.68149627375563e-29	0.625810903352906	0.324609063079251	8.27216696080195	-6.51683650739528	-6.34650793553867	-58.3077406563613	-6.8526184349966	1.34148634170842	-0.0789824486549283	0.0954178797812286	9.4325804032213	4.49098004888492	10.022228782228	28.8690783910376	8.49539072367447	0.103631411124815	0.16176539911075	0.0966715851953458	1	1	1	1	1	7.77860176239355e-26	1	1	cddstf	0.349006299532615	0.776639872246407
ENSG00000251364	11:7528559:AT:A;rs5789523	0.329130622094396	0.586548358968863	0.398488476425914	0.725229957336431	0.361653148306296	2.0335386564272e-25	0.408795529308307	0.907771252232332	3.89767353174248	-1.0342530917496	-3.58459489768302	-4.25462571885833	-3.2863573577945	-0.514242460217509	-0.0608296510048865	-0.00548114053260648	3.98604204548879	1.89920895087869	4.23804038133576	12.0909776470708	3.59580433347124	0.0439045279067446	0.0735148520475709	0.0472629995423241	1	1	1	1	1	9.1509239539224e-22	1	1	cddstf	0.912093680146312	0.870263168741899
ENSG00000166387	11:7548423:G:A;rs7126061	0.0553164819425994	0.202341065743524	0.106232103206297	0.0471389388804788	0.109010629127428	5.38295115970065e-15	0.26261365553694	0.145740914320972	-4.35531480320082	1.37874571595946	3.90028058531024	13.7177426676748	3.28610402919856	0.232389719687699	0.0584535333397147	-0.0386188396610968	2.26175137864428	1.0785242789553	2.40552554462049	6.87540763184741	2.04288347367724	0.0278463788262733	0.05205865419042	0.0264617644621873	1	1	1	1	1	2.03475553836685e-11	1	1	cddstf	0.16773145167328	0.721140018460241
ENSG00000166394	11:7685848:C:T;rs12575300	0.303491705259003	9.28826167749655e-06	0.725590357708098	0.0195688369983664	0.46420704742502	4.02561857870505e-19	0.133586431079421	0.79803638658114	-10.5087258108221	21.9275724453417	3.80524183808348	72.7453741486284	6.73729188549568	1.18012859453489	-0.235375746952201	0.0334056624390061	10.1911837444401	4.84149925233106	10.8287047850974	30.9541111461604	9.19020207123001	0.121229116513656	0.156381157855207	0.130404327529811	1	0.0438405951177837	1	1	1	1.67224195759408e-15	1	1	cddstf	0.807396977507781	0.865365826233668
ENSG00000175390	11:8015146:T:G;rs10839960	0.0671970138674729	0.101529738438748	0.000648523960620031	0.0144624455600261	0.0987523843860158	3.96006747325993e-06	0.270535866545373	0.260539876205146	-2.21554540150247	-0.94358114878079	4.42087197445988	-9.01408762672606	1.80357554487108	0.0652121458168693	0.0223255600552808	-0.0149272137840442	1.20502919851282	0.574056507081463	1.27944330083447	3.65942648183832	1.0882714072493	0.0138120630543097	0.0202161117685112	0.0132363371980613	1	1	1	1	1	0.00460951853887456	1	1	cddstf	0.285104054588819	0.75548940709001
ENSG00000166402	11:8040517:G:C;rs12789627	0.504682327157894	0.46314926582657	0.681897757051238	0.0948512873079724	0.60301184654175	5.56865874512763e-06	0.424091124912975	0.84917902641418	6.47711440614955	-3.39021112965985	-4.23440367943604	-49.503182350791	-4.55442453427673	0.514364053777833	-0.138214282707004	0.0210521041752545	9.69433799638449	4.6135753432988	10.3185575601414	29.5209551949922	8.74581551105685	0.110729741930541	0.172618168949305	0.110585852917651	1	1	1	1	1	0.00595289619854144	1	1	cddstf	0.856227842009005	0.866592089819067
ENSG00000166436	11:8703973:G:GC;rs35981610	0.961527337976708	0.557276313462516	0.45732320934208	0.0205579687932487	0.978510171908173	1.35646098304247e-13	0.303430840550819	0.691755906267605	0.117467377025911	-0.680352299048775	1.92497962092153	-17.2738690903679	-0.0592970621547275	0.248715785814977	0.0387480520235228	-0.0114131779854785	2.43270168666655	1.15764329379382	2.58577202062405	7.40965687870222	2.19907808826318	0.031697217644372	0.0375724624906386	0.0287524919420476	1	1	1	1	1	4.86562554617335e-10	1	1	cddstf	0.705697055583482	0.851664457786309
ENSG00000166444	11:8923119:A:G;rs74609201	0.517733797834745	0.120077994015198	0.278002954824695	0.772893549577972	0.588883914739169	1.23238548465258e-06	0.209603659143212	0.245047396666185	-5.75192096356614	-6.56847645132017	10.3005218148508	-7.76142342499996	4.34020782755266	0.726036733395832	0.173355332462226	0.155646614883033	8.87932960454205	4.21075286013084	9.47390947159461	26.864135735892	8.01999634970274	0.145922891700603	0.137803674391161	0.133569899575321	1	1	1	1	1	0.00182886005922443	1	1	cddstf	0.269484347426176	0.753210064456372
ENSG00000166452	11:9004002:C:T;rs2742470	0.0255908850676152	0.740427905182109	0.0124097280142244	0.000307603103133608	0.170080980686637	2.69333027160201e-18	0.0575782376841106	0.277669516276048	-5.93128242872965	-0.419380635878671	7.08628530184352	29.0897671811572	3.281177023319	-0.244056664629561	0.0849396126039974	-0.0283114423617278	2.64059890036977	1.26446959720285	2.81306837197566	7.9446406132693	2.38453448803113	0.0257866593775211	0.0445191220913941	0.0260213554417231	1	1	1	1	1	1.0996867498951e-14	1	1	cddstf	0.30228596027765	0.765369714664548
ENSG00000254860	11:8988083:G:A;rs2742484	0.77326795597027	0.881998822427561	0.774346420969209	0.654181257241163	0.702340786972437	3.29807054054904e-22	0.089559685817268	0.686853156168561	-1.06396983265855	0.261042482424723	1.12875247719843	-4.9346321646298	1.27570686568292	0.438714181101285	-0.100236854066776	0.0167836829760494	3.68890691583717	1.75677349595979	3.93274785058711	11.0021570633016	3.33419177259519	0.0409249989573017	0.0588060480933722	0.041583728933553	1	1	1	1	1	1.43828856273344e-18	1	1	cddstf	0.701008770147274	0.851334641099796
ENSG00000175352	11:8878803:C:T;rs2568055	0.335079616794141	0.000275703242768462	0.329331706812784	0.108825153039067	0.295204375474732	4.67904379958543e-05	0.63757267860525	0.939579827599182	5.83085425453834	10.6742991749122	-6.30185590861782	-29.4022515750464	-5.72394754968044	0.311497065761451	0.0613101487143419	-0.00482297359093715	6.03702010101236	2.89192666995826	6.44741762830338	18.2689693217664	5.45639505783407	0.0751336623171208	0.129980275589404	0.0635635154293636	1	1	1	1	1	0.0235355903119147	1	1	cddstf	0.942431961839164	0.87235296440636
ENSG00000268403	11:9291932:C:G;rs5025277	0.45871536099724	0.926878229744218	0.55389003399058	0.582603069419762	0.548513024410647	5.66055493992956e-07	0.292306419725212	0.922929349223923	-4.1843058328873	0.242790880092653	3.54199719448964	9.34282955385592	3.03672130841189	0.441577724768719	-0.182199269816763	0.0089155861565023	5.63811360027416	2.6428095940255	5.9753874737709	16.9769793940379	5.05420805998855	0.0859173711147306	0.172640948937192	0.0920604098704696	1	1	1	1	1	0.000936821842558342	1	1	cddstf	0.926562166440283	0.870597243967134
ENSG00000133812	11:10146675:T:A;rs11042637	0.185804830639674	0.135815326487993	0.00195330715447528	0.132937756999983	0.779924677964289	0.000117605867857559	0.561445889526135	0.969782350327143	2.8615750952516	-1.53952860144879	-7.22243377364162	9.85775500226796	-0.543844255240418	0.10075483445731	0.0190372119693833	-0.00094310847312061	2.15667333497279	1.02873761964596	2.30650321649284	6.53840010762382	1.94419432448444	0.025737527042213	0.0327383928124894	0.0248707981096782	1	1	1	1	1	0.0393979657322821	1	1	cddstf	0.971212986235147	0.874012754546842
ENSG00000254554	11:10085403:C:G	0.00057012551996805	0.156849569000864	0.0435126098975202	1.20637695037971e-05	2.28021182603686e-05	3.3123380572133e-06	0.22693686053657	0.0908249315856932	-23.9099695315776	4.62208487765258	14.8706119827628	92.3247895699661	26.6432725380467	0.435328058761129	-0.122574971406874	-0.147144915363364	6.84782161670495	3.25467581118732	7.3277675574064	20.6596324153116	6.16815270274734	0.0914376249777897	0.101188487968122	0.0866677880672614	1	1	1	0.05315296843373	0.104638920696831	0.00406092645814351	1	1	cddstf	0.109450464710853	0.649166314368635
ENSG00000148926	11:10288235:G:A;rs11042703	0.00537502162820648	0.467655496099298	0.185304707875245	0.000317468195554095	0.000218288898553106	3.85439972806756e-06	0.0826059314326703	0.901297062572903	-11.3653358210615	1.40468198832528	5.7306025542754	45.2810536660554	13.7123086395059	0.198541899605346	0.116918055008955	0.00555888870550648	4.04615736610864	1.93098822808988	4.314036481361	12.3955273112324	3.65330656063157	0.0419981710817235	0.0670802606981791	0.0447746346711473	1	1	1	1	0.958069975749583	0.00452891968047939	1	1	cddstf	0.905925432357565	0.870053012052119
ENSG00000255823	11:10693584:T:C;rs7938027	0.382475258274353	0.514231841556231	0.458297060962767	0.59286906404624	0.351992305851919	1.58727684879916e-06	0.015734337537489	0.121971375155084	5.76670930131417	-2.05192361805916	-5.19682145832844	-10.8176391693334	-5.55003620935807	-0.355617563343477	0.261603684321477	-0.115371811936338	6.59104281281831	3.14124293456818	6.99589814447514	20.2051150159979	5.95163956173225	0.0722618447796671	0.10756244925687	0.0743390602278861	1	1	1	1	1	0.00223964763365562	1	1	cddstf	0.14274143038963	0.685233808674477
ENSG00000177112	11:10563090:G:T;rs1462941	0.897916174760313	0.287410506464509	0.653597934179557	0.342264029887566	0.498084945270718	3.90515499264505e-17	0.198918575505701	0.103819465167341	0.821844180889322	3.24366631730448	-3.06335440682002	-18.3903974597716	3.90779662432391	-0.769535173134568	-0.125118338618262	0.116683344424893	6.39923966696846	3.04238891180334	6.81768531148183	19.3265109787622	5.75925768379734	0.084766130115914	0.0971301651425746	0.0714648889025476	1	1	1	1	1	1.56128096605949e-13	1	1	cddstf	0.123435138343726	0.661104598996139
ENSG00000050165	11:12010705:A:C;rs6485347	0.0305101415706469	0.0119833514733644	0.0118740458791015	0.614517362289987	0.0268352735989127	1.27044539835388e-07	0.366976368722701	0.403414175013168	-20.6430873590901	11.4549906161588	25.5705110280903	-14.5492226327346	19.0717383878124	0.780190068487816	-0.239454310006376	0.124316110597614	9.48619690628804	4.52466967904801	10.0870942587381	28.8511345000365	8.56223164544537	0.143303412980196	0.264930516209695	0.148525572434686	1	1	1	1	1	0.000251167055254562	1	1	cddstf	0.426681087498262	0.803571073965627
ENSG00000251381	11:13010975:A:G;rs61878848	0.148017402662489	0.298838888257953	0.146008712801093	0.840148891477675	0.104452329655882	3.38331037950971e-44	0.933334883833684	0.172339198735322	-24.1733335138394	8.2504265388348	25.8725583127153	-10.1820928176465	24.4779322293988	3.33003607817402	-0.0214711694264441	0.262986096981991	16.6576238623216	7.92431026503769	17.7398025153351	50.4265910900442	15.0195459568174	0.192655722233598	0.25641353164523	0.192134967179743	1	1	1	1	1	1.64090553406221e-40	1	1	cddstf	0.195314955240163	0.723080051076987
ENSG00000152268	11:13949093:A:AC;rs34211092	0.597005870806228	0.961175853960243	0.556453939808238	0.000486326948894751	0.763495522437492	6.7032151982353e-12	0.920355917642723	0.429096945555516	2.61433030284129	0.11440973378147	3.08570226337795	-53.6599952241282	-1.33712026789825	-0.359069916561609	0.00819122414310765	0.0377590785611769	4.93821614162588	2.3479117720746	5.23948801717534	15.175285672426	4.43884509622956	0.049743695753495	0.0818391198234698	0.0476718612886258	1	1	1	1	1	2.20133587110047e-08	1	1	cddstf	0.451795377490668	0.808845709623132
ENSG00000133818	11:14328437:TA:T;rs11287532	0.0274248824110338	5.85386687899425e-05	0.390420750689573	0.00010433539060334	0.00613982725927879	7.02435953718628e-06	0.0878585908483663	0.451282583481743	4.77940334942454	-4.18350532686349	-1.97788723833065	-25.896537183915	-5.38509665447103	0.119370843693159	0.0790041147293285	-0.019336702833426	2.15404963103248	1.02269934022132	2.29881944662474	6.56383851692343	1.94801392219968	0.0259909684312446	0.0461014130016632	0.0256286683119273	1	0.271853577860493	1	0.441025696080318	1	0.0071156762111697	1	1	cddstf	0.4734569888448	0.813522430773732
ENSG00000129083	11:14480309:CT:C;rs34021860	8.51047552357351e-08	0.00196676588667631	3.30745088999842e-10	0.18623177647165	1.99292272417496e-08	9.51553130722145e-13	0.0740464382289774	0.0426593875307053	4.64104661962453	-1.24116874905888	-5.84166927704491	-3.39177079653223	-4.38189600910057	0.0899526951033578	-0.0333703718777184	0.0243512776885241	0.840168818257806	0.396636413685268	0.891185083507354	2.55875407720139	0.754742085320219	0.0119352852422806	0.0186004606307359	0.0119501475372879	0.000412162329606665	1	1.61701274012023e-06	1	9.67563982586941e-05	3.28761606664501e-09	1	1	cddstf	0.0558216344559835	0.573900023321942
ENSG00000254789	11:15519540:T:C;rs7129098	0.645792714671781	0.649896924274281	0.607600416900558	0.0959528864358463	0.147004581328387	1.986035940949e-07	0.145877335273281	0.556343003630676	-4.80534054685136	2.26952489836482	5.71028610223848	-53.2763114448899	13.7094844497999	-0.668382966399574	0.360011300741747	-0.078909220622542	10.4421224629631	4.99379360320323	11.1058331515231	31.8774754853504	9.42337407305806	0.12482574742552	0.246764898131012	0.133949301709087	1	1	1	1	1	0.000373970567680697	1	1	cddstf	0.575446207980834	0.828122710178744
ENSG00000110696	11:15888147:T:C;rs1440718	2.40669421648669e-05	0.0273217757521137	7.05102781564695e-05	0.227952438345421	7.83875609563525e-08	0.000700821605285704	0.162331359282732	0.147560502347235	3.82382096045247	-0.93611653959169	-3.80712940200629	-3.27799883813894	-4.44283742519752	0.0311682836253981	0.023851539300469	0.0134852186452135	0.887889302469192	0.421617896455125	0.941354974650079	2.71200071245468	0.80192984155806	0.00907820472881899	0.0170182066343493	0.0092820224748697	0.11126147362818	1	0.317648803094895	1	0.000377906431370575	0.121942959319713	1	1	cddstf	0.16962986769912	0.723080051076987
ENSG00000272034	11:17852232:A:C;rs11024414	0.412847576056129	0.283333354165725	0.200951458461026	0.661221789943455	0.685278967762414	0.00010203541276266	0.86913547770612	0.635602419544062	-3.66802197117782	-2.27562029900047	6.07676896580693	6.1095497913289	1.62925451345494	0.26692325414265	0.0110907536703515	-0.0303837068013834	4.47154768089967	2.11638193225878	4.73887707358873	13.9244286947265	4.015355756096	0.067558126544495	0.0672448442570234	0.0640393381175725	1	1	1	1	1	0.0370388548328455	1	1	cddstf	0.651817046171617	0.843699642426207
ENSG00000070081	11:17086927:A:G;rs34591697	0.014976937789199	0.230535990420802	0.294528018711404	6.92058797335424e-06	0.00658682887316524	2.20213546363358e-05	0.0784933441687038	0.798279989099351	4.40710526460218	-1.03163260604164	-2.00641520986463	-25.1068425498627	-4.45110823476622	-0.0815249893449219	0.0611583763954239	-0.00492282047455721	1.79854478640822	0.858267846830468	1.90994682099301	5.46257397382778	1.62409919100322	0.0188376611293702	0.034612570303054	0.019240737402598	1	1	1	0.0308104576573731	1	0.015216756053708	1	1	cddstf	0.807627963935443	0.865365826233668
ENSG00000129167	11:18094243:C:T;rs16934918	0.463083526955512	0.107993766276442	0.928693300295213	0.0112424019885123	0.510820026323124	5.50588448194343e-11	0.893910201602821	0.605810438864464	4.7366745995107	-4.9494446775197	0.613935130300583	-50.0340790542589	-3.83029212007066	-0.519969681291592	-0.013479619661063	0.037636552618912	6.44496436323657	3.06804603178696	6.85334307385218	19.5860113730806	5.81641319787345	0.0757408648648421	0.100972605157665	0.0728351699387066	1	1	1	1	1	1.69471124354219e-07	1	1	cddstf	0.623144589781709	0.840599809787035
ENSG00000110756	11:18389988:A:G;rs73434649	0.101618395295497	0.732291846336527	0.00357299519559586	5.18531031285116e-09	0.00166870204395787	5.23070203883863e-10	0.0352996139640982	0.150219552850476	2.01597373534201	-0.199921125210906	-3.84418488886898	22.5069487613535	-3.51924253592972	-0.104892004056884	-0.0408368481128533	-0.0268224491806127	1.22679918798211	0.583759253806827	1.30652768186718	3.71471050213617	1.10696492780918	0.0162017736973448	0.01929243123856	0.0185839153447081	1	1	1	2.46042974344787e-05	1	1.47951541527567e-06	1	1	cddstf	0.172397223499717	0.723080051076987
ENSG00000110768	11:18375164:A:T;rs4150655	0.00552957711855403	0.247824888887555	0.00371975882885606	0.595813595903534	0.000641028524813085	2.64456683654524e-05	0.0910794771040378	0.487319649729382	2.58182156321151	-0.505692799230794	-2.86340662934582	-1.48396494873523	-2.87523803729536	0.0410281707593578	0.0293399178260706	-0.00617473366361247	0.922250295017922	0.43653203815718	0.977487481139607	2.79397518163405	0.831330699193848	0.00957676055965261	0.0172947953774627	0.00887634733012228	1	1	1	1	1	0.0170091627237256	1	1	cddstf	0.508529224911496	0.818554540625656
ENSG00000166796	11:18438770:G:A;rs78454952	0.44560469266043	0.515855632740403	0.474390184148341	0.353709138120548	0.409562214176334	1.03117755513501e-51	0.879758091479379	0.121369489512061	8.02438207496226	-3.25160452142374	-8.00290981123303	-29.6850231398086	-7.80931195383823	3.10579493358145	0.023584309079064	-0.240130834376772	10.5030315279318	4.99709522729889	11.169941277844	31.9469663789683	9.45331937777943	0.15902214096473	0.155738651428066	0.154475847061443	1	1	1	1	1	5.03833353438966e-48	1	1	cddstf	0.142102311254666	0.6844133706951
ENSG00000109854	11:20385606:G:A;rs10437608	0.0494960362108184	0.335175085319435	0.00104823939634992	0.625500423446919	0.152440688565327	2.75275876165089e-14	0.61015076718039	0.542882836064535	3.31918859318561	-0.777610181330929	-5.92490406851704	2.5067856847929	-2.17765625234209	0.160582617236142	-0.0146516705682978	0.0118868232145571	1.68131649239622	0.805264078534627	1.78607754289415	5.12958072026373	1.51703941026152	0.0198366451352407	0.0286995128033573	0.0195084014603976	1	1	1	1	1	1.01576798304918e-10	1	1	cddstf	0.562415063262709	0.8271382749937
ENSG00000171714	11:22173652:T:A;rs75493309	0.914324859682018	0.0548395478804897	0.494475141291438	0.00102490357160451	0.476812758941875	5.68939847524798e-08	0.662132677188303	0.15078032379435	0.882169388962668	-7.5264135449352	-5.9586295514694	82.7795079816617	-5.26833575910633	-0.665869746908713	0.0550021077688907	0.173701250751429	8.19121055521543	3.9008110499997	8.7083808202326	24.9047532215425	7.39371847758385	0.118838504019195	0.125717244866917	0.120514990580254	1	1	1	1	1	0.000120558353690505	1	1	cddstf	0.17297811741302	0.723080051076987
ENSG00000148935	11:22646025:G:A;rs4447177	0.15513461500258	0.0300560459925391	0.0433762854705124	0.476375205511167	0.133633093046818	1.31808814229153e-07	0.411906325110275	0.927729447108562	-11.9887766696849	8.71636427837702	18.1801834220082	-18.2248668565995	11.4122909253616	-0.447195150499284	0.118740288336419	0.00753413109632136	8.4069270585848	3.9943768193183	8.95274912603933	25.5518480987166	7.5831202969896	0.082250885875611	0.144460214286624	0.0829786221852867	1	1	1	1	1	0.000259663364031431	1	1	cddstf	0.931149809088867	0.870597243967134
ENSG00000205213	11:27455576:T:C;rs10835179	0.199617565711832	0.825964357664095	0.180714798883454	0.0272754722472704	0.255981700432027	8.84851367506228e-10	0.765495363101709	0.70869134551745	7.15193986308436	-0.578685752381997	-7.94420423435277	-37.3006667647054	-5.7367618539121	0.559207935585588	-0.0596039493968615	-0.0382671013765505	5.5607693614801	2.62898417215591	5.91785297941446	16.7947648559357	5.03833294928363	0.0876424658375521	0.19960688942809	0.102304061542893	1	1	1	1	1	2.44661403115472e-06	1	1	cddstf	0.721941240013262	0.853564116909484
ENSG00000148943	11:27517409:T:C;rs1140711	0.0011380028132309	0.00618549148346137	0.00097086786752234	0.844448658890332	8.82031697331581e-05	1.34752790038494e-08	0.281524522027518	0.503135507008885	5.29339349348984	-2.08706084409793	-5.71737484677139	-0.943761043168001	-5.79078862225901	-0.10557341904698	0.0275891162645187	0.0115600205745254	1.60737133806832	0.75565914018919	1.71198678164989	4.80490666450854	1.45205555959436	0.0179541955622881	0.0255620668597221	0.0172392654305854	1	1	1	1	0.394532778216416	3.19633617971309e-05	1	1	cddstf	0.523880768778276	0.821868996377883
ENSG00000152219	11:30344883:G:C;rs11826681	0.000126288750849122	3.17343209649025e-05	0.00307218731666227	0.00656888073408826	1.05959788641306e-05	8.85796855185866e-33	0.240564617254011	0.00270213944091783	5.10815532684826	-2.67284809574041	-4.162112796575	-11.0238263292435	-5.3057146156445	-0.200447690317537	-0.0285933759754519	0.0477506721117515	1.3109957042039	0.630336384001237	1.39180755457652	4.02096457127737	1.17935792264071	0.0144010404207358	0.0243047091330106	0.0157546886209971	0.569562266329539	0.14816754458513	1	1	0.0491865338872942	4.17033159421506e-29	1	1	cddstf	0.00530722253713943	0.380588347250024
ENSG00000066382	11:30601733:CT:C;rs66528013	0.785138493802734	0.677483225438192	0.604250729019949	0.799359000606691	0.885050034774578	2.43540166551245e-08	0.594659669927612	0.467435562780935	-2.11201321061975	-1.55648541907308	4.26595312114475	5.980511625929	1.01311059766382	-0.549513719488907	-0.0715031805824913	-0.0695256902016474	7.7382840474492	3.73793698584774	8.2199643147272	23.5031878642563	7.00037309470788	0.0952781022630362	0.134202937606657	0.0955283208252035	1	1	1	1	1	5.53079718237878e-05	1	1	cddstf	0.489186889699355	0.816254606285679
ENSG00000049449	11:32149398:C:T;rs1605271	0.0884654881668142	1.51426912535325e-05	0.0586236237777608	1.84369683899346e-05	0.000559341848642185	1.95857141455658e-11	0.0401639168547125	0.0313363521317701	3.40724384943599	-4.18263854708542	-4.0239246714888	26.3902726869949	-6.27646338710978	-0.145672028733519	0.0679567497066197	0.0449589626315128	1.99205697270129	0.947162363545075	2.11791163007874	6.03926996134142	1.79482758540769	0.0206923369444808	0.0329388553891284	0.0207631509053819	1	0.0712766477303773	1	0.080606425800794	1	6.23217424111903e-08	1	1	cddstf	0.0425215777708852	0.552266282911633
ENSG00000121690	11:33075340:C:T;rs11032126	0.855707645667892	0.00268200757408782	0.397223841443598	1.68740393526479e-06	0.731229280946499	6.54082582102079e-10	0.671245894032963	0.291704261617709	0.666573170693589	5.30375777394535	3.30826537641184	-54.2042928366018	1.13687234209836	0.28010770205781	-0.0248063613438736	0.0494987612828683	3.66180181365718	1.74855096118682	3.90085387125211	11.0439436861399	3.30595556798554	0.043532550073828	0.0583741595292264	0.0468433938803461	1	1	1	0.00765743905823161	1	1.83208531246792e-06	1	1	cddstf	0.316292901528359	0.772536456060589
ENSG00000176148	11:33075340:C:T;rs11032126	0.43838445099631	0.0703600955996787	0.246343891292061	0.520632807360966	0.535433919253145	8.20689726513895e-28	0.96233801164972	0.465156755531055	1.68126269285476	1.8799112575505	-2.6813951570134	-4.20249311026194	-1.21362885000906	0.320291754787272	0.00163214553478232	0.0202698191237283	2.16601132500714	1.03429442034717	2.30741424367022	6.53266023510679	1.95552287224288	0.0257501637894976	0.0345292009405059	0.0277085781289907	1	1	1	1	1	3.75547618852759e-24	1	1	cddstf	0.48696551834779	0.816254606285679
ENSG00000110429	11:33806361:C:T;rs7125621	5.78058549374296e-10	0.000102345399442075	3.64942105760214e-09	3.37805686949907e-09	1.36662987394638e-09	4.22532755145077e-08	0.823779703214096	0.836918808675072	6.4406462519946	-1.86893891262285	-6.49746798382267	-18.537464496313	-5.67605889182221	0.060948840957801	-0.00383661063201031	0.00234111858189756	0.997561780284741	0.473119941014454	1.06103797620836	3.02017096109817	0.900602869999671	0.010766156651942	0.017210176501883	0.0113615018199265	2.8359552432303e-06	0.472835745422384	1.77256149424264e-05	1.60761726419461e-05	6.65958737574069e-06	9.17318611419963e-05	1	1	cddstf	0.844526379961283	0.866549611471095
ENSG00000135373	11:35368139:G:C;rs7934466	0.830007401356341	0.450925867560916	0.99059559508851	0.126312361337442	0.843555300008441	2.3165809505003e-05	0.373679233693964	0.606620419630663	2.03049751539046	3.38893465983703	-0.118755439381308	-43.7751165552593	1.69049161117926	-0.442139137863526	-0.159124944285162	0.0559066876937105	9.44754597573336	4.48811684416875	10.0648042007102	28.5352047977633	8.55689656603495	0.102448360452403	0.178542267964349	0.10843572775422	1	1	1	1	1	0.015660087225382	1	1	cddstf	0.62392512219382	0.840599809787035
ENSG00000149089	11:34946303:A:G;rs60774328	0.0823492599106159	0.219634423504233	0.204652191582614	0.422230708795844	0.0232749959698783	1.19110335611591e-20	0.298927678552349	0.958173686033966	2.52950076700048	-0.846037328281963	-1.9582469081045	-3.52893351530792	-2.98872365060156	-0.161803837905239	0.0242901911844655	-0.000887064666990352	1.4500479201902	0.687458061364063	1.5397177111657	4.38967460288407	1.3089327888038	0.0158208676826185	0.0233343646569574	0.0168965742344997	1	1	1	1	1	5.08362912390272e-17	1	1	cddstf	0.960161060546102	0.874012754546842
ENSG00000196559	11:36286244:C:T;rs6484831	0.745766483006183	0.826673059022341	0.793237513829608	0.832403720123116	0.668591384221051	1.83756051334142e-05	0.454648349966097	0.163973453055143	2.04130612717079	0.659281301464001	-1.75670560075053	4.02878568356081	-2.43535380597082	-0.320334448947907	0.107438300546848	-0.105906710685407	6.28876893635001	3.00757844657038	6.69483265991096	19.0174014094361	5.68206525761805	0.0732936176758943	0.143463571534634	0.0758616755019302	1	1	1	1	1	0.0133296554801227	1	1	cddstf	0.186676766596434	0.723080051076987
ENSG00000175104	11:36028475:A:C;rs1322737	0.0159616320469946	0.421354813902344	0.000866146427361147	0.735447571205232	0.0453278424210896	0.016035574461562	0.66514710072829	0.331978639937676	3.74732760547164	0.589759047204203	-5.57033752929377	-1.58082664574437	-2.80244414054069	-0.0474479922291606	0.01167497857638	-0.0184717370360683	1.54415571113479	0.732222200447357	1.65161738899323	4.67319110680644	1.39289186499753	0.0195656835740072	0.0269414068559585	0.0190023309950178	1	1	1	1	1	0.760347871574556	1	1	cddstf	0.356311265361127	0.77791951335153
ENSG00000166349	11:36628551:G:A;rs113345859	0.0186197816148263	0.0355562419523075	0.0346433467146187	0.664730033555965	0.00160790505868191	9.71118987629225e-07	0.291815278513811	0.44642470327285	12.9127365636927	-5.47367454336012	-12.3122472544059	-7.20623362577946	-15.6723682379813	0.447528173630899	0.0870932400925086	0.0670915431740789	5.45074910068668	2.58955993166429	5.79552538356779	16.6072071187236	4.91238878261414	0.0890399039273081	0.0824401200380186	0.0879740963365722	1	1	1	1	1	0.00149260988398612	1	1	cddstf	0.468714285714286	0.811843324384661
ENSG00000149084	11:43849293:C:T;rs6485469	0.000885575654345316	0.00160182856426212	0.00269604195827248	2.32181497967005e-06	0.00118450668015588	1.41948077646004e-51	0.701056054664908	0.13318264092193	5.43973385269605	-2.45451033687413	-5.20506152833143	-23.8675858149766	-4.78139324251154	0.346483375997043	-0.0131539596954446	0.0276369934797174	1.61596067147566	0.769073361141254	1.71693848872769	4.93248600701613	1.45711359319195	0.017778725807114	0.0342240144497718	0.0183425515672372	1	1	1	0.0105015691530476	1	6.93132463145436e-48	1	1	cddstf	0.154577193338966	0.696485543381873
ENSG00000213693	11:43208994:A:G;rs9888276	0.239748608341378	0.798117894496339	0.231922634496724	0.0980825562286909	0.37782474437763	4.25759124899224e-05	0.24434569813868	0.828160311253134	-5.79941289034123	0.599738514714154	6.26624694538248	24.8296662986742	3.92261699728428	-0.266853584380441	-0.0888734061466923	-0.0138732137199758	4.92099698611326	2.34214113451954	5.22877507615534	14.952181639997	4.43972393977364	0.0640087425426379	0.0761540565027373	0.0638448855992456	1	1	1	1	1	0.0225325399974366	1	1	cddstf	0.836157819869731	0.865881411552606
ENSG00000110455	11:44104885:T:G;rs3107274	0.0193730719483441	2.48691647809114e-05	0.0140597658342	0.529652859487457	0.0196449867356567	7.89860362155987e-12	0.0507202719154105	0.749067947835255	-7.87668061908072	6.8319984321711	8.8220886818144	6.39393713743155	7.1036683343535	0.342019330460952	-0.106116486820683	0.0163486652879073	3.34618118941265	1.58927170451645	3.56647174387809	10.1581482877787	3.02460853753002	0.0475604216384915	0.0540426294520081	0.0510526281990738	1	0.116586644492913	1	1	1	2.58047380316361e-08	1	1	cddstf	0.760623760681932	0.860189342371591
ENSG00000151348	11:44115742:G:A;rs3814767	0.44428796487517	0.162812396774478	0.504260841527909	1.54926840744052e-05	0.453089349686073	7.94934452475959e-09	0.203634466139266	0.775966271483207	-1.00799047176622	0.877801839221178	0.934981801967119	17.624606171185	-0.89231883335538	-0.0949442996814656	0.0258968444391745	-0.00439344264866879	1.31553340046422	0.627036733499045	1.3980087129087	3.99594290170724	1.18741090121662	0.0158786334214352	0.0203160980485308	0.015421201215356	1	1	1	0.06798189771849	1	1.95394888418591e-05	1	1	cddstf	0.786327415266473	0.864556045418229
ENSG00000157570	11:44705478:G:A;rs4356211	0.271463481560788	0.000602873408045441	0.138582412383608	0.452756554577053	0.2383058533224	1.68117002350489e-07	0.779560539238229	0.818542594243488	-2.79247081724352	4.19125539529255	3.99807847549473	-5.79623240726338	2.70189645795206	-0.221041950746487	-0.0110470803659103	-0.0090971362189285	2.53353374442452	1.20579928212998	2.69054535905052	7.70737566091175	2.28559880777248	0.0410237215917996	0.0394253459615396	0.0396098600339187	1	1	1	1	1	0.000321978502036722	1	1	cddstf	0.826971839271008	0.865365826233668
ENSG00000254427	11:45389464:C:T;rs1868910	0.649113306842582	0.312343181604283	0.901003857167729	0.278960311409798	0.543982871379891	4.19006227569022e-09	0.472902746772096	0.733499166604164	3.35821490616945	-3.55404097512432	-0.976202411321159	-24.3597485245477	-4.04113114971636	0.475008938359194	-0.0929406539947022	0.025430443443845	7.37162134787031	3.51043325763652	7.83951265799829	22.4496683449412	6.65035626748055	0.0778926152594818	0.129284529488053	0.0746054505267753	1	1	1	1	1	1.06972289898371e-05	1	1	cddstf	0.745696264131167	0.857461186460517
ENSG00000181830	11:45827350:A:G;rs3808976	0.000192663202417356	1.29917311819577e-06	0.00383447839389513	3.6316429318815e-08	0.00161662011472033	3.04821495612359e-11	0.00968598014956464	0.847841623775605	-5.41261622686596	3.38309261693432	4.43696281135349	24.6991633347487	4.11483041264844	0.108561383184346	-0.0638567813068568	-0.00324984525317064	1.42948934061164	0.681497247223721	1.51973565389866	4.34041398483834	1.29042208615026	0.0155857213437953	0.024489971921302	0.0169194153036944	0.860048535591079	0.00619185908132103	1	0.000170287737075923	1	9.58358782205258e-08	1	1	cddstf	0.854952074353736	0.866592089819067
ENSG00000121653	11:45870743:T:C;rs4756032	0.0148093283897751	0.43320647647611	0.0101448589909794	0.317874389162007	0.010666949847731	3.75074021339336e-15	0.793695796768475	0.218716735432685	-15.9778925961221	2.43082449955601	17.9348479569739	19.7778941745341	15.1171135566959	0.852331613310271	-0.0258160932282126	-0.128321027170891	6.50956683019712	3.09651256967439	6.92163892681283	19.7602573401497	5.87454753678497	0.1014648827899	0.0986091902827885	0.104060760838835	1	1	1	1	1	1.42415605902546e-11	1	1	cddstf	0.242809366945101	0.748058465967062
ENSG00000180423	11:46933152:T:A;rs7131632	0.0527747615689595	0.408885969844542	0.00210169801974388	0.0194575905858647	0.0177028157833871	0.000228579674834405	0.316167997044128	0.302786118239456	3.78850882667652	-0.764942667156199	-6.44247238628439	13.9376201463725	-4.19800238277808	0.111691619495177	-0.0432871556182834	-0.0305387631014284	1.94654662578755	0.924639825306499	2.07227272146281	5.92516693518257	1.75792199747351	0.0298547685532539	0.0430960133423299	0.0295726928040949	1	1	1	1	1	0.0598878748066142	1	1	cddstf	0.327326613118857	0.773055850606143
ENSG00000025434	11:47347688:TG:T;rs11341424	0.0814480556941437	0.863708533717414	0.106600638423077	0.000165438014350455	0.322608222589689	8.24899400625078e-09	0.561792659367455	0.534365127098519	-4.62584490980818	0.215068821326841	4.54618969160832	30.5640921111337	2.36632573983552	-0.169042456973229	0.0241375997022792	0.0181665161744128	2.64392979614515	1.25158474039832	2.80686516146403	7.98777651520274	2.38750404547496	0.0283036765361434	0.0415463815289974	0.0291951842437379	1	1	1	0.692523528071007	1	2.02182843093206e-05	1	1	cddstf	0.554156333222815	0.8271382749937
ENSG00000134575	11:47245389:T:C;rs4647725	2.45729240242647e-08	0.196462509078166	2.54132277937778e-05	1.00450054359184e-34	0.000893163414998009	1.92132474432544e-15	0.54286142768553	0.781556197514564	-9.54173438906398	1.01387051575368	7.5315473127004	72.5709285000601	5.02645026842113	-0.151577538082418	0.0156405741094982	0.00491406247025779	1.65489744759483	0.78275932200085	1.75410997529171	5.00716872313947	1.49428223630961	0.0178298913324949	0.0256676145023455	0.0177020155258132	0.000119473556605975	1	0.116087624561977	4.94214267447184e-31	1	7.36059509551077e-12	1	1	cddstf	0.791671076696007	0.864556045418229
ENSG00000134571	11:47669861:G:A;rs113211479	0.00381809865827773	0.104547666779656	0.158544503396816	0.00109495077169114	2.72373150465573e-05	3.33243105747549e-08	0.00204536896111018	0.231160041160706	-8.78526321495129	2.34714853629545	4.52967176693491	29.9480449163857	11.5940189288173	-0.202777514397188	-0.156893867088165	0.0422938686501903	3.0076797058267	1.44059760713322	3.20269396762302	9.0627652572811	2.71073362002964	0.0355305447666212	0.0503311203162301	0.0352336846790276	1	1	1	1	0.12452900439286	7.37800236125074e-05	1	1	cddstf	0.255434325500807	0.751168641704463
ENSG00000110536	11:47619660:C:CT;rs66482326	0.595322403322188	0.374787532580939	0.295083370297467	0.531410964489948	0.984633647426943	8.47953508428316e-07	0.029304939837765	0.394164686413641	-0.967380784615478	-0.773320479318955	2.03213719697702	3.4570006200559	-0.0316538207586587	-0.123698981153766	0.0604493112665243	-0.019976188966615	1.81893055364621	0.869704001369976	1.93666326023609	5.51574979926348	1.64180505050339	0.0244714579997502	0.0275731470385204	0.0234021534515822	1	1	1	1	1	0.00132874314770717	1	1	cddstf	0.41760942897785	0.803571073965627
ENSG00000165923	11:47565313:TA:T;rs75482377	0.244235968520196	0.678883063442053	0.16680627359902	0.838258335319938	0.197556452999635	2.4500630121626e-06	0.0022018734819072	0.607177513044518	-3.32613567484617	0.565781692161835	4.20359469314982	-1.76599980584492	3.32385393798945	0.156141374951961	-0.135889440535606	0.0172536426418222	2.84944225165986	1.36501638024179	3.03138149021945	8.64242966990006	2.57248069200118	0.0323466639097493	0.0439124415632817	0.0335168016621294	1	1	1	1	1	0.00320468241990868	1	1	cddstf	0.624461053059391	0.840599809787035
ENSG00000200090	11:48676598:C:A;rs7294262	0.137021569816719	0.323980360171148	0.109490574770223	0.266950805698717	0.217005321713409	8.62454915900945e-06	0.577283150614542	0.603473438373693	-6.04501706559436	1.89786063893489	6.91926640200324	13.6702811734629	4.52191510618571	0.186805566296654	-0.0384230678463513	-0.0216823485607421	4.05188266233006	1.92029497012149	4.30738401679445	12.2860445106561	3.65335035866959	0.0410917787339103	0.0688449802791446	0.0416895057379837	1	1	1	1	1	0.00824872864086769	1	1	cddstf	0.620896480176259	0.839226966585512
ENSG00000134809	11:57279228:A:G;rs2467327	0.00584953539612191	0.258902098468755	0.0359507880854775	3.32646658456151e-22	0.581725825536554	6.67849273079964e-12	0.0015094292634906	0.00699121651707314	-6.51512196174397	-1.27987338123428	5.2483391052944	76.9718944823955	1.16623581284753	-0.30753944395409	0.282853458380642	-0.118245178415396	2.34300028921101	1.13099170007455	2.4883099570204	7.18102605944718	2.11425858805182	0.0426013271577165	0.0881336717053399	0.043465946020702	1	1	1	1.6332950930197e-18	1	2.19388486206768e-08	1	1	cddstf	0.0116737826073006	0.428074790384539
ENSG00000156603	11:57399256:T:C;rs11229078	0.0949786235499415	0.837079663624314	0.106794986130201	0.00720285988921136	0.221755811937874	3.75844897882737e-06	0.133486965219147	0.487635230387059	-3.37701632596969	0.197516038184791	3.46697593650858	16.6010444859714	2.23092475520842	-0.113582218835413	-0.0479750449034278	0.0181004673263805	2.01464618907454	0.959509788423314	2.14174137147966	6.12533038829714	1.82114129321952	0.0239980130975631	0.0318659142531113	0.0260388013336972	1	1	1	1	1	0.00444624514195277	1	1	cddstf	0.508838062439171	0.818554540625656
ENSG00000198561	11:57560304:AT:A;rs35942817	0.175926368255375	0.656409588681798	0.466932395589901	8.2698694036071e-08	0.653898171303977	1.67964179689802e-05	0.40830844336106	0.289487908421736	-3.10747685856918	-0.484761976519074	1.7718973999015	38.5237322890378	0.926442443229892	-0.13462255099515	0.0500099930458396	-0.0339072088582962	2.28935465595695	1.08831465769689	2.431835653091	6.96680447397016	2.06376954758233	0.0306539067348508	0.0603760272634234	0.0319408279152247	1	1	1	0.000385624010290199	1	0.0125133313868903	1	1	cddstf	0.314084610530594	0.772536456060589
ENSG00000156689	11:58607580:G:GAA;rs34626559	0.779538181868633	0.361524244839268	0.961163877171568	0.764958805768167	0.560798093778856	6.52498348603555e-12	0.120996693601765	0.35285250353542	3.75341484516231	5.83118358940571	0.694684463823536	-12.2140603957762	-7.00956846259286	-1.09312748513913	0.309191420411514	0.156444358039827	13.3939707567545	6.37853847942696	14.251885480004	40.8072921489428	12.0344561404841	0.151342922783124	0.19870226107801	0.168065256408446	1	1	1	1	1	2.1467195669057e-08	1	1	cddstf	0.376956758895817	0.785349152340514
ENSG00000255240	11:58729333:A:C;rs10896884	0.0990020594495306	0.267707553429709	0.176301922773658	0.126325642659686	0.0578825798207865	2.58887247939359e-07	0.350689301606939	0.362582840737945	6.28777184791842	-2.01022806776523	-5.4635180874615	-17.8007316805546	-6.54161526755051	0.294534922581846	0.0518029904288518	0.053989072743027	3.7968450811569	1.80954214769086	4.0286197726952	11.6039760634936	3.43284109841533	0.0555649917598672	0.0554011334193059	0.0591874575053555	1	1	1	1	1	0.000474540325472846	1	1	cddstf	0.386546743815442	0.788702341013559
ENSG00000189057	11:58929387:C:T;rs517845	0.238144578295752	0.175441630341116	0.418445577838459	0.985165190091422	0.0709484551775715	2.27991183842556e-05	0.914720289014312	0.129136946001391	5.83601432915184	-3.18553727249165	-4.25272624003685	-0.28124707653351	-8.06447802988935	-0.22667610032737	-0.0104338575404898	0.082661213284915	4.93512330665651	2.34422142375192	5.24703662367885	15.1103355989997	4.44628129213435	0.0524771375225671	0.0973325035788233	0.0542863627008809	1	1	1	1	1	0.0155541332670079	1	1	cddstf	0.150313383030835	0.691143220970962
ENSG00000245571	11:58930707:G:GA;rs56979102	0.620483326222702	0.130033738828862	0.450841873790256	0.0279730918114538	0.594688900406156	2.64150435495219e-07	0.00881337365189331	0.0152906403842734	-0.866342163946625	-1.26473396967114	1.39843064103237	11.7237029240489	-0.841704232688006	0.145490983464236	-0.0677789495085278	0.0681855988459031	1.74736065144497	0.832546985467827	1.85165990981848	5.30263299851546	1.57990379636338	0.0274686090663778	0.0256684750096208	0.0279138976791878	1	1	1	1	1	0.000482921066262565	1	1	cddstf	0.0227670349415502	0.495434821124693
ENSG00000254952	11:59939954:C:A;rs597982	0.0161403923420576	0.0101043914021452	0.000779950494198593	0.0771252171084815	0.0171048135503754	2.08870056589388e-10	0.130258189349631	0.222159012201684	11.5782840558565	-5.8998797571613	-17.2893321651551	25.7594031477762	-10.3744660567711	-0.374712625662122	-0.173431313607315	0.0701345164446124	4.77920738177523	2.27571289155842	5.08094286588862	14.5111318770425	4.32097361314321	0.0564721359635976	0.114233118674889	0.0573020974684528	1	1	1	1	1	6.14495706485979e-07	1	1	cddstf	0.246311340228238	0.748058465967062
ENSG00000110079	11:60050816:A:G;rs12275496	0.421761722596475	0.128178905440465	0.737146142088235	2.11623199097127e-13	0.386330409265024	6.79482313680469e-06	0.00011073208925512	0.361875350993005	-4.26108488135467	-3.83728501251413	-1.89154677091967	124.919515364216	-4.14590391256995	0.421398324188555	0.312657087863933	-0.0846207077262602	5.29504439221281	2.51373359444922	5.62927728866608	16.0637506744918	4.7771896207069	0.0916021279376165	0.0795537683762512	0.092631622001799	1	1	1	1.02848874761204e-09	1	0.0069511040689512	0.534946723191484	1	cddstf	0.385850190911133	0.788702341013559
ENSG00000166927	11:60152563:T:A;rs950803	0.494240374626603	0.25741593397299	0.681967046950668	7.84225448064897e-14	0.340429137285181	4.99154647291836e-10	0.0120759916461151	0.463419070604369	-2.32100740457594	-1.8466618077119	-1.48072054258794	81.5587159895547	-2.92088937707402	-0.22014469725105	0.143761491858775	0.0249124435074563	3.3902455601767	1.62674853173958	3.60910865991849	10.2815579607273	3.05790347683585	0.0339604191329603	0.0568474446318864	0.0339226296903284	1	1	1	3.81604103028379e-10	1	1.41610173436694e-06	1	1	cddstf	0.485280067166494	0.816254606285679
ENSG00000124920	11:61521446:C:A;rs520987	0.181701201229791	0.0724746698812693	0.147811469080817	0.0119508746385278	0.402015158156083	1.67165321797722e-07	0.502373434797518	0.241730369703351	-11.0250592628061	-7.05660852277087	12.7600183340385	63.7428041833018	6.25346439473417	-0.514277922461248	-0.115865766261749	0.119608340931392	8.23151828761893	3.91171510993882	8.78832643562324	25.168405344167	7.44905384552718	0.0954258737150214	0.172480410866244	0.101921429138955	1	1	1	1	1	0.000320455921886232	1	1	cddstf	0.266129605664232	0.753210064456372
ENSG00000134824	11:61600327:G:A;rs174573	0.14028793057526	0.0225690381793616	0.16048412060242	0.00502967094172159	0.566298737625621	2.98662698855335e-30	0.00717044476872721	0.300056417852995	-7.03232833207095	5.19307918202378	7.12175675495117	41.214630894721	2.46482620818943	1.0290893079462	0.189376274533815	-0.0710181019838567	4.75301039718571	2.26249145508929	5.05897708728988	14.5586365744277	4.29190895046572	0.0781465576362987	0.0698349299432862	0.0683834038710762	1	1	1	1	1	1.38788556158074e-26	1	1	cddstf	0.324611054663686	0.772536456060589
ENSG00000167995	11:61515869:TA:T;rs147252389	0.0411837823426529	0.658030646668238	0.608196362542217	0.75627324517757	6.14451213128913e-06	0.654914958400916	0.0805928089908796	0.0312520292711554	-4.61752241408885	0.47081334963515	1.23140384176461	-2.12095733377338	9.42897065122987	0.0196772625105231	-0.0574156201153268	0.0848142050250538	2.24961013993869	1.06235511541338	2.39891761749519	6.8257530274368	2.03955392945058	0.0439718391808303	0.0327234210560888	0.0391495664484642	1	1	1	1	0.0286887271409889	1	1	1	cddstf	0.0424195659846629	0.552266282911633
ENSG00000162174	11:62134796:T:C;rs35105438	0.0539815780153524	1.7307100773723e-36	0.261945955180559	0.0146877681491282	0.188438403767919	6.31484176214055e-13	0.533467081855228	0.0328117698793262	-4.21800265237856	15.4674069686301	2.61558873104338	15.8825141860523	2.60072468542319	0.169829644361832	-0.0247226871020061	0.0501931147343687	2.17830045818288	1.03027302977074	2.32617475353131	6.46271138859398	1.97186372068348	0.0223385443864428	0.0396443157125177	0.0233821086469749	1	8.50817074036224e-33	1	1	1	2.19882790157734e-09	1	1	cddstf	0.044273970844608	0.552266282911633
ENSG00000149499	11:62380119:C:G;rs12798970	4.24436461677181e-05	0.00179969899474688	9.44272991213151e-06	0.303127573503862	2.62162549754212e-06	1.32890688102027e-09	0.128793419358181	0.62211592792459	-6.04276726071901	2.18674335382106	6.97684449046595	4.51791028802123	6.27816145332842	-0.107906168247986	-0.0493188646636015	0.00807767909730154	1.44918203477476	0.69282062857027	1.54174004942353	4.37808716798941	1.30459996830222	0.0171074457990535	0.0323601299087664	0.0163686551619459	0.195283216017671	1	0.0436915113034325	1	0.0123347479659357	3.61728453013716e-06	1	1	cddstf	0.638845602626766	0.841725060401287
ENSG00000185085	11:62426978:A:G;rs11231176	3.12925429902181e-07	0.013764990687453	3.09518122605483e-08	0.000617834569766656	2.33618880602184e-06	4.75558979330412e-07	0.698487864927208	0.549241680771306	-8.12323774680208	1.82507124186814	9.39445152763565	16.2099644032425	6.7391581445392	0.135930330721704	-0.00885784054188168	0.0150812638902868	1.54375267617058	0.735507993339072	1.64198945696753	4.67279913810922	1.39310481639609	0.0262628208554711	0.0228400117355027	0.0251465472418821	0.0015061100941192	1	0.000149466301406188	1	0.0110081216539749	0.000805121352006388	1	1	cddstf	0.568569952619814	0.8271382749937
ENSG00000214756	11:62397177:C:G;rs948683	0.212954855067537	0.218050938500305	0.172543757142201	0.182786076284065	0.630347167959297	1.20901262525536e-12	0.0686391173639283	0.126993396395893	-6.42050327313102	-3.01285157074505	7.48472474473842	20.7648314251138	2.23740460294285	0.654614809321958	0.289328594490256	-0.126292771011292	5.14150633330478	2.4397029419005	5.47088069421949	15.5420748450345	4.64337661359969	0.0873041400687797	0.158197533625688	0.082473640104701	1	1	1	1	1	4.14933132987639e-09	1	1	cddstf	0.148045273211478	0.690121146507169
ENSG00000162194	11:62423856:C:G;rs10792355	0.0530440234108955	0.936381305329504	0.00350562891887585	0.341516375921206	0.198965993946748	5.40385601029892e-11	0.074863772812528	0.617592082582909	-3.15222796071185	0.0618378516447957	5.08653476998601	4.6966420421857	1.881784121082	-0.124170921411101	0.0632205758422311	0.009000645618207	1.62147732575026	0.773925379467279	1.72518871246061	4.92805922866171	1.46099579260506	0.0180788380030034	0.0353389263328482	0.0180045963803738	1	1	1	1	1	1.66438765117207e-07	1	1	cddstf	0.634487973133403	0.841260344887955
ENSG00000162222	11:62451363:C:T;rs2957118	0.00258267058787794	0.0478253203448663	1.30900676289731e-05	0.0281447238992885	0.00216756073743627	1.54311304157536e-08	0.00596612991036975	0.118743699277384	3.33182037905623	-1.03615223567638	-5.17660773924727	7.34486202683668	-3.06055763304703	-0.0657709309608494	-0.0551884920985196	-0.0168755013337732	1.09418021858572	0.52094758419208	1.16330597037805	3.32575114910486	0.987468905900947	0.0112342832351378	0.0198945309084204	0.010778938711165	1	1	0.0603452117695661	1	1	3.63557432595154e-05	1	1	cddstf	0.139327907250345	0.682276583880371
ENSG00000176485	11:63375490:C:G;rs586713	0.703337391274097	0.00949872705668175	0.524050570751414	0.00206404656459508	0.487538825474982	1.32669614609177e-19	0.0662781902441185	0.437064782887923	-1.42047575421481	-4.62318291307964	2.52103371002522	35.535537539504	-2.33300364750535	-0.395335110385606	0.131475716700078	0.0319922522374346	3.72566020314085	1.76839788479985	3.9512360870069	11.4099116136549	3.35544662236012	0.039968943023358	0.0712668523680261	0.0410977055616409	1	1	1	1	1	5.54691658680968e-16	1	1	cddstf	0.459573685280056	0.81098332142109
ENSG00000236935	11:64110668:G:A;rs574835	0.492178863292649	0.857368304571581	0.385690985957495	0.536225320155942	0.720565505381228	9.13434860306516e-17	0.505063674853224	0.411635284465347	-3.76879315043006	-0.465351429380042	5.09306331293928	10.1051858950412	1.76815348768641	0.613127317625015	0.0522540827303056	0.0576537133851396	5.47878207356736	2.58648999339214	5.8606639519119	16.3141602986137	4.93734155771214	0.0684749434571833	0.0782791233908973	0.0701011847812992	1	1	1	1	1	3.62085578625503e-13	1	1	cddstf	0.43472257457299	0.803571073965627
ENSG00000162302	11:64158706:G:A;rs692813	2.79249599861504e-07	0.109402687243163	1.49676918551412e-05	2.13688698001197e-14	2.01300371110612e-05	8.70305907455601e-08	0.850777226816038	0.301641187316958	-10.186110075936	1.47219550350774	9.07115796282038	47.7831347085475	7.56452687626823	0.106129039262771	0.00617301543391498	-0.0196220017073966	1.92725719289261	0.916243383328032	2.05290948329218	5.87424534102373	1.73935503355836	0.0192279462724603	0.0327781149323496	0.0189562306107502	0.00134570382173259	1	0.0688813179173598	1.04173240275584e-10	0.0925579106366593	0.000178238649846907	1	1	cddstf	0.326194301543332	0.772908863089227
ENSG00000231680	11:64158683:C:T;rs692842	0.436466878893401	0.466155957228149	0.835358707397025	0.000844625270379665	0.964421644406221	2.00320532954563e-30	0.0923920821627508	0.102035437418601	-3.02618934864571	-1.34719878876711	0.860426360749045	39.9962145120939	-0.156454128750724	0.512102994214574	0.111565209967837	-0.0626744079501469	3.88241455851257	1.84573733049498	4.13553122576941	11.8335284163945	3.50388244100496	0.0387358909719352	0.0660315777221847	0.0381865815040484	1	1	1	1	1	9.31891119304628e-27	1	1	cddstf	0.121529567161146	0.655891539588165
ENSG00000181908	11:64158304:G:A;rs10897490	0.269595919983559	0.567352088457444	0.848181058083241	8.95886392614436e-09	0.63419317255579	4.69106613623146e-05	0.0119456097349406	0.0345607190530155	-3.78409095785225	0.931386627253745	-0.697820775782556	62.2195267056982	1.47147057763263	-0.146826239433228	-0.150842107028346	0.0731541896432599	3.41981398458108	1.62620197257496	3.64123330557763	10.4447766093182	3.08850734106556	0.0354201376706309	0.0595552320976525	0.0344186983704883	1	1	1	4.24381384181458e-05	1	0.0235491520038819	1	1	cddstf	0.0463400678082119	0.556740744916334
ENSG00000168070	11:64730793:A:C;rs7925178	0.907668301473697	0.503816022928842	0.976395905535077	0.857286377370943	0.946914224060801	1.01054300805792e-11	0.307381583371168	0.482883658828821	-1.12133490205558	3.07885160439476	0.304090362174219	5.28923598103147	0.579937238791469	1.20676174844338	-0.143929706373493	-0.122210408328824	9.658261975062	4.59877397767793	10.2670296377725	29.381271560923	8.70108295261421	0.168768666989422	0.140710191997687	0.173902878048022	1	1	1	1	1	3.27618043212376e-08	1	1	cddstf	0.50422216280388	0.816254606285679
ENSG00000204710	11:64936931:T:G;rs1195959	0.869824303390455	0.675356781973136	0.781690042742483	0.720420783456243	0.647855880371339	9.84153847846956e-10	0.408656728511459	0.339805616117419	2.59849179045517	-3.16085214586225	-4.66872521427286	17.3593193269629	-6.53433700952634	1.15644530075247	0.287665654439492	-0.180317615785255	15.8391606819987	7.53814279792258	16.8288139093684	48.4474727245484	14.2885968282593	0.181787551967902	0.34755132701654	0.188531969678293	1	1	1	1	1	2.71134385081836e-06	1	1	cddstf	0.364057476550551	0.779273368630791
ENSG00000255200	11:64948555:A:G;rs12422027	0.0763729288398155	0.303697729162284	0.144837383916114	0.00332276874512065	0.159093159652542	7.1713071046629e-19	0.512734869600205	0.109421821987476	7.70843043306126	2.12434374472165	-6.75511502128624	-38.8532417268109	-5.51231408710809	-0.522741722124129	0.0427128375677635	-0.0898883541232414	4.33128151589379	2.06103234257485	4.61820137754161	13.1016846924937	3.90262610969023	0.0541536131524222	0.0651558850933541	0.0559464260620568	1	1	1	1	1	2.96605261848857e-15	1	1	cddstf	0.12943090300431	0.668870815560554
ENSG00000254614	11:64948555:A:G;rs12422027	0.165527379742879	0.484704597950038	0.278320457907558	0.0339601915290343	0.226417649661568	3.94076819071425e-18	0.169429837016909	0.151168482609045	6.41502196897484	1.53589241981136	-5.3431871430183	-29.7524053240701	-5.03964217739318	-0.542624447284147	0.0956158598379084	-0.0857837487674377	4.61213008101487	2.19467361570757	4.91765437443487	13.9512229487935	4.15567983965181	0.0576650368486585	0.0693807171137421	0.0595740991711641	1	1	1	1	1	1.60231634634441e-14	1	1	cddstf	0.173380720649419	0.723080051076987
ENSG00000014138	11:65003026:C:T;rs2904981	0.00735312678144312	0.102980906649196	0.0176899966015179	1.60007009293634e-08	0.242224673468175	1.93299068778109e-10	0.362059142138538	0.340580008911681	-3.68801176893647	1.05957632355891	3.46775277365771	24.1693909140309	1.4481832698058	0.0941010287076315	0.0242144346076165	-0.0141871227948644	1.36433224848145	0.647373174825846	1.45196273137786	4.13321145215479	1.23533514691029	0.0141529891888252	0.0265169459834721	0.0148572674557615	1	1	1	7.54753062838071e-05	1	5.70038953826644e-07	1	1	cddstf	0.364826308302763	0.779273368630791
ENSG00000120645	12:248202:C:G;rs56204927	0.941068815565415	0.800392625888021	0.54511637303142	0.355704526164068	0.738292003849164	4.6399912815766e-21	0.143164772065713	0.090961643735763	-1.08891911868505	1.77182466462571	9.48844792331174	-41.3479469009477	4.43910789046127	-1.98912111422233	-0.545698719277746	0.31626928509038	14.7145108325103	7.00005182960677	15.6589072930946	44.6838185741604	13.2709379210351	0.192045120834987	0.371512347220891	0.186360700212879	1	1	1	1	1	1.99102025892452e-17	1	1	cddstf	0.109601001080225	0.649166314368635
ENSG00000256948	12:229541:A:G;rs59530692	0.776236511337315	0.968115217972312	0.37484270547275	0.00294617868927171	0.35891062665553	1.27595241017771e-05	0.603536000976401	0.503129482482046	3.43071589897722	0.232857883177006	-11.3934134484717	109.651884430423	-9.99472255123859	-0.888865353017291	0.0935537237111041	-0.157417203380989	12.0569270642073	5.81948289747973	12.8149248960541	36.5058143805459	10.8734681748587	0.199482784459655	0.179910528207074	0.234750328305447	1	1	1	1	1	0.0105648859562714	1	1	cddstf	0.523875303479182	0.821868996377883
ENSG00000111181	12:324457:A:T;rs12424772	0.000982656259074828	0.109429953170422	0.0251839153520177	8.16916659599705e-10	0.00326772672879818	7.57797730292777e-11	0.678226888776409	0.323333872712095	-22.0760426266227	5.06194810947612	15.8544042071991	128.550435473343	17.7372460576935	-0.733122448526526	-0.0427055115081781	-0.123678395813237	6.61731056746618	3.15062429729229	7.03859118705372	20.1022359320679	5.97045241239582	0.107645520892208	0.102809556817267	0.124972955092249	1	1	1	3.90404471622699e-06	1	2.29840051597799e-07	1	1	cddstf	0.347745098878063	0.776639872246407
ENSG00000120647	12:432666:G:C;rs3213751	0.0479840738402473	0.249886606077846	0.0239648249016592	0.292885304437829	0.00905473621449487	2.19841280960187e-09	0.670075546134624	0.480321968515699	3.08598941119124	-0.852512805735993	-3.74959761272899	4.99154876981112	-3.6891291533232	-0.116039767019065	-0.0110061718226248	-0.0141891434487468	1.55266035986106	0.739141408792936	1.65039421412469	4.73537738324522	1.40211552750643	0.0186667164318682	0.025802004824888	0.0200730829491928	1	1	1	1	1	5.80820664296815e-06	1	1	cddstf	0.501725205617172	0.816254606285679
ENSG00000139044	12:662838:T:C;rs1056008	0.782353631961292	0.123734928446154	0.939280122880137	0.302533785593554	0.611443974522694	1.99771442361842e-31	0.0341065479665865	0.467005244625699	3.32993868784572	-8.91280394946592	0.979092891652891	-37.7282452553732	-5.52835385771323	1.74211299772328	0.466326456628846	-0.0897444400450541	12.040597158873	5.7701539594411	12.8399647575026	36.5156369565716	10.8682189315593	0.128873420867333	0.218846137650253	0.123189672515147	1	1	1	1	1	9.3373172159925e-28	1	1	cddstf	0.488767879870373	0.816254606285679
ENSG00000177406	12:782997:G:GAA;rs35041650	0.674695491417491	0.939209384940209	0.512920850112791	0.589652920890202	0.893116771102101	4.32184290324408e-09	0.992025962457102	0.430113998852559	0.917585922353932	0.0789540024103347	-1.52311199224877	-3.56216420887569	-0.265375978471702	0.215993116070748	0.000325011395305836	-0.0290964624101352	2.18358038699239	1.03420693316222	2.32444274225625	6.59591501738978	1.97302266063222	0.0354520514278005	0.0324867521731243	0.0368162524803273	1	1	1	1	1	1.10077338745627e-05	1	1	cddstf	0.452797324035551	0.808845709623132
ENSG00000171840	12:736102:G:T;rs10774386	0.141201056286953	0.576060670803875	0.0949739974915226	0.0867151005653082	0.00544643986625681	3.37009569603913e-09	0.20545040476215	0.614954138076834	-4.50239656990672	0.803785412961168	5.44540150337571	-15.6538678262669	7.74031807613622	-0.273024451349231	0.110424702029262	-0.0232402124473117	3.0501156352342	1.43557715980041	3.24854898357791	9.10136191764913	2.75993583198603	0.0444787007364774	0.0869776615491504	0.0461423388348979	1	1	1	1	1	8.70158708717304e-06	1	1	cddstf	0.63194934705184	0.841260344887955
ENSG00000060237	12:907114:CAA:C;rs10542152	0.316379436891087	0.695732049195515	0.256856259881334	0.0104463273989244	0.880050075101762	0.000465193634627724	0.0971388191551271	0.0917093405634307	2.11503069940694	-0.392644810425054	-2.54532586636523	-16.6198032899694	-0.287241387231005	0.0807609846866679	0.0604274157289986	-0.036428630341399	2.10661351200873	1.00278977254417	2.23956779215358	6.43991252140883	1.90144719667513	0.0227602098996166	0.0362859007920504	0.0215153605904985	1	1	1	1	1	0.0916431460216617	1	1	cddstf	0.1104046781249	0.649166314368635
ENSG00000002016	12:1058738:C:G;rs3748523	0.316066708791465	0.437593828029948	0.429806528174646	0.0356514346959556	0.403820009132207	5.95731382294993e-16	0.0214286639450067	0.928676105837882	-1.64627523552219	-0.606293459232142	1.37704320860305	10.5341182189289	1.23654836767129	-0.240851693424608	-0.0567262576184492	-0.00268955762201786	1.63866209037954	0.779753881266762	1.74123365984491	4.98622122446125	1.47863280314349	0.0277583077720753	0.0245003128461487	0.0300162095582778	1	1	1	1	1	2.31084203192228e-12	1	1	cddstf	0.93204734809998	0.870597243967134
ENSG00000111186	12:1726773:A:C;rs4765833	0.314423245394765	0.148868595190644	0.363711685717258	0.0589390777031409	0.64633054028708	1.2594273483803e-07	0.932610124024988	0.87422496398976	8.49881360694225	5.81164733419006	-8.15952564030048	-48.2607104177841	-3.49214139128718	-0.636372803426547	0.0167220598896126	-0.0174010290003552	8.43077127079407	4.01319721341213	8.96627661226037	25.4329983168667	7.60090106821022	0.116850063326148	0.197545818854689	0.109812520554895	1	1	1	1	1	0.000249240672244462	1	1	cddstf	0.88012071786864	0.866592089819067
ENSG00000171792	12:2986911:G:T;rs4766002	0.180837462452729	0.291326913424222	0.0180112553849387	0.257450577239615	0.740942823244605	5.60930313410988e-17	0.00895522674340976	0.0792547957685152	-2.03680393833269	0.760326011162336	3.84894979748576	5.18540747805548	0.453881433378514	-0.1463617786673	0.0767036785274087	-0.0268717083985078	1.51769887756353	0.718974444062779	1.61615982481733	4.56822668987545	1.37131490278292	0.0162165392089764	0.0291097883187181	0.0152470139063366	1	1	1	1	1	2.23418543831597e-13	1	1	cddstf	0.0968510893164633	0.633013835842525
ENSG00000047621	12:4613033:T:TA;rs149477770	2.42021914740617e-08	3.11147477061103e-08	1.21824529797986e-11	0.0172001677225099	5.24534004798236e-11	1.71651186140127e-11	0.0456959687324928	0.620313063373255	9.66937225021662	-4.56267486943623	-12.7009780049486	12.1741747752139	-10.4068417020225	0.208009053474098	-0.0504052211652193	-0.0164718619451254	1.67618744221984	0.797618657437193	1.78402380798146	5.07496000233683	1.51408039126757	0.0294546341264352	0.0250958696442383	0.0332065804313397	0.000117695257138362	0.000149724165961803	5.97305669599526e-08	1	2.57231475953055e-07	5.48082237345425e-08	1	1	cddstf	0.637108493138964	0.841260344887955
ENSG00000111247	12:4622401:T:C	0.0720201941796189	0.0310326335674435	0.0754135928011963	0.166846420249425	0.00361559066705471	3.26979096371677e-06	0.0477919623277411	0.818010709466194	7.5160683963919	-4.27019441305007	-7.93559744427432	17.389834287793	-11.0401321147791	0.374347774546264	0.133503330433651	-0.0177608088083833	4.15972818318202	1.96849956123914	4.44425745978363	12.5417016800451	3.75708047838779	0.0785820622510462	0.0671115096000566	0.0771023239066211	1	1	1	1	1	0.00403165225826277	1	1	cddstf	0.82646682852223	0.865365826233668
ENSG00000111254	12:4757809:C:G;rs4147668	0.563467768087835	0.500626108300733	0.617000009185257	0.764506182550696	0.407440605452789	4.5069060359192e-07	0.465086827089734	0.75573671054656	3.89479270078246	-2.15927108762472	-3.58563553656564	6.16843042555268	-5.0403438029639	-0.374635074234839	-0.0917176943701775	-0.0223827979608263	6.73266492606491	3.20122741619979	7.16052377663646	20.5679640330556	6.07383369021208	0.0722272155928416	0.125357227964949	0.0718698077506031	1	1	1	1	1	0.000769328860331407	1	1	cddstf	0.767013775548402	0.860717599005272
ENSG00000110799	12:6160045:C:T;rs10849379	0.829500602442523	0.104052674695178	0.940763126958047	0.0392219484208672	0.837929063773663	4.9568923144053e-06	0.749163751615918	0.546551835952991	1.41413159552806	5.04489366725979	-0.520388209302435	-40.7767455551267	1.20546551458994	0.31678870178839	-0.0335017615133427	-0.040004748369388	6.55984091546084	3.09193457166958	6.99562553162751	19.6699397959349	5.88713898140067	0.0678155309334996	0.104658641679022	0.0662569461258938	1	1	1	1	1	0.00543771086890262	1	1	cddstf	0.565972994363576	0.8271382749937
ENSG00000215039	12:6032299:T:TAC;rs10625843	0.992979632511072	0.760688695842343	0.544861943778617	0.0637065562127656	0.811658410904815	1.47106623133091e-05	0.522200515181368	0.821201446928724	-0.0199377949992613	0.326786671683951	-1.45641409168931	12.8689841632928	-0.486038347679717	0.125803323740025	-0.0281061040623924	-0.00689193863759535	2.26362717587041	1.07171564963896	2.4020173794063	6.90865814848077	2.03750062625043	0.0284447300854304	0.043855057440101	0.0304623472383488	1	1	1	1	1	0.0114007632928145	1	1	cddstf	0.82952401629964	0.865365826233668
ENSG00000139192	12:6570539:A:T;rs2244083	0.185093438438029	0.493340461296191	0.911365941126506	3.96245974952023e-07	0.433089682976325	3.15989989738568e-25	0.0861121725074431	0.91790536462241	-2.08500637459647	0.512948029260906	0.18576774642356	24.8498981524796	1.111601291465	0.258273599654149	-0.0414499300765085	0.00205690227368334	1.56884985762266	0.747691537861029	1.66709835182457	4.76645733717232	1.41565646144672	0.0221613325385674	0.0240530996604822	0.0199351239114278	1	1	1	0.00182352397672921	1	1.42037500387486e-21	1	1	cddstf	0.921768692713291	0.870597243967134
ENSG00000139190	12:6582699:T:A;rs2532486	0.000676269870473893	9.66153741870446e-07	8.47677575994655e-05	0.368351242060908	2.55038552146376e-05	2.600003130943e-16	0.0375417677036935	0.993446100755409	-5.23502348637793	3.63544396086008	6.46354660229489	-4.15789594559341	5.89073458939882	-0.140320998138708	-0.0622320037101363	0.00012915929869114	1.52028936761304	0.72314923436312	1.61668218409337	4.61351016878558	1.37223367512258	0.0159457863984148	0.0297578589296346	0.0157077601573497	1	0.0046095195024639	0.380098625076003	1	0.116731145317396	1.017381225138e-12	1	1	cddstf	0.99375850009091	0.879882153514457
ENSG00000010292	12:6622346:T:C;rs2079868	0.300371155125491	0.116892273476803	0.119731937912754	0.754037351036495	0.416567118823303	3.49192156635705e-08	0.619490202309436	0.256932464969784	-1.48066621698852	1.06764847828011	2.36786288682682	1.35795850490699	1.04705908666129	-0.101827048958457	-0.0162864491182629	0.020310455850153	1.42666582228092	0.678496129351028	1.51650466357474	4.32919614484391	1.28665955885186	0.0178703575553562	0.0327556433548952	0.0178735265177728	1	1	1	1	1	7.69270321068458e-05	1	1	cddstf	0.281477951635846	0.754665173391492
ENSG00000010295	12:6661711:T:C;rs7306500	3.56772702475171e-06	0.0382081053479911	2.388141552349e-05	5.30498870472584e-05	6.68231424376109e-07	2.0482908464889e-07	0.0887991593137435	0.512641992088223	-7.3813524636102	1.53815013210769	7.12974519538145	19.4070197617017	7.17730551811042	-0.0863900741896904	-0.0471200295081355	-0.01044225581715	1.5557647044143	0.738087352387042	1.65481486435076	4.71615753455718	1.40596524734227	0.0161528578972546	0.0275779090860858	0.0159255262436947	0.0168931874621994	1	0.109185831773396	0.226894366901124	0.00317877688575715	0.000384332367636549	1	1	cddstf	0.533103626776757	0.822432936176543
ENSG00000111641	12:6597913:GA:G;rs60940528	0.015450977861199	0.467756335434243	0.00306515759201066	0.024117646424983	0.0683597770972899	0.000160841924156254	0.000141104397454116	0.504971175544233	-2.87873659619461	-0.405349101289597	3.75362233664649	8.10625324581716	1.9444082261707	-0.0493948466786944	-0.079105884681133	0.00839087967296369	1.18036672748784	0.557351685842218	1.25490410453937	3.57189184273346	1.06207242568464	0.012884338832525	0.0204527287960613	0.0125672082625583	1	1	1	1	1	0.0482525772468763	0.680405404523749	1	cddstf	0.525657162108686	0.821868996377883
ENSG00000126746	12:6545531:A:G;rs2364493	5.08973516722292e-05	0.0223228242723781	0.00160219508819257	0.0236053556245248	2.33280233474816e-07	1.74036172689985e-05	0.128931169440916	0.64735162648971	-3.91225094546856	1.04002150665055	3.21653787693079	6.52871706379005	4.56230718850545	0.0493719529857919	-0.0343303639321602	0.00558973271952428	0.948373782928957	0.452273354831045	1.00786171547396	2.86618947029098	0.857268130312307	0.011263515014885	0.02253371249924	0.012204281569362	0.233517049472187	1	1	1	0.00111927856021217	0.0128264659272519	1	1	cddstf	0.663113199071648	0.846927918516734
ENSG00000269892	12:6831701:C:T;rs12304637	0.49221177748763	0.416814343765176	0.640259259216554	0.00584349581337879	0.904044998419094	1.8600090596698e-07	0.939491536932393	0.51318402322947	3.05073227186267	-1.71274134418668	-2.21002353434925	-37.3488902070274	0.483909811788765	-0.356223100604556	-0.00516826017777563	-0.0475378172095678	4.43525787374776	2.10578960324935	4.72305259077361	13.4299198426846	4.00989171798572	0.0663632960999617	0.0680145777094787	0.0725934988052027	1	1	1	1	1	0.000351913714089527	1	1	cddstf	0.533627867677729	0.822432936176543
ENSG00000250510	12:6925407:C:T;rs28919570	0.148135545529827	0.96995498858285	0.16987462832907	0.702089337246961	0.0258548952155746	8.60138544407476e-06	0.0774443474391335	0.191471682508839	-8.59330587457799	0.105970791524422	8.67720025068015	-6.8666393460057	11.998275013529	-0.415797188993903	-0.160869871151634	0.113446781696347	5.92330188382773	2.81063049027831	6.30293589797444	17.9307594231048	5.35125463275692	0.0914508950103533	0.0907217433809284	0.0866081956947031	1	1	1	1	1	0.00824872864086769	1	1	cddstf	0.215019165980385	0.733734728316454
ENSG00000111669	12:6996014:A:T	0.160816582018266	0.0157974462727676	0.582374067943265	9.32927222064723e-05	0.300007930870792	7.84065990993801e-07	0.086516225063612	0.515465012887322	-1.79783410173065	1.47798563210622	0.747523952276684	15.6335512417424	1.19696937437489	-0.105287430994546	0.0327175154283145	-0.0150784903775364	1.27812014244694	0.608068541293883	1.3575105844943	3.93417059651342	1.15244717014775	0.0207612928321343	0.019010307583623	0.0231511938067613	1	1	1	0.39537455671103	1	0.00124352866171617	1	1	cddstf	0.535830522251575	0.822432936176543
ENSG00000010626	12:7017826:CA:C;rs34377913	0.00173020133859167	0.00747529623145425	0.000667412809845915	0.316519677277778	0.00253164290770147	4.53327909193872e-19	0.972209212923039	0.22142407671215	-7.35817288151413	2.97967592954224	8.51126876974377	7.28765471449937	6.39436808957434	0.223005947966472	-0.00156130025986181	-0.0283917592664043	2.32248298112707	1.10460105103857	2.46905421677492	7.26076017244054	2.09564368435613	0.0229479474287136	0.0447703468605845	0.0231599841567357	1	1	1	1	1	1.88176415106376e-15	1	1	cddstf	0.245564391063006	0.748058465967062
ENSG00000248593	12:7965802:A:C;rs11055935	0.0119074383438843	4.55857110829498e-05	0.00705045867809513	0.398194384668259	0.00233520506364867	0.000501363506031756	0.589468738793073	0.258564218057774	5.46956624165685	4.27522445710606	-6.22755270533081	-5.73232439854749	-5.98711389526993	-0.128149241300039	-0.0170980584000214	0.0465133056584894	2.15850331389806	1.02960331757931	2.29162074441102	6.77305515977187	1.94615741219619	0.0363281905985413	0.0316441068408628	0.041073401636488	1	0.212110313668965	1	1	1	0.0966716135907702	1	1	cddstf	0.283116471833923	0.754665173391492
ENSG00000111671	12:6982347:A:C;rs6489739	0.0027148441637103	0.00750591289498167	0.000805392036966211	0.746449737103915	0.00250490782458035	8.35518521885586e-12	0.806920135307571	0.930389414835684	-9.49683097194164	3.99922701701266	11.4273661691005	3.11576255095688	8.67773765067487	0.224775549385335	0.0163248552506201	0.00277596271360464	3.13487234519606	1.48333200436535	3.36735033742994	9.62570533729401	2.84089705475918	0.0312972851054702	0.0667225320495181	0.031745058058905	1	1	1	1	1	2.72211934430324e-08	1	1	cddstf	0.933673418967048	0.870597243967134
ENSG00000126749	12:6552516:G:C;rs2286598	0.237026345755721	0.206792188068551	0.05799082976784	0.0289378676236752	0.979544902245606	6.365263603945e-05	0.334821469980963	0.0983691909904408	-1.67323269277105	-0.848785302457541	2.86881906440826	9.42583707598529	-0.0326522899582758	-0.064803657548959	0.0215872618007374	-0.0247829893010755	1.41156172987401	0.670545431462253	1.50612429993071	4.28958718419981	1.27220608293989	0.0159228937636524	0.0223385811284751	0.0149368730577427	1	1	1	1	1	0.0279297895902052	1	1	cddstf	0.117601001080225	0.652854753039586
ENSG00000111684	12:7894379:C:T;rs12426933	0.144368554835585	0.220964026192088	0.00268415786937102	0.520067179431073	0.591299204757294	0.0375061303358975	0.387640149646699	0.0940521624934729	2.3385305646799	0.932693218983333	-5.15220259591127	3.13004580884628	-0.774813120098145	0.0496651857191542	-0.0213950126317903	0.0429826187813669	1.59688616030627	0.760065191788991	1.69872665572135	4.85897183370674	1.4410657891181	0.0237442309420593	0.0247209808083741	0.0255700175818956	1	1	1	1	1	1	1	1	cddstf	0.112940694552883	0.651271557301957
ENSG00000205885	12:7256628:A:G;rs7139078	0.88731188582764	0.149329594635414	0.411934185799571	0.469039055994816	0.960750484424595	7.51483208458715e-15	0.11433528568239	0.758217284670396	0.446269769516508	2.17452443319725	-2.74715903687842	6.96504042669177	0.139810620258938	0.3017124883528	-0.0794091792910587	0.0107791024556842	3.14595192386201	1.50331532432834	3.34241115629327	9.60456119148699	2.83806780784595	0.036374550625501	0.0501099519234808	0.0349778258181108	1	1	1	1	1	2.82933427984706e-11	1	1	cddstf	0.769384068278805	0.861325715941847
ENSG00000139182	12:7293796:C:G;rs2305341	0.00165382211353188	0.105706435278102	0.00159037194449954	0.0157194394986582	0.00135736394482259	2.85374004480745e-10	0.87704768632638	0.148763946676131	-9.02109614188709	2.20006374451649	9.61378375519746	21.1656710692139	8.29343913958969	-0.205081568654475	-0.00707886439862942	0.0470896669206101	2.83514110856543	1.35485267058515	3.01025509866058	8.70133881888801	2.55884808653184	0.0311634933927701	0.0457066765879221	0.0325090680790543	1	1	1	1	1	8.27869986998642e-07	1	1	cddstf	0.170880052193072	0.723080051076987
ENSG00000139197	12:7334813:C:T;rs7973719	0.162321101083715	0.48260041607876	0.0526775061681611	0.0560447173794566	0.0571451701112881	1.13389865918786e-13	0.208964015518101	0.633280943856788	-1.84372948461218	0.440404078834986	2.72341139817365	-7.71683570010935	2.26877940703602	0.114704129636843	-0.0252416927794252	0.00667901385864508	1.31547903634503	0.626280111181071	1.39871731085199	4.01945081106081	1.18704745220889	0.014566028279677	0.0200368841006107	0.0139811046258567	1	1	1	1	1	4.08770466637222e-10	1	1	cddstf	0.649584594487642	0.843545964097112
ENSG00000255836	12:7570597:T:TA;rs144589499	0.539349506324721	0.109898545922467	0.731865908280379	0.304078177621196	0.63774392631997	1.67512966649337e-06	0.260176518437387	0.0648789921598248	-4.91775923673903	6.08664613930609	2.92735540627343	24.9241577413825	3.40860954777021	0.431360982297554	0.15873724943661	-0.164172275491005	8.00068336199832	3.79343976577227	8.53360063483413	24.2004219045446	7.23008771569708	0.0878601769517505	0.140648787713348	0.0885263945122927	1	1	1	1	1	0.00234015614409124	1	1	cddstf	0.0810003529449513	0.614779930295395
ENSG00000177575	12:7847308:C:T;rs1123136	0.583741258689913	0.223614722609199	0.108614593743514	6.38372977639806e-05	0.204478060761454	8.93811441838914e-05	0.76636625086889	0.86697302738332	1.94779334512052	-2.07407292606538	-6.10512342448417	43.692247025163	-4.08716275736437	0.15852686413794	0.0193030253179345	-0.00686530339542835	3.5500796541123	1.69993883366161	3.79112321159181	10.7375160829604	3.21238784527052	0.0397845148462702	0.0648919198274355	0.0409424315315521	1	1	1	0.272393749558905	1	0.0342329782224304	1	1	cddstf	0.873208141263543	0.866592089819067
ENSG00000198178	12:7904260:C:A;rs10845835	0.447481587943166	0.111931028604847	0.153913096354057	0.458744776916036	0.316383722393194	1.50058718150603e-41	0.0166466950087391	0.00250570002377926	3.82094724898366	3.83799567528253	-7.63242802342566	11.3127728803108	-4.548065521184	0.885849477198917	-0.197109897778844	0.186041535518113	5.02191516757031	2.40572095231718	5.33621160057737	15.2443158266075	4.53000578353009	0.0536779093062026	0.0817504771057554	0.0609077990253571	1	1	1	1	1	7.25083726103714e-38	1	1	cddstf	0.00499354003786137	0.380588347250024
ENSG00000173262	12:8080330:A:G;rs12315382	0.612714735008339	0.981404056673044	0.968399678785264	0.422748028587095	0.379753968354563	2.76529921054404e-21	0.770583999048179	0.625740823625208	-5.53105303187879	0.121433770613969	-0.45971242714965	26.6761417326085	8.66387213975029	1.91215581328021	-0.0475784984775409	-0.105804593788645	10.9124514373613	5.20445140149777	11.5924096014823	33.2197813361388	9.8458310185406	0.183352275422701	0.162975318444274	0.216656352261523	1	1	1	1	1	1.1929500794287e-17	1	1	cddstf	0.642332442058204	0.842583174580341
ENSG00000171860	12:8210637:A:G;rs2072449	0.952386594358387	1.94553265959399e-15	0.0225411243861154	4.65505306022234e-16	0.0608613095089317	7.92539216398906e-30	0.903428170006362	0.749808195487073	-0.171338933477006	11.5929441026188	-6.98394309383155	75.6230778822437	-4.86731385538824	0.411018359800479	-0.00648995854591429	0.00989480072070207	2.86655627599756	1.36396722358348	3.04208911966148	8.67887312792303	2.58453345871949	0.0315141823315884	0.0534334976828986	0.0309935070174158	1	9.48252618286113e-12	1	2.27399341991861e-12	1	3.67341926800893e-26	1	1	cddstf	0.761337190772094	0.860217524238521
ENSG00000089818	12:8210637:A:G;rs2072449	0.0552955177265622	0.0445786636073951	0.000950659728425412	0.401731182579492	0.107409507323392	2.06396769519383e-08	0.0291761405542065	0.265686062048292	2.01325420270262	1.00433845069295	-3.71182643128144	2.65871091070788	-1.52309629450425	0.0666491959863637	-0.042755711126905	0.0126099553926708	1.04540912478633	0.497427450974229	1.10942448635536	3.1651125208195	0.942557759526514	0.0114929590064154	0.0194867501868639	0.0113030730693958	1	1	1	1	1	4.749189666641e-05	1	1	cddstf	0.290269682028685	0.758722169369716
ENSG00000111729	12:7806566:T:C;rs10772596	0.980431560136287	0.162026393422749	0.414827696523789	0.441431176264455	0.529836209258395	0.116872890385941	7.67080960540608e-06	0.0905369108578021	0.0536887218716847	-1.45113037140798	-1.91139702452098	5.09879067307522	1.24768476131268	0.0373054699429023	0.169937656854243	-0.0411078692517428	2.1866350588381	1.0346348433154	2.34002838151862	6.61285838176787	1.98310037048028	0.0237065569672203	0.0371628553605032	0.0241906465018332	1	1	1	1	1	1	0.0375025881608303	1	cddstf	0.109141680659686	0.649166314368635
ENSG00000226711	12:8349970:C:T;rs58712432	0.00188850696374286	0.0390724268337267	0.000322614881769383	0.330580129391332	0.0042620901618732	4.18251550532916e-12	0.532933507689919	0.919013003097753	-15.4823671976681	4.86770646118782	19.1269727195524	14.6307196648755	12.8364479436892	0.42315592056019	0.0549616643274928	-0.00578965553108763	4.92812694031889	2.34628534857946	5.2421948970658	15.0074297251453	4.44894404111327	0.0579978006121297	0.0880194654519117	0.0568824469484084	1	1	1	1	1	1.39026815397141e-08	1	1	cddstf	0.922825581022257	0.870597243967134
ENSG00000215241	12:8382146:G:A;rs9668786	0.608963540189006	0.522389191591911	0.71230675253687	0.089717423855448	0.691530145646558	3.71903228660511e-08	0.475125358171814	0.809562562910647	-4.5972682873719	-2.70915365273253	3.51311795823026	46.5946962916738	3.20847160753338	-0.615592526451477	-0.141151335533087	-0.0261533714517447	8.97521488624859	4.22911805010254	9.51571580601172	27.3492812361024	8.07666031253098	0.108266403604373	0.197338357216507	0.108406458224173	1	1	1	1	1	8.14839973995179e-05	1	1	cddstf	0.818396100493053	0.865365826233668
ENSG00000164845	12:8394656:A:G;rs9300122	0.627313754279234	0.518845491846904	0.63147564910824	0.386685150421497	0.36634856659074	4.37860700096407e-07	0.236584826904743	0.753927625258851	-2.86628917124279	1.81557464799621	3.01214457325194	-15.5096844090869	4.82309103119776	0.36407585106604	-0.107242416714525	-0.0211763471066733	5.8961485394471	2.81019472675531	6.2719237494988	17.8846777411147	5.32923523379946	0.0701106996237949	0.0903857491811351	0.0674794607823546	1	1	1	1	1	0.000751740663022205	1	1	cddstf	0.765287714307105	0.860416418570012
ENSG00000226091	12:8591731:G:A;rs4882938	0.672557442438714	0.250569531528473	0.163357529552947	0.255753030850305	0.7489493667635	1.2410415626743e-16	0.10119219188911	0.423489063268524	2.90854128698566	-3.74339551019006	-10.2055224453671	23.6672615228661	-1.9845792524397	0.796833064131774	-0.294376407782807	0.0730584584391619	6.87348804363303	3.25027558743373	7.29956031518401	20.775840455855	6.1942948574733	0.0894413117426867	0.178915044416835	0.0911253457310358	1	1	1	1	1	4.90211417256348e-13	1	1	cddstf	0.446322730724393	0.805941254346973
ENSG00000238152	12:8558501:C:<CN0>;SI_BD_11938	0.178308661619548	0.436443112936778	0.0238015556793329	0.599006502176963	0.212364704397211	1.42580614051407e-13	0.0495216327469436	0.406915231724659	12.1729787411619	-3.31105663267638	-21.7988344242025	14.2688771426397	-10.1439576593287	0.792093849767408	-0.393652555131848	0.0872764906309784	9.01778329248319	4.2476613800534	9.58354893831957	27.1002986762204	8.11272160963517	0.101048246851673	0.199425104407168	0.105054074429208	1	1	1	1	1	5.10153437075934e-10	1	1	cddstf	0.430094514379833	0.803571073965627
ENSG00000205846	12:8636500:T:A;rs4457803	0.329738438776723	0.0957063403605706	0.0391053368810136	0.00664908656883388	0.164647968855673	6.52510247142368e-19	0.481527546722249	0.285760707832548	7.10732216246452	-5.82827105200314	-16.0206404390517	60.6208315158103	-9.15547421321281	0.714673322456651	-0.0941149903292087	0.0778726456943169	7.27761851180581	3.48469831960517	7.72342460925787	22.1448167872454	6.56866208999993	0.0739342763979173	0.133509281883319	0.0727902475981544	1	1	1	1	1	2.70008740267512e-15	1	1	cddstf	0.310360378185863	0.770349235866044
ENSG00000166527	12:8679767:T:C;rs12305960	0.0107364270664467	0.00360460627487328	3.49906601551802e-05	0.333781666061226	0.0514980826475802	3.65638620794725e-17	0.645189173014224	0.8132567052029	10.1942095090014	-5.54760379528882	-17.7580617830429	11.6485814543534	-6.99166402406761	0.390138719212231	0.0295224220271503	0.00953477750774316	3.9650543683427	1.88728409985113	4.21131900401827	12.0280441504244	3.57272993344891	0.0429293390178318	0.0640357411596367	0.0403189919398078	1	1	0.15927748502638	1	1	1.46328576042049e-13	1	1	cddstf	0.821930608883517	0.865365826233668
ENSG00000166523	12:8721557:C:T;rs11046223	0.903216407329953	0.0584551632883776	0.646379579987463	0.160724142126514	0.26253204206986	1.0695256275935e-07	0.0163430617857987	0.411490059227368	0.423970720291269	-3.1590229002444	-1.70057925558735	-14.8920392789793	3.53163135718264	-0.190971835630773	0.161319416483846	-0.0297766121480967	3.48298453517927	1.66156961171006	3.70198622690387	10.5847334281313	3.14472788038104	0.0348575426552686	0.0667164009418713	0.0361941439744163	1	1	1	1	1	0.000214974651146293	1	1	cddstf	0.434581289639461	0.803571073965627
ENSG00000166532	12:8953400:G:A;rs7137727	0.871937035857459	0.701482841757487	0.696007846541857	0.0241069288968941	0.29250191832979	4.48308838979543e-08	0.192439048813442	0.550858084946311	0.309862936158719	-0.350139328057341	-0.798141136031739	13.1767653220307	-1.83640936498019	0.115867797242361	-0.050924234966093	0.0134290478161291	1.92021611646694	0.912362335345167	2.04034863518609	5.80568800257822	1.74077647384367	0.0205088803065824	0.0389618875227534	0.0224826272500367	1	1	1	1	1	9.65566533586537e-05	1	1	cddstf	0.570131808896352	0.8271382749937
ENSG00000003056	12:9175704:G:A;rs759469	0.611310483482131	0.0193806832690411	0.142715398818391	3.19516527043249e-10	0.014986217417213	6.47476837511545e-09	0.243049205081513	0.217277149867134	0.423265962619937	0.93143162827762	-1.30154277046922	16.5845339325239	-1.83822872147398	-0.0588783372002515	0.0147869055794125	-0.0122260648014289	0.83178885798763	0.395717058083526	0.885091876860006	2.52774107200646	0.750253291639974	0.00978428979160865	0.012635745494627	0.0098835547484639	1	1	1	1.52952561495603e-06	1	1.61480723275379e-05	1	1	cddstf	0.241340335190751	0.748058465967062
ENSG00000245105	12:9203359:G:C;rs7965184	0.923357925007316	0.837688948191177	0.764781573083661	0.208248475539478	0.760213490746708	7.74284923463046e-15	0.298785853406361	0.227087506885633	-0.646563386139723	-0.656154338605357	2.13770870058528	-25.6122928644502	1.85851044499363	0.642410925290205	-0.109761429567566	0.091143870876777	6.71372358092564	3.19965710660856	7.13655935899101	20.2990207148606	6.08262921271162	0.0774918669725279	0.105411271700643	0.0752658562245729	1	1	1	1	1	2.91440845191491e-11	1	1	cddstf	0.251306580819046	0.751168641704463
ENSG00000256937	12:9311251:C:G;rs7309811	0.79118385343156	0.899728081084086	0.84877514366942	0.678040622442156	0.489955670793671	7.72815048404878e-06	0.66020604789216	0.999710467791543	2.90966163059367	0.658707182556079	-2.23075212419741	13.9600714472733	-6.86116336856303	0.710973236713144	0.0729357176996694	5.37668633163738e-05	10.9771494844775	5.22217243951207	11.6863720205749	33.5869708547714	9.92315596519007	0.155536992831987	0.165699389183288	0.148016818853189	1	1	1	1	1	0.00767405343066044	1	1	cddstf	0.999724414164857	0.880465011227623
ENSG00000256720	12:9187136:G:A;rs12819409	0.995160342146148	0.166240577633563	0.524901329364347	0.124573363687224	0.958177951188762	2.37583600151318e-07	0.789579861346755	0.297221198856009	0.0362941143356772	-3.94660787017237	4.05204794167172	-27.9637427147526	0.282981773644802	-0.53471200605874	0.0232979738840173	0.109121773599144	5.97739727839111	2.84224768844222	6.36385933453918	18.1443324199743	5.39071253669305	0.100543790072223	0.0872091668109152	0.104457380846728	1	1	1	1	1	0.000439529660279938	1	1	cddstf	0.321776789056567	0.772536456060589
ENSG00000237248	12:9173765:C:T;rs4883206	0.28823902133037	0.0555667151303318	0.0275752647085401	0.198214625975034	0.377281762611287	3.23049871233774e-09	0.00141640015872667	0.19239102185536	-5.16093401197808	-4.41602024007729	11.4507284904408	-18.9681001312541	3.85778390276092	-0.336279285761281	0.236883521864094	-0.0689361129976176	4.84903157147704	2.29564631823288	5.1658404113205	14.701904955183	4.36136875081139	0.0547144231614442	0.0733749660339185	0.0527369735227468	1	1	1	1	1	8.36699166495475e-06	1	1	cddstf	0.215965090535728	0.733743619316937
ENSG00000256427	12:9173237:G:A;rs12322917	0.635776641097543	0.114274141422766	0.102707907731132	0.0435216827312301	0.708726384816562	5.63647674720774e-11	0.05258498800365	0.546282735987878	-2.50852711405252	-3.98628750033786	9.22303434067486	-32.6109285958442	1.78427762641696	-0.42837464431219	0.156165178696053	0.0382526760762135	5.28991785223165	2.51505907279786	5.63053682726297	16.0703351850016	4.77072623125616	0.0624351134836955	0.0801732818260379	0.0633126046107118	1	1	1	1	1	1.73152565674222e-07	1	1	cddstf	0.565711173381534	0.8271382749937
ENSG00000111788	12:9434815:T:G;rs7135251	0.653163363163497	0.598411841002508	0.345946581673965	0.936732997688591	0.654212637077227	9.40136352457182e-37	0.394640946888462	0.7350259226106	-2.89919565774592	1.62683593280785	6.47272146785193	-1.54942335501892	2.61141174304127	-0.962874108137554	-0.101741950285783	0.0217796372811462	6.44368610120924	3.084758905777	6.85440811255068	19.4996767817196	5.82291673818088	0.0638048368956947	0.119311235834587	0.0642778222219601	1	1	1	1	1	4.48445040122076e-33	1	1	cddstf	0.747153445491396	0.857461186460517
ENSG00000256673	12:9599179:T:C;rs373507147	0.621974897629782	0.491026797220564	0.556555342835101	0.640749454724425	0.717853767213203	1.64719381138898e-06	0.00487747922071547	0.192080756863195	3.90879110593438	-2.60312645490577	-4.94697415038772	-11.2878056177491	-2.5849545637259	0.636217603686506	-0.360238527748548	0.156991564806233	7.91758868782783	3.77416446216426	8.40206680156146	24.1586613735586	7.14570784867842	0.129490031997455	0.126796169961167	0.120016400933878	1	1	1	1	1	0.00230922493266941	1	1	cddstf	0.215642990834127	0.733743619316937
ENSG00000214826	12:9579969:A:G;rs61914678	0.325915163890861	0.739254683105062	0.281944582420186	0.648359363066599	0.500147522703403	3.91648667515688e-22	0.152803090884312	0.398373246698014	-3.91868722429773	0.630089944066294	4.58811990465125	5.51757576287882	2.43028450606971	0.488601962818653	-0.0994554147785306	-0.0393443603953813	3.98092909372813	1.89090622119051	4.25473939500151	12.0837859087902	3.59899234347396	0.0456785363217861	0.0693459597419774	0.0465051713812125	1	1	1	1	1	1.70719654170088e-18	1	1	cddstf	0.421734489138921	0.803571073965627
ENSG00000214776	12:9621036:T:C;rs3928137	0.743852441457731	0.488512317989079	0.632095953088229	0.285835818005251	0.797671227786091	6.90792168800321e-35	0.365588193421175	0.386191707777179	-2.74422636870387	-2.7627640532595	4.31414867572379	27.0272208061962	1.9509453186771	-1.30428312467627	-0.154368544395642	0.0811819692871188	8.38883727744548	3.98246058949478	8.99934140534417	25.267223415883	7.60177495390976	0.089694834130757	0.17029746465301	0.0935159753917902	1	1	1	1	1	3.27366408794472e-31	1	1	cddstf	0.409786660819902	0.798372313203569
ENSG00000256594	12:9814266:T:G;rs7304464	0.909913308950214	0.148145797686133	0.0852264929721334	0.00061525012267183	0.943741921421293	5.9305141878665e-11	0.105464938158174	0.682517661954677	-0.184780175662694	-1.12033692967735	3.00318564067387	-17.0374322041399	-0.104112953215369	-0.14045544955458	0.0425514960663221	0.00823115702717242	1.63138470700823	0.772259527733312	1.73777472663054	4.90965757130478	1.47384078438947	0.0204971370848412	0.026185997631783	0.0200994447183293	1	1	1	1	1	1.82007480425623e-07	1	1	cddstf	0.696851485042621	0.851254109100255
ENSG00000257027	12:9795254:T:C;rs1863871	0.0367190300867055	0.00184152895790046	0.297115082306059	0.000282036087612534	0.0120801352007148	1.40812281426825e-12	0.294519003930955	0.229714699858013	3.32398269264239	-2.37225421154125	-1.75820279335233	-17.720017440242	-3.61565188633059	0.127144506632976	0.0349940763088031	-0.0222291776061429	1.58250017210188	0.753262665389782	1.6826781979014	4.80873742571172	1.42980306334025	0.0170128133216295	0.033310938719135	0.0184609292828729	1	1	1	1	1	4.81296377916888e-09	1	1	cddstf	0.253972801848148	0.751168641704463
ENSG00000213443	12:9847990:C:T;rs2401388	0.375480466881524	0.309648481618781	0.024097674671412	0.179472679413385	0.699836719424934	3.53908451118866e-17	0.469718072672863	0.217037431260686	-1.81921734229404	-0.986284128653803	4.95607659568851	-8.30849717970106	0.710890024885918	-0.205176815945399	0.0222418751903284	-0.0287348574965141	2.04893297325557	0.968760756835507	2.18350490819835	6.17153288974824	1.84169895879359	0.0225650576969824	0.0307177694486264	0.02321712259928	1	1	1	1	1	1.41775725518218e-13	1	1	cddstf	0.241097241681729	0.748058465967062
ENSG00000256582	12:9846521:C:G;rs7968401	0.105448540462548	0.57496023288932	0.0160255464670523	0.359506691992725	0.186140901235762	1.50108832081225e-12	0.229106323361903	0.664881242807061	-9.6506946132287	1.59271258053451	15.3040502907347	-16.6039898943807	7.10511814439623	0.50505135840538	0.152660341832567	-0.0297255688494667	5.93871262029723	2.83642805806096	6.31018211267114	18.0862893320971	5.35899536933307	0.0676730580923118	0.126615648210401	0.0685373276376308	1	1	1	1	1	5.11721008564896e-09	1	1	cddstf	0.679936352260452	0.851254109100255
ENSG00000184293	12:9878144:TA:T;rs35954981	0.0978200851197972	0.00269891342097187	0.149843957677898	0.905732329730216	0.0535477204197781	2.17763474392531e-16	0.883969449288755	0.395113729342052	6.57766052759786	-5.70612861315021	-6.07175607376163	-1.43708932225283	-6.93003752897182	-0.372420945030864	-0.0107307551237098	-0.0341644899822125	3.95788997997583	1.88242738175861	4.20292054019103	12.1225454991038	3.57234964203776	0.0421954290500655	0.0734517633633193	0.0401043284042746	1	1	1	1	1	8.54068346567507e-13	1	1	cddstf	0.418538016449374	0.803571073965627
ENSG00000225231	12:10114321:T:TA;rs5796375	0.465657468280024	0.647398245647389	0.448516167924811	0.380055008738553	0.436550910157523	7.81200266615199e-20	0.136993387452316	0.971635334043637	10.1329979007368	3.01235557325245	-11.1639966125292	-37.1734937689494	-9.7180021593801	1.49145037607376	0.331150993101104	-0.00560916795803416	13.8672453392637	6.57792671511654	14.7064868714349	42.2715863243526	12.4698854347906	0.149664258238321	0.22194945519772	0.157587568968214	1	1	1	1	1	3.28338472058368e-16	1	1	cddstf	0.972980085348506	0.874012754546842
ENSG00000172322	12:10132283:C:T;rs7313235	0.09059834118828	0.324078518775541	0.00827160700673664	0.261980625781576	0.0395468438120875	2.0046543146778e-52	0.303043697586762	0.193981358662676	6.81546559281798	1.89079239309962	-11.3759532260814	13.7372591284024	-7.49216761317005	0.926520739757185	0.0627941684665081	-0.0621099587713592	4.01144887982855	1.91353210966819	4.27248470882426	12.2181264043076	3.62010273257576	0.0469224393210406	0.0608401971438365	0.047685485233487	1	1	1	1	1	9.80075494445975e-49	1	1	cddstf	0.21758678702446	0.733829243557887
ENSG00000256660	12:10132283:C:T;rs7313235	0.299679697864541	0.21372398606409	0.0662475919023858	0.366960576368146	0.219488326570155	1.23574558868713e-41	0.227029368592	0.0817686784575797	4.53620929639465	2.59547356497239	-8.57673532516695	12.0155547205058	-4.84882446926595	0.84378730801595	0.0801694269414805	-0.0906780535646636	4.36450970698657	2.08194837263743	4.64852015898359	13.2934839481411	3.93871989646066	0.0510522377393284	0.0661949432646391	0.051882441835533	1	1	1	1	1	5.97359417571357e-38	1	1	cddstf	0.0996066909806522	0.637420747292276
ENSG00000165682	12:10151124:C:G;rs3818341	0.467390065182173	0.910615953305489	0.376735595914483	0.49400043391406	0.334817971819358	3.08884980253656e-08	0.620242720389011	0.805427722717601	3.98095390557354	0.29192554537182	-5.16885045770338	11.2676277771424	-4.78437504059052	-0.310979319496479	0.0474388375749247	0.014208589055018	5.46927246306721	2.59769559938327	5.83688245929901	16.4492304741947	4.95085370055731	0.0543501164051203	0.095615452627425	0.0576184820118512	1	1	1	1	1	6.89122390945906e-05	1	1	cddstf	0.814462037027134	0.865365826233668
ENSG00000197992	12:10190365:T:G;rs10845024	0.606903701849881	0.742349062499416	0.668766600015998	0.000153221583617055	0.330537733547457	9.9038837394692e-07	0.12992102472502	0.814180633832676	3.23111828236539	-0.983023764751338	-2.85706838937921	-72.7207361725869	5.54170797707723	-0.316064080994464	-0.160370079769062	0.0142140309718975	6.27196586920141	2.98683186903024	6.66974304389884	18.90639928133	5.68389592531512	0.0629360392533101	0.10553701597763	0.0604102961826426	1	1	1	0.64199843535546	1	0.00151826537726063	1	1	cddstf	0.822814169135499	0.865365826233668
ENSG00000213809	12:10537573:A:G;rs2927561	0.159124218316018	0.00640190828385422	0.570894633099879	0.000600236211560766	0.121086954154417	3.90540814229086e-21	0.344281122615604	0.429095473539288	4.60024017421929	-4.2472901553811	-1.9661231395035	-34.2765383108526	-4.56631972019289	0.363173971188874	-0.0576892465691058	0.0270549178446972	3.25713668225067	1.54429973137936	3.46449988934545	9.85765530765366	2.93526706191818	0.0349833693595986	0.0608801593346458	0.0341574588392705	1	1	1	1	1	1.67893496037084e-17	1	1	cddstf	0.451793965710863	0.808845709623132
ENSG00000183542	12:10547338:T:C;rs2617164	0.0653100564200223	0.00150511431506525	0.178305224800883	0.0612133975617734	0.0376174682815752	1.1846903064227e-05	0.26249128912191	0.620135092605017	9.56901058632541	-7.884981633753	-7.42870880031896	-29.4927806453601	-9.75728924143744	0.41214714807456	0.0891105542645136	0.051679798189469	5.16823286191949	2.45620684621518	5.50316854765864	15.6820993086207	4.66756931626749	0.0921400919592839	0.0793413651552481	0.104131262344026	1	1	1	1	1	0.0100343268954003	1	1	cddstf	0.636939111648253	0.841260344887955
ENSG00000255819	12:10565113:T:C;rs17548983	0.789387671203999	0.194261572877601	0.355505231469941	0.427767846334086	0.980541865648081	3.30242654382407e-06	0.0273002620382851	0.725193063795776	-1.35789599194347	-3.1446997899208	5.00318874173277	-12.2602347975554	-0.111933012601958	0.439381235968202	0.173506211516245	-0.0379194065894037	5.07813668189618	2.41589479113132	5.40459282327333	15.4343338849277	4.58465786326027	0.0922761496406417	0.078134517379662	0.107745912410071	1	1	1	1	1	0.00405537979581596	1	1	cddstf	0.737739836789698	0.857013897737125
ENSG00000205809	12:10579084:A:G;rs12318583	0.578088546635295	0.0702519229478785	0.238834929839473	0.745908108082474	0.615476775665881	6.27811087886141e-30	0.440219114835519	0.0359616876217954	-4.80812805304549	-7.47724889093443	10.8284400486479	-8.54537462680095	3.91860506206056	-1.40734057440671	0.109136985071638	0.23178052680865	8.63328804588507	4.11225635980304	9.17039325464467	26.3414279620375	7.79172303072771	0.107656403212115	0.141169413182285	0.109896860194648	1	1	1	1	1	2.91178782561592e-26	1	1	cddstf	0.0479898715494283	0.558849645161326
ENSG00000134545	12:10598426:A:G;rs4492899	0.0557213484825932	2.71656249666102e-05	0.17186276593318	0.367471117401574	0.017929360610248	2.38421280096651e-15	0.00329235756857243	0.44978829212029	10.1257754090386	-10.7431958233474	-7.67246960674348	-14.4185243820897	-11.3493994790415	-0.481170901177654	0.258062030418425	-0.0418665905902088	5.26718801737535	2.51143668874455	5.59918096652955	15.969060053404	4.76213511354068	0.0568170527261537	0.0869350650761014	0.0553065518611952	1	0.127080793593802	1	1	1	9.09815604848822e-12	1	1	cddstf	0.471996887667248	0.812712875410619
ENSG00000256039	12:10710226:G:A;rs73252012	0.0493503590290165	0.707119158515768	0.00491488387263743	0.866543580090366	0.0676312931597207	4.98607747495714e-21	0.0468108933143404	0.140800278509918	-12.7612371338484	1.15648427733375	19.4826921539685	-3.3069267206445	10.6651656180968	-0.906225647613535	0.192950547047351	-0.116542515565296	6.45996185454397	3.07437076339195	6.86357264623396	19.6573701338676	5.81001885730307	0.087577931044491	0.0965628285667394	0.0788709526829135	1	1	1	1	1	2.13852862900912e-17	1	1	cddstf	0.162573150514979	0.714558072957166
ENSG00000256667	12:10725563:C:A;rs28403396	0.884076589926089	0.40204571688846	0.28586017753063	0.11204514909645	0.849022077828826	8.41415712531733e-09	0.057034861414825	0.170899397832712	-0.525384158091646	-1.43896498917974	4.08885017259243	-17.7345079586328	-0.618060824655974	0.300261917754195	0.104999560197515	0.0741376319546555	3.59958966606379	1.71418976968009	3.82278027888886	11.1198474784503	3.24323224892841	0.0503056907306601	0.0549122222319402	0.0539817964458834	1	1	1	1	1	2.05978566427768e-05	1	1	cddstf	0.193833206772265	0.723080051076987
ENSG00000060140	12:10718603:T:G;rs7973290	0.309988679723872	0.0130817638326369	0.457986789083573	0.623453028664425	0.24293548655556	2.26144127848671e-05	0.271379179087694	0.184338583795243	6.64087026831663	-7.65243269543485	-5.17213280741966	-9.64757305397658	-6.8992260551993	-0.298244768629891	0.1307246206102	-0.0930688228896878	6.52747941318387	3.0610486153929	6.95785315205232	19.6252469120798	5.89411817593959	0.0690149055125575	0.118582024809301	0.0699083337820572	1	1	1	1	1	0.0154697018024169	1	1	cddstf	0.20768506615044	0.729899819889254
ENSG00000212125	12:11186703:G:T	0.0602673908967757	0.0415772291444769	0.23444877411801	0.00178996080045036	0.0808696886995694	3.43691193373322e-05	0.512003416473996	0.337659977129351	12.3719502754668	-6.40766185832829	-8.3021958803404	-63.6675247846345	-10.3695426770208	-0.300858844496237	0.0694564566843451	0.0711814692707853	6.55422719545882	3.12784800548447	6.96529873183622	20.1611033744811	5.91544330135225	0.0712752445707816	0.10576793172026	0.0740936448571688	1	1	1	1	1	0.0201763300565641	1	1	cddstf	0.36193578540947	0.779273368630791
ENSG00000111215	12:11332716:T:A;rs34648613	0.943207039660018	0.321388008103339	0.398619210675718	0.305575197478795	0.741732454997117	3.72661219687163e-09	0.215718338080125	0.945689882704466	-0.228206119253921	1.51971659268876	2.87590877618412	-9.99946477110939	-0.952720933144739	-0.224482680017794	0.0621327395356659	-0.00247821242863931	3.20004836592767	1.52944844170108	3.40110991885012	9.73927153945661	2.88759183063478	0.0366811292642387	0.0500574690223384	0.0363423656190048	1	1	1	1	1	9.57366673376321e-06	1	1	cddstf	0.948258024149991	0.87235296440636
ENSG00000247157	12:11323939:G:C;rs7488095	0.699070311209552	0.388207018897257	0.284563905216432	0.194992311758525	0.622840870535683	5.31298288401028e-17	0.507476641195348	0.00972402002813014	-2.24874220625942	-2.4021877630991	6.62144163255612	-22.9874529399648	2.58101918822776	-0.584564605456763	0.060307640264522	-0.164766354202389	5.81020382450758	2.77894331026254	6.17389545218686	17.6890003259223	5.24110448761484	0.0647114978206035	0.0908583404152344	0.0632236842604132	1	1	1	1	1	2.1166923809897e-13	1	1	cddstf	0.0154473416827987	0.447475465693474
ENSG00000070018	12:12420300:C:T;rs7302838	0.0623770196747696	0.221090130964898	0.153661110967587	2.62609185878204e-05	0.187509978614659	6.43960265687719e-13	0.170080974962411	0.630556827640725	10.4376364962341	-3.25828895296507	-8.48077106186811	-72.6958690511419	-6.64955377387966	0.429798650881378	-0.143483376193001	-0.0283064222678716	5.57500069899448	2.65595423189268	5.92568590076666	16.9619683889714	5.03104951673699	0.0565568835253388	0.10427387853709	0.0587815187084491	1	1	1	0.114156213101255	1	2.23969380406189e-09	1	1	cddstf	0.646972962277671	0.843545964097112
ENSG00000183150	12:12856574:TAGCTA:T;rs368920420	0.913805404397313	0.468496979039993	0.322461816510074	5.46658248348527e-07	0.220928262084259	2.07672540079788e-06	0.275534277253499	0.539284109745548	-0.506828211961796	1.61934493498886	4.9229634320267	-73.5897545490165	5.18040440771354	0.292512004686914	0.0827990588422304	-0.0357355608180364	4.67758187322261	2.23029955550853	4.96551766516555	14.2980869613429	4.22125848136436	0.0601489490405159	0.0757631344971056	0.0581286661543802	1	1	1	0.00250916135991974	1	0.0027973610564707	1	1	cddstf	0.558929999251329	0.8271382749937
ENSG00000178878	12:12868086:G:A;rs3759216	0.143373901929755	0.936027383755939	0.122943843674258	0.592159376185044	0.0546344658483926	3.31774999861446e-21	0.450663954372587	0.300026496805051	-4.86594802779004	-0.126820150558933	5.48998847850828	-5.37417140872931	5.76753659272733	0.386926036378416	-0.0368569178704875	0.0387842040256324	3.3144829790647	1.57840489221898	3.54669639096702	10.0185979743648	2.98666593167459	0.0371908547394842	0.0487829946162767	0.0373430331322133	1	1	1	1	1	1.42961847440297e-17	1	1	cddstf	0.324581492850191	0.772536456060589
ENSG00000247498	12:13084082:G:C;rs1291351	0.342434742570522	0.774405511059977	0.228360739115249	0.170549343571794	0.619937834370201	5.77253276597375e-06	0.163466871453693	0.734539356282309	-14.7324979624711	-2.11698265093506	19.8817447325258	64.6857855540188	6.93866141174377	-0.843581836766307	0.353638629063744	0.0587283147793251	15.4879028082175	7.37788042005529	16.4633361704608	47.0609450640349	13.9730436640677	0.181918924587455	0.253008081127426	0.172993549115556	1	1	1	1	1	0.0061131121991662	1	1	cddstf	0.746687141038942	0.857461186460517
ENSG00000171681	12:13575744:G:C;rs7969212	0.0970236946072776	0.984374873166373	0.0666118115450137	0.0837968196155637	0.228143035002943	7.34465532297629e-05	0.694794922919374	0.701396316829257	4.21556073626163	-0.023647140737132	-4.96340711856346	-13.306475800603	-2.75795869175252	-0.122879198895846	0.015622065437839	0.0108772301670203	2.53051432794748	1.20620301374945	2.69375952425524	7.66415987742837	2.2826917141805	0.0304601934206405	0.0397687594058318	0.0283343020701058	1	1	1	1	1	0.0306643794573375	1	1	cddstf	0.714949614434379	0.853564116909484
ENSG00000182993	12:14975721:C:T;rs11610238	0.343778878811448	0.623649040403758	0.387580533796827	0.786442179542348	0.231388266907422	6.71600848138054e-12	0.837963019088692	0.662107188074657	4.08752885918751	-1.00685083143463	-3.98706378797585	3.56362005510213	-4.67993536230747	-0.346492653997612	-0.0193521870739034	-0.0229258868907857	4.30912271398667	2.04930926874716	4.60629448984372	13.1385981433432	3.9006194755423	0.0480034014137468	0.0945304743052419	0.0523970364234041	1	1	1	1	1	2.20486558443723e-08	1	1	cddstf	0.677274377266067	0.851254109100255
ENSG00000139055	12:15084111:A:G;rs2445370	0.402422253742812	0.281623901971683	0.0672853908467904	0.000355557437852819	0.110835571414605	4.81202958233984e-13	0.454543741035242	0.593175382047304	-1.67937462961503	1.01648670327985	3.92645196662644	-21.6987863639944	2.88547361318918	-0.164589501975411	0.0274087576227765	-0.0126008217710415	2.00218526828953	0.941997592638004	2.13628134013314	5.99046505354519	1.80310456729418	0.0215262377553744	0.0365907266929145	0.0235552529430831	1	1	1	1	1	1.68372915086071e-09	1	1	cddstf	0.610991315415138	0.836797890070731
ENSG00000151491	12:15884918:A:T;rs7968292	0.294960146818452	0.900577611236782	0.512273223393009	8.76053741916266e-06	0.904303373566424	8.76747457607362e-07	0.0302829145449112	0.575743679230521	-4.89065328200203	-0.277559010632512	3.25386169150151	64.1937973907752	-0.506248545807843	0.340217785323901	0.157105773782431	0.0348061095160461	4.65968853177706	2.21936557024373	4.95813621048235	14.1318830811508	4.20638193692485	0.0673995149675628	0.0720956027556364	0.0621127819918834	1	1	1	0.0388617439914056	1	0.00136772603386748	1	1	cddstf	0.59418637632488	0.832858871342216
ENSG00000023734	12:15959656:T:C;rs7961718	0.00324545482494577	0.00509642892685471	0.0207378152811415	0.0443518654789087	0.000222932361324898	1.43435350828707e-06	0.00724354965160259	0.479042540032365	2.88898656054503	-1.3148941473112	-2.40942036021129	-5.93957393321399	-3.28147285518547	0.0593497235580953	0.0384712589688185	0.00818025310168758	0.971736261974255	0.465189273462631	1.03500783843418	2.93858535243794	0.875570409930633	0.0120068115870174	0.0142049366706402	0.0115387426627223	1	1	1	1	0.978004269132327	0.0020740751729831	1	1	cddstf	0.500486080065027	0.816254606285679
ENSG00000008394	12:16479781:C:A;rs10772923	0.0983425453039801	0.00719835034059702	0.0315368596271647	0.79291938621213	0.0468411712786499	1.3069497732464e-08	0.418862418897982	0.601895189429304	5.69705732339208	-4.43865105172048	-7.8888296647153	2.74702167812837	-6.18827916029013	0.32446373964765	0.0879532200498444	-0.0293834200011202	3.43338102336839	1.63761121008961	3.64760501906352	10.4524838346008	3.09737754419071	0.0551252835309647	0.108614550518534	0.0562512232164911	1	1	1	1	1	3.10531266123345e-05	1	1	cddstf	0.619381576273543	0.839226966585512
ENSG00000052126	12:19519133:C:T;rs1344717	0.31360494146714	0.145518948402207	0.0777406126926209	0.221786729129515	0.328189678305744	8.63990241121026e-10	0.272972534507138	0.491625568219569	-3.78898585373189	2.61154060406738	7.06195005009467	-13.957889348691	3.31811879821181	-0.339625354446986	0.0620995759970195	-0.0361286432029975	3.75228710756689	1.78844657738824	3.98655508617867	11.3948237959816	3.38673965166252	0.0531925913141226	0.0565193277579227	0.0524539151278834	1	1	1	1	1	2.39238897766412e-06	1	1	cddstf	0.512711269639248	0.819799577602144
ENSG00000121350	12:21617071:GTT:G;rs34682004	6.82399700103237e-06	0.0136286788980707	1.23325909829195e-05	0.0453002383348462	4.43174236213815e-07	1.37060521376224e-07	0.161403210243963	0.713541958633618	8.2327096454546	-2.13028570728904	-8.48502530089629	-10.9786196918849	-8.39148619378037	-0.107572648817442	0.0451611264158453	-0.00726860847663752	1.78997591456071	0.857253602866015	1.9008765170306	5.4559711153294	1.61673941259859	0.0198139120396465	0.0321512274170158	0.0197767923140892	0.0320659619078511	1	0.0569025747951905	1	0.00211438428097611	0.000269186863982903	1	1	cddstf	0.72658699023519	0.854507243106488
ENSG00000004700	12:21654407:G:A;rs1061627	5.17982861639862e-06	0.000252983504759169	9.50975730069277e-07	0.935358056441253	4.21057541188437e-08	1.476733560288e-07	0.997530132812278	0.173076323596401	6.09726766960803	-2.31604316344541	-6.99496184343959	-0.322472257790768	-6.69178928456102	0.0692137304803974	6.95275647858974e-05	0.017632220924279	1.30801315913763	0.623578010145622	1.39048471686856	3.97184540387646	1.18191266747564	0.0127837347673853	0.0224375781057338	0.0129041382022031	0.0243969927832375	1	0.00450762496052837	1	0.00020353921541049	0.000287520024188074	1	1	cddstf	0.196081658627365	0.723080051076987
ENSG00000111728	12:22668536:T:C;rs61272002	0.371812052285893	0.332065244448813	0.773456722975468	0.000666140606415086	0.255778105718999	9.54334038380652e-15	0.00444351074691358	0.533515552275826	3.89281144711239	-1.99481583217039	1.32994923152466	-45.0140114394996	-4.47761573751446	0.552091676180281	0.182475873871267	0.0494180689392472	4.35077926374672	2.05248451384607	4.61503927069483	13.0561732486759	3.93079487309367	0.0668545151590679	0.0635433379572027	0.0792542388682657	1	1	1	1	1	3.57970697796583e-11	1	1	cddstf	0.55333695547546	0.8271382749937
ENSG00000111731	12:22689019:G:A;rs58511219	0.00515390143639128	0.0718598770287445	0.00114500906220735	0.779376995047587	0.000720079168995776	6.15017553279846e-19	0.577495249788297	0.968685783527675	3.88581236766981	-1.18183382655095	-4.80424343405446	1.17004431181409	-4.26234454756501	0.149395161291457	0.0117854739512315	0.000601008637724922	1.37654893112581	0.653708591978807	1.4596374267414	4.17214311162408	1.24426458314474	0.0154418074708346	0.0211285374079428	0.0152939686768424	1	1	1	1	1	2.54678768813184e-15	1	1	cddstf	0.97016662210291	0.874012754546842
ENSG00000060982	12:25051596:T:C;rs11047695	0.0310428393392155	0.000593560133270327	0.0253030367764432	0.943291997873093	0.00918568866748851	1.35410686649045e-09	0.000142353828081551	0.208996559329232	10.8557087691651	-8.30821727147785	-11.9696392548285	-1.09210176980125	-11.8463070704403	0.546131076566816	0.297669218506436	-0.105330419275959	5.00463565430597	2.38721479514884	5.31832415190611	15.3371135760985	4.51100386102336	0.0866301320528181	0.0770074851851115	0.083617401253492	1	1	1	1	1	3.68266182010257e-06	0.686287805181157	1	cddstf	0.232918426935047	0.740047512570963
ENSG00000258449	12:24541156:C:T;rs67471676	0.958723059173806	0.865751084195163	0.933551955894811	0.219114826277644	0.68184962584466	4.55984896205593e-05	0.913916226380303	0.930947869463926	0.529909631992842	0.824390448601528	-0.906685202796674	-38.2488664634815	3.78742358763051	0.552569039486471	0.0173809324234639	0.0124408934591225	10.2280422694083	4.87122104004871	10.8632938096492	31.0444645548527	9.22786164614937	0.133077534149912	0.160618152109978	0.143423780091649	1	1	1	1	1	0.0231305092660259	1	1	cddstf	0.934205007540188	0.870597243967134
ENSG00000205707	12:25355916:C:A;rs12310501	0.0994848165707709	0.059690690017163	0.317452941621225	0.00417281533473816	0.121923386796021	1.38899240861378e-05	0.000739243933607944	0.100912295636515	3.0601360272254	-1.66234241519367	-1.96955365457506	-16.270512234981	-2.59349818692322	-0.118307013796796	0.0983251199117593	-0.0398975925331636	1.85050654109052	0.878654000445077	1.9660808486679	5.62571273767097	1.67088736494146	0.0266690632343348	0.0287659826914157	0.0242288149373744	1	1	1	1	1	0.0110582554046303	1	1	cddstf	0.12032835645301	0.655891539588165
ENSG00000064115	12:27120481:C:T;rs4963673	0.219477126913552	0.00061499538552103	0.113429336188066	0.0116179081443015	0.0174599886295988	7.00356183335985e-10	0.596782557065495	0.636789683961685	1.34667766565211	1.80359356707021	-1.85265575471711	8.39930183941578	-2.3615290397424	-0.0736366284838741	0.0109303687777659	0.00567860139566436	1.09388510325513	0.519722027962989	1.16614889897729	3.30315774791508	0.986748815223107	0.0114658068982541	0.0206338358030279	0.0120109143843908	1	1	1	1	1	1.95749553242408e-06	1	1	cddstf	0.652958095808511	0.843699642426207
ENSG00000029153	12:27494450:G:A;rs11830910	0.518893514704231	0.453779527436738	0.155982903446771	0.000260363659942143	0.111653926856142	1.41862284756438e-19	0.163266659506866	0.621230562884583	3.99767904337024	-2.20317290907572	-9.35907458641855	69.3444443707209	-8.95715357010186	0.896194857487669	0.130238538062131	-0.0479413899326003	6.18842545225759	2.93625665293935	6.57643140933579	18.7092554049596	5.61013348183838	0.0906928454081125	0.0931336974088076	0.0969021619308401	1	1	1	1	1	5.92842487997154e-16	1	1	cddstf	0.637995155028396	0.841438436507095
ENSG00000257176	12:29491528:A:G;rs966541	0.234743512608807	0.900407825059499	0.211767079534767	0.00189666827267884	0.505663353492762	2.31675744416069e-46	0.53272760464438	0.514669482567897	3.60631329752142	0.180257067140086	-4.03349041983181	-28.9109086516884	-1.82385869127399	0.56818139514804	0.0357135907799822	-0.0219660380546826	3.02750287830956	1.43886779724342	3.2215915851298	9.20636237814415	2.73608275113937	0.0316940563297773	0.0571654884159745	0.0336623456022631	1	1	1	1	1	1.12594411786209e-42	1	1	cddstf	0.535060396367876	0.822432936176543
ENSG00000257599	12:29903887:T:C;rs302333	0.212541492996605	0.376547712026531	0.211224269043303	0.538689637435538	0.266147871707039	3.87489895687504e-05	0.440581084489362	0.629779173579327	20.9528574448776	-7.12116379415427	-22.3743622528718	-31.3860740118688	-16.8797902327142	-0.983459433917581	-0.361451692458552	0.113613414977006	16.7637374067892	8.03834595045233	17.8493461461256	50.9788652835833	15.1450471797724	0.234604943994597	0.467910979954697	0.235395311885385	1	1	1	1	1	0.0216284901595926	1	1	cddstf	0.646226355362089	0.843298666474023
ENSG00000133687	12:29933951:T:C;rs1551930	0.780664095119416	0.856665290520091	0.881048937429949	0.093080808274667	0.950397602155844	1.10379134904221e-27	0.0174037244943738	0.283414464389879	-3.76252610986463	-1.15498551323987	-2.14961212888737	69.0635367011126	-0.757469786125338	2.03420218042946	0.507264826833316	-0.170933448895182	13.4972411518934	6.38774484901363	14.3501566833731	40.9631417330574	12.163936314104	0.164052899622831	0.21184981124646	0.158999091214341	1	1	1	1	1	5.04763783917004e-24	1	1	cddstf	0.308015326367127	0.76810401225094
ENSG00000110888	12:30881809:T:C;rs2304630	0.344841137420359	0.0909105830533425	0.965239284921088	0.00193606263332705	0.381360520693515	3.30755113006202e-06	0.363838783550708	0.370813343749654	1.18088406214985	1.0011693972574	-0.0580956562560163	-11.8099599789701	-0.989736575781084	-0.0736491813211682	-0.0244365990317777	-0.0132482006982161	1.24765125497451	0.589842219487352	1.33171078187586	3.7682812434964	1.1285662395414	0.0154684603863622	0.0268598285460518	0.0147758447069564	1	1	1	1	1	0.0040583652365861	1	1	cddstf	0.394664199617108	0.793289742157226
ENSG00000013573	12:31232960:C:T;rs79505830	0.000995510367182023	0.0663116991278626	0.000182569420955727	0.0013214812399351	0.00160962711477719	3.39528515453048e-68	0.347601313328353	0.161530687704519	-15.1680700886123	3.98692662512888	18.3267993311986	44.7700376482471	13.1099869908284	-1.14810851486276	-0.0754030303013511	0.0677860645357063	4.55180036779068	2.16139563677675	4.82214300379547	13.7794397247735	4.10964453379774	0.0464912284346711	0.0801244102227467	0.048273169769919	1	1	0.805496285256668	1	1	1.66878265345173e-64	1	1	cddstf	0.184145199413897	0.723080051076987
ENSG00000177359	12:31332311:T:C;rs10843905	0.610729543513755	0.821475909947157	0.531432028002976	0.973331030756093	0.738452236154074	1.00193542222962e-17	0.894520581448299	0.576211157049215	-7.34534628445081	1.53992850100971	9.58808436098422	1.47310323604905	4.3344362016961	1.53510803444418	-0.0313585101504653	0.101241642594423	14.4113311813969	6.8171244133002	15.2988662362542	44.018862993148	12.9662589867961	0.165498256998961	0.236266503804959	0.180891023135303	1	1	1	1	1	4.05082491207434e-14	1	1	cddstf	0.594635108396881	0.832858871342216
ENSG00000223722	12:31904277:G:A;rs7967487	0.683937057342529	0.541153722513426	0.941494567128708	0.805751417392655	0.352441097130025	2.36648765239205e-09	0.544307871491092	0.377831387932459	-3.39674345307299	-2.42775306395065	0.651378771039365	6.2287811360279	7.00764339164574	-0.873411289536008	0.07655319377438	0.132009177609585	8.3338237864997	3.96734634549055	8.86622025686266	25.3018283112854	7.52173937130613	0.140805055872016	0.126082872405937	0.149413639758266	1	1	1	1	1	6.22622901344349e-06	1	1	cddstf	0.401570284174162	0.79568130261865
ENSG00000188375	12:31957694:A:G;rs1150967	0.202716457017016	0.14701809962794	0.120893558626586	0.229082017646295	0.393067803615678	1.56248269584672e-15	0.226024642632636	0.126516224574854	7.13596317669877	-3.86810266491071	-9.22980442976455	-20.5750497435997	-4.30789417326931	0.824404463135682	0.100255159091176	-0.184211986082058	5.58676893389881	2.6588747805927	5.92989207545752	17.0639396358408	5.03500224102941	0.0966202240484715	0.0826000614322534	0.120145123410452	1	1	1	1	1	6.00305851744308e-12	1	1	cddstf	0.147545845410111	0.690121146507169
ENSG00000255760	12:32033702:GT:G;rs11311597	0.900810484432462	0.999871937900541	0.673842882134402	0.0399370065040156	0.945135432511435	2.18787123789512e-13	0.125358848980512	0.0386289380722091	-0.490777209434914	-0.000299116934256267	-1.76581130935103	24.6037377139571	0.243833464164474	-0.326601653537979	-0.0960238368609123	-0.0955404070975067	3.93352269428456	1.86171689252319	4.19044511478183	11.9118048871349	3.53956433038963	0.0420270697858244	0.0624357438272867	0.0459460169726861	1	1	1	1	1	7.77350650824137e-10	1	1	cddstf	0.0511225039839998	0.566971718585234
ENSG00000257094	12:32161630:C:T;rs11615110	0.841648465990134	0.422357550107752	0.6739627122025	0.70579270424207	0.789572463328835	1.44357199467002e-05	0.999849886996566	0.0853615837721813	1.3801298389747	-2.6498865820403	-3.09002849097442	-7.90617652425633	1.66708579836967	-0.457378878505451	-1.96939988113426e-05	-0.171418398587369	6.90067631562595	3.29712196669047	7.33580467375188	20.9182074311192	6.24002452050399	0.103312700627628	0.104570419001324	0.099233359324933	1	1	1	1	1	0.0112742972783729	1	1	cddstf	0.103515385191285	0.641087391982818
ENSG00000151229	12:41237871:A:AT	4.72863776949352e-05	0.164402380750787	3.10178976975754e-05	0.223570092860409	4.01665390539133e-06	0.000603979932981832	0.0225394003200905	0.500799230070924	10.1330933521129	-1.61192928454136	-11.0163005225798	-9.21429328194041	-10.4296774516132	-0.107931907856278	0.109646553586018	-0.0215602314079456	2.44564721725204	1.15581509915335	2.59460092814509	7.55143200319437	2.21050211348635	0.0310559834568032	0.0477595930733687	0.0319770569858995	0.217139046375142	1	0.141348559807851	1	0.0188421234701907	0.10871638793673	1	1	cddstf	0.521622487941047	0.821868996377883
ENSG00000260943	12:40549708:T:C;rs1352876	0.782816653782763	0.041484243335407	0.0889889593558942	4.80442525631627e-06	0.666414478041784	2.38942079273214e-16	0.390834762069832	0.760883638064495	1.60671541594145	-5.6635610521083	-10.5765011637264	82.8027786031335	-2.26579576639544	-0.56555542322761	0.0832420315359166	0.0227006708188296	5.82236786659895	2.76334903873291	6.19380441041028	17.6992550569304	5.24975253880163	0.0641774086028877	0.09683359093313	0.0745107710358575	1	1	1	0.0214998030220153	1	9.35458240354631e-13	1	1	cddstf	0.771935496636328	0.861325715941847
ENSG00000223914	12:40568206:G:A;rs2708493	0.364062577339766	0.049469718516309	0.13928474698664	0.0181904704935143	0.176484832894502	7.04630081078433e-07	0.115287214059358	0.581064183102539	9.86125729343282	-10.1507539564451	-17.1167350360472	78.2326760283152	-13.2486602418031	-0.611568779992446	0.287613665302547	-0.073325706604766	10.8442048274931	5.14120868131379	11.539461602199	32.9012296974473	9.77327705473193	0.1200619183258	0.181973394498741	0.132698830092688	1	1	1	1	1	0.00113234054029304	1	1	cddstf	0.599314634381116	0.833337526845423
ENSG00000134283	12:42854205:A:G;rs3747562	0.00747917859624384	0.513925074778679	0.0337966232502672	0.026694710789812	0.000525126383276271	8.18130901500617e-09	0.463115844323947	0.633649732040746	2.18128473885234	0.250880714048503	-1.83477647131134	-5.4793807087968	-2.56437543116237	0.05049041976001	0.0106349708688611	0.00418888982783351	0.808681418349129	0.383787410427191	0.859550357324143	2.45766463009484	0.729628471771872	0.00845169834967851	0.0144715379677847	0.00877808823556973	1	1	1	1	1	2.00605697047951e-05	1	1	cddstf	0.649941143755548	0.843545964097112
ENSG00000257225	12:42720944:C:T;rs3810789	0.34234056359762	0.444864651786424	0.700883294788697	0.0104578979093828	0.368226768326156	8.32370990946068e-13	0.0414073253508631	0.103103034602777	9.26887801087621	-3.55022211461872	-4.00151557636583	-75.2407868847923	-7.91823775315165	0.889767360965423	0.300383039761156	-0.184193175599613	9.74223264943145	4.63929074084617	10.4048365924705	29.1590617118107	8.78361597498684	0.117721717330875	0.146506195526344	0.112577302930327	1	1	1	1	1	2.88166837065529e-09	1	1	cddstf	0.122670295938994	0.659583821042775
ENSG00000177119	12:45695828:C:T;rs7299561	0.0375772857587077	0.649268868517185	0.0147616179768071	0.703594582694304	0.0108646060154949	3.53130272431604e-05	0.275183542825683	0.777919344504009	5.51639877647007	-0.573516457804755	-6.87794777343239	3.06803040736008	-6.10884052894483	0.197044057680166	0.0433732663192304	0.013783868115483	2.63830546609792	1.25952542577127	2.80079329878886	8.05424062684627	2.37995637322219	0.0467535697909863	0.0396585287832802	0.04881924535695	1	1	1	1	1	0.020481555801033	1	1	cddstf	0.788192365693751	0.864556045418229
ENSG00000257261	12:46748965:C:G;rs4768697	0.859223493064283	0.757733950846579	0.874145884363859	0.862054626158356	0.796484561504781	1.87626270375186e-17	0.83361707334479	0.247347485958226	0.832994061812486	-0.686442017631487	-0.789485984613693	-2.47329587349238	-1.0951729493945	0.753393282127028	-0.0150872737029899	-0.0930879948446896	4.69157536210862	2.22289326288176	4.97904526916977	14.2189550093655	4.24185513550405	0.0820250929357713	0.0717448719182017	0.0802755531001839	1	1	1	1	1	7.56321495882373e-14	1	1	cddstf	0.27180344174804	0.753210064456372
ENSG00000247774	12:47594158:G:A;rs73295503	0.481581240070903	0.0536688481398658	0.031224061267697	0.128774057859007	0.916915181229519	3.90583208000095e-07	0.256904917081827	0.432134855497371	-1.46756781334577	-1.92098660933516	4.79566947722506	-9.66283935907021	0.195883237568053	-0.144430776359027	0.0362344140574755	0.0199172143570403	2.08211199452113	0.99075067936607	2.21327310187343	6.33986266980208	1.87575812842191	0.0276874980391549	0.031885013466385	0.0253125090036082	1	1	1	1	1	0.000681567697960166	1	1	cddstf	0.454764050952417	0.809235170492784
ENSG00000258181	12:47652221:A:G;rs1101813	0.958213590832157	0.585388869804718	0.228766106925211	0.00604923926683634	0.639110372017397	3.0454689844315e-29	0.00120619035320362	0.399942698373201	0.195549152100746	-0.969187046961594	4.78066841384887	-31.3938216562148	-1.57981585489019	0.604141949710868	0.186006658756532	-0.0409571483609114	3.72832909279065	1.77422516248265	3.9621546753948	11.335944910853	3.36465984788247	0.0469503770795873	0.0567774514756287	0.0485731462359749	1	1	1	1	1	1.40700667080735e-25	1	1	cddstf	0.42327219542455	0.803571073965627
ENSG00000258116	12:47762108:T:C;rs60785577	0.840380343580159	0.558355067503423	0.912334500575416	0.309360440276662	0.756476707575244	1.04631666750755e-26	0.968411181138677	0.622271152156237	2.3013868152704	-3.18275435333262	1.33690687294754	-35.267040495854	-3.19849069480839	1.77491169756579	0.00707210708161385	-0.0695914293407824	11.4143215912361	5.43043283106911	12.1306383368455	34.6197876359808	10.3023990403208	0.146630936109755	0.178399854070758	0.141083380408635	1	1	1	1	1	4.76074083715937e-23	1	1	cddstf	0.638995261981412	0.841725060401287
ENSG00000257924	12:47747581:C:T;rs2011377	0.978637278961888	0.464713325378076	0.782287117039606	0.815662403812493	0.878048370692455	2.19652903522388e-20	0.863407520820028	0.270917782897953	-0.290168311588032	-3.77164055301312	3.18199471056383	-7.67788220162734	1.50000131812185	-1.16674634170433	-0.0329464423539774	0.138939407082478	10.8251631956369	5.15065915110074	11.5020456728448	32.8985544298324	9.76529088156792	0.115037660145716	0.191303827639546	0.125912179302775	1	1	1	1	1	9.33524839970148e-17	1	1	cddstf	0.295514187317511	0.760865376347427
ENSG00000257433	12:48027016:A:G;rs116979172	0.0209240509619839	0.951384390626543	0.21647030798944	3.80686885381956e-06	0.0171447913268244	6.30469290975288e-05	0.512886408121873	0.756602122797677	-8.28465039589837	0.102888680609629	4.68482869892335	51.7679617094328	7.68974247653681	-0.193570095927474	0.0350308838291998	-0.0152969266168193	3.56406746465188	1.6858326829803	3.78055417739666	10.9442624398864	3.20395197634951	0.0475342754684997	0.0534567545246739	0.0492979128637072	1	1	1	0.0171042617602113	1	0.0279297895902052	1	1	cddstf	0.767838458165328	0.860965968420422
ENSG00000079337	12:48148180:C:G;rs7963444	0.0573968823927531	0.517194075959558	0.113754131015636	0.00571460312044057	0.116734986859404	9.04734080585752e-08	0.227502020689196	0.257563632237906	-14.6209628305976	2.35658639343798	12.9168426711981	65.0437491346839	10.887713442079	0.482803437244551	-0.159793698789419	-0.0981098436250358	7.6576274607771	3.63321007903769	8.13782482576607	23.3258065535174	6.91620891116352	0.0875938432401996	0.132074411983036	0.0864531435507108	1	1	1	1	1	0.000184022911991142	1	1	cddstf	0.282108717740297	0.754665173391492
ENSG00000205537	12:47683915:C:A;rs10785672	0.516838544183262	0.616624287548731	0.68081225399629	0.290125824264851	0.351947801581834	2.64117433598224e-05	0.891575652386891	0.905447735902247	-5.38232601951194	-1.97991844134974	3.63455338044536	26.5812594689907	6.98247968513213	-0.476902328734538	-0.0274835474663993	0.0137589529267418	8.29102839157727	3.94968529214256	8.82493957157268	25.07294867386	7.4870421720474	0.11131015550108	0.201413078873385	0.115712450924614	1	1	1	1	1	0.0170091627237256	1	1	cddstf	0.909874929143627	0.870053012052119
ENSG00000240399	12:48425235:G:A;rs2269936	0.329372769247634	0.880349993969255	0.253645800776052	0.532216891155622	0.356572757570401	7.65250912163719e-11	0.69722268301734	0.161073469993629	-4.96403502258845	-0.365400941482874	6.17885506755591	9.63654897946219	4.23309302387839	-0.567129721423455	-0.0298203110772456	-0.122281885623897	5.07912750170166	2.42494835004222	5.39991662930345	15.4056627083502	4.58289040299153	0.0832930582321922	0.0765539011486974	0.0869864756580283	1	1	1	1	1	2.31947551476823e-07	1	1	cddstf	0.183675162301201	0.723080051076987
ENSG00000177981	12:48408867:C:CT;rs372469759	3.56955812870751e-07	7.73621402675906e-05	5.14098527860526e-10	0.000111292392252283	2.55072259402011e-05	0.00100097597291581	0.020492199168585	0.40653118587845	5.09297344566686	1.84748496082012	-6.71989305171253	-11.5002945247654	-3.76400959686775	0.0381262661626806	-0.0412841018521908	0.0091698589968015	0.972870878033988	0.459452720427421	1.03747370117152	2.92714448530647	0.87682421021197	0.011446823297163	0.0176995679206727	0.0110286490061456	0.00171731441572118	0.358573520140282	2.50931491448723e-06	0.469406447501766	0.116731145317396	0.145141516072792	1	1	cddstf	0.429719248334207	0.803571073965627
[truncated: 92,817 more rows]
