# Supplementary material for: Psychosocial experiences modulate asthma-associated genes through gene-environment interactions
Source: eLife. 2021 Jun 18;10:e63852. doi: 10.7554/eLife.63852 (PMC8282343; doi:10.7554/eLife.63852)
Supplement: Figure 3—source data 7. — Columns as in Figure 3—source data 4. [file elife-63852-fig3-data7.txt]

pid	sid	Intercept_pval	dosage_pval	metagene_pval	interaction_pval	Intercept_effect	dosage_effect	metagene_effect	interaction_effect	Intercept_SE	dosage_SE	metagene_SE	interaction_SE	Intercept_padj	dosage_padj	metagene_padj	interaction_padj	tested_metagene	interaction_pcorr	interaction_pcorr.qval
==> GxE_results/GxE_cddstf_0PCs_corrected.txt <==
ENSG00000225972	1:567867:A:G;rs2000096	4.75172876740012e-10	2.5475400860253e-16	0.0260647197625335	0.479618508928507	-1.73974951920323	2.07753522842627	0.590977514671201	-0.161158633634155	0.267172008419615	0.234702216174672	0.263830422403484	0.227595996442224	2.00522953984285e-06	1.07200486819945e-12	1	1	cddstf	0.488431705151927	0.894174637297778
ENSG00000237973	1:567867:A:G;rs2000096	1.73231035049658e-09	1.34462556947789e-14	0.0337265259708481	0.113157699306632	-0.944278247435979	1.08947112418189	0.317296902896411	-0.203761836883271	0.150404636452408	0.132125748154291	0.148523488674602	0.128125297651515	7.17522947175684e-06	5.4618690632192e-11	1	1	cddstf	0.12181500336902	0.806344615317696
ENSG00000229344	1:567825:C:T	0.000158624260608273	4.99556216392673e-14	0.604267180973678	0.899615042494561	-0.571322815189798	1.96945357989225	0.0778527977956936	-0.0286680339160789	0.148707364443559	0.244949782166371	0.150004808197294	0.227002501514566	0.377842988768907	2.00421954016741e-10	1	1	cddstf	0.901553193082279	0.941775060967512
ENSG00000240409	1:567606:A:G	0.271850780086211	0.000287077634410788	0.360101053466221	0.647894150351793	-0.0713830017517906	0.459436227298288	0.0606936184174055	-0.0496555880530674	0.0648052610056339	0.124701935831334	0.0661845163238524	0.108584086632691	1	0.0325423104135324	1	1	cddstf	0.654358335383266	0.916625675094994
ENSG00000224956	1:723819:T:A;rs11804171	0.00042815887352774	3.98927657937985e-05	0.933735201273975	0.31578887597162	0.21327928870772	-0.315660452521862	-0.0047376832883973	0.0771232566419129	0.0596581694962788	0.0753226434243123	0.0569166449348463	0.076710514741224	0.868734354387785	0.0247734075579489	1	1	cddstf	0.32590722895432	0.872068604775455
ENSG00000230092	1:812743:C:T;rs6605064	0.0107376529603595	0.000138940843334747	0.0464141404504365	0.0993238018203366	-0.103080163790875	0.186070532415206	-0.082370921925791	0.0796225518756196	0.0400703758690318	0.0480001690014875	0.0411318166322967	0.0481119208682033	1	0.0314510627291634	1	1	cddstf	0.107601878094953	0.800705926537001
ENSG00000188290	1:936194:A:G;rs3121570	4.79836126097804e-06	1.70619590788121e-08	0.114880545995445	0.652644726434988	0.596401243277774	-0.60955270646148	0.19840193135743	-0.0476842949219165	0.127254403028977	0.104186080845223	0.125353952910469	0.105802755975167	0.0158777774125763	4.99062303055253e-05	1	1	cddstf	0.659035208932716	0.916625675094994
ENSG00000188157	1:930533:C:G;rs3128110	0.00011338409621428	3.75142771300829e-06	0.173400174639535	0.00335448828844352	-0.368302977363617	0.388895719660248	-0.132685231471935	0.254065846292539	0.0937402668379229	0.0820151531432366	0.0971576073427113	0.0856968152791881	0.28448069740163	0.00616359573247262	1	1	cddstf	0.00466557931100867	0.396426016534895
ENSG00000217801	1:1051684:A:C;rs72892222	2.11280599567667e-05	3.12482994027307e-10	0.0102380336553243	0.043525059998308	0.465451658816815	-0.741462656691747	-0.296630233625074	0.234669738623739	0.10714574964285	0.112577963518405	0.114554574464502	0.115599100526213	0.0630883870309053	1.06619197562117e-06	1	1	cddstf	0.0493264312987305	0.744124917282435
ENSG00000176022	1:1173611:G:A;rs6697886	2.03154567702671e-05	2.99954218038337e-09	0.0469583536602045	0.0573072080190433	0.0999043381524444	-0.155374274529178	-0.0469203121718634	0.0568972542198241	0.0229484526248953	0.0251519276110954	0.023488274541973	0.0297780511029914	0.0608447930269501	9.5595409288818e-06	1	1	cddstf	0.0639202023551054	0.775231405242278
ENSG00000272455	1:1351134:CCGCT:C;rs200282760	0.00235536074705471	1.19247488477548e-05	0.619578696242316	0.885495793744042	0.10883130538904	-0.171810637893078	-0.0175387199722081	-0.0055016317697307	0.0353787850271148	0.0383622792417487	0.0352797494938298	0.038161090349336	1	0.0138804076587866	1	1	cddstf	0.887695601022471	0.939868105189357
ENSG00000215915	1:1403693:A:G;rs139601047	0.00945487882422865	1.39058308518284e-08	0.00552652088254801	0.499684816401829	0.188608705121509	-0.784471452471732	-0.202812798901745	0.0946178621353176	0.0720557778080379	0.133193676815192	0.0723926785371999	0.139951897750258	1	4.11334476597083e-05	1	1	cddstf	0.508241949111755	0.895359253155588
ENSG00000272004	1:1592881:A:C;rs4648774	5.41636365023873e-05	1.38266883729722e-06	0.724394933717357	0.721241218376809	-0.52600868366306	0.501510814131353	0.0462516218103894	-0.0371285088505631	0.127812857613601	0.101103424129571	0.131013256747007	0.10392988739546	0.147975054924522	0.002730770953662	1	1	cddstf	0.726443897795698	0.923262751630681
ENSG00000189339	1:1561331:G:A;rs66599757	7.21027647877342e-05	2.35908123877066e-07	0.921123641003576	0.067317466540299	0.0870504171208272	-0.105178939551294	0.0020717886267575	-0.0370598090131672	0.0215256560614745	0.0197285390036146	0.0208999043769008	0.0201588518957091	0.190445399538477	0.000572784924773516	1	1	cddstf	0.0744185606263169	0.7785372973132
ENSG00000008128	1:1635749:C:A;rs55880629	3.61021268757481e-06	9.60492197106388e-09	0.145032704100324	0.192063208985409	-0.190149600024222	0.206102759102046	-0.0631448072228135	0.0466268322486376	0.040028998581369	0.034581150638383	0.0431801708836139	0.0356362429363554	0.0121736371825022	2.90452840404972e-05	1	1	cddstf	0.201976630766104	0.845777622118752
ENSG00000268575	1:1689164:C:T;rs2235536	0.000335380134674405	1.0746806156883e-08	0.191926828269456	0.0695995256197092	-0.119247032723731	0.28398617369948	-0.0427285481502881	-0.0914294865043539	0.0327415092139586	0.0478195704833994	0.0326467809565291	0.0501487788596656	0.708993604701692	3.23263929199041e-05	1	1	cddstf	0.0767999764703366	0.7785372973132
ENSG00000215790	1:1677924:C:G;rs146561796	0.000849722128166757	1.45548468374784e-09	0.235647026644361	0.72364038340236	0.166095728194751	-0.532487625910508	-0.0572318523450952	-0.0281580446568215	0.0491206986467104	0.0843878227393152	0.0481302761882284	0.0795339303148407	1	4.75652394648793e-06	1	1	cddstf	0.728799120846212	0.923340411542893
ENSG00000269554	1:2082814:C:G;rs262666	0.00108677114193718	6.13455350893883e-07	0.00923382657880322	0.0301527525948896	0.292270713833488	-0.749561722067829	-0.223304104019146	0.330358923341994	0.0883064850401102	0.14602056540453	0.0850406472635659	0.151413438592274	1	0.00133855957565045	1	1	cddstf	0.0349751441191884	0.673025990860508
ENSG00000269896	1:2299627:T:C;rs7545940	0.000455379352531059	2.62878348265972e-06	0.0232271833448876	0.418361956235324	0.193259244705839	-0.297738013190868	-0.128401358731778	0.0551952666006447	0.0543176542691973	0.0617651279268229	0.0561876718498864	0.0680792329111276	0.913490981177305	0.00465294676430771	1	1	cddstf	0.427799259885132	0.882054612320972
ENSG00000149527	1:2347466:C:T;rs12746918	0.00137787857738301	2.76602731935569e-06	0.00457630279625657	0.208013470669114	-0.143428203413078	0.361894227939811	-0.128115736675326	0.0806607137694643	0.0442753303913565	0.0752491662774661	0.0447322829350878	0.0638816922437964	1	0.00485355207209211	1	1	cddstf	0.218044203681323	0.855041036321203
ENSG00000225931	1:2723552:T:G;rs10909872	0.00286525926030532	9.84778705881851e-07	0.552459294864568	0.732386084576838	0.185166827785583	-0.485154571060609	-0.038501871983094	0.034883038473688	0.0614194119522155	0.0963928523007894	0.0647123789517283	0.101885150961037	1	0.00204833970823425	1	1	cddstf	0.737386431940449	0.924850537293166
ENSG00000157870	1:2496917:C:T;rs11574000	0.0827339728903014	5.44021327132957e-06	0.0382944995913749	0.130755489252156	-0.036281455858318	0.190612287448214	-0.0447741049844946	0.0632742654579687	0.020818271228378	0.0409178960971085	0.0214858769031553	0.0417200737769608	1	0.00817664054680834	1	1	cddstf	0.139789270473481	0.822758916365847
ENSG00000142606	1:2523723:C:T;rs867436	1.16992263316709e-10	6.27958989081889e-15	0.494926692516848	0.93760685357239	0.763411676863602	-0.740223415722036	-0.0874796371824624	-0.00780915365808312	0.112951222720372	0.08850403744035	0.127968639563867	0.099650720186015	5.01896809628682e-07	2.5727479782685e-11	1	1	cddstf	0.938782361308677	0.94704164396417
ENSG00000235169	1:3691727:A:C;rs1175549	1.5002942844604e-06	1.89187909005778e-09	0.987497300280135	0.0484026325857335	-0.588680067628062	0.649551282410096	-0.00194823785242115	0.207130709372913	0.11909945013514	0.103726681233978	0.12418808570919	0.10437092377325	0.00524202822990463	6.13347200996731e-06	1	1	cddstf	0.054509256783495	0.757423377349106
ENSG00000116198	1:3762076:T:C;rs6699784	3.336443893214e-08	2.91074070979061e-16	0.0230786223476064	0.998989308699114	-0.0756008029759422	0.14614773597166	-0.0303875547558535	-2.15783401304106e-05	0.0132142180239665	0.0165479889059301	0.0132828896820915	0.0170160611890797	0.000131088880564378	1.22425754253793e-12	1	1	cddstf	0.999007935913753	0.949614809694836
ENSG00000198912	1:3798400:C:T;rs12084944	0.000342746916303171	2.54033084444791e-06	0.0517651150578688	0.0788636789813322	-0.0672036243195558	0.0883372870195088	-0.0376679010639965	0.0347487700415618	0.0184820891131526	0.0182968142653143	0.0192632533773963	0.0196843338536512	0.721825005734479	0.0045245875076972	1	1	cddstf	0.086445705301661	0.784432275624336
ENSG00000196581	1:4793137:T:A;rs3766965	2.07429777392633e-05	1.93303502311411e-09	0.571311795543924	0.433884876144435	0.448884534091654	-0.689876844342986	-0.0588214174087174	0.0846471389449149	0.103228064883419	0.110235594554833	0.103750891573056	0.107973898902557	0.0620117809538698	6.2591674048435e-06	1	1	cddstf	0.4431858201692	0.88361200385035
ENSG00000116254	1:6237105:A:C;rs61198901	0.0391619763210082	4.78957545450945e-06	0.860684887287959	0.413507924852868	-0.20567717984112	0.977168924875664	-0.0176952391803173	0.174494117836859	0.0991437141283322	0.208480656171441	0.100711287205847	0.212992993440345	1	0.00742245570216662	1	1	cddstf	0.422990973165488	0.881645261866945
ENSG00000158286	1:6266096:A:G;rs4908540	2.99002663249907e-05	5.76851847508431e-07	0.8594214568017	0.614251724785013	0.364421229619759	-0.384413917039001	0.0153800334720227	-0.037461552611947	0.0855277991796895	0.0746989387024584	0.0867395233447999	0.0742233773586269	0.0866808720761479	0.00126618980528101	1	1	cddstf	0.621251553492551	0.916145620931522
ENSG00000116237	1:6293890:G:A;rs12073932	0.000159629118077491	1.09114951573398e-12	0.294847796049818	0.348960699827198	0.0527259333866514	-0.182310443171579	-0.0144466802194887	-0.0220679781565994	0.0137297282005641	0.0241600958531878	0.0137589770209608	0.0235126911469674	0.379757671906351	4.20856368218595e-09	1	1	cddstf	0.358916544561974	0.872121763397394
ENSG00000171680	1:6610366:T:C;rs2063805	1.88781733743499e-19	1.26071101313385e-23	0.433448250976808	0.308380435518093	-1.20753136387138	0.93298290510535	-0.0970106439978986	-0.0867021764926934	0.121871451029719	0.0828863188536864	0.123626880445325	0.0849249174965612	8.91993691938033e-16	5.78288141724497e-20	1	1	cddstf	0.318530091230922	0.872068604775455
ENSG00000162408	1:6602525:A:AT;rs35794526	9.14917077477719e-07	1.33409389808291e-08	0.60887875776262	0.243172148139779	-0.157672326281719	0.128858538543695	-0.0159297328729729	-0.0263032456866091	0.0312298848999167	0.0218492863162556	0.031089102901798	0.0224784798131188	0.00326259429828555	3.96092478340815e-05	1	1	cddstf	0.253360859474433	0.862187760811655
ENSG00000049247	1:7978402:A:G;rs226479	3.61853323099957e-05	2.6791220587509e-15	0.896772725852963	0.0251120548531839	-0.383792777288362	1.6126997730709	0.0119967487144102	-0.381151756476984	0.0910630435824724	0.189846185239412	0.0923641963867804	0.169049483172976	0.102983455754248	1.10835279570525e-11	1	1	cddstf	0.0294806361565364	0.647463899636005
ENSG00000049249	1:8116489:G:A;rs72856355	0.013422591886506	8.74433440315717e-06	0.697283210513311	0.135524287223849	0.137124910813472	-0.498474291433067	-0.0214126069394766	-0.168060449073862	0.055027071912924	0.109546757595092	0.054976534609665	0.112188626709711	1	0.0114900554057485	1	1	cddstf	0.144648980202997	0.830828579646764
ENSG00000074800	1:8738944:A:G;rs11121216	0.00185353886938844	0.000541164183042359	0.976522033126328	0.681319610874769	0.0789878037280179	-0.0605934767693213	0.000731818036577451	0.0068067041520275	0.0250758409934374	0.0172641602241205	0.0248392894856676	0.0165534926569247	1	0.0325423104135324	1	1	cddstf	0.687232269863849	0.916625675094994
ENSG00000131686	1:9000220:A:G;rs12091891	0.00722832558633582	4.07174225035947e-09	0.0737193806628144	0.10223502737914	-0.251759926580027	1.15734614456871	-0.165178395960293	0.410357569510719	0.0928743750505625	0.189083199615876	0.0919345882686287	0.250099792603494	1	1.28259880886323e-05	1	1	cddstf	0.11060123637686	0.802613223792347
ENSG00000049239	1:9296479:C:G;rs56119172	8.66285665027611e-05	1.33164827869177e-09	0.122746893172186	0.705986622274	0.0903421894066215	-0.212598290164792	-0.0354783315298691	0.011614494778085	0.0225985987897697	0.0336061004208922	0.0229019310120299	0.0307482423609496	0.224367987242151	4.35981646443686e-06	1	1	cddstf	0.71146586594509	0.921431506131562
ENSG00000054523	1:10271688:C:G;rs11121529	8.90649827241584e-05	1.08008059244352e-07	0.00511208298409722	0.210199176772933	-0.184543794467711	0.25729525172842	0.128857363692283	-0.0539087039633291	0.0462440362051176	0.0468715558616499	0.0455726890098244	0.0429007695916444	0.230143915359225	0.000281036970153804	1	1	cddstf	0.220248323511481	0.855041036321203
ENSG00000120948	1:11575260:G:T;rs17036947	0.0259604477937908	3.493157584191e-07	0.858978113356672	0.622189738557919	-0.0185896463347803	0.0922780855403749	0.00141645280415524	-0.00997977169108678	0.00829312030796979	0.0175747197924658	0.0079630573938056	0.0202254087046231	1	0.000817599628337647	1	1	cddstf	0.629077551631568	0.916625675094994
ENSG00000120942	1:11344767:C:T;rs59517794	0.0151523744733032	1.59553354468301e-06	0.0446992009945293	0.968585542302232	-0.0430553801634734	0.157268973618501	-0.0352755768446788	-0.00117090634084359	0.0175923955822064	0.0319039445098005	0.0174743588635638	0.029698823258843	1	0.003090548476051	1	1	cddstf	0.969176429694435	0.94704164396417
ENSG00000204624	1:11501805:G:C;rs3010219	0.000512611436882036	1.26010741799657e-05	0.487946688971245	0.707076664020825	0.450210678285007	-0.528714926276897	-0.0928249377835443	-0.0454614889279813	0.127720613970676	0.118392162020445	0.13361560083948	0.120824696708435	1	0.0143817955922547	1	1	cddstf	0.712529513684638	0.921431506131562
ENSG00000116670	1:10902453:C:G;rs560310	9.15039938537689e-05	1.14321399489704e-05	0.00447865262220256	0.0451445000307605	0.159609499860391	-0.119074396481175	0.103745017234748	-0.0487620128396547	0.0400647869616769	0.0265291492849291	0.03613382772826	0.024205807956607	0.235897296155016	0.013501357279734	1	1	cddstf	0.0510484818019444	0.744124917282435
ENSG00000162490	1:11778593:G:T;rs34717076	9.0828970308033e-06	2.40431534318512e-06	0.457455677540614	0.342419877637922	-0.510244248271905	0.394511687084487	0.0928708196861009	-0.0846412991421312	0.112349017682303	0.0815090164480521	0.124772581843024	0.0889653959465238	0.0289835244252933	0.00432536330239003	1	1	cddstf	0.352414068599664	0.872068604775455
ENSG00000011021	1:11883731:C:T;rs12567136	0.0242114464930183	1.00055005554421e-05	0.00759983140958655	0.103387490115558	-0.0334744622740898	0.14215026033317	-0.040583232345399	0.0510849422278321	0.0147528783382983	0.0314540495286176	0.0150668439697903	0.0312397308639632	1	0.0125068756943026	1	1	cddstf	0.111786083273618	0.8033560698148
ENSG00000177000	1:11852300:C:T;rs1476413	6.77065990604177e-07	3.904185560727e-14	0.0263827069890096	0.677919881831041	-0.0837194727383447	0.208220875484476	-0.0363651218488532	0.0110022520423368	0.0163754461755485	0.02577299164557	0.0162693497237928	0.0264577416181398	0.00243743756617504	1.57104426963654e-10	1	1	cddstf	0.683892790297222	0.916625675094994
ENSG00000242349	1:11905633:T:C;rs198361	8.61174269378133e-15	2.74400371317669e-25	0.856770113146978	0.708128179749908	0.592178071767292	-0.85693838404053	0.0131071640436204	-0.0257536524299587	0.071219098061726	0.0727468499935419	0.0725381155680198	0.0687050320807035	3.95451224498438e-11	1.27376652365662e-21	1	1	cddstf	0.713565278773035	0.921508769490253
ENSG00000116688	1:12047688:G:A;rs6677365	7.11136702828489e-22	9.6385055107122e-25	0.19965681303506	0.163944045485405	0.40686561417335	-0.29827720702815	0.0482546147479897	-0.0351912406744879	0.0380340813387101	0.0256946987233906	0.0375144659602079	0.0252002044457869	3.39710002941169e-18	4.46262805145975e-21	1	1	cddstf	0.173556465844554	0.833184977621024
ENSG00000189337	1:15277941:C:CT;rs56820982	0.00335626006323624	5.58737442340742e-06	0.541798456938925	0.342767882836094	0.272085397052221	-0.647603359226636	0.0558509760760652	0.129881922618598	0.0917800664037079	0.13919827400694	0.0914056967000254	0.136615903752528	1	0.00831960051645365	1	1	cddstf	0.352756724670852	0.872068604775455
ENSG00000171729	1:15469482:G:A;rs9660093	2.69191568712825e-06	1.4692992749219e-14	0.441782557273728	0.615375832607892	-0.459961215182489	1.01001588340496	0.0770519788548818	0.0569366655594579	0.0955215166619398	0.122695128993848	0.0999969754383785	0.113169075363892	0.00920365973429149	5.9653550561829e-11	1	1	cddstf	0.622358388859774	0.916332071219978
ENSG00000142621	1:15669233:A:G;rs2479083	0.00111738890586773	3.89764876534863e-05	0.173374961993621	0.534494304265771	-0.430317651902093	0.527958865823803	0.165474580879864	-0.0758968479513199	0.130337477001223	0.125810590496893	0.121160189781771	0.121998379129696	1	0.0245551872216964	1	1	cddstf	0.542577642541631	0.907907713072725
ENSG00000228140	1:15733394:G:A;rs2092324	0.000203381887958254	2.8949748909658e-05	0.899015582388625	0.992797832301245	0.330486252092259	-0.259966653589023	0.0108118371648562	-0.000553339517392332	0.0875113798580454	0.0609014058455345	0.0851005896544549	0.0612325251150938	0.465947905312359	0.0224809442485105	1	1	cddstf	0.992932288045861	0.949503468971557
ENSG00000162438	1:15757224:C:T;rs10927785	0.00262881076036345	5.00807240434386e-06	0.122837788142895	0.124210505426372	0.267706936454003	-0.5882268319472	-0.131745910050516	0.179024525344297	0.0880068215212832	0.125768381377571	0.085065228033123	0.11601768390845	1	0.0076957527233622	1	1	cddstf	0.133112140236794	0.818779424926146
ENSG00000132906	1:15941469:G:A;rs72647111	0.0302273848527517	0.000156424734651257	0.998291115303442	0.247223092030384	0.0320446283997522	-0.0946762982430771	3.13652101052136e-05	0.0303972982217944	0.014693729114838	0.0246195287300729	0.0146283302034262	0.0262018045061133	1	0.0320298755189839	1	1	cddstf	0.257424047316014	0.862187760811655
ENSG00000162461	1:16079403:A:G;rs12741030	0.00016915048517259	2.62096797308703e-06	0.503741304369445	0.212279227143568	0.254241634294559	-0.299171896397584	0.0410712600144169	-0.0756572571022667	0.0664667425147899	0.0620541499913348	0.0613290879614438	0.0604842275105692	0.40037919840352	0.00464173428033713	1	1	cddstf	0.222341190814875	0.855041036321203
ENSG00000142632	1:16530049:C:T;rs221045	1.56058714536131e-06	3.08428685022006e-08	0.152096870587499	0.154286813701581	0.241148132119059	-0.188317214109698	-0.0693221770152208	0.0448189521809642	0.0488723564871976	0.0328282169265166	0.0482404183974031	0.0313563567244508	0.00544488855016562	8.72544749927254e-05	1	1	cddstf	0.163757922544626	0.833184977621024
ENSG00000204377	1:16746888:A:G;rs11260753	0.000568044775396539	5.42347369072254e-08	0.965396854095025	0.344525760525571	0.167614115164863	-0.336705515454193	-0.0021719244587676	-0.0573575246762417	0.047942290877127	0.0598468875051811	0.0500094026778182	0.0605519537878738	1	0.00014816930123054	1	1	cddstf	0.354502572220024	0.872068604775455
ENSG00000132881	1:16529369:C:T;rs221041	0.00255597899781061	1.35517340414119e-06	0.28757555000868	0.4014334820456	-0.102550228985438	0.24487733561764	-0.0346871774793599	-0.0426371310042419	0.0336154532144403	0.0493236889100088	0.0325405421142078	0.0507193425194627	1	0.00269272955402854	1	1	cddstf	0.411003903785067	0.875857531996198
ENSG00000157191	1:16730582:C:G;rs17419150	0.00748153617849668	5.08627129559879e-06	0.385655852608984	0.0105587851847959	-0.0268009790934225	0.0707589840859528	-0.00854010788916223	0.0415265781339787	0.0099301785515078	0.0151402219043639	0.00982516676041807	0.0161051752985567	1	0.00778199508226615	1	1	cddstf	0.0132264730104065	0.556852703895449
ENSG00000226029	1:16777812:G:C;rs279781	0.0119507737145087	7.32256364755823e-07	0.292109275184605	0.347927452990065	0.0775197116262526	-0.276440571108954	-0.0320427763872017	0.0492804900148298	0.0305906348839507	0.054246932403022	0.0303443911398359	0.0523940600239253	1	0.001571422158766	1	1	cddstf	0.357887891849111	0.872121763397394
ENSG00000219481	1:17224094:A:G;rs6586525	3.69966575371119e-06	2.66469531087577e-06	0.660889540390898	0.985382234232304	0.459765216217369	-0.267267832677392	-0.0409663772018261	0.00099976363082355	0.0968977585566564	0.0554785238649321	0.0932612818932093	0.0545069053704917	0.0124604742584993	0.00470851661431748	1	1	cddstf	0.985661686221243	0.948862567882685
ENSG00000215908	1:17004770:G:T;rs2019755	1.84620087416271e-05	3.18514254953985e-06	0.670635080307099	0.627112615517031	-0.246755268552599	0.204929790211892	-0.0281869809523629	-0.023152408605033	0.0563869309523582	0.0428893539122212	0.0661926321529392	0.0475936761242928	0.0557921904171971	0.00541474233421774	1	1	cddstf	0.6339174108814	0.916625675094994
ENSG00000186301	1:17258256:AT:A;rs60537875	8.21601794313998e-06	5.51674630697443e-08	0.665572247665931	0.582357431890861	0.362173399495418	-0.471742109828904	-0.0357198536493682	-0.0475595079635012	0.0793433420739974	0.0838986871367726	0.0825318627802326	0.0863559938165425	0.0263816336154225	0.0001504857864655	1	1	cddstf	0.589794746467877	0.912668829714572
ENSG00000186715	1:16952060:A:G;rs2147036	7.49631252520684e-07	5.57914942181109e-07	0.810492938056881	0.571030610360342	-1.03295652519548	0.671898464138365	0.0488830998837256	-0.0761228488374587	0.202898094177351	0.130385370976533	0.203619468277153	0.134169530628741	0.00268892730279169	0.0012285287026828	1	1	cddstf	0.578623696510123	0.912281890488574
ENSG00000228549	1:17003085:A:G;rs201194657	3.60468077587455e-09	1.14599790941522e-33	0.290795350467454	0.852992843700931	-0.724197183372888	3.77451235670285	0.123793822759228	0.0486449128048918	0.117881447838343	0.262823151285878	0.116912705284914	0.262217938271542	1.47323303309993e-05	5.50651995474015e-30	1	1	cddstf	0.855799388228751	0.93881848931834
ENSG00000238142	1:17255791:A:G;rs9435788	3.51768332931605e-08	2.20429881509129e-11	0.131638228437039	0.308935241990785	-0.266369912866267	0.37839256956334	0.0748608735493046	-0.0569534669407562	0.0466425741133834	0.0537044252029766	0.0494734683725404	0.0558501695306129	0.000137998717009069	8.04128207745302e-08	1	1	cddstf	0.319085583803035	0.872068604775455
ENSG00000117115	1:17417315:A:G;rs2014718	2.25558965797721e-24	5.91552966706764e-33	0.536262523305335	0.899740203239341	-0.814679985216831	0.770219266745643	0.0453572712334073	0.00734476250581934	0.0708892137403622	0.0544563246575051	0.0732251880400989	0.0582311288327244	1.08719421514501e-20	2.83708802832564e-29	1	1	cddstf	0.901676221136055	0.941775060967512
ENSG00000256049	1:17721094:G:A;rs4920602	7.84167589572914e-26	9.99159159015983e-33	0.825675268650879	0.971654101935506	1.52649439118069	-1.43813633845704	-0.0281848070854097	-0.00348858248239646	0.127741421783329	0.102181970614505	0.127818105523345	0.0980677993451944	3.79380279835376e-22	4.78697153084557e-29	1	1	cddstf	0.972187007347672	0.94704164396417
ENSG00000179023	1:18810344:G:T;rs2992740	2.65529381860191e-08	1.39974043838443e-10	0.930634975357448	0.638396976443789	-0.922056629909884	0.863112623637996	0.0148796074923911	0.063304488060619	0.159927355592548	0.128296572249017	0.170749235406774	0.1345253711729	0.000104884105834775	4.89489231303036e-07	1	1	cddstf	0.645010438614317	0.916625675094994
ENSG00000127463	1:19542181:T:TTTTA;rs55741953	2.62290028943713e-05	6.85502017805664e-09	0.139575918088594	0.723537761566029	0.0903264647987341	-0.123223188471329	-0.0315652083043246	0.00713814877765828	0.0210433490408175	0.0204569406114181	0.021290556111094	0.020154283704746	0.0771760893045007	2.105862198699e-05	1	1	cddstf	0.728697601043861	0.923340411542893
ENSG00000211454	1:19763105:T:C;rs114989748	0.000845488848205558	2.94344265614631e-09	0.74181820671368	0.517523069248702	-0.277615520215717	1.12489761148609	-0.0277069352818336	0.10156359250601	0.0820662594245417	0.181995311136904	0.0839983792701383	0.156689118923232	1	9.38958207310674e-06	1	1	cddstf	0.52586283275757	0.901074027741683
ENSG00000162482	1:19689639:G:A;rs56696582	0.000765381141529475	8.72110164370037e-11	0.64901010765362	0.805436882151092	-0.260924535445222	0.994958559621125	-0.0358106800743742	-0.0313389437698271	0.0764846279576135	0.146106070571315	0.0785759325653688	0.127080941709893	1	3.07593254973312e-07	1	1	cddstf	0.809111755205938	0.931952738360223
ENSG00000040487	1:18952112:C:T;rs17352100	0.00391670317957836	9.0676424685665e-05	0.51178530876222	0.501974710398173	0.0796600701093344	-0.109517491035897	-0.0191343479180189	0.0195453104317981	0.0273292572118594	0.027474883078716	0.02911939080901	0.0290651750112388	1	0.0306486315437548	1	1	cddstf	0.510498358271211	0.895359253155588
ENSG00000162542	1:20128011:G:T;rs74057039	0.046963319666018	2.4347752754652e-05	0.534452357386492	0.713626750148409	0.0428072643405568	-0.154803783710079	-0.0148112320632208	-0.0129018071484821	0.0214297730430033	0.0359153112264526	0.0238054772379676	0.0351116719611136	1	0.0209634151217554	1	1	cddstf	0.718962224194911	0.92177553349304
ENSG00000090432	1:20861712:A:C;rs1253901	0.00211926996424915	1.68964638562439e-05	0.237153082441039	0.899334374309285	0.0442209275410103	-0.0662490129545939	0.0165658842399522	-0.00194386083955587	0.0142241294032152	0.015066734380974	0.0139763920242949	0.015348955699441	1	0.0173414202372865	1	1	cddstf	0.901276152686125	0.941775060967512
ENSG00000158825	1:20924330:A:G;rs72649191	0.00130189174205949	8.92715578745226e-11	0.187231264484092	0.0339617491011485	-0.116455175132039	0.467939009775864	0.0470750669277386	-0.153456015471952	0.0357623364627711	0.0687560480753619	0.0355868295672151	0.0719270380276899	1	3.14682241507692e-07	1	1	cddstf	0.0390931667718371	0.686812952889584
ENSG00000117242	1:20973892:C:T;rs9287034	5.92221182953998e-09	1.0790675898138e-14	0.45526380192101	0.42877375434598	-0.170205526430221	0.226463691720978	-0.022214553385871	-0.0206117960983811	0.0281286596602656	0.0273510092692094	0.0297003157398389	0.0260014368547934	2.40204911806142e-05	4.3950422933116e-11	1	1	cddstf	0.438118931753281	0.882869642915439
ENSG00000142794	1:21772167:C:G;rs4654746	1.72085722911127e-31	1.90742319471792e-43	0.699305979923408	0.0124349388723913	0.485357051266678	-0.547267137585375	0.0138900531452736	-0.0758130118641389	0.0354370304686079	0.0315362065238474	0.0359149088729315	0.0300875379284139	8.40294584975035e-28	9.31013261341819e-40	1	1	cddstf	0.0153741965154708	0.556957400836641
ENSG00000090686	1:22200998:C:T;rs2229481	0.0261844823169397	5.53347312238892e-05	0.421661446986881	0.988700723252188	0.0199161060889413	-0.065725847115468	-0.00700785751788129	-0.000238089396062586	0.00889836043705938	0.0159910989313859	0.00870533222822876	0.0167932379958068	1	0.0281078314046927	1	1	cddstf	0.988916148835816	0.948862567882685
ENSG00000218510	1:22352108:C:T;rs11801382	6.68699276111008e-14	7.69010558973397e-33	0.0668515713601765	0.146485541011463	-0.134448502809022	0.357763411867032	-0.0312988553304432	0.0375546445380545	0.0168182448388506	0.0253571083585866	0.0169959361466358	0.0257741142022445	3.04057560847675e-10	3.68663661971847e-29	1	1	cddstf	0.155834522294356	0.833184977621024
ENSG00000125945	1:23614982:T:C;rs9661830	0.0690585933019474	9.55338959217757e-06	0.0917384864245381	0.0666553478093487	-0.0228803124590349	0.118491440078307	-0.0213690976083671	0.0476319061076712	0.0125252453252763	0.0261572340727005	0.0126183182942898	0.0258463668107743	1	0.0121423581716577	1	1	cddstf	0.0737228205649258	0.7785372973132
ENSG00000088280	1:23752640:G:A;rs1209364	0.000720213790961633	1.84663474461634e-07	0.326592656914463	0.41263073266046	-0.224685074211672	0.458662772186029	-0.0628982367965219	0.0740071685330567	0.0655273612048798	0.0852340643619798	0.0639772584633757	0.0901657616879415	1	0.0004587040705627	1	1	cddstf	0.422126097605322	0.881645261866945
ENSG00000011007	1:24043445:A:G;rs658387	3.32205076981052e-12	7.37505639430662e-14	0.389489328193432	0.250245125983822	-0.183450626212349	0.120250197188687	0.0192496953757758	-0.0159823155013863	0.024915171773884	0.0150713738887611	0.0223261547665724	0.0138649314382633	1.47366172148794e-08	2.94445189867524e-10	1	1	cddstf	0.260452357779228	0.862187760811655
ENSG00000236810	1:24065844:G:A;rs13376000	0.0229517114893648	3.10211486646498e-05	0.014041564218709	0.0111784605842541	0.0597979720292023	-0.229535573828631	-0.0633829849925495	0.133524621051433	0.0261141635291331	0.0539835209407296	0.0256046439988942	0.0521967114019853	1	0.022848069523339	1	1	cddstf	0.0139409940213264	0.556957400836641
ENSG00000179163	1:24155731:A:G;rs4649115	1.90069381709905e-05	1.33764012217991e-08	0.174478383238232	0.284479451083987	0.110323001547923	-0.172654126933602	0.034649474518454	-0.0281277720752439	0.025250047397438	0.0292777878689113	0.0254356678096458	0.0262176302767136	0.0572108838946813	3.97011588262998e-05	1	1	cddstf	0.294702381843656	0.862187760811655
ENSG00000189266	1:24365512:T:C;rs17184588	3.4019713567892e-09	1.44692988896676e-21	0.330898056976425	0.0804825941316492	0.283988584712264	-0.80873277685165	0.0446195896570462	0.123201753729485	0.0461458216557325	0.0763094366881887	0.0457917002396751	0.0701696960377984	1.39208667919814e-05	6.52420686935112e-18	1	1	cddstf	0.0881291992427727	0.790419621511936
ENSG00000188529	1:24364016:T:C;rs61773530	0.00202455982728708	7.68335823233315e-06	0.41140494054835	0.485196022631065	0.0638097420519454	-0.150387097470048	-0.0169794388066869	-0.0208754742729133	0.0204326126346216	0.032835758018812	0.020632451477002	0.0298596515468788	1	0.0105646175694581	1	1	cddstf	0.493954085070429	0.894174637297778
ENSG00000001461	1:24773776:A:G;rs11806902	0.00434831214929753	7.03444405454093e-06	0.00325009241288453	0.329893301272202	0.0572484308345983	-0.119375252516264	-0.0588417288229563	0.0255506853152393	0.0198723932032514	0.0259504628102661	0.0197800395875055	0.0261673369626498	1	0.0099326350050118	1	1	cddstf	0.339953122493289	0.872068604775455
ENSG00000169504	1:25049688:TTA:T;rs202035292	4.92880034198855e-06	2.34321254220505e-08	0.142542193750737	0.530118823187633	-0.152397198423875	0.162665035233192	0.0446340608935901	-0.015556499822697	0.0325589508495643	0.0280959355734594	0.0303319878950477	0.0247402099628181	0.0162650411285622	6.73439284629732e-05	1	1	cddstf	0.538282601952962	0.906489826721717
ENSG00000261349	1:25713333:AACACAC:A;rs3079633	1.48443970207086e-08	3.81365826216356e-21	0.335347344396768	0.50999271447558	0.552765993171904	-1.5424336116698	0.0915911531655984	-0.101513071467417	0.0940519314249007	0.147430974537326	0.0948680714488848	0.153831998731674	5.93775880828343e-05	1.7138580230163e-17	1	1	cddstf	0.518430218505011	0.897134186940489
ENSG00000187010	1:25713333:AACACAC:A;rs3079633	3.51142805691428e-05	1.75346425764837e-12	0.587760194966771	0.522356335288355	0.425394903170635	-1.17958176611135	0.0551729403514796	-0.105591595249553	0.100759222628152	0.157944979551573	0.101633565484556	0.16480249126957	0.100040585341488	6.70875424976266e-09	1	1	cddstf	0.530638284901443	0.904422695439182
ENSG00000224183	1:25561667:G:A;rs55794721	0.00010988374529899	9.41849383031325e-11	0.0706414693692905	0.854965478892874	0.344633246459799	-0.968266795943397	0.16050057405147	-0.025841238873647	0.0875364276890219	0.142465745926573	0.0883643125053226	0.14121230114055	0.277016921898755	3.31625167765329e-07	1	1	cddstf	0.857730457010235	0.939301192214652
ENSG00000259984	1:25684650:G:A;rs3093637	2.71714509208059e-11	2.54350132442217e-24	0.662066878382345	0.102051987777782	0.510693036870097	-1.14837496662504	-0.0326421031524111	0.155493863056308	0.0728494047664682	0.100068792859169	0.0745870450763273	0.0947176551988622	1.18549040367476e-07	1.17433456148572e-20	1	1	cddstf	0.110412902811795	0.802613223792347
ENSG00000183726	1:25519623:T:C;rs4520361	0.000538337306273592	3.01832167096602e-05	0.244559346911375	0.670478776064346	-0.0952852951090369	0.0872265252833768	0.0336144501509593	0.00920029273815208	0.0271371185967101	0.0204825562791545	0.0288114521253084	0.0215945275254118	1	0.0226675957489548	1	1	cddstf	0.676577439330902	0.916625675094994
ENSG00000117616	1:25597321:A:G;rs28435299	6.82918873271519e-05	5.61762453255557e-06	0.141013476463546	0.0683986151753574	-0.166506226576125	0.116231290573781	-0.0616918727576475	0.0480212940127201	0.0410350053600041	0.0249897396899069	0.0417626356086243	0.0262250378348802	0.181383252740916	0.00834217243084502	1	1	cddstf	0.0755453855121445	0.7785372973132
ENSG00000188672	1:25710968:G:A;rs28491276	0.00158271537119103	6.9869997634873e-07	0.638445629021807	0.631480926060341	-0.316826864417981	0.754672093335959	-0.0467285879659196	0.0729920080615782	0.0990742769739191	0.147804833887434	0.0993151083652185	0.151972714340476	1	0.00150430104907882	1	1	cddstf	0.638216975582627	0.916625675094994
ENSG00000157978	1:25890050:A:G;rs6661159	6.42779476368667e-06	2.44146526080858e-09	0.383483657978274	0.586877348448376	0.166140740856091	-0.222909825488995	-0.0329935502682844	-0.0210015754674581	0.0359562346946237	0.0358643328380383	0.0377848613507925	0.0385954692033467	0.0209160441610364	7.84198641771715e-06	1	1	cddstf	0.59426490122889	0.914176300958972
ENSG00000130695	1:26578980:G:A;rs12408213	0.00891542849198749	0.000240111204755112	0.32610621350516	0.420012688807911	-0.0574897616834485	0.0869009500581393	-0.0212412096728244	-0.017830716029731	0.0217917255332045	0.0232835121734261	0.0215838431948002	0.0220711625696543	1	0.0325423104135324	1	1	cddstf	0.429436913763784	0.882869642915439
ENSG00000176083	1:26678875:G:A;rs11247928	0.0541919370025193	0.000104642329239277	0.218945771092834	0.94363987760501	0.12997288818087	-0.432691566500463	-0.0815645363350937	0.0083370919246705	0.0671564318133177	0.109554547325127	0.0661641139744138	0.117798094859295	1	0.0313160460635679	1	1	cddstf	0.944693579610477	0.94704164396417
ENSG00000117682	1:26845586:C:T;rs11247961	4.61325370636671e-06	3.1074289427516e-08	0.295454694677096	0.266026574164251	0.0772330088784951	-0.0815456450816224	-0.0191033167586695	0.0169049454686203	0.0164482371472942	0.0142189639567499	0.0182168804330061	0.0151611283010829	0.0153113890514311	8.78470162115877e-05	1	1	cddstf	0.27624576733441	0.862187760811655
ENSG00000253368	1:27296135:A:G;rs74062556	0.000530438055959534	1.43516691129727e-11	0.656351045199591	0.914516371870225	-0.266330531759111	1.04130708178141	-0.0344096224075707	-0.0134471241378153	0.0757611566111033	0.146281976868961	0.0772300728765372	0.125131650648608	1	5.29146040195305e-08	1	1	cddstf	0.916154172771901	0.94277628329795
ENSG00000241547	1:26990938:A:G;rs10794498	9.47138059515099e-05	1.04546290727263e-05	0.293294806531908	0.583957930752019	-0.618587431371786	0.469351186608	-0.157358215405495	0.0546242007643305	0.155619081029696	0.104088619234051	0.149385035855333	0.0996063203409447	0.242467343235865	0.0128173752431624	1	1	cddstf	0.591379725986374	0.913911003797411
ENSG00000158156	1:28283443:T:C;rs4243819	4.99643417878131e-05	2.99482784308316e-05	0.270280607607628	0.223642898652837	-0.425636060145216	0.240216986097299	0.101600958662534	-0.062299722086153	0.102924075910684	0.0563828259806418	0.0919361812204448	0.0510549999775236	0.137701725967213	0.0226408984937087	1	1	cddstf	0.233756885100375	0.856831154539164
ENSG00000158161	1:28295970:C:T;rs6658970	6.98056673239792e-08	2.76224417325567e-08	0.508089059171863	0.369572227666537	0.30055987517084	-0.182994880795746	-0.0355644966769653	0.0285546314994912	0.0538996301249336	0.0317819306045273	0.0536522641359955	0.0317601832702306	0.000269170653201264	7.88344487047168e-05	1	1	cddstf	0.379414464325822	0.872121763397394
ENSG00000130770	1:28568093:T:C;rs548177	0.000631942483391249	3.0293036944226e-05	0.520184351022261	0.150821406536026	0.090165038588883	-0.0927642779480822	-0.0169431186003306	0.0332987989607754	0.0260136351641814	0.0217874224504812	0.0263064066994742	0.0230997480684278	1	0.0226675957489548	1	1	cddstf	0.160238526615258	0.833184977621024
ENSG00000270605	1:28969314:A:G;rs4252958	2.97453691806336e-06	2.46333521968113e-06	0.474221449233572	0.645155597683412	-0.611040492797767	0.33571527274433	-0.105378573013309	0.0363939380869229	0.127479669948939	0.0694376049478836	0.147007132980131	0.078925001681084	0.0101134255214154	0.00441676004888827	1	1	cddstf	0.651665750435834	0.916625675094994
ENSG00000204138	1:28679153:A:G;rs4908399	4.46573512952121e-11	2.126803708566e-14	0.605842561142586	0.964547199059694	0.152044246619465	-0.13977214089035	-0.0115959988883408	0.000777019556825756	0.0219548915296892	0.0170991141123626	0.0224406588268961	0.0174621258132279	1.93500303162154e-07	8.60717460856659e-11	1	1	cddstf	0.965203809666414	0.94704164396417
ENSG00000242125	1:28711152:T:G;rs78245197	0.000688325846951945	1.07970376843431e-06	0.750974617979467	0.348968113424815	-0.0802044662019075	0.155869189860868	0.00777180808523303	-0.0305612710231743	0.0233031130781479	0.0310901884906885	0.024459552152393	0.0325625119111131	1	0.00221987094790095	1	1	cddstf	0.358923346773762	0.872121763397394
ENSG00000264773	1:31212314:A:C;rs1188359	0.00374835868391541	3.36683398866054e-05	0.897619134007674	0.802326249045094	-0.220628638440803	0.464608390961339	-0.00948667865648735	0.0297704414444831	0.0753246670419549	0.109781665103814	0.0736461487916119	0.118781427919436	1	0.023483810754522	1	1	cddstf	0.806048620840865	0.931726636432396
ENSG00000162512	1:31600224:G:A;rs78133995	0.0279856301664393	1.09966010000592e-05	0.00193101829589113	0.813962553892704	0.171976123247486	-0.525929538766805	0.244651821339697	-0.0303983295791348	0.0777558301082184	0.116939589906916	0.077978135026203	0.129029495896122	1	0.0132509042050714	1	1	cddstf	0.817484037262431	0.932085183810236
ENSG00000168528	1:31881472:T:C;rs1039630	1.79241479871712e-06	1.33156227901156e-08	0.802941105054217	0.928692459890447	0.523115249879994	-0.490778706662499	-0.0269064842597802	0.00787008890403363	0.106666347027323	0.0832114561947557	0.107696577347238	0.0878457216435499	0.00622326418114583	3.95473996866432e-05	1	1	cddstf	0.930038674210419	0.94567138923603
ENSG00000223907	1:31974905:A:G;rs28742121	1.20567389009985e-09	1.92716869812462e-15	0.142704559758218	0.0424782337185179	0.713061307119171	-0.85098208130824	0.183205029558902	-0.215305726559327	0.1123952873434	0.0995861452984346	0.124551590678733	0.105523931421984	5.01680905670549e-06	7.99967726591529e-12	1	1	cddstf	0.0482164301222473	0.744124917282435
ENSG00000134668	1:32248058:T:C;rs59066420	0.0132514950788256	5.40370983222455e-05	0.331295420679785	0.0238744432670168	0.180345700106747	-0.444940584261909	-0.0712393967357037	0.272398519347913	0.0722355014009627	0.108099191058975	0.073171011876192	0.119762101574642	1	0.0279071895902334	1	1	cddstf	0.0281196055572787	0.637399894854852
ENSG00000025800	1:32340150:T:A;rs7545947	0.0820324697795477	5.54640703988291e-05	0.483306982421505	0.754777555324179	-0.0155397143879298	0.0742507329396985	-0.00649674348031725	-0.00517679634464785	0.00889616083399249	0.0180677516899418	0.00925261894874539	0.0165538001630121	1	0.0281078314046927	1	1	cddstf	0.759382592327191	0.926442913526644
ENSG00000220785	1:32713199:A:G;rs2291063	6.31885809078826e-06	3.71715041625621e-18	0.548928408513648	0.398430377277668	-0.32802109465055	1.34797848512142	-0.0435908002446796	-0.117845483309038	0.0709308591172722	0.142231027160449	0.0726187763346231	0.139292170745086	0.0205742019436066	1.61026956032219e-14	1	1	cddstf	0.408028984267211	0.875680803076434
ENSG00000183615	1:32712450:G:A;rs72668506	0.00120168668233324	1.70292263244535e-10	0.351465642690309	0.445919480624177	-0.261693325550934	1.0722124122468	-0.076927173432053	-0.120024810126062	0.0797817944938635	0.160195085581156	0.0823914023145694	0.157188860036869	1	5.92787368354225e-07	1	1	cddstf	0.455090492946449	0.887514313867851
ENSG00000004455	1:33521777:G:A;rs11803498	0.075078232317038	6.12719088656134e-05	0.952166425860758	0.694931289804146	0.0146497728062046	-0.0722123047638947	0.000500756850896185	0.00691491985089079	0.00819232458014387	0.0176783430827023	0.00833857016113468	0.0176098787276415	1	0.0283886434397702	1	1	cddstf	0.70059167477727	0.921376565179842
ENSG00000142920	1:34526252:CT:C;rs112747275	0.00233261811264372	8.66830868836356e-05	0.0892601264981929	0.141967567352013	-0.185961437721968	0.225217732936925	-0.111787438080008	0.0846890334182621	0.0603929998060369	0.0563392184607146	0.0655009746767884	0.0574689276442316	1	0.0303618125604023	1	1	cddstf	0.151235039946951	0.833184977621024
ENSG00000266239	1:34041095:C:T;rs12078465	0.0229343417166056	1.92184542906713e-05	0.360174037588354	0.796848707492416	0.147521648718389	-0.610997045391571	0.0592774652170422	-0.0328754583289701	0.0644153800119238	0.139925222069376	0.0646500851601354	0.127557035794262	1	0.0184304976647538	1	1	cddstf	0.800666680927069	0.931726636432396
ENSG00000116544	1:35334714:C:A;rs72894105	4.80408665652159e-05	4.61991870248916e-11	0.123463597585573	0.0638557350853933	-0.277017352450863	0.868693507113497	0.108575859364396	-0.21107927310368	0.0668296127930198	0.125543275389762	0.070222638198687	0.113342084487445	0.133313404718474	1.65393089549112e-07	1	1	cddstf	0.0707886394506893	0.7785372973132
ENSG00000197056	1:35498017:AAT:A;rs142623916	0.0489552364179912	5.58910355922884e-06	0.83864390437031	0.80664813806719	0.0289183153702673	-0.124889162131928	-0.00320366007702777	-0.00636954498043336	0.0146077176447529	0.026844544307196	0.0157147590902865	0.0259939435858346	1	0.00831960051645365	1	1	cddstf	0.810302292003123	0.931966740902584
ENSG00000116560	1:36056829:C:T;rs114876028	0.0886890240601619	0.000118253192149311	0.921075684506268	0.149159647164376	0.0112783666245262	-0.0538836803502961	-0.000647853003439049	-0.0191084664526138	0.00659659180726221	0.0137523124160381	0.00653146330515075	0.0132015671175102	1	0.0313160460635679	1	1	cddstf	0.158548294634167	0.833184977621024
ENSG00000116819	1:35644486:A:C;rs201917609	0.0815932064814854	2.55321018473965e-05	0.964094563240667	0.907503599911486	0.0479665281821305	-0.232913402879574	0.00125902014334313	-0.00671944961129504	0.0274201039068718	0.0541802338395856	0.0279373030819255	0.0577677915898635	1	0.0212427087370339	1	1	cddstf	0.909290837335159	0.941906390525718
ENSG00000239636	1:35664602:A:G;rs80332318	0.0105404703025406	5.16050877166299e-07	0.494733211131199	0.377819951697688	0.089022339465674	-0.296779996840784	-0.0247738384145333	0.0518049410203967	0.0345170975119091	0.0574098250954512	0.0362238768207057	0.0586255616214549	1	0.00115079345608085	1	1	cddstf	0.387601108033241	0.87464326143056
ENSG00000092847	1:36666683:AAG:A;rs141064401	0.00901442589427993	2.42241562207532e-05	0.301367694255434	0.194404459167043	0.0366946062189461	-0.103439682175715	-0.0142769104817438	0.0308894084866301	0.0139296430718137	0.0239917824641949	0.013782468315851	0.0237332680633783	1	0.0208830156553508	1	1	cddstf	0.204347415480379	0.848121556162768
ENSG00000171812	1:36857037:A:G;rs12061059	0.00221023287773456	2.57602788863634e-05	0.682953486732842	0.680536421258276	0.16167346853464	-0.267192479205994	0.0209095455604039	-0.0244479991594877	0.0522219527117979	0.0621850985530812	0.0511281049392306	0.0593017470225789	1	0.0213552711967953	1	1	cddstf	0.686460988887582	0.916625675094994
ENSG00000116871	1:36616941:T:G;rs7537052	0.000818821019837432	1.59186050858544e-05	0.784620221125519	0.230440370354704	0.0836955556979982	-0.0969191488255923	-0.00697681360886832	0.0279829715449945	0.0246739307052655	0.0219717589033852	0.0254974163091025	0.0232712712219122	1	0.0167941283655763	1	1	cddstf	0.240572669226409	0.862187760811655
ENSG00000233621	1:37948212:C:G;rs215205	3.08149001394834e-10	8.4283485094062e-14	0.546264227861573	0.889724358976502	-0.235944017105683	0.246508314421551	0.0222825568809041	-0.00454919670791202	0.0358104707072617	0.030977818716801	0.0368746107747705	0.032772968198396	1.30840065992246e-06	3.35785404614743e-10	1	1	cddstf	0.891850319254751	0.940185398981217
ENSG00000163875	1:38036091:A:G;rs6700965	0.0117454150796592	0.000181313809008245	0.543063850637053	0.350506506992319	-0.0295128535709219	0.0507325022679448	-0.00701001601646438	-0.0115025294971604	0.0116176606741477	0.0133266714131932	0.0115086355475915	0.0122950150526628	1	0.0325423104135324	1	1	cddstf	0.360458657311843	0.872121763397394
ENSG00000116922	1:38164438:GC:G;rs3842536	0.00362690064672346	3.55681474707608e-06	0.0201933438916411	0.755773808933149	-0.0529506235853084	0.11234068167255	-0.0422876724881857	-0.00717027437674904	0.018012536230475	0.0236327070795069	0.0180772224878431	0.0230249745596765	1	0.00591498292438753	1	1	cddstf	0.760361554669034	0.926442913526644
ENSG00000204084	1:38327384:A:G;rs12729989	0.000759635066293819	4.58764000148466e-07	0.522501888938454	0.58976511685689	0.0624095108988933	-0.116884823542587	-0.0115931412812192	-0.0117954236564478	0.0182824769051586	0.0225035799107868	0.0181003790024125	0.0218455152203142	1	0.00103818293233598	1	1	cddstf	0.59711142365159	0.914302931462569
ENSG00000183386	1:38465315:G:A;rs4634868	3.41036484919428e-08	5.94319489513199e-13	0.218203447092744	0.900645291062771	-0.235445325594155	0.328039959648633	0.0541296881504457	-0.0054956937430367	0.0411840374033543	0.0429107664178241	0.0438383578221527	0.0439702760215291	0.000133890923979368	2.3142800921644e-09	1	1	cddstf	0.902563503352977	0.941906390525718
ENSG00000168653	1:39492462:C:T;rs3768324	0.0241494278929685	6.69303280757738e-06	0.715971355139863	0.595576941143996	0.046059839256708	-0.128602153802892	0.0076118085903125	0.0126104400729467	0.0202905298570956	0.0278875904497176	0.020894090683292	0.0237250100005705	1	0.00957772994764323	1	1	cddstf	0.602849741708468	0.91457950131095
ENSG00000116983	1:40149551:G:C;rs11206617	7.93200149482699e-10	1.65978280362444e-15	0.087780783184846	0.707726374102669	0.350380374096762	-0.428100231722677	-0.0956271518400053	0.0198329779349459	0.0545772417169632	0.0499650382259464	0.0557707494395158	0.0528337256353299	3.32112902588406e-06	6.90137689747041e-12	1	1	cddstf	0.713168750467919	0.921431506131562
ENSG00000084072	1:40212878:G:A;rs9787249	2.10318358782633e-25	7.65078674877049e-48	0.680871147243465	0.00126145150540888	-0.229332960367187	0.506770030893634	-0.00742354206578139	-0.0902925207900945	0.0194088349691322	0.0270725301667355	0.0180267481858281	0.0276484379272391	1.01625830963768e-21	3.74812042822266e-44	1	1	cddstf	0.00196353971700232	0.327718471381493
ENSG00000116985	1:40265522:G:A;rs11584356	0.0101139121490773	1.11651405674828e-09	0.20869480001578	0.822363985902243	0.12185711382959	-0.609921530191898	-0.0592127772951854	-0.0204710883620555	0.0469811061790968	0.0959274245912614	0.0469658820902461	0.0910771162810602	1	3.6744477607586e-06	1	1	cddstf	0.82573702392539	0.933480444143701
ENSG00000131238	1:40559441:C:CA;rs58463538	7.71894034968803e-29	4.83911626548958e-33	0.453905077524679	0.0576399240937969	-0.660337471452906	0.4808788311128	-0.0336737030386781	0.058541727632647	0.0512597183774657	0.0339353577925638	0.0448853580051472	0.0306799336118189	3.75526448012323e-25	2.32229189580845e-29	1	1	cddstf	0.0642695964662724	0.775231405242278
ENSG00000187815	1:41045802:A:T;rs12068523	0.0480046448371476	0.000110592313842345	0.914072239354343	0.598141954092894	0.0345632908392825	-0.131650339756282	-0.00194712120778685	-0.0194359889986525	0.0173848759304429	0.0334530450595668	0.01802484055246	0.0368231233443132	1	0.0313160460635679	1	1	cddstf	0.605379405127328	0.91457950131095
ENSG00000238287	1:40959506:G:T;rs11208254	4.14706726496623e-11	1.25331653742045e-14	0.1521469286805	0.382226508165602	0.692219703302724	-0.697884791352851	-0.146490034563668	0.0771941698208135	0.0997722201035791	0.0845239731099383	0.101953055529858	0.0881706097871714	1.79775365936286e-07	5.0934784080767e-11	1	1	cddstf	0.39196483384849	0.874761557329756
ENSG00000164002	1:41053950:G:C;rs16827399	0.00207046593190255	7.72721883792225e-07	0.735973719989747	0.485197199996144	-0.0497472162521427	0.147985625457275	0.00557428105993435	0.0197067849842681	0.0159648704690061	0.0291046996023571	0.016511218141977	0.0281880695942302	1	0.00164667033436123	1	1	cddstf	0.493955069038172	0.894174637297778
ENSG00000117016	1:41229460:G:A;rs6671172	0.0157356703070714	3.77600810200085e-05	0.097417174056759	0.544316489245212	-0.0681768388318233	0.165357136711687	-0.0476318210100141	0.02458382888517	0.0280174215228033	0.0393314205553602	0.0286179142862985	0.0404860678372995	1	0.0241664518528055	1	1	cddstf	0.552263104418229	0.909147614802071
ENSG00000179862	1:41356628:A:G;rs35873233	0.0025513471604958	2.76389383207841e-05	0.752447209203471	0.711786609794904	-0.196541057614629	0.340751978487126	0.0206831810351876	-0.0286091717592463	0.0644131988372875	0.0796184559772755	0.0654949531147958	0.0773382730744787	1	0.0220790934459329	1	1	cddstf	0.717160622038738	0.92177553349304
ENSG00000066185	1:42921066:C:G;rs11210648	0.00184574929820398	5.43285800849138e-06	0.0336329698510876	0.109098212041058	0.238808214042345	-0.399192681192665	0.16008758057925	-0.139224059649228	0.0757822713345825	0.0856873084799788	0.0748955356348542	0.0865494300775576	1	0.00817101844477103	1	1	cddstf	0.117654873314153	0.806344615317696
ENSG00000186409	1:43083900:C:CTTTTTT	0.00174792936728877	2.38423014502953e-05	0.371333621817668	0.669761849870054	0.0907280336000419	-0.164292461217475	0.0253356160133779	0.017169722860961	0.0286405446428356	0.0380723959797425	0.0282839082953428	0.0402070188570975	1	0.0207666445632072	1	1	cddstf	0.67587233018535	0.916625675094994
ENSG00000227533	1:43423622:T:C;rs3754224	0.0280784528244718	1.01817140002564e-05	0.919006124693375	0.818559473083409	-0.162128794684094	0.575731600901753	0.00774857610806848	-0.0307807092091934	0.0733473732709654	0.127507794549367	0.0761160913314618	0.134024121120298	1	0.0126151436463177	1	1	cddstf	0.822007454625183	0.933480444143701
ENSG00000126091	1:44181724:T:C;rs72884951	0.001535561496435	2.31488368551581e-08	0.52173354551957	0.661406823886936	0.0981126889534387	-0.237984961812859	-0.0197376663315915	-0.0193662774802687	0.030593448056933	0.0410887408401125	0.0307595301633062	0.0441598301317421	1	6.66223524691451e-05	1	1	cddstf	0.667659664809249	0.916625675094994
ENSG00000117410	1:44450299:T:C;rs58111288	0.0706272311278623	7.21419222251333e-06	0.130333905752373	0.801594027537373	-0.0411813935706724	0.223460377161133	0.0343162970777021	-0.0127253324944511	0.0226714460891657	0.0486378938321119	0.022601641229406	0.0505815742291335	1	0.0101351161721369	1	1	cddstf	0.805326848415491	0.931726636432396
ENSG00000159214	1:44457215:G:A;rs12403025	4.5498061555093e-05	1.44711424581455e-08	0.908840806591464	0.990979954545989	0.179882595421164	-0.272130292240031	-0.0050643595920468	-0.000539404967947866	0.0432563402947735	0.0462641104376423	0.0441803613874821	0.0476602759241168	0.126712101430934	4.26898702515293e-05	1	1	cddstf	0.991153263671269	0.948862567882685
ENSG00000142945	1:45958534:G:GA;rs35223072	0.000110901004305135	5.31624702000074e-05	0.680019018121723	0.463543120706465	-0.571389343623492	0.434170399135346	-0.0656338133156769	0.0812135187054596	0.14521944895037	0.105378989841535	0.158930606984246	0.110603890233914	0.27924872884033	0.0278039719146039	1	1	cddstf	0.4725182408368	0.891739307631288
ENSG00000162415	1:45557374:A:C;rs7548075	0.00249222532944906	7.38678407351055e-06	0.303468063335958	0.48964524437153	0.184973709450813	-0.316938930865758	-0.0612725850076421	0.0477890906312232	0.0604769785616849	0.0690653318807002	0.0594087127713773	0.0690589951595109	1	0.0102750166462532	1	1	cddstf	0.498347672167617	0.894174637297778
ENSG00000236624	1:45976587:A:G;rs1044717	1.75366497579845e-50	4.45796414422856e-55	0.156474832175718	0.55207837975454	2.41476892869635	-1.56248259329106	-0.204009964404906	0.0500104882958027	0.123523537131113	0.0743442844843139	0.143491270044875	0.083975009342169	8.62627801595259e-47	2.18930619123064e-51	1	1	cddstf	0.559916523171371	0.91079381632291
ENSG00000117450	1:45055946:C:T;rs270719	0.0056761867699189	1.13654742868709e-05	0.241291498001275	0.435483991202318	0.0541760030801796	-0.103512254344277	0.0234666014417131	-0.0193737581188696	0.0193996503813994	0.0230550128954809	0.0199741432693112	0.0247990002638955	1	0.0134752120026844	1	1	cddstf	0.444767195371074	0.884601861258284
ENSG00000234329	1:47012448:T:C;rs4442318	0.030476600591878	2.05095145456695e-05	0.461703444162491	0.821271920939286	0.0874141057143567	-0.318234668872751	-0.0300546510587495	-0.0171127576420687	0.040143796520986	0.07313781394474	0.0407630091027313	0.0756625207476528	1	0.0190886416219177	1	1	cddstf	0.824664841335201	0.933480444143701
ENSG00000117461	1:46252144:C:T;rs7540578	0.000768018925498544	1.87113625130623e-07	0.681770603670719	0.810379967621534	0.152739266566914	-0.294520412288301	-0.0177708263749189	0.0136849211464783	0.0447853102366307	0.0547584627295064	0.0432824055668142	0.0569690512686063	1	0.000463788608573031	1	1	cddstf	0.813965464871282	0.931966740902584
ENSG00000117481	1:46807445:A:G;rs66972124	1.2366601947557e-07	2.1674205258078e-20	0.270778402900496	0.41260621939752	-0.0612457357607856	0.175911401989657	-0.0130733221586193	-0.0127815692707008	0.0112126244768993	0.0172179236944289	0.0118420549071874	0.0155714562794774	0.000468570547792936	9.67319780668021e-17	1	1	cddstf	0.422102150825143	0.881645261866945
ENSG00000079277	1:47072012:C:CTGGG;rs3834016	5.02377604531933e-06	4.57741916820871e-11	0.0131924681403356	0.3694768468078	-0.156474034536782	0.258202887597198	0.0848596242455328	-0.0312457979410199	0.033460648833011	0.0373068335816372	0.0339674519467488	0.0347465243545553	0.0165684133974632	1.63917380413554e-07	1	1	cddstf	0.379319864383576	0.872121763397394
ENSG00000162366	1:47656998:T:A;rs2251786	8.01181510226917e-07	3.94512215872411e-07	0.0965157384219641	0.122935947808658	-1.19407521521087	0.666978938757068	0.3793003129003	-0.191896689017721	0.235195905361218	0.127641202102296	0.227271423242093	0.123935823712702	0.00286742862510213	0.000906983584290674	1	1	cddstf	0.13181355950331	0.818779424926146
ENSG00000117834	1:48910976:G:A;rs2485911	0.000981313353534077	1.59241385025573e-05	0.928906382514551	0.826766837754749	-0.260910225003844	0.282616831419124	-0.0077270265548777	0.0149139696813322	0.0781262173949563	0.0640709709140513	0.086509086178942	0.0680680156825758	1	0.0167941283655763	1	1	cddstf	0.830061936491299	0.933480444143701
ENSG00000132122	1:48941851:A:G;rs2798117	0.0139640847135106	1.00510268876207e-06	0.959146659759353	0.389707679444868	0.0790044151462686	-0.307045753440343	-0.00164241485990916	0.0618902884628789	0.0318890360051399	0.0610581747479137	0.0320275550478217	0.0718146284575583	1	0.00208316625056286	1	1	cddstf	0.399376934512669	0.875680803076434
ENSG00000123091	1:52235809:AT:A;rs111908339	0.00136241679471874	3.74076713735712e-05	0.11586433441717	0.614939132556905	0.0975031896661079	-0.149880647621497	0.0483658760946826	-0.0186591073219967	0.0300673244180558	0.03563083763841	0.0306416643729521	0.0370416045529578	1	0.0241184093215217	1	1	cddstf	0.621928694424539	0.916164645388207
ENSG00000117862	1:53408366:GT:G	0.00525620275506225	9.94764469696083e-05	0.461419361153732	0.173579616184266	-0.0497081308086527	0.0945425801834995	0.0140372398015431	0.0311504721255054	0.017637757872069	0.0238593402818676	0.0190265713330103	0.0228192203535498	1	0.031235604348457	1	1	cddstf	0.183299981817987	0.833184977621024
ENSG00000154222	1:52834100:C:A;rs72899815	0.0179332387451435	1.35808340898841e-05	0.205080918457251	0.489045090699636	-0.0259221141788551	0.102759958793953	-0.0137913204651252	-0.0145605445107424	0.010871532600104	0.0231008538400469	0.0108518601067958	0.0210120490095436	1	0.0151154683420411	1	1	cddstf	0.497757697943293	0.894174637297778
ENSG00000134748	1:52921448:C:T;rs72903628	1.61323839553859e-10	1.73268448159104e-18	0.0636106322441502	0.230077647647456	-0.0708423529593769	0.0963087286195562	0.0204298034997813	-0.0115909874139455	0.0105693107199418	0.0100442276009458	0.0109598697052885	0.00963180451934728	6.89982061771853e-07	7.54064286388421e-15	1	1	cddstf	0.24020543535225	0.862187760811655
ENSG00000134744	1:52912813:T:A;rs6680054	0.000802829721623188	1.35173240275943e-06	0.0189828257538936	0.589351154850857	-0.0635969175611838	0.0875778470229546	-0.0457870977398755	0.0091520756842515	0.0187174055039387	0.0176381626253412	0.0193778282298688	0.0169310911279675	1	0.00268724401668575	1	1	cddstf	0.596703472764415	0.914302931462569
ENSG00000116157	1:53070393:C:T;rs3753754	1.36497178673536e-05	3.48180847551842e-08	0.0204598481655166	0.263438387705759	0.154347126661979	-0.189895439445528	-0.0770184848617377	0.0360741485091218	0.0347070845657639	0.0332399294544334	0.0329948860356032	0.0321776783748197	0.0420957299029184	9.80129085858436e-05	1	1	cddstf	0.273662991048033	0.862187760811655
ENSG00000121310	1:53344748:G:A;rs1242201	8.92238703776946e-05	1.44451270090728e-05	0.991708788980306	0.0635219778054261	-0.154688979400815	0.139919676999124	0.000399895295969339	-0.0612831003799853	0.0387672438727967	0.0315569332724456	0.0384397104361547	0.0328651357105759	0.230376033315207	0.0157162981858712	1	1	cddstf	0.0704357907571204	0.7785372973132
ENSG00000162384	1:53663128:G:T;rs3766760	0.0406341934268548	8.73387384958467e-06	0.60510882306319	0.718920421064974	0.0254736807117847	-0.104242441144264	-0.00644851598064369	-0.00706284856685966	0.0123714744967534	0.0229073625671801	0.0124538368732642	0.0195998557918346	1	0.0114850441122038	1	1	cddstf	0.724162386763495	0.922664884539195
ENSG00000157193	1:54690596:TAC:T;rs67459981	7.40289471900087e-05	4.58759698480548e-06	0.734862658977808	0.969112059617369	0.123243877147324	-0.110545010820394	-0.011823071036346	-0.00097568537930258	0.0305255590635761	0.0235363885740204	0.0348678605408298	0.0251693068353793	0.194746471934493	0.00716582649026616	1	1	cddstf	0.96969600744393	0.94704164396417
ENSG00000225675	1:53796921:G:T;rs1413874	0.0580314904194093	4.44959403539205e-06	0.382049588283663	0.317526665395737	0.142325767845621	-0.730960124071927	-0.0665704921200522	-0.158929693170908	0.0747062632361757	0.155403763342172	0.0760080177119203	0.158649083167107	1	0.00699921141767169	1	1	cddstf	0.32763916191617	0.872068604775455
ENSG00000272091	1:54517324:A:G;rs10489446	0.00114366781906046	1.25775277195292e-09	0.185586390048162	0.309595601374185	-0.136934365806203	0.59455824995673	0.0571956926631192	-0.0918184117033051	0.0415617537474453	0.0938299213269829	0.0430757952704694	0.0901629773695351	1	4.12417133923363e-06	1	1	cddstf	0.31974218975604	0.872068604775455
ENSG00000203276	1:54531389:A:AAT;rs112344177	0.000384145791937918	8.27262504858187e-08	0.736604013129664	0.66473452394523	0.196521948444925	-0.406177934032764	0.0181777150204282	-0.0317199195998342	0.0545148853163882	0.0732831164272012	0.0539769031590114	0.0730948189230223	0.791724477184049	0.000218645480034019	1	1	cddstf	0.670925100803217	0.916625675094994
ENSG00000212670	1:54562444:A:G;rs7524477	1.11244760551446e-11	7.45740559569577e-20	0.168735672592332	0.548913395693855	-0.16160533294313	0.251673779879042	0.0306028341947611	-0.014938527438282	0.0225661356450397	0.025064488378758	0.0221647519086379	0.0248854526470813	4.88030764539196e-08	3.30959660336978e-16	1	1	cddstf	0.556798029925454	0.910441212336186
ENSG00000157216	1:54894388:AT:A;rs56942560	0.00439415679246706	0.000201867635070515	0.855995577825557	0.223626107045734	0.0740007650508472	-0.0909607420099914	0.00483020187921719	-0.0292627534266509	0.0257181843278068	0.0240734020432443	0.0265861055512929	0.023980131393389	1	0.0325423104135324	1	1	cddstf	0.233738970470272	0.856831154539164
ENSG00000162396	1:55230463:C:G;rs1180943	2.81892482484956e-06	5.87306018165878e-08	0.020547212671092	0.605292752136883	0.204716914432929	-0.163408258611723	-0.0961531919368024	0.0143820968441784	0.0426040744687858	0.0291258156107539	0.0412210996258523	0.0277899064543216	0.00961253365273699	0.000159277392126586	1	1	cddstf	0.612428796029904	0.915557624905942
ENSG00000162398	1:55263877:C:A;rs1147986	8.09067679060198e-05	4.32231371397194e-06	0.918080603555817	0.348379298796951	0.515658946294816	-0.416740325107873	-0.0123494611217712	0.0783187209399732	0.128433398475651	0.0884776444888089	0.119936304698246	0.0833451810909229	0.2110048506989	0.00685951186407347	1	1	cddstf	0.358338025005615	0.872121763397394
ENSG00000116133	1:55364852:A:G;rs12732413	4.99150838844461e-05	8.22435338396613e-07	0.215245926349573	0.166143876371748	-0.166559233570542	0.244886772944477	-0.0493763835235086	0.0617819988647825	0.0402737140501404	0.0482878923689563	0.0397313859526404	0.0444735709742492	0.137665801353302	0.00174213504308682	1	1	cddstf	0.175777227563931	0.833184977621024
ENSG00000162407	1:56921785:TA:T;rs5774283	0.000138385290181394	0.000105082955857635	0.278423443306458	0.317856849064969	0.633553964539118	-0.391104108670112	0.207370957846615	-0.112883464614966	0.163392541912655	0.0990518673095186	0.190864679485653	0.112761233747841	0.336414640430969	0.0313160460635679	1	1	cddstf	0.327969454218762	0.872068604775455
ENSG00000162600	1:58958597:C:A	0.000133284925654177	2.17989606452597e-11	0.455127014764755	0.831116404008142	-0.0535257550315161	0.145911590336092	0.00998286546798593	-0.00460523614084244	0.0137696117074663	0.0207033561134698	0.0133427937210608	0.0215684986139949	0.326148213075771	7.95662063551978e-08	1	1	cddstf	0.834335533000353	0.934718031352239
ENSG00000184292	1:59045605:G:A;rs12068597	3.09656623701893e-09	6.2254213078427e-30	0.837107316949003	0.432910230153821	-0.521415086226892	2.151034185389	0.016828029366707	-0.149568966356907	0.0844868867733155	0.162728320978086	0.0817560773467255	0.190382199851562	1.26959215717776e-05	2.95333986844058e-26	1	1	cddstf	0.442217178793356	0.88361200385035
ENSG00000172456	1:59782114:G:A;rs76609602	0.000685037236901878	1.54316111938839e-11	0.114873981632335	0.0111589659883403	-0.0895607932554872	0.329299422474615	0.0417445059155816	-0.118073701918341	0.0260112519010294	0.0463394769061486	0.0263744593539177	0.0461454507971981	1	5.67574659711051e-08	1	1	cddstf	0.0139188547471096	0.556957400836641
ENSG00000134716	1:60280451:C:T;rs12127291	0.00156021972879902	1.34305720583476e-05	0.87922579319194	0.98111611428927	-0.241306913884074	0.417014189533142	-0.0112344023624181	0.00221772011377687	0.0753569065651224	0.0936917161884007	0.0738508753612075	0.0935910242736698	1	0.0150288101332909	1	1	cddstf	0.981467566498037	0.948629265176379
ENSG00000162598	1:60654116:A:G;rs72669699	0.0022229805681905	2.31538236604693e-08	0.688131258386869	0.926392443319887	-0.39377234771571	1.5815577945026	-0.0501252340676936	-0.0290075300942512	0.127265062608697	0.273062146348116	0.124718054378274	0.313636402368952	1	6.66223524691451e-05	1	1	cddstf	0.92778995497278	0.945500256147461
ENSG00000240563	1:62664452:ACCT:A;rs58127767	9.409316249621e-06	4.01847223175929e-10	0.588837755798022	0.139977742186733	0.457311198340524	-0.86893202265293	-0.055503823177706	0.206417065104246	0.100874421350422	0.132832223303081	0.102539040703532	0.139369170554341	0.0299028070412955	1.36145839212005e-06	1	1	cddstf	0.14919703954053	0.833184977621024
ENSG00000162607	1:62859245:C:T;rs12033521	0.00761083834087102	9.4773044643744e-05	0.0645319671439391	0.484436088448301	-0.0376602749603048	0.0749691001869703	0.0271092369054392	-0.0116614604151096	0.0139842599951622	0.0188608584155423	0.0145939858690729	0.016651170314488	1	0.0309907855985043	1	1	cddstf	0.493202825698671	0.894174637297778
ENSG00000116641	1:63155349:G:A;rs10889356	9.83733622188354e-06	1.0482097720625e-08	0.0179190347537196	0.123172999344296	0.14785852032674	-0.182482013621196	-0.0794803590112957	0.051994370178158	0.0326888298146049	0.030703152968614	0.0333292623865484	0.0336017511838292	0.0311548438147052	3.15720783345226e-05	1	1	cddstf	0.132056824137157	0.818779424926146
ENSG00000079739	1:63993270:T:C;rs6684993	3.91779735488037e-05	3.63148574020317e-07	0.293028862092447	0.626375888617998	0.105370750590461	-0.128663093118549	0.0274471381996199	-0.0122793998609732	0.0251169904437724	0.0245419285784676	0.0260420326235878	0.0251884613355034	0.110677775275371	0.000845409880319297	1	1	cddstf	0.633196130439898	0.916625675094994
ENSG00000142856	1:63893394:A:G;rs6697508	7.29734130374365e-15	7.78688586015028e-16	0.543171907090497	0.771458109147078	0.483682139204945	-0.302067079632974	0.0393973725805983	-0.0110100934357831	0.0579919079682443	0.0347878156666667	0.0646976558030411	0.0378592019634789	3.35369719301229e-11	3.25180353519876e-12	1	1	cddstf	0.775739205766907	0.927819716480782
ENSG00000162437	1:65219883:C:G;rs10889499	4.52858038019506e-05	6.28510001692586e-09	0.452579953753979	0.723772398113002	0.177207299378866	-0.326171582697053	-0.0326619425547368	0.0188226003168146	0.0426012273415675	0.0540034903081842	0.043409042526644	0.0531919612934686	0.126208811002783	1.94021037522501e-05	1	1	cddstf	0.728926127552166	0.923340411542893
ENSG00000162433	1:65640280:G:A;rs41403544	0.023684499348619	3.13852794593093e-05	0.146309299271794	0.265230690231463	0.124081362105081	-0.468121500484906	0.0781971352546482	-0.130797892266163	0.0544785681833018	0.110168714907207	0.0536439082232818	0.117109839165284	1	0.022887494841185	1	1	cddstf	0.275449095712254	0.862187760811655
ENSG00000116678	1:65900690:G:T;rs55655800	0.0045227081276622	1.69689586349164e-07	0.356463832572555	0.988463772811913	-0.108231127845222	0.379338939908871	0.0345767778977363	-0.00108098092994618	0.0377385116650681	0.0702691684891212	0.0374201339079926	0.0746790265296458	1	0.00042405427628656	1	1	cddstf	0.988684777377298	0.948862567882685
ENSG00000213625	1:65886142:C:G;rs12564738	5.9072218071621e-07	1.02097884045232e-09	0.212479274446692	0.0123690848775564	-0.137687037236086	0.149990991596341	-0.0362557339415646	0.06610604755115	0.0267811542891808	0.0235304071709727	0.0289973905039325	0.0262151818559041	0.0021354606832891	3.37331408885448e-06	1	1	cddstf	0.0152988267254195	0.556957400836641
ENSG00000152760	1:67198642:C:T;rs485122	5.24547879260309e-14	6.97324402930357e-17	0.742105121112654	0.963646501848522	1.28946214652839	-1.03200251458522	0.0466531597796115	0.00481360822932222	0.160529843162004	0.114089656557204	0.141600350801538	0.105495233655419	2.38721739851367e-10	2.96432603685695e-13	1	1	cddstf	0.964321522155317	0.94704164396417
ENSG00000081985	1:67809317:A:T;rs10889683	0.00131631125535566	5.32191316364463e-06	0.806745442353792	0.847958797890048	0.203144248862066	-0.258393735440831	-0.0144619427628181	0.0108112281265445	0.0624466088666429	0.0554092316843064	0.0590491241776692	0.0563250492992001	1	0.00804822041757736	1	1	cddstf	0.850867057401683	0.937438004659478
ENSG00000116729	1:68737383:C:A;rs59129922	2.16685409671886e-06	2.57010339755093e-10	0.92990169416093	0.354447275837021	-0.305420489395799	0.405097355475108	0.00574152737471032	0.0630056411153715	0.0628065903094989	0.0611858629643777	0.0651952571390224	0.0679010317103338	0.00746481236319648	8.82830517058745e-07	1	1	cddstf	0.364390111124183	0.872121763397394
ENSG00000033122	1:70109127:C:T;rs1145929	4.37480372461344e-07	3.99565423867426e-18	0.331853269084902	0.254268425068429	-0.555180721403957	1.5038237947954	-0.0998867756285242	0.19620439635484	0.106684598978374	0.158851629705794	0.102713828228617	0.171664810802277	0.00159636587911144	1.72931915449822e-14	1	1	cddstf	0.264481641514883	0.862187760811655
ENSG00000197568	1:70853028:AT:A;rs112782095	6.2926953057261e-05	9.52651456779764e-09	0.637042565218144	0.0799294809986274	-0.209748200003477	0.506892068491384	-0.0241844090912375	-0.166940611855175	0.0514323620899091	0.0850272602771041	0.051186469177343	0.0949061349855151	0.168833015052631	2.88177065675879e-05	1	1	cddstf	0.0875535353319287	0.789883767525993
ENSG00000116761	1:70867001:T:TA;rs11428269	3.35448142382458e-09	4.16059905969275e-11	0.0374804362214721	0.509722463863653	-0.482318445685315	0.449669092320109	-0.167870024395038	0.0425933245011661	0.0783396821726896	0.0648177091435236	0.0802121392061398	0.0645042975866466	1.37399559119855e-05	1.49407112233567e-07	1	1	cddstf	0.518164365394282	0.897134186940489
ENSG00000172260	1:72813218:C:A;rs1432639	1.68348349140656e-07	1.42103025200033e-11	0.855184952354119	0.43312908577444	-0.443612707502273	0.551107952366565	0.0154369697709109	-0.065148587375985	0.082150845306409	0.077401033001722	0.0844863131808078	0.0829653486093284	0.000632653096070586	5.24075956937721e-08	1	1	cddstf	0.442434346891411	0.88361200385035
ENSG00000162620	1:74681010:C:CT;rs71798754	5.19928832419116e-12	3.41801437731651e-21	0.770073633826777	0.507442838933271	0.380610739954484	-0.623764566100019	0.014541731597419	-0.036769621138233	0.0522195036670753	0.0595338825161628	0.0496932732063576	0.0553858184790137	2.29912529695733e-08	1.5367392640415e-17	1	1	cddstf	0.515909389405234	0.897134186940489
ENSG00000254685	1:74545527:A:G;rs1843023	1.63775803535356e-06	1.92381406313689e-09	0.42780892240634	0.104845089571681	0.120510889579508	-0.164415277824818	0.0182410751470374	0.0406567949211241	0.0244751975723682	0.0262682847859904	0.0229627221862143	0.0249681807517637	0.00570758675320717	6.23123375050039e-06	1	1	cddstf	0.113288751751356	0.8033560698148
ENSG00000259030	1:74536803:T:C;rs7535276	1.49033884686017e-08	8.1870061670935e-10	0.347021453235425	0.118119728541678	-0.743405116039702	0.500771226743789	0.116723721636603	-0.120211483944366	0.126505065229742	0.0780722731084549	0.12386495955076	0.0766318715953543	5.95986504859381e-05	2.71808604747504e-06	1	1	cddstf	0.126886052257243	0.81228846683243
ENSG00000272864	1:75226252:A:G;rs28482086	3.40797400305352e-10	3.75982655497341e-12	0.910604915151122	0.875691322025493	1.13375952587113	-0.892386554175944	0.0234096970515016	-0.0211068966067745	0.172544006042231	0.121537010939088	0.208268726859134	0.134772843332231	1.4456625720953e-06	1.41670264591398e-08	1	1	cddstf	0.878058022010931	0.939598421429671
ENSG00000162623	1:75241971:T:C;rs12125889	0.00349610359894191	7.3512260426135e-06	0.285129626301349	0.370321890898084	0.0461540568183486	-0.0937032987071507	-0.0163797761957537	0.0191872583880473	0.0156377084323141	0.0204143314189147	0.0152881099051055	0.0213747399818296	1	0.0102476091034032	1	1	cddstf	0.380162044513845	0.872121763397394
ENSG00000116791	1:75198740:A:C;rs2345436	1.33284785610609e-36	3.96335894235016e-43	0.670302617536338	0.79105878311096	0.622513870226098	-0.473221068696231	-0.0213829649024927	0.00817183432930097	0.0408030798994239	0.0274240835436284	0.0501606598631244	0.0308080648983439	6.53228734277592e-33	1.93293015618417e-39	1	1	cddstf	0.794990566744029	0.931726636432396
ENSG00000137968	1:75832001:C:T;rs1249847	4.49581925557349e-18	1.91009389841529e-21	0.564990831046074	0.353306140678104	3.68605323630461	-2.65729559710455	0.275020176671955	-0.267075062648663	0.39007395809887	0.251657898443743	0.477223074019039	0.287143274158535	2.1134846320451e-14	8.61070329405613e-18	1	1	cddstf	0.363245852896822	0.872121763397394
ENSG00000117054	1:76212891:C:CT;rs143191741	0.0080419509903011	5.68896329889094e-06	0.179915900643604	0.237688269699131	-0.0381981923302307	0.0946624931042487	-0.0187998562007185	0.0267540240272854	0.0142849043024022	0.0203649359552246	0.0139757360804558	0.0225978223015326	1	0.00841966568235859	1	1	cddstf	0.247855559952513	0.862187760811655
ENSG00000057468	1:76328894:G:A;rs12732407	0.0175150920771749	6.69418065938577e-05	0.447289006743065	0.913844867308778	0.165749079880343	-0.520080988596851	0.05728468441863	-0.0131427268747219	0.0692555632089311	0.128014674006404	0.075248771028575	0.1213421705402	1	0.0286895255808395	1	1	cddstf	0.915494015978781	0.94277628329795
ENSG00000184005	1:76517798:T:TA;rs11453018	0.026929067103137	0.000398012877899273	0.643058296277203	0.021077470444912	-0.0932321816985397	0.179887215834389	-0.0184848376106439	0.114087420060785	0.0418632591889319	0.0500358189104314	0.0398336842644679	0.0491157166482342	1	0.0325423104135324	1	1	cddstf	0.0250348239018599	0.629257128456306
ENSG00000154027	1:77899640:C:T;rs12093881	0.0056357125464275	5.83971844042764e-06	0.00636692410268055	0.0157954330201014	-0.121287272585866	0.318678576520105	-0.115229778777752	0.184327097768519	0.0433940097109418	0.0686453484146296	0.0418413873475245	0.0757935309551278	1	0.00860190526274992	1	1	cddstf	0.0191541406859966	0.590851958720975
ENSG00000235927	1:78309982:CAT:C;rs5775427	1.08696086654396e-07	9.66324930719808e-10	0.361399501692686	0.142639415402194	-0.776979033200216	0.676373168337819	-0.11609709245034	0.151162111588477	0.14157530832576	0.105943316834728	0.126943673063041	0.102750433859648	0.000413153825373358	3.19853552068256e-06	1	1	cddstf	0.151920245136312	0.833184977621024
ENSG00000117133	1:84944940:G:A;rs11163977	0.0174022312507587	5.87847066077021e-06	0.0931668515994567	0.700699969276027	0.032083697077129	-0.101458055983139	0.0230856141120663	-0.00892928393784573	0.0133920409375225	0.0218617465867975	0.0136921573748821	0.0232011292413006	1	0.00864135187133221	1	1	cddstf	0.706264869142985	0.921431506131562
ENSG00000122432	1:84955752:A:G;rs12124731	0.0110628273746979	3.69469113291941e-07	0.00540036880881845	0.324626124328756	0.106968206610554	-0.368312284123227	0.117646426037168	-0.0797544122786562	0.0417546899528163	0.0703018693833469	0.0418779253022607	0.080792823555206	1	0.000856059935497427	1	1	cddstf	0.334717932812116	0.872068604775455
ENSG00000174021	1:84832120:T:G;rs6669915	0.0149235184966393	9.71836179974334e-06	0.00118097627815054	0.986385497385853	-0.0570762271640712	0.161738375202082	0.0804674846299206	0.000584009982860808	0.0232677886053009	0.0357352320986947	0.0244935597930154	0.0341866797574625	1	0.0122937276766753	1	1	cddstf	0.986647450774875	0.948862567882685
ENSG00000171517	1:85361011:T:A;rs6660755	2.47273123984156e-12	3.69437249605605e-18	0.862242364273665	0.499595920172246	-0.890795607438832	1.17777213430099	-0.0206531001800283	-0.086719415928974	0.120186597357513	0.124260064876263	0.118888462772758	0.128242475695872	1.10011812860551e-08	1.60077160254109e-14	1	1	cddstf	0.508155317169168	0.895359253155588
ENSG00000153898	1:85715453:G:T;rs11161567	0.00371917246184856	1.33450723522578e-05	0.533391091976758	0.640411632646229	-0.0982075084808231	0.199329098183904	-0.0220882584652837	0.0195693342814921	0.0335001053843523	0.044768807484714	0.0354094629317048	0.0418368556532095	1	0.014959826106881	1	1	cddstf	0.64699525128611	0.916625675094994
ENSG00000162643	1:85447757:G:GT;rs11461473	2.67820394775664e-05	4.54430815604149e-09	0.826310331104806	0.705734231087767	0.452450730613736	-0.854506137104609	-0.0231622021734884	0.052468325120452	0.105530659164771	0.140073591055832	0.105430952839608	0.138779777773957	0.0786856319850902	1.42691276099703e-05	1	1	cddstf	0.711218398057733	0.921431506131562
ENSG00000153904	1:85987130:T:A;rs671020	0.000116582093571943	6.74741698625961e-05	0.891573257317297	0.892588121193262	-1.84596898088523	1.03782099119993	-0.0552114913065945	0.0302575241957292	0.470692063889149	0.255577972450798	0.40457632786042	0.223827681345517	0.291222069742713	0.0286895255808395	1	1	cddstf	0.894662798532605	0.940854014959457
ENSG00000122417	1:86660419:C:A;rs4655915	0.000327239493334353	9.41809777870076e-05	0.663092435193899	0.787155137723471	-0.114073783776904	0.0822362050499553	-0.0132660428598481	0.0052929200974714	0.0312636422638699	0.0206808248735475	0.0304112529584436	0.0195796703437401	0.695238361258671	0.0309904884954446	1	1	cddstf	0.791148429394967	0.931600193720553
ENSG00000137944	1:89418403:C:T;rs1409152	8.4194156933702e-06	2.30897945752349e-09	0.0213867335175031	0.311081917447158	0.0733028272619707	-0.107040355156035	0.0342881776399663	-0.0170886028491453	0.0160786118039055	0.017193535197411	0.0147971322223648	0.0168322506009411	0.0269842272972515	7.42798691485308e-06	1	1	cddstf	0.321231553278645	0.872068604775455
ENSG00000117226	1:89475929:T:C	0.0197448736245396	9.53772449034683e-07	0.00251444263079365	0.986508600550707	0.0793322941287749	-0.377397152585733	0.103856560403361	0.00130211418033353	0.0337890949785144	0.0748816802528533	0.0339866020554545	0.0769185134050271	1	0.00199529196338056	1	1	cddstf	0.986770115188398	0.948862567882685
ENSG00000117228	1:89788893:G:C;rs10922607	0.00556667163687871	0.00107982528157491	0.998482194821296	0.00010881286722033	-0.207926674667011	0.240166365423714	0.000133935043436631	0.266844928057651	0.0742821801382986	0.0725224659791185	0.0703295077489562	0.0677350607434726	1	0.0325423104135324	1	0.534924055255143	cddstf	0.000253425170322677	0.197386641740305
ENSG00000213512	1:89572014:C:T;rs4655899	1.4410389140871e-23	1.14641893937479e-40	0.690089759254771	0.824326941615443	-1.49087367416443	2.54363984757873	-0.0529498213204537	-0.0363957377483446	0.13266624142341	0.154167316184855	0.132624909044213	0.163766941914033	6.93139717675895e-20	5.57732814005837e-37	1	1	cddstf	0.827668948330998	0.933480444143701
ENSG00000162654	1:89783209:T:A;rs2390735	0.00543483696348014	0.000736228656227824	0.732161727330028	0.00156555210489141	-0.157396079809026	0.212652572975959	-0.0179368231111198	0.188486560020468	0.0560697243914732	0.0621321150862447	0.0523435934544763	0.0588807227709649	1	0.0325423104135324	1	1	cddstf	0.00237168311960556	0.3524808011368
ENSG00000154451	1:89788893:G:C;rs10922607	0.00441920687221697	0.000902962800306266	0.613240586470904	7.84756507717945e-05	-0.205901474122347	0.235159118980445	-0.0343148219130918	0.262658059997044	0.071605190662566	0.0699088932781177	0.0677949651207392	0.0652940170852117	1	0.0325423104135324	1	0.385943250495685	cddstf	0.000195082300345458	0.197386641740305
ENSG00000197147	1:90022971:G:C;rs4658280	1.03820128918109e-10	6.18861459383029e-19	0.0265028896557503	0.0446412695968387	-0.143498266203366	0.213915857192811	-0.046369552736632	0.0421571497201349	0.021166296238972	0.0219682934735989	0.020761942640303	0.020877545863527	4.45907453703278e-07	2.7130886379352e-15	1	1	cddstf	0.050513716724243	0.744124917282435
ENSG00000171488	1:90210777:C:G;rs17130872	0.039341185142397	0.000639402116829205	0.742674905935716	0.619263259991875	-0.0408235792755099	0.0730609696991291	-0.00648285416591186	-0.0103584409149473	0.0196965455158221	0.0210991615333325	0.0197217607658706	0.0208176023718561	1	0.0325423104135324	1	1	cddstf	0.626186611621515	0.916625675094994
ENSG00000231613	1:90229187:G:C;rs527317	4.26825907624969e-09	1.22864037484548e-14	0.011160797849086	0.42862767607183	0.691893842526378	-0.947481897554548	-0.303738833792098	0.0921999253967244	0.113201239379927	0.114710862592318	0.118709645454357	0.116271821114835	1.740169225387e-05	4.99442312374686e-11	1	1	cddstf	0.437976384774169	0.882869642915439
ENSG00000097046	1:91933287:G:C;rs6684013	7.94948616067638e-05	5.76543851080051e-09	0.465315857730461	0.0589932242787342	0.106637481800738	-0.18502837710613	0.0205346732866347	-0.0585799847021582	0.0265304376019507	0.0305529736027395	0.0280773144281313	0.0308668598999653	0.207640578516867	1.78868944412383e-05	1	1	cddstf	0.0656882747409063	0.775231405242278
ENSG00000189195	1:92538104:G:A;rs6691918	0.0215681826503527	4.71316041058852e-05	0.645048809310815	0.566728770470688	-0.135740297181172	0.35711619770472	-0.0285152781779118	0.0443879162930075	0.0586615091949866	0.0860554183521239	0.0618191132684401	0.0773688016667097	1	0.026676487923931	1	1	cddstf	0.574377672488476	0.912281890488574
ENSG00000069712	1:92539600:G:GT;rs201100718	0.0073088043872155	1.0829883266874e-07	0.890471637150765	0.830690024112196	-0.0660960462201142	0.244335897431055	0.00351882289883175	0.00840688236151391	0.02441705382208	0.0445151121720561	0.0255241011430637	0.0392727208034248	1	0.000281685263771393	1	1	cddstf	0.833918459020952	0.934718031352239
ENSG00000251795	1:93303603:T:C;rs6604026	0.000295775944529102	1.10262688455419e-07	0.923333609033822	0.244444949546962	0.14091830372742	-0.258018524910856	-0.0038472142637507	-0.0558816641381798	0.0383325563323706	0.0470387743768571	0.0399325098907052	0.0478853685688475	0.639171816127389	0.000286241939230267	1	1	cddstf	0.254634541545899	0.862187760811655
ENSG00000117500	1:93768407:G:T;rs626714	0.000319144167438265	6.15511537326291e-05	0.020693220770579	0.281345026750388	-0.123630017741342	0.0891350544730518	0.0738755450823196	-0.0223122346876661	0.0338195214114383	0.0218272743806404	0.0317075668059341	0.0206617001312022	0.683606806652763	0.0283886434397702	1	1	cddstf	0.291571032845271	0.862187760811655
ENSG00000117505	1:93818448:ATTTTT:A;rs66850500	6.27000375859637e-05	2.8165454877887e-06	0.130220186299199	0.766419687129363	0.0843286050013447	-0.0790985523894657	0.0304662312296404	-0.00495931496361327	0.020673646188941	0.0164607306938006	0.0200599169454552	0.0166744947834234	0.168349600918312	0.00491205533070349	1	1	cddstf	0.770803281318517	0.926442913526644
ENSG00000223745	1:93738632:C:CT	4.13369434615043e-11	1.5297594160011e-24	0.177698656284764	0.654302743868661	0.18335001467277	-0.424939126591799	-0.0357978188649349	-0.0156589201782622	0.0264248158986715	0.0368058986605661	0.0264759532291427	0.0349226972949872	1.79236986849083e-07	7.07360753958907e-21	1	1	cddstf	0.660665055241233	0.916625675094994
ENSG00000137936	1:94399231:G:GA;rs112404639	0.0744362320545539	0.000453495991095031	0.00611801633423356	0.145530163147869	0.0933500493251188	-0.323290775255425	-0.150536696087291	0.130324572502577	0.0520864353490574	0.0908350923258198	0.0543956682801674	0.08923032536457	1	0.0325423104135324	1	1	cddstf	0.154863720467599	0.833184977621024
ENSG00000117528	1:94948133:T:C;rs2147795	4.64578687969626e-05	4.27357937505398e-06	0.32317166160973	0.370757009370505	0.0771984492143541	-0.0700341514488711	0.0176161415805851	-0.0138203633832946	0.0185868675156369	0.0148608597526232	0.0177918270985619	0.0154100133446082	0.129152875255556	0.00679991754326303	1	1	cddstf	0.380591332527621	0.872121763397394
ENSG00000117519	1:95628979:C:CT;rs78689095	0.00251216039632075	1.3459867979673e-05	0.704811829458484	0.340286862448128	-0.169188493144217	0.28636134943172	-0.0205846386194101	-0.0663914566262557	0.0553610501668626	0.0643449452478341	0.0542682573100989	0.0694749687691825	1	0.0150481324012744	1	1	cddstf	0.350293489769944	0.872068604775455
ENSG00000152078	1:95597575:T:C;rs35961290	0.00667080861851673	8.40738359901076e-09	0.00622416644571662	0.00287717346733272	-0.181319039612044	0.852500725472331	-0.183534877174843	0.387780151716649	0.0662195284432998	0.142436589616071	0.0664588023150899	0.128681709725198	1	2.56004830589878e-05	1	1	cddstf	0.00406796864137584	0.387972352244641
ENSG00000122481	1:95664555:A:C;rs1414906	0.000704341987924578	0.000108825759660161	0.216002927270027	0.0748562638794734	-0.104525906054817	0.0923849075957292	0.0381945974241971	-0.043161911669049	0.0304275817608605	0.0234508695530389	0.0307847108925806	0.0241181176946385	1	0.0313160460635679	1	1	cddstf	0.0822770083102493	0.782849886795368
ENSG00000117569	1:97266007:A:G;rs35137759	0.00176190979912181	0.000262075105777281	0.797818970031103	0.707176326028843	-0.086248561351248	0.0680530078722134	-0.00816653460703238	0.0080653991439941	0.0272473119743998	0.0183489231560311	0.0318416979132704	0.0214433637223675	1	0.0325423104135324	1	1	cddstf	0.712626413116718	0.921431506131562
ENSG00000162627	1:99127205:A:G;rs12723363	3.16407656997483e-36	1.71637643354405e-40	0.917462599689944	0.497909381804066	4.39179954380231	-2.85527672655821	0.0307288730776879	0.121042068394372	0.290040834181314	0.173620591873588	0.29619215360526	0.178297067995089	1.55008111163067e-32	8.34845497275824e-37	1	1	cddstf	0.506488775281019	0.895359253155588
ENSG00000261254	1:100075695:T:C;rs7554246	0.0393474529080135	0.00135191316669609	0.63682055392513	0.20577144233375	0.0826568123943827	-0.187076986826243	-0.019113511678512	-0.0707115835838512	0.0398815108510744	0.0576484057220028	0.0404272168910122	0.055725371607084	1	0.0325423104135324	1	1	cddstf	0.215789623418432	0.854934556066007
ENSG00000137996	1:100617887:C:T;rs2784177	2.48774355034203e-05	1.6154056424841e-05	0.905239276590807	0.57346079735418	0.14111763331339	-0.0821307263130654	-0.00358079017653737	0.00973256908761271	0.0327792498990071	0.0186337883780479	0.0300454359912308	0.0172629689511445	0.07338843473509	0.0168971430203837	1	1	cddstf	0.5810199574327	0.912281890488574
ENSG00000233184	1:101590335:G:A;rs6688545	6.20557216353362e-05	6.51368132121622e-08	0.0723753034295468	0.921728362228607	-0.143490540043846	0.186109958774008	-0.0608560954127486	-0.00317717339629881	0.0351553125360207	0.0332934588287418	0.0337116771678277	0.0322993021315423	0.166805779755784	0.000175152890727504	1	1	cddstf	0.923219317853667	0.943612453234245
ENSG00000225938	1:101701839:C:T;rs79060434	0.0015941992774281	6.63949437854296e-13	0.0192520474054197	0.310333200345085	0.142453977413908	-0.683133397294983	-0.1053692021085	0.101594252822189	0.0445768912935784	0.0895707797714675	0.0446952442555779	0.0999151183139503	1	2.58209936381536e-09	1	1	cddstf	0.320480582680029	0.872068604775455
ENSG00000240038	1:104136644:T:C;rs113729291	0.0104986195010381	1.34143618884945e-07	0.761477263334647	0.654525981968929	-0.053681894937179	0.195716611452703	-0.0064578774259137	0.0152195331655697	0.0208029459611904	0.035938654517012	0.0212494176259039	0.0339662409866201	1	0.000342871089869919	1	1	cddstf	0.660885100375405	0.916625675094994
ENSG00000198890	1:107569316:T:G;rs61798468	0.00898891431378848	1.60123519125432e-08	0.0610400386658234	0.0181597189737842	0.0445320002087328	-0.169861824327256	-0.031334397519996	0.0794413365489653	0.0168984320847282	0.0289729732061094	0.0166442616707341	0.0333834519336745	1	4.69482158075767e-05	1	1	cddstf	0.0217959336463492	0.611043360801599
ENSG00000226822	1:108591307:G:C;rs1343204	7.05820989905091e-08	1.41776708615042e-11	0.128388984887969	0.462337350916963	0.540043355000949	-0.670471824753439	0.152502514120856	-0.071700419087568	0.0968844489900034	0.0941601076862782	0.0999310923079778	0.0973849393694661	0.000271882245311441	5.2301427808089e-08	1	1	cddstf	0.471324581011562	0.891739307631288
ENSG00000260879	1:108743059:G:C;rs663045	2.31036886790846e-08	2.01931590377012e-10	0.168358968787898	0.44553384185962	-0.591129135864001	0.51154659419914	0.140150268815123	-0.0578878995701658	0.102053393620927	0.0767713140713105	0.101416656876158	0.0757477794968035	9.16523329899287e-05	6.98885234294839e-07	1	1	cddstf	0.454707216119959	0.887514313867851
ENSG00000085491	1:108743059:G:C;rs663045	9.54441470520994e-05	4.78868109817201e-06	0.553643344807667	0.165470599580831	-0.161379888628948	0.143220219120779	-0.0239444507215705	0.041948960199396	0.0406186083927707	0.0305560043759437	0.0403651786971238	0.0301486239980527	0.243955239865166	0.00742245570216662	1	1	cddstf	0.175098214954171	0.833184977621024
ENSG00000162639	1:109101902:T:C;rs11102032	0.148212583548399	3.09504522740819e-05	0.136429575642364	0.553475338032211	0.0203292406075726	-0.126174165497363	-0.020878241406491	0.0165433562117909	0.0140121047961952	0.0296705284477253	0.0139696812505032	0.0278767095097901	1	0.0228414337782725	1	1	cddstf	0.561293318645119	0.91079381632291
ENSG00000121940	1:109510958:AAGT:A;rs72502373	0.000479170507090423	1.72640024983575e-06	0.116047013728989	0.671728254790538	-0.0572655219106983	0.0863356034788811	-0.0280613296430657	0.00853916789760675	0.0161594111980538	0.0175751493765902	0.0177869033016234	0.0201238484367298	0.95307013860285	0.00329915087743611	1	1	cddstf	0.677804008599022	0.916625675094994
ENSG00000197780	1:110503963:C:T;rs12036565	0.0350664667399425	5.0564633546008e-05	0.00312315821673554	0.0365680642905027	-0.0355262925177015	0.138743121934394	0.0495598577997922	-0.0593478744979482	0.0167549035111719	0.0335737710618682	0.0165891312865346	0.0282199666547603	1	0.027467625050248	1	1	cddstf	0.0419012930619579	0.699340461120735
ENSG00000116299	1:109706393:A:G;rs649539	5.4262765561423e-21	7.38781203055658e-29	0.737719072525922	0.962015573880356	-0.998518992316978	1.03036991333654	-0.0363363100100536	0.00385769131730864	0.095896726708278	0.0799476425294284	0.108373519039761	0.080912629805736	2.58399289603496e-17	3.49000240323493e-25	1	1	cddstf	0.962720253692553	0.94704164396417
ENSG00000162650	1:109897103:A:G;rs11142	0.000173117747344625	7.74986449968975e-05	0.188449817130028	0.786532562547859	-0.193239217864249	0.131830346113246	-0.0667924479405652	0.00907771368000638	0.0505993204757575	0.0327458983110788	0.0506324698797536	0.0334800785058184	0.408211648238627	0.0295269837438179	1	1	cddstf	0.790537257082963	0.931600193720553
ENSG00000116337	1:110766466:G:A;rs12411176	0.0313379843138368	0.000161834298866361	0.553642223999174	0.998420694758323	0.0626543688074909	-0.244336065196954	-0.0172011084937311	-0.000122528171668072	0.028922919547892	0.0636841679263876	0.0289972763329831	0.0618342702416504	1	0.0325423104135324	1	1	cddstf	0.998449288227682	0.949614809694836
ENSG00000168765	1:110198727:C:G;rs1010167	4.25970583279439e-14	1.67347878855662e-22	0.496459821369974	0.737742955955499	0.409236276348752	-0.607703284297956	0.0379813253992964	-0.019006906929184	0.050740194044459	0.055758600490702	0.0557587627177034	0.0566937093231675	1.94199988917096e-10	7.61265500914407e-19	1	1	cddstf	0.742662670188986	0.925440393200097
ENSG00000213366	1:110225019:C:<CN0>;YL_CN_MSL_117	3.61157894260406e-05	6.37844924290537e-06	0.262047258986738	0.346353625842686	0.26756609671312	-0.222376774172178	-0.0751843314449621	0.0466651287052902	0.063478722426824	0.0481086347968466	0.066867733617924	0.0494514669587585	0.102821652495938	0.00922961605448408	1	1	cddstf	0.356324195980706	0.872121763397394
ENSG00000134184	1:110225019:C:<CN0>;YL_CN_MSL_117	1.03050102538894e-24	2.09373071773487e-29	0.846743862196344	0.312858934220181	4.13290869434829	-3.5257180156651	0.0726244240412703	0.280761647525474	0.356304199565253	0.270032350339555	0.375326619576219	0.277569627718633	4.97216744750163e-21	9.91172121775688e-26	1	1	cddstf	0.322998171103434	0.872068604775455
ENSG00000134201	1:110274057:C:G;rs1571859	0.000384930913964377	2.17403205715606e-07	0.841582248293825	0.627640812313779	0.404562638373765	-0.82295685395549	0.0236626596344592	0.072872476196273	0.112242519660231	0.153881467130269	0.118254122516384	0.150031784540381	0.792302041049152	0.000530898628357509	1	1	cddstf	0.634438133028161	0.916625675094994
ENSG00000134202	1:110282972:G:T;rs1332018	2.2003760208505e-24	3.35148609495918e-27	0.0524865856481406	0.0666165623239161	-1.67998482575659	1.09815243929332	-0.343502920725369	0.185898405940705	0.146140410991148	0.0887327570865984	0.176210905391281	0.100859047595701	1.06102131725411e-20	1.57251727575485e-23	1	1	cddstf	0.0736824351062578	0.7785372973132
ENSG00000258634	1:110606564:C:T;rs2360636	0.000102208030485386	7.7450686550543e-06	0.703410709921534	0.65994599410094	0.121083322543106	-0.106377816884913	0.0123109409451187	-0.0110411903662726	0.0306107961322057	0.0232359822275943	0.0322949702879001	0.0250611928487676	0.258790733188998	0.0106165214634177	1	1	cddstf	0.666217157402753	0.916625675094994
ENSG00000151240	10:535806:G:A;rs4348822	1.27400519136781e-06	1.90088228553008e-08	0.966226487097522	0.534196620916873	0.291012762454995	-0.273959447621232	0.00249626179732201	-0.03032642907869	0.058459942675167	0.0469921847333058	0.0588901864208415	0.0487118964599949	0.00448322426842332	5.53156745089252e-05	1	1	cddstf	0.542287318580947	0.907907713072725
ENSG00000238924	10:1922296:C:T;rs2492866	0.00657165757187835	1.96081882683327e-05	0.318409588472796	0.88743606567649	0.247928961506258	-0.466373037681247	0.0926455009260139	-0.0149337229146381	0.0903782187643181	0.106921264289637	0.0926511800440378	0.10538298565776	1	0.0185964820072534	1	1	cddstf	0.889603225702949	0.939868105189357
ENSG00000237399	10:3177111:C:G;rs9423698	0.000415452824597949	1.9018094515951e-05	0.250845686775868	0.42264092677643	-0.258889484721654	0.261358862003419	-0.0843139968509419	0.0485864928429989	0.0722479766596402	0.0598201060284388	0.0732368780480065	0.0604830374638732	0.846692856530619	0.0182763888298289	1	1	cddstf	0.432045198344367	0.882869642915439
ENSG00000165568	10:4872524:A:G;rs1901645	1.03873225703301e-05	2.93691113224196e-06	0.633767892907027	0.889711325516457	0.642118213158745	-0.411593657281257	-0.073354509459061	-0.0123288876990366	0.142356220987994	0.0858192789679966	0.153758036677123	0.0888082471972769	0.0327200660965399	0.00505580225062104	1	1	cddstf	0.891837527674093	0.940185398981217
ENSG00000187134	10:4905128:G:A;rs7070674	2.29704721730719e-05	5.57437991037621e-06	0.702058489659751	0.717381264605743	0.546936613946802	-0.353714692594728	-0.0529219097887799	0.0290497508472638	0.126483681877298	0.0760201548084337	0.13816694926491	0.080156233803141	0.0682682432983696	0.00830582606646055	1	1	cddstf	0.722651985582733	0.922165912068776
ENSG00000224034	10:5335339:C:T;rs4881429	2.39177481081805e-14	2.39971207263932e-16	0.277973473323815	0.202414529960669	1.30490620812221	-0.929808513333649	0.185360887212925	-0.14156866183357	0.159995836330134	0.104935362578626	0.170446487510658	0.110737656527542	1.09256273358169e-10	1.01075872499568e-12	1	1	cddstf	0.212409876041455	0.854519155469118
ENSG00000215267	10:5331159:A:G;rs2398236	2.95028835118434e-12	8.48268185729644e-14	0.201693963299172	0.0852361436730267	1.0491900248853	-0.746213105356338	-0.186904878929173	0.168440465291126	0.142115999348638	0.0937859352093858	0.145966316897705	0.0974400518731999	1.31051808559608e-08	3.37865218376117e-10	1	1	cddstf	0.0930459897966823	0.800705926537001
ENSG00000170525	10:6521721:G:A;rs5015567	0.0304483274496855	3.33501032943913e-07	0.0156018247384329	0.851191536656089	-0.0887697963367121	0.409678512039003	0.103407008370826	-0.0142698864975192	0.0407593679582692	0.0778829030623285	0.042439975550227	0.0759791101552369	1	0.00078406092845114	1	1	cddstf	0.85404115552038	0.937865496136967
ENSG00000237943	10:6527143:G:A;rs2236379	0.000215838878734926	1.73416880686744e-06	0.907017368049575	0.433899273000284	0.138611686997398	-0.186173954530502	-0.00464480352258924	-0.0309946314358551	0.0368578089123459	0.0379065420532643	0.0397220825614276	0.0395372625214444	0.488011704819668	0.00331052825230994	1	1	cddstf	0.44320020534979	0.88361200385035
ENSG00000271046	10:11715636:A:G;rs11257236	0.00210239594271378	3.73593902989341e-06	0.202042064962028	0.944703972947013	-0.350138976243315	0.642914179565205	-0.148188088304884	-0.00914710622744817	0.112536731689534	0.135559370280967	0.115819509302225	0.1317343497989	1	0.00614561970417467	1	1	cddstf	0.945730713697473	0.94704164396417
ENSG00000134463	10:11812287:CT:C;rs35564938	1.52930481844431e-17	6.93614725225959e-22	0.207253756075395	0.150781306115013	-0.886924365903743	0.69890875913507	-0.118931355685959	0.0946321455189352	0.0956756980127533	0.0653132115140284	0.0940334229382159	0.0656408993221544	7.16479307441161e-14	3.13652578747179e-18	1	1	cddstf	0.160196932587514	0.833184977621024
ENSG00000065665	10:12201176:C:T;rs7099650	3.22455818473002e-07	5.06384325438792e-10	0.851969893568714	0.766657527681549	-0.179110734218791	0.182043882277274	0.00650232484889301	-0.00858764156319677	0.0340053442131204	0.0280051741007257	0.0348054193190645	0.0289041808081695	0.00118792723525454	1.70651517672873e-06	1	1	cddstf	0.771038845335244	0.926442913526644
ENSG00000151468	10:13061501:CGTT:C;rs78067341	5.83865522955556e-07	4.04334007858248e-19	0.653280429185456	0.936719541225059	-0.484435294506865	1.40239386235651	0.0418085203737821	0.0117026806389565	0.0941813918374391	0.143118526251383	0.0929476004831659	0.147236772724348	0.00211184159653025	1.77866530056843e-15	1	1	cddstf	0.93791438411106	0.94704164396417
ENSG00000086475	10:14281651:C:A;rs66964294	0.00349695241230177	9.86363458043357e-06	0.00355064388256009	0.0159519892707684	-0.0466077931941259	0.0880382226712763	-0.0467241998053144	0.0515652515615723	0.0157918581684619	0.0194663017910897	0.0158575893788745	0.0212351844782178	1	0.0124084523021854	1	1	cddstf	0.0193300249200526	0.590851958720975
ENSG00000165626	10:13419861:G:A;rs7906238	0.0196649426287845	5.06252386446996e-05	0.496478679223805	0.19341925894368	-0.170591205322911	0.474669728258697	-0.04920893683018	0.146797287083737	0.0726100678260139	0.114871243434628	0.0722447070420301	0.112538870963858	1	0.027467625050248	1	1	cddstf	0.203347757730029	0.848121556162768
ENSG00000165983	10:16465637:A:G;rs7086806	9.85182455411252e-05	3.36960640683611e-06	0.170225123539273	0.177731282257199	-0.107168212787148	0.0974652532492784	0.0362333588186836	-0.0269133316338899	0.0270287668249956	0.0204517403785778	0.0263349509732962	0.0199065184769783	0.251024489638787	0.00567104758270518	1	1	cddstf	0.187499748660413	0.833184977621024
ENSG00000148484	10:16857133:C:G;rs812426	2.00487199070777e-10	2.58366183150451e-12	0.623596686854465	0.348165417440373	-0.266062643255139	0.179891551966308	-0.0195353538422429	0.0219430794964734	0.0399222896072844	0.0242947781896504	0.0397517622576983	0.0233409975330047	8.55679365634078e-07	9.81791495971714e-09	1	1	cddstf	0.358125648402657	0.872121763397394
ENSG00000107611	10:17176321:GC:G;rs11316102	1.17363252744135e-08	5.77834734994077e-18	0.0959918371069297	0.809129479238061	-0.267157087068635	0.564795689662018	-0.0716029516161915	-0.0152711795594332	0.0451127512907082	0.0600020292912221	0.042835579176615	0.0631478345272731	4.71952914905249e-05	2.49451255096943e-14	1	1	cddstf	0.812733269874544	0.931966740902584
ENSG00000107614	10:17173849:C:T;rs4748357	3.7016381769826e-10	1.56658818494862e-10	0.665628727484659	0.679115700558978	0.315830716572897	-0.182368051157809	-0.0234341362317079	0.0124932582522261	0.0481730341676216	0.0271875240740707	0.0541550615417822	0.0301619050419526	1.56838409558753e-06	5.46269300091585e-07	1	1	cddstf	0.685063893731484	0.916625675094994
ENSG00000234961	10:17605741:A:G;rs7915059	4.37589986769566e-05	1.61001810285619e-06	0.387663138733527	0.214164337625077	-0.720818444090793	0.625483404572311	-0.164632036163898	0.165189386082895	0.172936694743931	0.126937374762371	0.1902084364213	0.132607651834581	0.122350160300771	0.00311699504712958	1	1	cddstf	0.224230686959219	0.855041036321203
ENSG00000136738	10:17719246:C:A;rs10904991	0.00766000211860798	3.49252297453074e-07	0.394500489280396	0.570260843116337	0.0310854386152043	-0.116882536766526	0.00998707365809458	0.012984420926473	0.0115523619445345	0.0222605738661086	0.0117066395592277	0.0228398431034071	1	0.000817599628337647	1	1	cddstf	0.57786228729719	0.912281890488574
ENSG00000240291	10:18851090:T:C;rs114496140	2.58679723899802e-07	1.81744438832977e-13	0.262408728997808	0.380001053990048	-0.206409697873004	0.351521620856568	-0.0437545840393063	-0.0381162708051192	0.0388539918147268	0.0448638321392016	0.0389441960016577	0.0433327940487764	0.000958408377048765	7.1807227782909e-10	1	1	cddstf	0.389758735387544	0.87464326143056
ENSG00000241058	10:18884437:C:T;rs7098721	2.98386324548201e-13	2.49975490633477e-17	0.561360996261879	0.524047402440508	-0.2322970428868	0.202264985172103	-0.018845866706951	-0.0147176547508218	0.0299511747650591	0.0219909568961287	0.0323989464856823	0.0230644081586009	1.343335233116e-09	1.07014507540192e-13	1	1	cddstf	0.532303361533278	0.905434406907567
ENSG00000152487	10:18844773:A:G;rs114617683	5.96354665969045e-11	1.25952285355481e-14	0.0527281975711183	0.165260876058146	-0.335848881149458	0.301496891962982	-0.0994052475423581	0.0516271541467841	0.0488468218445278	0.0365190440748147	0.0510457090128089	0.0370858442232676	2.57684851165224e-07	5.11744135399319e-11	1	1	cddstf	0.174885453320356	0.833184977621024
ENSG00000233968	10:20506014:C:A;rs4638201	0.0010263582371308	3.21061049964936e-07	0.416074628943303	0.164494927771837	0.271642231167759	-0.562745447134495	0.066093658699864	-0.143615114292724	0.0816602640247664	0.106822772827695	0.0811216563317618	0.102976770998642	1	0.000756098772667424	1	1	cddstf	0.174113455758885	0.833184977621024
ENSG00000078114	10:21501307:C:G;rs12253488	1.28488308478632e-11	2.06401575664623e-22	0.615190339809884	0.9763152555346	-1.34148011745194	2.03921363385923	0.0943130564010814	0.00573979824808933	0.18795744581345	0.187605441584405	0.187361123279059	0.193118265707465	5.62907279444889e-08	9.3809516139571e-19	1	1	cddstf	0.976754564219938	0.948203386172617
ENSG00000150867	10:22822393:T:G;rs9787624	0.00443554946911812	1.07231280614004e-07	0.488682377938232	0.698899373543682	0.0311589983532081	-0.101240014263618	0.00745439054825767	-0.00766342890808053	0.010840545761224	0.0184380705973353	0.0107483078646147	0.0197868564266519	1	0.000279230254718867	1	1	cddstf	0.704496272687408	0.921431506131562
ENSG00000165309	10:23144216:C:G;rs7098978	2.2856995084458e-05	1.58500109317592e-06	0.484005673333788	0.22195494955717	0.400678473299162	-0.364471255318892	0.0606214777680896	-0.0816805525000176	0.0926349267984322	0.0739159811911212	0.0864749123667024	0.0666931310758762	0.0679767033811782	0.00307226092370917	1	1	cddstf	0.232053882929229	0.856324806284296
ENSG00000077420	10:26690937:G:A;rs12264724	0.00247610082937467	1.13970903310408e-05	0.0010295671016783	0.125777038078541	-0.0966676924528219	0.164767602346268	0.106098397496403	-0.0518853924117142	0.0315844902150134	0.0367035266666718	0.0319037360271307	0.0337651900355669	1	0.0134937206016757	1	1	cddstf	0.134714435448507	0.818779424926146
ENSG00000107890	10:27483184:TA:T;rs113763199	1.25823153570293e-06	9.21436398104834e-09	0.110415796713557	0.207111456005596	-0.163653008591467	0.163178578543619	-0.0523098962883937	0.0343546295201925	0.0328576793030583	0.0273430707350654	0.032640285260261	0.0271540501562387	0.00442897500567431	2.79287372265575e-05	1	1	cddstf	0.217138226077284	0.854934556066007
ENSG00000120539	10:27444763:C:A;rs7900024	1.39048856413221e-31	1.44767999377722e-39	0.833361623256108	0.487194523588254	-0.559846993291034	0.479054338819634	0.00813336070597978	0.0198499630607104	0.0407913319020927	0.0296409166457409	0.038613466796115	0.0285233771983647	6.79114614722173e-28	7.03717244975109e-36	1	1	cddstf	0.495923111477128	0.894174637297778
ENSG00000262412	10:27573914:T:C;rs11015635	0.000649300052396028	2.19138905067346e-06	0.526750832680949	0.639355832821417	-0.30799856437451	0.423208381839305	-0.0579528981909855	-0.0429681823546289	0.0890584740359256	0.0870725466110668	0.0914147409591361	0.0915712034031042	1	0.0040124333517831	1	1	cddstf	0.64595429897646	0.916625675094994
ENSG00000254635	10:28933134:G:A;rs11007172	0.0019135256798755	1.97276286860127e-07	0.308764407027303	0.445735429151175	-0.056781915723417	0.12163092818953	0.0188335768240938	0.0180519641465177	0.0180821128311346	0.0226594312163615	0.0184621990342979	0.0236319333301315	1	0.000486483323397072	1	1	cddstf	0.454908095273746	0.887514313867851
ENSG00000095739	10:29104304:TA:T;rs72365171	8.53281525638858e-10	2.24293965652372e-12	0.334411764411568	0.190391950731808	0.786216171531974	-0.656871195493674	0.124343843761565	-0.117568764548667	0.122716932294929	0.0884336839915268	0.128542995786465	0.0895172340631485	3.56586349564479e-06	8.54560009135538e-09	1	1	cddstf	0.200292120771345	0.843193793670928
ENSG00000224597	10:29722914:G:A;rs61839300	0.000745735420930562	2.3274741544728e-09	0.301750847724315	0.770821550757049	-0.0782215871907514	0.212323316384327	0.0241485896014938	0.0100125796113181	0.0228790666556574	0.0341128165772807	0.0233307967955094	0.0343307733045579	1	7.48282940663005e-06	1	1	cddstf	0.775117060075509	0.927610207456856
ENSG00000237135	10:31351105:A:C;rs2793114	0.000663372478534956	4.62534147998394e-08	0.516629364056503	0.267675207748952	0.359542695518711	-0.809607627252008	0.0703056991323692	0.158120474671411	0.104145929808893	0.143106360438154	0.108234138520918	0.142300675433472	1	0.000127751931677156	1	1	cddstf	0.277898191424507	0.862187760811655
ENSG00000216937	10:32775779:C:T;rs149877493	0.0268968194143533	7.7945376086131e-05	0.977014682815297	0.251973656103808	0.049593823452722	-0.142867008932279	-0.000613663954398197	-0.0437008543181447	0.0222639400582024	0.0355001284988479	0.0212754757163309	0.0380501565131151	1	0.0295269837438179	1	1	cddstf	0.262187584893956	0.862187760811655
ENSG00000150076	10:32775779:C:T;rs149877493	0.0134103110905502	2.49550653259542e-06	0.470207744025537	0.436143444104689	0.0940855730593638	-0.290852663096547	-0.0260948971430366	-0.0503308293506621	0.0377506844101842	0.0601939344059301	0.0360746465964296	0.0645177559106625	1	0.00445947017374802	1	1	cddstf	0.445417555267971	0.884601861258284
ENSG00000273038	10:33266876:C:A;rs1187096	0.00619794647216674	2.61890594282301e-06	0.34680339774233	0.345889248406932	-0.124903639954708	0.345198523360005	0.041848777950841	-0.0732537749629168	0.04520483382276	0.0715984081282123	0.0443889980707417	0.0775528450646411	1	0.00464070133068238	1	1	cddstf	0.355862383554904	0.872068604775455
ENSG00000148498	10:35094991:C:T;rs72783690	0.000384799437129263	4.10068469291094e-06	0.199122275840221	0.897560943744031	-0.191321625683084	0.203237340562253	0.0663780025272223	-0.00529270678884146	0.0530792021293256	0.0430414924259376	0.0515425223588376	0.0410644055137696	0.792302041049152	0.00656929687804333	1	1	cddstf	0.899530957550348	0.941512685160839
ENSG00000271335	10:35675054:A:G;rs2474533	1.01288788939727e-15	1.02031781276785e-20	0.00219434185202759	0.0279784524873695	-0.511996729605954	0.47552089845758	-0.194390950977348	0.10078238593712	0.0592368671995189	0.0460625397944831	0.0627447725005587	0.0455647869774746	4.69068381579877e-12	4.56388157651059e-17	1	1	cddstf	0.0326129905132675	0.659778114950178
ENSG00000099251	10:39116761:C:T;rs58599452	3.01721699987878e-09	4.67776882740825e-10	0.415837964721388	0.45487170681077	-0.43381771083712	0.410403196364449	-0.0527893199645754	0.0425495071675692	0.0702385785296011	0.0629982367979927	0.0647593228785733	0.0568381454446107	1.23736069165029e-05	1.57968253301577e-06	1	1	cddstf	0.463943282815859	0.890564553291801
ENSG00000120555	10:38561172:G:T;rs4385832	0.000556816543266081	7.88492040202037e-06	0.952118595710354	0.827475781037364	0.358174907266603	-0.486003221026538	0.00618187743845762	-0.022877508555156	0.102283721237599	0.106252135708268	0.102837262367172	0.104849968037921	1	0.0107296017271279	1	1	cddstf	0.830758671215735	0.933480444143701
ENSG00000215146	10:42832578:G:T;rs2466466	4.86511428452119e-19	4.04629538911665e-25	0.164030714680333	0.0989110961853114	-1.10959680242956	1.15349805019208	-0.156443613341365	0.156886830075997	0.113546494224749	0.0983637345965213	0.11205132342458	0.0946823981430935	2.296333942294e-15	1.8766718014723e-21	1	1	cddstf	0.107176697076974	0.800705926537001
ENSG00000196693	10:43082704:G:A;rs7919880	0.0016906874200331	1.69720394948215e-06	0.680144789066779	0.233067783042187	0.0618547966663839	-0.112885788263467	-0.00834550668174574	-0.025049436725651	0.0194639178198328	0.0229626159459918	0.0202168473733783	0.0209496479763649	1	0.00325863158300572	1	1	cddstf	0.243210515620488	0.862187760811655
ENSG00000272373	10:43020868:C:A;rs7914365	0.00166337705677349	1.62132012333993e-07	0.869478834000094	0.198670180082159	-0.0770199375683792	0.210264552369525	-0.00419957681570924	-0.0529974711411113	0.0241983920594336	0.038883184402342	0.0255282085071747	0.041110981891751	1	0.000407924537439417	1	1	cddstf	0.208642541631461	0.849208533867325
ENSG00000230555	10:43925426:CT:C;rs141325836	1.33709294556095e-05	1.87328542642528e-08	0.648448990715357	0.341545934609429	-0.223071519213832	0.281086758864015	-0.0221339027572825	-0.0434608133728569	0.050106382822616	0.0481915223570495	0.0484831529414097	0.0455983163558054	0.0412760592294665	5.45688044717683e-05	1	1	cddstf	0.35153902180772	0.872068604775455
ENSG00000256574	10:45873629:C:CT;rs11418683	0.00310584909611855	1.03142905583616e-09	0.200706462231906	0.655708944205555	0.26670466093244	-1.09105008536393	-0.116458028318266	0.0714402691294976	0.089221081353692	0.171212105755856	0.090749908686638	0.160023117346979	1	3.40577874237101e-06	1	1	cddstf	0.662050321393812	0.916625675094994
ENSG00000172661	10:46200866:A:C;rs10900234	0.000916419620688708	4.53058281503122e-05	0.904542309181915	0.888697209288005	0.116905570867558	-0.122548883358597	0.00425283017932751	0.00401291076114498	0.0347984763408969	0.0294619315825374	0.0354225507682022	0.0286409737583352	1	0.0261409299954928	1	1	cddstf	0.890840982256495	0.940181794687286
ENSG00000237840	10:46196575:C:G;rs150968467	3.23239265856609e-14	3.74016638935068e-18	0.501058018883251	0.539076463402442	-0.547731829338458	0.516281730029133	-0.0446966729497552	0.0312434647781926	0.0675487450355231	0.0544802895676557	0.066324521413208	0.0507902307696282	1.47494077010371e-10	1.61986606322778e-14	1	1	cddstf	0.547095412785163	0.908535925322832
ENSG00000188234	10:46327952:G:C;rs189065006	2.81444237562042e-08	2.07823193471981e-10	0.303158870601941	0.0926952810835871	0.607187175969295	-1.1081324722351	0.103700519197734	-0.24212739222667	0.105520667978613	0.166431363514189	0.100481592072568	0.143398233139823	0.000111057896141982	7.17821310252223e-07	1	1	cddstf	0.100768061690499	0.800705926537001
ENSG00000204177	10:46977838:G:GA;rs5784694	0.00015166529850763	3.13208804162347e-05	0.565138076201104	0.68735444465532	-0.506875493978436	0.463841487670213	0.0856064664569377	-0.0485337324155218	0.131531430765471	0.109148679099322	0.148603126405764	0.120441369543684	0.363996716418312	0.022887494841185	1	1	cddstf	0.693152194141114	0.918789006680069
ENSG00000231187	10:47688629:T:G;rs60358125	0.108588889995406	0.000175956135854714	0.736036013045836	0.22201254723485	-0.13649506167104	0.748430484056578	-0.029407910724445	0.208724657981993	0.0847301598200845	0.19619469647697	0.0871286331239846	0.170447443518317	1	0.0325423104135324	1	1	cddstf	0.232111755205938	0.856324806284296
ENSG00000152726	10:47915977:A:T;rs201484861	2.36416029977846e-07	3.66047930304143e-08	0.196125140783155	0.237060465697456	1.29923472898542	-1.16163376126953	-0.301035026068729	0.238828312919099	0.243719107966422	0.203683857385763	0.232190328167842	0.201456009221993	0.000878758383427655	0.000102563489053494	1	1	cddstf	0.247226537182216	0.862187760811655
ENSG00000204164	10:48529682:T:C;rs57621454	0.00355349489304196	9.4818871432559e-07	0.906423078637841	0.4584234685429	-0.205157624382825	0.582641407341769	-0.00854726339435881	0.0744137828806826	0.0696339408676685	0.115576778954183	0.0726293317820821	0.100191110908728	1	0.00198455897908346	1	1	cddstf	0.46746332046332	0.890572443614025
ENSG00000179296	10:48320402:T:C;rs7900745	8.1708998138255e-07	9.17420280209869e-11	0.016297446722536	0.0313711886533668	-0.655672671597291	0.866970972421226	0.311583853726932	-0.270984848833044	0.129253306135968	0.127476041577481	0.128737407239886	0.12511858253718	0.002921913773424	3.23207164717937e-07	1	1	cddstf	0.0362921849431545	0.673025990860508
ENSG00000107643	10:49521863:A:G;rs11101290	9.82017726976751e-07	2.34488359375334e-09	0.822571829979617	0.340521360482829	-0.0783725653071912	0.0823044342602655	-0.00331506985515783	-0.0124570106129004	0.0155695883769487	0.0132263091619568	0.0147665195781723	0.0130419139184663	0.00349205503712933	7.53645587032323e-06	1	1	cddstf	0.350525470860651	0.872068604775455
ENSG00000128805	10:49853559:T:C;rs7084773	0.000995075764185894	4.34915204814691e-08	0.351851969025781	0.226197536107047	0.198351349803332	-0.383761522193658	-0.0590107988301682	0.0765130317364812	0.0594661109361751	0.0676894290200163	0.0632532220719467	0.0630504551622489	1	0.000120645477815595	1	1	cddstf	0.23632519064375	0.861472172371833
ENSG00000228403	10:50086242:C:T;rs17011340	0.00405915119178114	1.90576250128895e-07	0.606034762455107	0.987716882007936	-0.234873292662317	0.7262783045928	-0.0427454423720932	0.00217111073101687	0.0809005572767895	0.135126306108385	0.0827654433719336	0.14086909666191	1	0.0004709139140685	1	1	cddstf	0.987950705355138	0.948862567882685
ENSG00000204161	10:50384820:C:G;rs7923767	2.70626559848541e-05	1.36643650283577e-05	0.159919666999796	0.154377036071749	0.806200033673406	-0.455669847124321	-0.267971013131149	0.146597080169762	0.18814993978452	0.102469439766615	0.190052764284597	0.102585204425695	0.079390946493955	0.0151537808164487	1	1	cddstf	0.163849591974246	0.833184977621024
ENSG00000174194	10:51585752:C:T;rs4463801	1.52365398802376e-13	4.20111804278439e-20	0.16811926917109	0.858352349189744	-0.424752987183772	0.664732397080474	-0.073276089747704	0.0108794779989136	0.0540161233245429	0.0656669346024825	0.0529946401871085	0.0608894917817673	6.87929775592726e-10	1.87075786445189e-16	1	1	cddstf	0.861043893517578	0.939508511233118
ENSG00000204169	10:51504797:T:A;rs2012677	2.22732427895724e-07	2.71518524070597e-12	0.0298993451452657	0.888996514348674	-0.387355516339876	0.570506521096454	-0.155114838622148	-0.0115505478098937	0.0724970777791699	0.0771335862102223	0.0709831944791117	0.0826623965007242	0.00082923282905578	1.0295982432757e-08	1	1	cddstf	0.891135488080086	0.940185398981217
ENSG00000138293	10:51529379:A:G;rs7896156	0.00068600147757776	9.77364024806026e-06	0.924093203808291	0.654988039650205	-0.13079278825771	0.148741926928054	0.00414151991129411	-0.0171037762140198	0.0379907305899223	0.0328732404547098	0.0434187858705747	0.0382261017771977	1	0.012334333993052	1	1	cddstf	0.661341575845731	0.916625675094994
ENSG00000204149	10:51035834:CTTAT:C;rs34194141	0.00222239285389443	1.31096332072433e-06	0.151748915763483	0.0750437953289851	0.0646108842366552	-0.121298127828825	-0.0305544672140586	-0.0442584028640703	0.0208813312243492	0.024397040084644	0.0212443263876708	0.0247468708217503	1	0.00262192664144867	1	1	cddstf	0.0824713740253906	0.782849886795368
ENSG00000099290	10:51808725:C:A;rs2490922	0.000139015528969142	1.620599549516e-10	0.803561052502975	0.143172475321415	0.0987087271344661	-0.222601544037964	-0.00615036602245535	0.0493843341924248	0.0254645704596958	0.0332149443467955	0.0246969438713152	0.03361335820975	0.337529704337076	5.64778943006325e-07	1	1	cddstf	0.152461908683515	0.833184977621024
ENSG00000226200	10:52365676:T:A;rs73318780	0.000670117270976496	1.02999671253312e-11	0.963466327225144	0.237184810396084	-0.0715785054157713	0.302584615002811	0.000970421810870965	-0.0504492306260398	0.0207508716538788	0.042175869238011	0.0211628432286998	0.0425661597687475	1	3.82437779363549e-08	1	1	cddstf	0.247350559899036	0.862187760811655
ENSG00000198964	10:52293096:C:T;rs7911643	0.0662165116922055	0.00361294153543363	0.344391971192461	0.324164704376663	0.0302808211823354	-0.100781736159744	0.015398074813189	0.0336595825503572	0.0164044831366609	0.0342690686851252	0.0162511282380833	0.0340652616578106	1	0.0325423104135324	1	1	cddstf	0.334256152472219	0.872068604775455
ENSG00000204147	10:52507396:G:A;rs2820762	1.12199876042876e-05	2.42610548845533e-07	0.189550789739458	0.320020740587238	0.270516077337358	-0.24323549771095	-0.0814678475656202	0.0472245754286661	0.060211247270863	0.0456730606933689	0.0619117633431412	0.047385313134825	0.0351918884018671	0.000587117528206189	1	1	cddstf	0.330122803452443	0.872068604775455
ENSG00000151151	10:59934579:G:GT;rs111909015	2.99698339198887e-05	6.34178953406928e-07	0.191583882165876	0.662559792905415	0.212684139292444	-0.21189720269785	0.0699800435422662	-0.0184821783484652	0.0499224561598323	0.0413354962639317	0.053426893778619	0.0422974830651969	0.0867626691980777	0.00138124176052029	1	1	cddstf	0.668799088760308	0.916625675094994
ENSG00000122873	10:59935221:C:G;rs1111821	1.37212547074876e-21	2.27616186760862e-29	0.42122116255968	0.183479856242238	0.3175624183729	-0.295253157759613	-0.0256655257756915	0.0317755058033453	0.0299431736356107	0.0226325864643356	0.0318520835091605	0.023816079329959	6.54915487188382e-18	1.07730741193916e-25	1	1	cddstf	0.19331100867389	0.835699523424242
ENSG00000072401	10:60144073:TA:T;rs35524461	4.07234727389791e-08	2.71746846259915e-09	0.00668715902530982	0.188865862436306	0.433260599472177	-0.314878008603283	0.223040293845021	-0.0700816796007192	0.0762472876918551	0.0508224596158771	0.0814813171118577	0.0531761099963907	0.000159391672300364	8.69318161185467e-06	1	1	cddstf	0.198751783441534	0.843193793670928
ENSG00000108064	10:60144073:TA:T;rs35524461	1.61930442989775e-09	4.32370997358867e-11	0.53005662337095	0.472172095319472	0.16859417869483	-0.123814178877875	-0.0180119465965986	0.0134608506463854	0.0268011096002387	0.0178642198503322	0.0286408838451047	0.018691533761664	6.71201686192616e-06	1.55134713852362e-07	1	1	cddstf	0.48106682424411	0.894174637297778
ENSG00000122870	10:60359091:C:T;rs10826202	2.11796442156522e-08	1.00336485296353e-14	0.628664604618809	0.650950315864901	-0.646221047058979	0.945520282592024	-0.0546852466605392	-0.0529663648105834	0.111242791885153	0.114039158774638	0.112923506447994	0.116911689515323	8.41974208909913e-05	4.09172187038528e-11	1	1	cddstf	0.657362506550872	0.916625675094994
ENSG00000151150	10:62485356:C:A;rs10761552	5.77329161806359e-08	2.21414459568021e-16	0.532655779505714	0.597431196527808	0.2084260340929	-0.438291209437499	-0.0231855432359857	-0.0229843702985397	0.0371274107278282	0.0493968387599303	0.0371017799921927	0.0434613574695513	0.000223830516032325	9.33704775998344e-13	1	1	cddstf	0.604680306741249	0.91457950131095
ENSG00000072422	10:62715129:A:C;rs2116452	6.12574406852054e-05	3.64644476624391e-07	0.418945062562497	0.704412552540048	-0.228127988482896	0.245896287159343	0.0428664988335623	-0.0188150943415676	0.0558473614941301	0.0469112656926366	0.0529390180968195	0.0495327963930514	0.165088802646629	0.000847798408151709	1	1	cddstf	0.709916009796896	0.921431506131562
ENSG00000182010	10:63989784:G:A;rs4979761	1.00086916892689e-06	2.04690408744951e-07	0.0590462092983635	0.0260818268124694	0.336692591874307	-0.246694891880543	0.125586756627562	-0.102007253900243	0.0669416699819225	0.0460228157441877	0.0661878926645212	0.0455444298763286	0.00355508728802832	0.000502514953468854	1	1	cddstf	0.0305405940170483	0.648745055100694
ENSG00000122877	10:65329622:A:C;rs10740136	0.000362149186265576	6.16779027089054e-05	0.359791507540775	0.336007320511205	-0.433223708420982	0.457692294683289	-0.106453013233097	0.110274712173995	0.119638832556596	0.112093173264359	0.116008808426076	0.114376499435036	0.753994605804929	0.0283886434397702	1	1	cddstf	0.346031786436219	0.872068604775455
ENSG00000096717	10:69613031:C:A;rs7081610	6.19144133431367e-08	1.01101400574181e-08	0.880680875452531	0.573935420763304	0.13413224299092	-0.0963267589963801	0.00383957697109929	-0.0103225593628327	0.0239521437772077	0.0161886288228296	0.0255501622418677	0.0183321617638647	0.000239608779637939	3.04820722731157e-05	1	1	cddstf	0.581490208451427	0.912281890488574
ENSG00000108187	10:70033963:A:G;rs61854830	0.00750757474138401	1.29876264950974e-06	0.00247597609613222	0.112711526240366	-0.0700020295066418	0.145833795404634	0.0787119199395994	-0.0465200289673663	0.0259483218072061	0.0293201111132239	0.025717621205456	0.0292153349132867	1	0.0026001228243185	1	1	cddstf	0.121358260516155	0.806344615317696
ENSG00000260400	10:70198788:CA:C;rs35393675	0.000684135094419486	3.45552347794779e-05	0.235169940032493	0.617991305095322	-0.234629327496201	0.302481652201616	0.0823105191562091	-0.0360949355324722	0.0681362604368623	0.071579783532401	0.0691499783024306	0.0722782238101937	1	0.0237605042162526	1	1	cddstf	0.62493386025519	0.916625675094994
ENSG00000221184	10:71047201:G:T;rs12265826	0.0474148519180184	0.000215842824948276	0.989379827930931	0.48662406475964	0.0902983317666542	-0.205281191337098	-0.000597766814021058	-0.0357497712477238	0.0452975805686817	0.0545857630604165	0.0448587313027032	0.0513032860388591	1	0.0325423104135324	1	1	cddstf	0.495357212376603	0.894174637297778
ENSG00000165730	10:70587148:G:A;rs12268631	8.80566000681871e-06	1.73546777509629e-14	0.000579396393113792	0.00850981408209383	-0.381358736400561	1.28860000426522	-0.289177346579639	0.455367951327854	0.0838385504209333	0.157031945999529	0.0828447617975173	0.171552493186717	0.0281428893817926	7.03558636024034e-11	1	1	cddstf	0.0108565546155574	0.546880940616025
ENSG00000122958	10:70935909:G:A;rs74233638	0.00450210013460093	5.98611819336205e-06	0.0122325053067316	0.51895028528626	-0.0375542642626171	0.0802991903063423	0.0329989485229506	-0.0119770409576822	0.0130877515270324	0.0173178591617359	0.0130653371138018	0.0185410005628281	1	0.00876576601481716	1	1	cddstf	0.527274377266067	0.90126664183862
ENSG00000156502	10:70972370:C:T;rs148552852	0.0041422500721938	5.04553758059683e-05	0.547309053174264	0.488095212029225	-0.0536213363941598	0.0956210079680251	-0.0110614448426802	-0.0177458976028278	0.018511549660743	0.0231358673098207	0.0183529912855719	0.0255528236010432	1	0.027467625050248	1	1	cddstf	0.496812062161093	0.894174637297778
ENSG00000156510	10:70989270:G:A;rs10823321	3.1223900409882e-06	9.00700139288902e-13	0.188284191113259	0.631440161211336	0.382292391268514	-0.826902404536248	-0.106462800027486	-0.0527252266374031	0.0799355145340915	0.109130451471059	0.0806744873876045	0.109763220222938	0.0106005141891549	3.48570953904805e-09	1	1	cddstf	0.638176771944085	0.916625675094994
ENSG00000197467	10:71573597:C:T;rs78751839	0.000327008102769125	2.48460109225321e-15	0.876138143891115	0.526190553027513	-0.449146368905105	2.15549061763645	-0.0192851595927769	0.16220240581267	0.12308884684843	0.253398764190989	0.123588473242791	0.255510893048071	0.695238361258671	1.02912177241128e-11	1	1	cddstf	0.534409523096504	0.905522379798866
ENSG00000079332	10:71919271:G:A;rs10999165	8.33869628513149e-06	3.43170906689335e-09	0.0064990566458859	0.0582073921979476	-0.0503192371020974	0.0671249212558752	0.0303919809194339	-0.0231773486340941	0.011031928040805	0.010910106774156	0.0110636693054355	0.012174296183677	0.0267505376827018	1.08819494511188e-05	1	1	cddstf	0.0648643728809934	0.775231405242278
ENSG00000180817	10:71993094:T:G;rs7077538	5.9244929856603e-05	2.07701093128339e-10	0.918251402057166	0.28645010480519	-0.077894896404539	0.221385044806243	-0.00194735391321253	0.0367660535907802	0.019030438039975	0.0332494930144136	0.018952093610217	0.0344101170832707	0.160198290332255	7.1760727675841e-07	1	1	cddstf	0.296674103466347	0.862187760811655
ENSG00000107731	10:72995213:T:C;rs1124397	1.12643464714617e-05	8.56280630815656e-12	0.523991337600766	0.419015066031003	-0.483107575145813	1.28370169824249	0.0668272777096349	-0.157287639889653	0.107551601960925	0.178159583354799	0.104712552864013	0.194275446013116	0.0353137261880326	3.18622022726506e-08	1	1	cddstf	0.428451897881261	0.882054612320972
ENSG00000198246	10:73092797:G:A;rs7071979	0.0261871766098891	1.10449752384658e-05	0.559678264350748	0.948074852846919	0.0493326976344628	-0.217990648798732	-0.0128969814831085	0.00306243487530796	0.0220418643259467	0.0484808396051199	0.0220768653855649	0.0469720843027259	1	0.0132650152613974	1	1	cddstf	0.949031123327522	0.94704164396417
ENSG00000107736	10:73392926:A:G;rs2394833	0.000649362399186544	3.68742979734586e-06	0.347352601568072	0.91036753614926	-0.116452780336907	0.143836799651236	0.0309524216573239	0.00347798320726879	0.033672847288641	0.0303095945219491	0.0328687225065882	0.0308602300245885	1	0.00607688430602598	1	1	cddstf	0.912094920801292	0.942124398795161
ENSG00000138303	10:73983524:C:G;rs11000226	0.00298808994435088	3.79490358721289e-06	0.944825876600173	0.747928271981135	0.0372859489163947	-0.0833576220893827	0.000825988329618955	0.00636510577447836	0.0124223580102243	0.0175890125405243	0.0119220037233529	0.0197818571151852	1	0.00621605207585472	1	1	cddstf	0.752661076589054	0.925440393200097
ENSG00000122884	10:75380079:A:AAAAG;rs112720011	0.0204550756802175	1.05986109724102e-05	0.290539687673722	0.528740750929614	-0.0414252624784718	0.130605422327168	0.0183065502627563	0.0176109899344333	0.0177459921952382	0.0289848784062309	0.017279792340757	0.0279138948273517	1	0.0129409039973129	1	1	cddstf	0.536923999187157	0.906371723188599
ENSG00000166321	10:74925559:T:TA;rs60180525	1.19057103214749e-17	4.70192183944732e-34	0.607178994293951	0.322016981460432	0.323384847507781	-0.6136393235846	-0.0175754477903989	-0.0465014992930071	0.0347466215063483	0.0423799206166324	0.0341387358442255	0.0468530770122177	5.58139699870742e-14	2.26209459695811e-30	1	1	cddstf	0.332111295307971	0.872068604775455
ENSG00000138286	10:75113627:T:C;rs7072462	0.0136304606840882	6.63038440906406e-05	0.659291946993525	0.0504980097679795	0.030803847741827	-0.0783255549502289	0.00536515278712499	-0.0403030865711369	0.0123892503245393	0.019267970946659	0.0121528163413464	0.0204978099314587	1	0.0286895255808395	1	1	cddstf	0.0567355693643782	0.757423377349106
ENSG00000122882	10:74861794:C:CAA;rs10694614	5.39983739856325e-06	1.40368306991831e-11	0.346821355309312	0.200924698021263	0.0465735234097333	-0.103023853732098	0.00930594140293738	-0.0192777379277385	0.00999412489636517	0.0144651007313634	0.00987118020670972	0.0150294836095624	0.0177483994886652	5.18099421106849e-08	1	1	cddstf	0.210911047176975	0.851893354806541
ENSG00000213551	10:74959742:T:G;rs75847412	0.122576224502975	6.20753300950192e-05	0.6192904235553	0.211180913380575	0.0229562666584905	-0.111031514211249	-0.00724830217846751	-0.0350607604781778	0.0148119085060676	0.0272033472995098	0.0145682132835055	0.0279618053659618	1	0.0283886434397702	1	1	cddstf	0.221235681665045	0.855041036321203
ENSG00000182180	10:74985515:A:G;rs7922374	0.000565016520920743	2.8081625937484e-06	0.753621344839336	0.946025905034714	-0.0383456956394064	0.0670033378962998	0.00330742743163046	0.00104775462295784	0.0109632180053901	0.0139417599106965	0.0105248410415303	0.0154596632452435	1	0.00490586005127845	1	1	cddstf	0.947027540401502	0.94704164396417
ENSG00000156042	10:75189586:C:T;rs1332178	5.72521821730039e-12	4.09989922477518e-24	0.234083497136558	0.666324490417777	0.24889654256522	-0.501285815863569	-0.0392287126721839	-0.0200802712926958	0.0342237748827229	0.0439321748473538	0.0328798114337802	0.0465075053328391	2.52825636475985e-08	1.8892335627764e-20	1	1	cddstf	0.672484486465096	0.916625675094994
ENSG00000221817	10:75312064:G:A;rs12251843	0.00351067081057332	9.6359568214777e-07	0.389018539918299	0.194691840685935	0.0524722131631294	-0.113257339423449	0.0147141314150526	-0.032038170372764	0.017786440261032	0.0224818173455927	0.0170487610400501	0.0246318148856685	1	0.00201198778432454	1	1	cddstf	0.204635867763292	0.848121556162768
ENSG00000196968	10:75504029:T:A;rs7080579	2.47507867366508e-05	1.37858491252616e-06	0.636124677488181	0.235597913260628	-0.109812584866506	0.111672851298624	-0.0120437773436358	0.0259704906762234	0.0255003712084013	0.0225100974624503	0.0254214039532953	0.0218381087279822	0.0730890732333298	0.00272607787426363	1	1	cddstf	0.245758917207671	0.862187760811655
ENSG00000122861	10:75683590:C:T;rs2633314	7.40608364451017e-05	1.0402134311633e-05	0.352132230994967	0.75261692804354	0.376590330345265	-0.345647150055795	0.0884100187539413	-0.0251240380460497	0.0932779727987513	0.0766348258308739	0.0948212938521202	0.0796137224513593	0.194746471934493	0.0127738209346854	1	1	cddstf	0.757263585706799	0.925440393200097
ENSG00000156110	10:75839454:A:G;rs1908338	0.0180118501661006	1.0540756569989e-05	0.226882180944132	0.946522327449489	-0.0520095087420493	0.171472895895043	-0.0261544900599972	-0.00279877450097051	0.0218275006502384	0.038043781607877	0.0215844695764648	0.0416799647920938	1	0.0128913452850966	1	1	cddstf	0.947509631119049	0.94704164396417
ENSG00000165655	10:77221514:G:C;rs11001398	0.00371658309944809	0.00014562450149109	0.265127319670223	0.203719396200196	0.224430186317151	-0.344574147004669	0.0825782793420571	-0.116317149456454	0.0765507532024968	0.0891699985098536	0.073920393174922	0.0912495839558832	1	0.0314510627291634	1	1	cddstf	0.213721098621376	0.854934556066007
ENSG00000156113	10:79283170:A:C;rs1248568	2.40665892052243e-16	6.69258053486885e-19	0.0750788190169401	0.156209630972492	1.65997395843435	-1.17915753433224	0.33155300975551	-0.171485460923438	0.187348796305684	0.121235397305793	0.18540870334704	0.120537466990028	1.12005906161114e-12	2.93335804843302e-15	1	1	cddstf	0.165705804340153	0.833184977621024
ENSG00000151208	10:79612905:AT:A;rs71030909	0.00601696181987103	1.67528859454805e-05	0.965971616100236	0.900744488190862	0.149741463006933	-0.29861766667238	0.00227907238675987	-0.00767530711054567	0.0539988121924756	0.0678823010926093	0.0533634439273342	0.0614707521073125	1	0.0172850070612379	1	1	cddstf	0.902660370699152	0.941906390525718
ENSG00000224886	10:81551892:CTTTT:C	0.00127021717905034	9.46342549006508e-06	0.504129540107887	0.269106065431211	0.286962852316892	-0.446873544935464	-0.0601049973121712	0.115607396803154	0.087926116267431	0.0986008045896443	0.0898327660584749	0.104353328693527	1	0.0120611295814556	1	1	cddstf	0.279325137167242	0.862187760811655
ENSG00000188199	10:81592152:T:C;rs4097131	2.6493051458727e-09	1.18408891250486e-10	0.519485122061349	0.550962665829024	-1.23193273007873	0.892856114674244	-0.138533448155133	0.0826536726945887	0.198688353336405	0.132144288178914	0.214730986652613	0.138398855409596	1.08886441495368e-05	4.15496799397957e-07	1	1	cddstf	0.55881878950577	0.91079381632291
ENSG00000226381	10:81554207:T:A;rs374073438	4.1852341514577e-05	1.47067981878056e-11	0.0316252350036213	0.0170402233818254	0.131263915431233	-0.310139620416531	0.0670703789337629	-0.111745535547569	0.0314100910211477	0.0435934342596444	0.0310144294581543	0.0464903983998191	0.117270260923845	5.4165137725688e-08	1	1	cddstf	0.0205472571899165	0.600140776544795
ENSG00000272447	10:81525997:C:T;rs150976965	0.000629189550808878	4.01111755219874e-06	0.427380955097781	0.176483772350458	-0.137964706488419	0.233242981350407	-0.031317457845843	0.0702120624292381	0.0397901850386994	0.0493445192124111	0.0393873400623391	0.0517825696311778	1	0.00647790399975204	1	1	cddstf	0.186237114835453	0.833184977621024
ENSG00000225484	10:81459489:G:A;rs9415214	0.00019410355876468	3.57750822463467e-11	0.112556088445936	0.605038172122954	-0.0838165472117348	0.304681892093441	0.0355885305830883	-0.0226866300431871	0.022121874159201	0.0437553944065014	0.022340463747041	0.0438054682332602	0.449349738540235	1.28790296086848e-07	1	1	cddstf	0.612175894929358	0.915557624905942
ENSG00000133661	10:81695913:T:C;rs11200738	3.69565569740433e-06	6.50381011420556e-07	0.0876988382322417	0.0516317462499271	-0.817363262898707	0.573079058666512	0.284638876056339	-0.209745645500528	0.172254522572689	0.111908323424357	0.165961184367995	0.107201640165461	0.0124506640445552	0.00141067641377119	1	1	cddstf	0.0579340313800148	0.757423377349106
ENSG00000133678	10:81863465:T:G;rs11201696	0.011628895118844	1.02798908027785e-06	0.484527569769601	0.174105711460328	0.0372650443429315	-0.150100446087198	-0.0104851958432967	0.0376103364147276	0.0146486096022817	0.029877055195204	0.0149747440215223	0.0275852194853719	1	0.00212382543985403	1	1	cddstf	0.183830704071701	0.833184977621024
ENSG00000230091	10:81838071:T:C;rs10430708	0.000143990855599589	4.17666932225771e-09	0.566056422358115	0.0843031497299581	-0.306989967908144	0.561824595776865	0.0441789111879086	-0.153928559123635	0.0793835233256186	0.0918599089388809	0.0768711314441896	0.0887769597599783	0.34860357143652	1.31481550264673e-05	1	1	cddstf	0.0920760435940491	0.800483331984429
ENSG00000122378	10:82194689:A:G;rs10887869	2.60279107203893e-06	9.72583818619037e-07	0.873794519948235	0.76373270209645	-0.297190908072911	0.20411954385877	0.0101175503557105	-0.0126696380675265	0.061623683619342	0.0405340693256045	0.0636240784878663	0.0420994366256716	0.00890935383958924	0.00202686467800207	1	1	cddstf	0.768164942940566	0.926442913526644
ENSG00000271738	10:82195949:T:C;rs7096715	4.53541802850873e-07	5.62938319251208e-08	0.756461525971885	0.966569890000041	-0.593667721532364	0.423329230172553	-0.0368486201442593	0.00330875979191482	0.114245098586896	0.07534185846431	0.118672389749961	0.0788604247779276	0.00165179924598288	0.000153344398164029	1	1	cddstf	0.967192889763527	0.94704164396417
ENSG00000226659	10:82295398:G:A;rs11185932	9.3222704989609e-08	7.58806627877949e-17	0.409081353993103	0.80355047347773	0.406682387366848	-1.07108665258918	-0.0633463445184066	0.0296875620649252	0.0736904746428712	0.118575358554576	0.076593168322188	0.11920457060429	0.000356390401175275	3.22492816848128e-13	1	1	cddstf	0.807255970652093	0.931726636432396
ENSG00000165678	10:85891907:A:G;rs10732827	6.82162302937659e-07	1.24769654245006e-07	0.446506604908477	0.785574382399538	0.119427247544937	-0.0772330859265088	0.0182639785181008	-0.00381511873735157	0.023367075360377	0.0141441483210638	0.023950114366683	0.0140063252397097	0.0024544199659697	0.000320907550718154	1	1	cddstf	0.789597065209254	0.931600193720553
ENSG00000148600	10:85942596:T:G;rs11200909	0.000200249020011755	1.13058593374908e-07	0.875841672625063	0.629886874497516	0.247795870837488	-0.357262089771207	-0.0108686456751348	-0.0328031604045675	0.0655439379656547	0.0651912891537234	0.0694837685784099	0.0679796804134095	0.460372497007024	0.000292821756841012	1	1	cddstf	0.636647867891635	0.916625675094994
ENSG00000107771	10:86234418:CAAAAAAAAAAAAAA:C	0.0032001364795523	1.01825714020146e-09	0.178935698510843	0.0305647555376733	0.0428593513273338	-0.163854242038301	-0.0197215314433598	0.0594129903228368	0.0143835828646361	0.0257033106231719	0.014627774453656	0.0272992657189868	1	3.36635810550604e-06	1	1	cddstf	0.0354226676221136	0.673025990860508
ENSG00000122376	10:88907319:G:A;rs72545883	0.000618390827561202	2.90225529653141e-05	0.643578228745813	0.953467294795331	-0.068558290025677	0.0685686000122849	0.00905586327223955	-0.000955228809692082	0.019744885153944	0.0160655867849058	0.0195454348030011	0.0163516170647088	1	0.0224809442485105	1	1	cddstf	0.954320709312399	0.94704164396417
ENSG00000184923	10:89133565:C:T;rs3128207	6.842918680926e-10	7.979048983642e-11	0.188053319219102	0.426839307603484	-1.37691840295981	0.863120578191257	-0.266402530987838	0.0967538899580274	0.213593221124876	0.126459967983278	0.201766379819016	0.121542734343391	2.86992009478036e-06	2.82218962551418e-07	1	1	cddstf	0.436209478176237	0.882869642915439
ENSG00000223482	10:89064720:C:A;rs376654803	0.000538469786120931	2.2672612107664e-07	0.430697163614296	0.106971982231847	0.0939178175100787	-0.25198556684245	0.0216140472715331	-0.0727692582813847	0.0267481885707988	0.0471934216200221	0.0273798440184434	0.0449638120721251	1	0.000551397926458389	1	1	cddstf	0.115473117359544	0.8033560698148
ENSG00000224914	10:89102129:A:C;rs61858506	4.45503045866607e-05	5.67317081557326e-09	0.721499337767359	0.534534521551713	-0.156655105785029	0.278579264745213	-0.0134383494411411	-0.0303525347825072	0.0376239923185153	0.0459777327668066	0.0376529338486574	0.0487941845628742	0.12433990010137	1.76208685531705e-05	1	1	cddstf	0.542616979860747	0.907907713072725
ENSG00000107789	10:89146603:G:A;rs61859272	0.00268898442081989	1.3301749933567e-07	0.062628407138575	0.00329895291282162	-0.0682726367369505	0.222229840323846	-0.0420560838163189	0.113233405390151	0.0224966838446524	0.0407944564260161	0.0224770921806971	0.0381252000710034	1	0.000340391780799981	1	1	cddstf	0.00459664809249297	0.396426016534895
ENSG00000213613	10:89136502:G:A;rs141057076	0.0138582692606418	3.94537853536017e-06	0.919866235973287	0.159337433307736	0.182990278834869	-0.628218937231362	0.00760510533307759	0.187345014429975	0.0737784360507314	0.132801375310128	0.0755113777158328	0.132684462334299	1	0.00640206137777573	1	1	cddstf	0.168885624445181	0.833184977621024
ENSG00000204020	10:90525792:C:T;rs10509554	6.47043246367216e-08	2.00391832064942e-16	0.607257592550502	0.670774041619119	-0.303376870915927	0.573444736184518	0.0295812889404618	0.0287297015731736	0.0542587106572492	0.0645202208827261	0.0574715838242736	0.0674973940971213	0.000250017510396292	8.45653531314056e-13	1	1	cddstf	0.676865100161499	0.916625675094994
ENSG00000138134	10:91594700:CA:C;rs11338033	5.33812312030667e-05	1.86879890321146e-05	0.426083418976082	0.521621422451068	0.208159284694998	-0.129047487717443	-0.0400939505426487	0.0187346134302877	0.0505355379919586	0.0295085222866417	0.0502838637180194	0.0291884864220976	0.146264573496403	0.0182207893063117	1	1	cddstf	0.529910576583707	0.903966785250351
ENSG00000107796	10:90752616:A:G;rs3824729	5.89785572004278e-17	9.19350822193968e-20	0.393221432524772	0.970987037676398	0.85000187722441	-0.574827756200868	0.0772445982262401	-0.00201266471466577	0.0937111078426438	0.0574185832771551	0.0902995883396296	0.0552767666504377	2.756657763548e-13	4.07824024725244e-16	1	1	cddstf	0.971534732991797	0.94704164396417
ENSG00000107798	10:91002804:C:T;rs1412445	3.10125372129116e-11	6.39011116658938e-18	0.783242548590036	0.28430470748075	-0.173379496433126	0.230462261859461	-0.00679200529827531	0.0267144432962526	0.0248120639161422	0.0245219128776224	0.0246602249800078	0.0248912236699336	1.35152637173869e-07	2.75733296838332e-14	1	1	cddstf	0.294526508304902	0.862187760811655
ENSG00000152782	10:91400149:T:TAC;rs142108601	2.81398268982422e-06	9.26633737504323e-08	0.182028708369214	0.144941450732725	-0.266528613096826	0.260640625882708	0.0755727999851396	-0.0697330971704384	0.0554633716863711	0.0472175710872926	0.0564543621490553	0.0476745531426993	0.0095984949549904	0.000242963365973634	1	1	cddstf	0.154265617814094	0.833184977621024
ENSG00000232229	10:91601787:G:C;rs2181946	2.98118590089611e-08	8.01515601316316e-16	0.432326198672592	0.941093212408852	-0.275730301057913	0.500010297449457	0.0384444395526382	-0.0041203130036488	0.0480111905840373	0.0576131915622728	0.0488727148259521	0.0556963560056423	0.000117548160072334	3.34392308869167e-12	1	1	cddstf	0.942201071669216	0.94704164396417
ENSG00000165338	10:93209518:G:A;rs12269643	1.05515628131425e-11	1.88200463446394e-19	0.723315014482662	0.436319002818353	-0.278255241432835	0.420571178049543	-0.0138647137072046	-0.0359633311065365	0.0388066456365957	0.0424447220208161	0.0391136037088489	0.0461181086479172	4.63424638753217e-08	8.31281447042721e-16	1	1	cddstf	0.445589599888769	0.884601861258284
ENSG00000228701	10:93572418:C:T;rs1935030	1.97429130614876e-07	4.84870132682671e-08	0.685559233840703	0.398304489596962	1.10774709416607	-0.6934540796477	0.0830835622790768	-0.10232589531571	0.206375601445808	0.122775805502453	0.204936823528715	0.120915850132667	0.000738384948499635	0.000133451457084083	1	1	cddstf	0.40790460860544	0.875680803076434
ENSG00000174721	10:92914306:A:G;rs11186468	0.0529251443154648	4.34173691445878e-05	0.91029682054678	0.714527333825991	0.0700909207491697	-0.281542209664446	0.00431998886982914	-0.0224527201181766	0.0360226450650238	0.0675156241748988	0.0383010202526914	0.0613057421497111	1	0.0256896600087349	1	1	cddstf	0.719844148065755	0.92177553349304
ENSG00000186188	10:95275894:C:G;rs10882260	0.000123300252922912	2.48117154678907e-06	0.0100234582582852	0.0202293602188985	0.436987818861286	-0.48050406214234	0.294138278647907	-0.247594435707624	0.111836604138976	0.0994175450345258	0.113263902868298	0.1058730691026	0.304755036615968	0.00443802836452896	1	1	cddstf	0.0240946641140547	0.629257128456306
ENSG00000148690	10:95460373:T:G;rs1998840	0.00625193394664522	3.67960416069008e-06	0.723621245295194	0.694030839594067	-0.0503851687647023	0.122212154416098	0.00682234228395604	0.00863597694516176	0.018254635577381	0.0257502371944427	0.0192686854605799	0.0219246332856336	1	0.00607134686513862	1	1	cddstf	0.69970536583279	0.921376565179842
ENSG00000176273	10:95674192:AAT:A;rs72059936	0.0274305958164636	1.73521714126642e-06	0.263429777178058	0.00320414944969297	-0.0734476464340312	0.357938023294262	0.0356024498374013	-0.268252179764031	0.0330885622670426	0.072881059652821	0.0317563549088515	0.0900373985303053	1	0.00331079430553633	1	1	cddstf	0.00447872169755826	0.396426016534895
ENSG00000173145	10:96071212:T:C;rs77218185	0.0129860446628842	3.27621863344887e-05	0.0162479407814954	0.126596448728392	-0.0402687629667456	0.132775017664453	-0.038557960484204	0.0508193474974335	0.0160817341751921	0.0313242305505868	0.0159235603752841	0.0331434076427313	1	0.023326676670156	1	1	cddstf	0.135549128867688	0.818779424926146
ENSG00000119969	10:96200796:A:G;rs7895305	3.2741698955745e-09	2.35573068444822e-11	0.329215540600252	0.396237102835529	-0.329762348773654	0.285130769266984	0.049907096838144	-0.0352656433502271	0.053522066831715	0.0405329290212042	0.0510398494070406	0.0414900871597867	1.34142740621687e-05	8.58192688344485e-08	1	1	cddstf	0.405854126782105	0.875680803076434
ENSG00000181274	10:99149922:T:C;rs1537646	0.000530064452533721	1.74787526948278e-06	0.0400669671237717	0.402350067395174	-0.151774608991246	0.180186560773165	0.0918469777667076	-0.0311520574396111	0.0431718217732546	0.0367002288876249	0.0444786311311838	0.0371295265754275	1	0.00332620663782573	1	1	cddstf	0.411912277136654	0.875857531996198
ENSG00000231970	10:99159634:T:C;rs9887991	2.14474825702106e-12	2.98682194042202e-19	0.213272496167961	0.902380463192508	-0.888605907206931	1.018666586081	0.151655529161826	0.0125193379559669	0.119513269155085	0.103497897754595	0.121505529951191	0.101955153964204	9.55270873677179e-09	1.31599374694994e-15	1	1	cddstf	0.904267296976438	0.941906390525718
ENSG00000052749	10:99142521:AT:A;rs11290358	2.98496569262987e-12	3.78573697306514e-17	0.657178789982449	0.478225357810731	-0.309474996960815	0.318919271402431	0.0183900970320049	0.0243945863849062	0.0419303010726864	0.0349070583866402	0.0413818722648532	0.0343421027566348	1.32532476752766e-08	1.61613111380151e-13	1	1	cddstf	0.487051305361555	0.894174637297778
ENSG00000171160	10:99402553:GCTTT:G;rs72458051	0.00885678882114546	2.61440408734683e-08	0.0490513570135406	0.679445647035916	0.150016834855718	-0.585232286598713	-0.113549365743502	0.040095463356859	0.0568147949371844	0.101453574291403	0.0573825948933803	0.0969062093184233	1	7.47719568981193e-05	1	1	cddstf	0.685392966769698	0.916625675094994
ENSG00000120057	10:99542988:T:C;rs10882997	3.84136725597104e-09	6.05644997008883e-10	0.32804075138164	0.732016289633614	1.8243551241629	-1.10915131754923	-0.32184856350192	0.0629193926605547	0.297531171660102	0.171473641468598	0.328353448656663	0.183508961149167	1.56804611388738e-05	2.02891073997976e-06	1	1	cddstf	0.737021005572252	0.924850537293166
ENSG00000155265	10:99836031:A:G;rs11189479	0.000276758398509932	1.07313951205043e-05	0.829676759556974	0.301095381113668	0.180827685103483	-0.181876263093785	0.0101064874592752	-0.0413930403382122	0.0489496813963533	0.0403891028019025	0.0469271880416089	0.039936946816975	0.603610067150162	0.0130461368949628	1	1	cddstf	0.3112746018674	0.870014868473035
ENSG00000119943	10:99368560:C:CA;rs5787247	2.71902201738808e-05	8.0169900261047e-06	0.687671298313269	0.727680061899752	-0.309043346212132	0.22623663308148	-0.0279226185785089	0.0168752201359986	0.0721431849834113	0.0495019898275457	0.0693670464324279	0.0484022354970216	0.0796673451094708	0.0108389705152935	1	1	cddstf	0.732765355779206	0.923960627878695
ENSG00000107521	10:100176869:C:T;rs701801	0.000132103007934029	3.3392060957638e-06	0.94055153769635	0.797874577407802	-0.0843669425524963	0.0784097527014781	-0.0017062875415089	0.00418904103685812	0.0216906935565898	0.0164462660310157	0.0228542065218471	0.0163378594042319	0.323784472446305	0.00562990147745776	1	1	cddstf	0.801673525920063	0.931726636432396
ENSG00000023839	10:101521927:G:C;rs2804413	6.53951873511632e-06	1.89556732914648e-07	0.605929588212474	0.842746742070355	0.18033338469848	-0.172630522812528	0.0183709296845782	0.00637561160580906	0.0390609070921787	0.0321119244631735	0.0355601443334979	0.0321012358101947	0.0212599754078632	0.000468949151243234	1	1	cddstf	0.84574714168066	0.936708399592375
ENSG00000095485	10:102038641:G:A;rs61871342	0.000925846066942418	2.79547332643316e-07	0.393120734690001	0.230434889784503	-0.036458530125189	0.0664454874197904	-0.00923302507471497	0.0157999728756425	0.0108619664121345	0.0125451076995497	0.0107911838542002	0.013139459369802	1	0.000668956767015455	1	1	cddstf	0.240567182536712	0.862187760811655
ENSG00000196072	10:102037795:G:A;rs11190452	0.000502779518679286	5.459622674401e-06	0.431901517634388	0.508465411366054	0.0669028830907076	-0.0863755531132171	0.0157352812864128	0.0129594452201842	0.0189506376105859	0.0185450583912094	0.0199850978388969	0.0195678711095333	0.987458974686118	0.00819249816269191	1	1	cddstf	0.516917421576701	0.897134186940489
ENSG00000107593	10:101954347:C:T;rs17878999	3.81012837322125e-05	2.62403432377194e-14	0.233895294892646	0.371948252555539	-0.441760789666168	1.72858270739869	0.126751579008753	0.171162891603852	0.105130972602202	0.21232081950964	0.106194818969661	0.191327184090317	0.107864734245894	1.06010986680386e-10	1	1	cddstf	0.381770917336014	0.872121763397394
ENSG00000235823	10:101814331:T:G;rs74152959	0.0461192622480376	1.05559560292187e-05	0.253654984824054	0.823896723276832	0.0883717532153036	-0.357142208539681	-0.0518172259275538	0.0177221438343655	0.0440682173964896	0.079243109413807	0.0452776657227757	0.0795448212948355	1	0.0128993782677053	1	1	cddstf	0.827244034695558	0.933480444143701
ENSG00000166135	10:102299239:A:G;rs4919471	0.000145159332951736	1.46151590358797e-10	0.0204855194304421	0.15067002385687	0.0343611704414903	-0.0856567715472065	-0.0207175753983696	0.0182268406695862	0.00889017725206423	0.0127466742538752	0.00887728318147346	0.0126394544756105	0.350995267077297	5.10069050352202e-07	1	1	cddstf	0.160082813719933	0.833184977621024
ENSG00000075826	10:102228519:T:C;rs10883497	8.15851837243908e-07	5.82181991635453e-15	0.0180652467910929	0.69828844798364	0.129658659867734	-0.284545476484417	-0.05824592934813	0.0145167429323786	0.0255581015871045	0.0339739135625704	0.0244562961589047	0.0374021807247597	0.00291830202182146	2.38752834769699e-11	1	1	cddstf	0.703897100503749	0.921431506131562
ENSG00000119906	10:102699360:G:A;rs113470732	0.00377912206449372	1.4804918320341e-06	0.380559362066534	0.38047437186101	0.036022427779012	-0.123287391238304	-0.0112282799092538	0.0185352900037238	0.0123094839314585	0.0249285505874282	0.0127799559013142	0.0210929775267745	1	0.0028958420234587	1	1	cddstf	0.39022739280634	0.87464326143056
ENSG00000120029	10:103611191:A:G;rs61874116	0.020684371914894	8.10303778239339e-05	0.908512735719621	0.989146452169903	-0.0250233177514258	0.102108769490013	-0.00124085917581291	-0.000345633706480059	0.0107393128399389	0.0254343243387916	0.0107859934360229	0.0253799364120639	1	0.0298683346811552	1	1	cddstf	0.989352944951283	0.948862567882685
ENSG00000166189	10:103611191:A:G;rs61874116	0.0028661387999745	5.7368030972309e-07	0.856448423220062	0.15990111473833	-0.0399378564972783	0.161497990742993	0.00240964111284453	-0.0441456804927977	0.0132477211393769	0.0313750834183442	0.0133053050396467	0.0313079919668355	1	0.00126079310447104	1	1	cddstf	0.169456978149499	0.833184977621024
ENSG00000138111	10:104246709:AT:A;rs61362296	1.91073023922496e-06	3.49319113656821e-08	0.00292632412749504	0.00886514622537968	0.220002450604483	-0.210010789065446	0.132004757438399	-0.0948819672654507	0.0449873541031868	0.0367650772818895	0.0438826605063921	0.0359384509744417	0.00661685881843604	9.82983985830293e-05	1	1	cddstf	0.0112716178782661	0.548007842162489
ENSG00000156398	10:104482330:C:T;rs11191379	0.0336840280515718	2.29984043970421e-06	0.00859108353845028	0.493814384882864	0.0675746368875023	-0.284275675648273	-0.0835595710115658	0.0408224627419125	0.0316233694827701	0.0586154990056656	0.0315190229869502	0.0595628749610948	1	0.00416501103630432	1	1	cddstf	0.502455833752233	0.894294872927933
ENSG00000166275	10:104623053:C:G;rs11191421	0.000278509986506543	6.4652780189179e-11	0.0380524277049402	0.623990974473572	0.0606308861536373	-0.194883362059841	0.0357063214410461	-0.0129102066345219	0.0164202173833068	0.0284019540363236	0.0171128030216375	0.0263003814362636	0.606594750611251	2.29646675231964e-07	1	1	cddstf	0.630853624102932	0.916625675094994
ENSG00000156374	10:105162320:T:C;rs12413386	0.00172803713040775	5.27883306226244e-05	0.780427787990939	0.545194873775809	-0.0814658258936658	0.107088942935133	-0.00708353040381503	-0.015954702421924	0.0256885142435842	0.0259808913100343	0.0253804316669055	0.0263326093581756	1	0.0277030812515616	1	1	cddstf	0.553125744660371	0.909147614802071
ENSG00000148834	10:106021826:G:C;rs74154774	0.000146881888008757	8.10044126801078e-10	0.000193287958740379	0.125847941550785	-0.0891174863729555	0.200242363141698	0.0870517637054456	-0.0478596961941953	0.0230754771763949	0.0312092840869269	0.0229690042644446	0.0311512746391047	0.354622214190066	2.69015654510638e-06	0.949817029250223	1	cddstf	0.13478727045209	0.818779424926146
ENSG00000266852	10:106019931:T:C;rs74154769	1.81934556226105e-09	1.53485986742837e-23	0.224667464855127	0.418960395558099	-0.379548208367909	0.928893864668984	-0.0733506659571825	0.0679505383444461	0.0605408273177925	0.0827220639507009	0.060244832335213	0.0839199285845054	7.53027128219848e-06	7.03272791255679e-20	1	1	cddstf	0.428396913335972	0.882054612320972
ENSG00000231233	10:106111089:C:T;rs11192019	0.00112436687907936	1.3131828163976e-05	0.001575670375478	0.155359483184201	-0.221693703275383	0.299931680125751	0.213547576678272	-0.0951664520801341	0.0671853443975265	0.0673070349696077	0.0667499448378316	0.0667547104812014	1	0.0147995703408009	1	1	cddstf	0.164846062524733	0.833184977621024
ENSG00000148700	10:112072178:G:A;rs1774646	0.179269012071001	3.45553701543256e-05	0.738244158369226	0.238435321051728	-0.016056867501418	0.0946204857511417	-0.00415104994784035	0.0262889384683712	0.0119188060887705	0.0223911611316367	0.012406351142318	0.0222404683808654	1	0.0237605042162526	1	1	cddstf	0.248605321982053	0.862187760811655
ENSG00000108055	10:111663603:CT:C;rs111845864	0.00654031514009386	9.50846690159429e-05	0.948654449507384	0.799781777260125	0.0366459022048775	-0.0946769292013655	-0.000877077614618982	0.00664747744850704	0.0133507334589667	0.0238240013013043	0.0136048194972049	0.0261785551627956	1	0.0309907855985043	1	1	cddstf	0.803548872180451	0.931726636432396
ENSG00000119927	10:113951706:G:A;rs74156595	0.0293224433624532	4.29058772928033e-05	0.0149730551642029	0.298626855719342	0.038424707192228	-0.126207960146715	-0.0439934505240207	0.0285492261788124	0.0175209912960376	0.0302443797968822	0.0179434018621999	0.0274042766452583	1	0.0255571311479865	1	1	cddstf	0.308810425779955	0.866235979976055
ENSG00000197142	10:114149860:AAG:A;rs147449364	4.71611287591924e-06	1.10126508572249e-08	0.446599087311087	0.73379646667825	0.0880581656503339	-0.0925436173432977	0.0138531979089324	-0.0049191830146789	0.0187734522747682	0.015595308787827	0.0181698236052521	0.0144469483742635	0.0156339141836723	3.30930158259607e-05	1	1	cddstf	0.738774585824447	0.925440393200097
ENSG00000165806	10:115439394:C:T;rs7918733	2.08626863693608e-07	6.71559926013677e-09	0.322529919623763	0.580953165299787	-0.24655983579527	0.184199978406578	0.0479606940180221	0.0168210297507088	0.0460309435724399	0.0305604512064303	0.0483746667528579	0.0304292989915105	0.000778386828440852	2.06840457212213e-05	1	1	cddstf	0.588410143423994	0.912286325486429
ENSG00000187164	10:118718210:G:C;rs4092881	8.82290367620413e-15	8.9384599850732e-26	0.0678013333838413	0.907350316635687	-0.378794740550163	0.578019939705423	0.0830593031172247	0.00560056998295226	0.0455768324231071	0.0484423516492109	0.0452608275390183	0.0480686484759886	4.05059507774532e-11	4.15459620106202e-22	1	1	cddstf	0.909139338388646	0.941906390525718
ENSG00000165650	10:119161516:CT:C;rs11300852	0.000236706888461522	3.39501732486284e-05	0.0769770471521588	0.0441596548112729	0.199406724646235	-0.182185587726305	-0.0964514487855436	0.094969721343045	0.0533727737712752	0.0430689746763565	0.0542894921645199	0.0469246334771567	0.525015878607655	0.0235706634531832	1	1	cddstf	0.0500015401234238	0.744124917282435
ENSG00000183605	10:120920588:T:C;rs10749291	4.49714671976233e-18	1.87914704215811e-25	0.55179126201206	0.681670344763873	-0.323826616837296	0.382594777440832	-0.0199605549687455	-0.0134332996247814	0.0342688774234264	0.0323377355827795	0.0334925154956073	0.0327070726710199	2.1136589582883e-14	8.72675886378226e-22	1	1	cddstf	0.687576455363159	0.916625675094994
ENSG00000148908	10:121278684:T:C;rs1974210	0.00114553535648886	1.23182873150619e-05	0.914496754367933	0.610705375536428	-0.0904771514098611	0.123737645804596	0.00296821972941681	0.015169439003558	0.0274652598725363	0.0276751127789406	0.0276142826906871	0.0297570284471915	1	0.014145675878229	1	1	cddstf	0.617759537535161	0.916145620931522
ENSG00000120008	10:122610927:G:A;rs17100985	0.000181753109252805	5.23988267093557e-10	0.932985876511414	0.199456411305126	0.0524439766825069	-0.149237036097494	-0.00119798883386901	-0.0264746156745296	0.0137785572912948	0.0229798323495893	0.0142308586604575	0.0205728881685821	0.424575263214553	1.76322051876982e-06	1	1	cddstf	0.209434047422967	0.849208533867325
ENSG00000227165	10:122552720:A:C;rs55786065	0.00236585135476566	5.40383940135772e-05	0.201876593932705	0.264683893923451	0.170482668202928	-0.239553683499242	0.0738225384359483	-0.0638608409999146	0.0554452551889517	0.0582001231771409	0.057676315025946	0.0571122049790618	1	0.0279071895902334	1	1	cddstf	0.274906565845624	0.862187760811655
ENSG00000066468	10:123212302:A:G;rs2901293	2.01661667012327e-15	1.73696682555885e-22	0.195922408697959	0.379438283158176	-1.16669838764513	1.31643463268169	-0.187630563709787	0.108474129184672	0.136643719924349	0.120844154190336	0.14465487375018	0.123173898384177	9.30668593261891e-12	7.89972512264167e-19	1	1	cddstf	0.389202462058418	0.87464326143056
ENSG00000226864	10:123688152:A:T;rs10887024	8.86645743946485e-05	8.21169934913957e-09	0.572037574965819	0.611529129865521	0.308746926323349	-0.677124518256177	-0.0438838776996396	-0.0586305921369199	0.0773453892421998	0.113050701077157	0.0775499548843974	0.115278517954471	0.229197924810166	2.50374713155265e-05	1	1	cddstf	0.618569642456069	0.916145620931522
ENSG00000166033	10:124328321:T:G;rs3019529	4.02558040102286e-05	1.12236195822461e-06	0.302612101728061	0.142213789188368	-0.566085042645545	0.494435589911638	0.146225699646088	-0.153727885325303	0.135150229341642	0.0987850869478084	0.141526252376401	0.104382580490757	0.113360344092804	0.00228849603281997	1	1	cddstf	0.151486529267693	0.833184977621024
ENSG00000065154	10:126088060:A:G;rs7921159	1.00364025537474e-07	2.14387333098682e-08	0.419790259848706	0.232737767951019	0.264199987273313	-0.16393718110473	-0.0395142085796521	0.0355281929248823	0.0480009878689816	0.0282321056023751	0.0488879255680303	0.029692322506	0.000382587665348849	6.19150617988993e-05	1	1	cddstf	0.242879292826661	0.862187760811655
ENSG00000107902	10:126151938:C:CT	0.00100493806843388	2.79684474453011e-06	0.698435520712996	0.218170458653378	-0.0703743200204619	0.132955407054867	0.00849757510817761	-0.0295663893668254	0.021116583781651	0.0276596506932993	0.0219051132774602	0.0239433997894315	1	0.00488888461343863	1	1	cddstf	0.228249286088621	0.856072698687446
ENSG00000188690	10:127658748:T:C;rs11244737	0.000156054038698766	9.91127250016135e-08	0.97510181233134	0.399964308459942	0.0927321166082846	-0.146292210241549	0.000851278289553046	-0.0244570702706455	0.0241100786152629	0.0265668954649831	0.0272453567862771	0.0290023629788498	0.372190252832685	0.000259477114054224	1	1	cddstf	0.40955485085402	0.875857531996198
ENSG00000089876	10:127651741:T:C;rs11244733	2.65003164153277e-16	6.58840926310013e-28	0.953638499942647	0.25802014972535	0.16751476868132	-0.258809114313794	0.00123766762013344	-0.0243352785476603	0.0189370735138856	0.0205489933983153	0.0212647347624898	0.0214607741452914	1.23226471331274e-12	3.10050539921492e-24	1	1	cddstf	0.268229916897507	0.862187760811655
ENSG00000203780	10:127661373:CGTGT:C;rs151081626	0.00121204332884814	2.42541416515935e-06	0.739301207729906	0.672422684701566	0.225939687869424	-0.396178994882573	-0.0223916480449338	0.0348175818867877	0.0689350157607127	0.0818859289280322	0.0672042283486508	0.0822377300371612	1	0.00435846925479135	1	1	cddstf	0.678492721847292	0.916625675094994
ENSG00000170430	10:131308055:T:C;rs11016823	0.0719334929514573	3.49207291047977e-06	0.470697387882786	0.389392406238738	0.0514128555465744	-0.22470486147982	0.0209204814181958	0.0401174827776883	0.0284360732104773	0.047229787913069	0.0289532858031899	0.0465194771064739	1	0.00582460239047049	1	1	cddstf	0.39906373330196	0.875680803076434
ENSG00000188385	10:133775375:C:T;rs12761761	0.00309471377075659	2.69982907901268e-06	0.615327252351716	0.0207259872821185	0.209691106357252	-0.484421754639095	-0.035345114992315	0.226950642028845	0.0701214879827371	0.100614818205388	0.0702433791399825	0.0974331888060906	1	0.00475439900814133	1	1	cddstf	0.0246442314891068	0.629257128456306
ENSG00000151640	10:133969872:C:T;rs869252	2.81618092978944e-15	2.25778414666602e-16	0.163359538085573	0.0831963816750206	2.78175881153436	-1.69186820626108	-0.468742039029307	0.338241896925484	0.327762302131239	0.190742017000916	0.335195527142418	0.194376715872912	1.29825940863293e-11	9.51881796234395e-13	1	1	cddstf	0.090931892319704	0.800483331984429
ENSG00000165752	10:134070118:A:C;rs2818399	0.0023755326404683	7.74363345252931e-06	0.7010775486607	0.541661542960167	-0.0827685743117049	0.147038464321718	0.0107395078755524	-0.0191210878982437	0.0269295456314014	0.0321171425967824	0.0279417152124231	0.0312829608779791	1	0.0106165214634177	1	1	cddstf	0.549644210098504	0.909147614802071
ENSG00000148814	10:134157220:G:A;rs7098749	0.000197489684177684	8.54704734048663e-12	0.830890922694503	0.825370775520559	-0.0809883406613221	0.290621522865217	-0.00466924522601246	0.00856081416175181	0.0214012559208646	0.0403324162908445	0.0218386759710282	0.0387544856937099	0.455608701397918	3.18206572486317e-08	1	1	cddstf	0.828693055540701	0.933480444143701
ENSG00000171798	10:134999200:A:T;rs11595788	6.61089462187596e-14	3.41561757167901e-16	0.948098372714199	0.913490842095427	1.48515387407064	-1.05504637307409	0.0129589409940105	0.0138778472041211	0.185736765517562	0.119787174297433	0.198856377443042	0.127602860116117	3.00663487402919e-10	1.43421781834802e-12	1	1	cddstf	0.915151573813624	0.94277628329795
ENSG00000151650	10:134827931:G:A;rs7893172	0.00480723437491014	6.34328377591757e-05	0.865388891639283	0.960824802266948	-0.128223845783602	0.198635804977492	-0.0075469235443402	0.00237214166868797	0.0450247732137208	0.0487313924478661	0.0444691504301143	0.0482406675087288	1	0.0286895255808395	1	1	cddstf	0.961549535289147	0.94704164396417
ENSG00000148803	10:135164526:A:C;rs59811762	0.00138076499996657	6.90798473659062e-09	0.857576848331771	0.620203460335769	0.0950702932895174	-0.267130883753018	0.00529119854485013	0.0215927093069327	0.0293532277354249	0.0443584712494542	0.0294504194501569	0.0435121465713393	1	2.12006051565966e-05	1	1	cddstf	0.627115584123894	0.916625675094994
ENSG00000148824	10:135229891:TA:T;rs149480609	0.0194064663258007	1.69488873076631e-05	0.138094774933999	0.944946754171583	-0.0569948297258479	0.187808316343093	-0.0358706963400607	0.00300026307013592	0.0242071666436698	0.0427195524444733	0.0241035727937591	0.0433998990995471	1	0.0173414202372865	1	1	cddstf	0.945969005016096	0.94704164396417
ENSG00000214279	10:135288814:G:T;rs2149618	1.97266772056216e-05	3.27069583935866e-07	0.794184789490187	0.341393547013414	0.422917130123431	-0.370978669787341	-0.0234781551905907	-0.0650020823728071	0.0969902934364297	0.0704719367031627	0.0898896012160623	0.0681774678056643	0.059278665002893	0.000769921800585028	1	1	cddstf	0.351389095070536	0.872068604775455
ENSG00000177947	11:220243:T:C;rs10902106	5.78158416971875e-06	1.37534681976599e-06	0.163021461345374	0.0694562555925869	1.06666170141344	-0.679070688267253	0.334028195436023	-0.255745912312171	0.229653575663761	0.136867523745436	0.238669564725622	0.14020324973019	0.0189173434033198	0.0027236267711852	1	1	cddstf	0.0766480604070632	0.7785372973132
ENSG00000177951	11:225256:C:T;rs10902108	0.00049128168692076	1.92371355460735e-07	0.0531440831688064	0.774644590620297	-0.0450982667664189	0.0993486148968342	-0.0238875070870695	-0.00615186236480467	0.0127510337418642	0.0184906714194427	0.0122881986810692	0.0214613943060609	0.969426900125261	0.000474964876632556	1	1	cddstf	0.778871014663258	0.928306824157531
ENSG00000142102	11:296203:A:G;rs7110174	3.50456708361326e-05	1.03893088910268e-05	0.110506226215522	0.0862755487142585	-0.309513323552114	0.212974719999433	0.10456149830612	-0.0765254334767075	0.073303202609166	0.0472164983416917	0.0652608516174328	0.0444167955294076	0.0999048608634968	0.0127684606270719	1	1	cddstf	0.0941213275008289	0.800705926537001
ENSG00000254910	11:326564:A:T;rs11246067	2.33636526261241e-05	5.05616639132952e-09	0.931379775590124	0.114016189308249	-0.165713906821684	0.349880748079524	-0.00327519041960711	-0.0939025162613185	0.0383586973059365	0.057541308475729	0.0379930420350887	0.0591871796895773	0.0693199573417101	1.57853514737307e-05	1	1	cddstf	0.122689451224077	0.806344615317696
ENSG00000251661	11:326317:C:G;rs10902124	6.08614802955965e-06	3.86399377784222e-10	0.467863050186035	0.394015250333269	0.233884022141788	-0.427749304467148	0.03605059753587	0.0548348334333326	0.0504818724210978	0.065319742359342	0.0495753082213149	0.064210218767532	0.0198712733165123	1.31066668944408e-06	1	1	cddstf	0.40364927967144	0.875680803076434
ENSG00000270030	11:326718:G:A;rs9704354	9.82878978125499e-05	7.77077035609875e-12	0.102019306498252	0.762699859811683	-0.417713060466694	1.35219017358435	0.174474704932196	-0.0567903151233113	0.105335040383396	0.187242421735496	0.106269466085499	0.187859523897929	0.25053585152419	2.89849734282483e-08	1	1	cddstf	0.767150675408293	0.926442913526644
ENSG00000255328	11:325249:A:G;rs7931303	4.61602604661188e-07	9.99696598927099e-13	0.204697620640977	0.371688008400282	-0.536654408519659	0.860756177823572	0.130855348794825	-0.110200906001763	0.103346473310527	0.113853523021104	0.102877625680836	0.123116277425329	0.00168069508357139	3.86182796165538e-09	1	1	cddstf	0.381509417213018	0.872121763397394
ENSG00000270972	11:326718:G:A;rs9704354	5.3470081083739e-05	2.95689774145533e-11	0.505266212497459	0.826787067592011	-0.326475661845046	0.985750034586354	0.0533638456598523	0.0309709377121641	0.0792675398881154	0.140905116470676	0.0799707211499668	0.141369502966354	0.146454552088361	1.07157974150341e-07	1	1	cddstf	0.830081680017968	0.933480444143701
ENSG00000023191	11:357463:A:AACAT;rs200606697	0.000332351963143304	5.20897861576501e-05	0.737953154229739	0.965835226394181	-0.122830608379794	0.127869040692739	0.0108501889223533	-0.00117954428702185	0.0337025749456038	0.0309975503267415	0.0323908495946705	0.0275081695950967	0.703921457937517	0.02769286781146	1	1	cddstf	0.966468946191938	0.94704164396417
ENSG00000254815	11:525784:T:C;rs4963205	7.08352629824877e-05	1.42885261558115e-05	0.384655907371277	0.727109912147015	-0.533029888313988	0.384328792181707	-0.126337408524937	0.0327949846510464	0.131661498581105	0.0866301146898524	0.145041809379022	0.0938592602735963	0.187571776377628	0.0156431740899725	1	1	cddstf	0.732206408624691	0.923960627878695
ENSG00000177042	11:686839:G:A;rs7121478	9.18171181616858e-10	5.06074369606664e-20	0.823683505915568	0.0484187378095265	-0.121268817493056	0.25576268722417	-0.00426171159168943	0.0488467830570292	0.0189674447460911	0.0253323255098783	0.0191049266070816	0.0246151463146361	3.83336468325038e-06	2.25203094474966e-16	1	1	cddstf	0.0545270644605825	0.757423377349106
ENSG00000177030	11:690472:T:C;rs10794331	1.76111303162836e-06	2.76973167571944e-08	0.101199379094601	0.232089461887049	0.153529751853048	-0.120435854955259	-0.0464907328895834	0.0238167162345386	0.0312812323211146	0.0209187957512499	0.0282484778748787	0.0198768775585675	0.00611634555884529	7.90204447082757e-05	1	1	cddstf	0.242225649472187	0.862187760811655
ENSG00000255284	11:780321:C:CTG;rs10678686	0.000210511551159764	2.20561527071485e-05	0.486470708065678	0.655424027166392	0.273528954403651	-0.208272973333152	-0.0584643437884993	0.0243335110515052	0.0726050459508675	0.0480571659071734	0.0838706499269488	0.0544578136632698	0.479124290439624	0.0200049305053837	1	1	cddstf	0.661772714146675	0.916625675094994
ENSG00000177236	11:780321:C:CTG;rs10678686	2.75710928802478e-15	3.92087236488473e-19	0.0911642822411737	0.204869487290828	0.674217669443301	-0.515270236392958	-0.155623646913225	0.0757306881114945	0.0794096690790812	0.052561135270813	0.0917310975969004	0.0595616586304061	1.27130309270823e-11	1.72557592778577e-15	1	1	cddstf	0.214881303543353	0.854934556066007
ENSG00000255142	11:780321:C:CTG;rs10678686	3.16975747321468e-06	2.16920076834468e-07	0.329412054917918	0.671406368153164	0.518715359680294	-0.38423330331717	-0.122544929475888	0.0345800988997018	0.108536560060009	0.0718401786747359	0.125377399240658	0.0814084432561346	0.0107454778341978	0.000529935747706606	1	1	cddstf	0.677487481149531	0.916625675094994
ENSG00000177685	11:827317:G:A;rs112770511	7.82311329373734e-05	2.88447657523814e-10	0.4645461574686	0.211099036570953	0.267707585426036	-0.656535702360272	-0.0505400724775945	-0.124487728284228	0.066536248592204	0.0994693935306408	0.0689848882323672	0.0992641114989491	0.204809106030044	9.86490988731443e-07	1	1	cddstf	0.221154450849742	0.855041036321203
ENSG00000177697	11:831122:C:T;rs7114218	2.02809005971522e-19	3.21674817462322e-24	0.674772824040032	0.962641074660146	-0.545288231135611	0.451007558152827	0.022024965161154	-0.00182661328516744	0.0550909604377436	0.0394110074744099	0.052421289434705	0.0389539991079315	9.58069744209471e-16	1.48388593295369e-20	1	1	cddstf	0.963332185370967	0.94704164396417
ENSG00000214063	11:843710:A:AGGCTCCTTGGAGGTGCGAG	4.80861663950956e-08	1.47893125055024e-10	0.903779200868654	0.674632877600256	0.287240245427986	-0.295422151090677	0.00564151975961155	-0.0176002449284318	0.0508411215691109	0.0439756368773209	0.0466147111248321	0.0418709580532413	0.000187391790441688	5.15999113316978e-07	1	1	cddstf	0.680660969636039	0.916625675094994
ENSG00000233930	11:1620367:G:A;rs10768561	4.38364653068772e-08	3.57612410089072e-11	0.112807404627371	0.83124647686953	0.563635960690487	-0.581931987626231	-0.172518676642254	0.0183371142828406	0.099443547232987	0.0835705115862986	0.108373571161973	0.0859485929607371	0.000171181397023355	1.28776228873075e-07	1	1	cddstf	0.834464101220334	0.934718031352239
ENSG00000229671	11:1405209:AT:A;rs368771840	0.000361105220359613	1.16757990250575e-05	0.0844639925115269	0.0351631567242995	-0.443793064928634	0.452843415041996	0.207307398317607	-0.204976832830138	0.122530915706724	0.101001343932935	0.119625085307411	0.0967228363367359	0.752182174009074	0.0137190638544426	1	1	cddstf	0.0403931378945229	0.690004641264151
ENSG00000130595	11:1902768:G:A;rs621679	0.000275749675491084	5.03543811727907e-08	0.133371297074854	0.0185498384214475	0.174375008203032	-0.307141445726623	0.0687696170600688	-0.133854244962783	0.0471903812707225	0.0544508231431154	0.0456528526525197	0.0564400807262051	0.601685791921546	0.000138474548225175	1	1	cddstf	0.0222280666103381	0.611043360801599
ENSG00000110665	11:2314686:G:A;rs7119341	5.45660186409697e-05	4.69642981073803e-10	0.440443706997386	0.30172864733873	-0.0832518131894505	0.177914451901833	-0.0157533080254402	0.0294265768633015	0.0202380713555889	0.0273134289487835	0.0203845138183635	0.0284287361967363	0.148801532833924	1.58551470410516e-06	1	1	cddstf	0.311907507032161	0.87110529576941
ENSG00000110628	11:2929659:G:A;rs424663	0.00029454505955595	7.88207911152001e-10	0.270179195340047	0.6067577953567	0.139110117915782	-0.344160171458845	0.0410482704477446	-0.0317295210239174	0.0378290827266302	0.0535988584678782	0.0371356756601015	0.0615595626700828	0.636806418759965	2.62157951249156e-06	1	1	cddstf	0.613869271329105	0.915557624905942
ENSG00000254827	11:2926314:T:C;rs451782	9.23674280893637e-05	2.32012590951305e-05	0.352693245006065	0.934478194651895	0.709608457595639	-0.508576091700031	0.175775193864325	0.0100296915720972	0.178231057690858	0.117677470911609	0.188742172963825	0.121862229881721	0.237661392473933	0.0204867117810002	1	1	cddstf	0.935706766917293	0.94704164396417
ENSG00000005801	11:3399740:G:C;rs739393	3.48988473507317e-07	5.67904094044849e-09	0.646168471944976	0.316531962780498	-0.1301865753367	0.105067320282824	0.0108556769200584	-0.0170948764943138	0.0247936239700709	0.0173412454406502	0.0236143399562369	0.0170295765448875	0.00128218365166588	1.76334221200926e-05	1	1	cddstf	0.326645547011198	0.872068604775455
ENSG00000225101	11:4493831:G:A;rs890417	3.93675562859556e-06	2.82596201390514e-11	0.0863034149236906	0.778504837590835	0.253034302870842	-0.424412818370149	0.094162920387422	0.016308899949659	0.0534842767651114	0.0605995357654113	0.0546588006411181	0.0579143016118436	0.0131960048670523	1.02554161484618e-07	1	1	cddstf	0.782651707504893	0.929027482341132
ENSG00000213934	11:5290053:C:T;rs72872549	6.95041036726117e-05	6.55098658151308e-10	0.711395782827761	0.895028307531946	-0.672998070409132	1.60571900607773	0.0643292361799182	-0.0298667335991604	0.166039129366261	0.248783724597274	0.173652608490544	0.226103940971905	0.184324882939766	2.19130501151613e-06	1	1	cddstf	0.897048193028802	0.941317077442768
ENSG00000175518	11:5641756:G:A;rs55931953	0.000680816821525186	6.96453131033537e-07	0.771235308869405	0.841358738612122	-0.323007228832338	0.562153749655154	0.0255811164535759	-0.0222514735685993	0.0937634782621055	0.110084880583111	0.0878748444602669	0.111042930567223	1	0.00150085649737727	1	1	cddstf	0.844390988138911	0.936708399592375
ENSG00000196565	11:5290053:C:T;rs72872549	0.000486367701477769	7.73233535768321e-08	0.640048014395999	0.898873616901001	-0.556129934262143	1.30795294395522	0.0769446235523728	0.0272204852598849	0.1571150651357	0.235412406966918	0.164319344470859	0.213951588091487	0.962521681224504	0.000205602797160796	1	1	cddstf	0.900821121081509	0.941775060967512
ENSG00000149054	11:6948376:C:CG;rs5789491	5.4879579656911e-18	1.31024012246108e-26	0.574159801804387	0.569774270266346	-1.15444806780836	1.33916208878539	-0.0754986647732988	0.064997980272448	0.122546570034465	0.109838967915039	0.1341591211406	0.114188434148434	2.57769385648511e-14	6.12930329287292e-23	1	1	cddstf	0.577385394496198	0.912281890488574
ENSG00000251364	11:7528559:AT:A;rs5789523	2.80903582687978e-21	3.27339527026613e-26	0.304298899775355	0.95958999317183	0.60440792292422	-0.52785647340629	-0.0620039207985016	-0.00221586428120808	0.057535045666768	0.0437392909580766	0.060221425205845	0.0436844481518418	1.33934828225628e-17	1.52671155405212e-22	1	1	cddstf	0.960341511673922	0.94704164396417
ENSG00000166387	11:7548423:G:A;rs7126061	2.17999090427619e-14	8.04095996374755e-17	0.982210495272602	0.705427353934933	-0.380568960407791	0.260515954046228	-0.00107164395156983	-0.0111853894570506	0.0465791417602728	0.0288681853716448	0.0480076097089382	0.0295532407180287	9.96473842344648e-11	3.41579979259996e-13	1	1	cddstf	0.710914533845282	0.921431506131562
ENSG00000166394	11:7685848:C:T;rs12575300	1.63500014804644e-06	2.79190073444287e-16	0.749782316207787	0.423349192767462	-0.493620253738536	1.18634920282704	0.031800971072682	-0.109299938430591	0.100244530087973	0.134232431371652	0.0995910993952036	0.136270598827857	0.00570124551623793	1.17455263898012e-12	1	1	cddstf	0.432747569492722	0.882869642915439
ENSG00000175390	11:8015146:T:G;rs10839960	4.99320855936149e-05	6.19130102682915e-07	0.278254075926077	0.993233934087633	-0.0850815362772383	0.104277895163116	-0.0220415142436612	0.000185941422064683	0.0205729764003998	0.0203218210812878	0.0202798911816082	0.0219025324741318	0.137665801353302	0.00135032275395144	1	1	cddstf	0.99336283810522	0.949511459122056
ENSG00000166402	11:8040517:G:C;rs12789627	0.00218847480169389	2.64687532949197e-05	0.810389449618372	0.687345906355534	-0.349123298911175	0.499926316995321	-0.0276214957035479	-0.0463647670516657	0.112658602920806	0.116527125246709	0.114991574777994	0.115055543841541	1	0.0216123401770081	1	1	cddstf	0.693144258227361	0.918789006680069
ENSG00000166436	11:8703973:G:GC;rs35981610	0.000337227071264775	3.29801671602431e-10	0.00784404813672807	0.556357539028745	-0.0828178051235186	0.234987942183494	-0.0617408705872447	-0.018123653058902	0.0227485333039669	0.0357306019898283	0.023014965758252	0.0307630334214917	0.712223574511205	1.12330449347788e-06	1	1	cddstf	0.564137177937732	0.91079381632291
ENSG00000166444	11:8923119:A:G;rs74609201	0.00396920418463868	4.96373790384014e-07	0.923312446088884	0.654764576093926	-0.222234548034218	0.789709855586227	0.00736457983848135	0.0662601488040839	0.0763558631621096	0.152523698000094	0.0764201646725547	0.147985641798575	1	0.00111237366425058	1	1	cddstf	0.661120290056578	0.916625675094994
ENSG00000166452	11:9004002:C:T;rs2742470	1.28444026064721e-09	3.36136550833559e-14	0.936958815359126	0.932342413982432	0.201566487081573	-0.218517024876485	-0.00240858502112047	0.002273585917039	0.0318292702972499	0.0269689205489083	0.0304187694860489	0.0267503576499123	5.33941816351047e-06	1.35395802675758e-10	1	1	cddstf	0.933609172290613	0.946624331648338
ENSG00000254860	11:8988083:G:A;rs2742484	9.21661480773307e-12	6.8766695674309e-22	0.232815254850325	0.758781594963236	-0.268106490374829	0.4408064412173	-0.0458954657467542	0.0134878628128715	0.0372731946964495	0.0411888526773285	0.0383630467621208	0.0438696492887024	4.05531051540255e-08	3.110317645349e-18	1	1	cddstf	0.763314869677751	0.926442913526644
ENSG00000175352	11:8878803:C:T;rs2568055	3.07001935336024e-05	9.0251107250423e-06	0.317211908189118	0.211707643703983	-0.625211768958274	0.398232676604631	-0.152517287425694	0.116445591500175	0.146954039076073	0.0876572145702474	0.152148789430512	0.0929757195751462	0.0886621589250436	0.011718754022941	1	1	cddstf	0.221765494818126	0.855041036321203
ENSG00000268403	11:9291932:C:G;rs5025277	0.000534469517962298	0.000187834276735828	0.430426117564318	0.273375400423314	-0.536208594491146	0.323610529880308	0.107277206492321	-0.0876367595509361	0.152623579057042	0.0852161615882326	0.135814650057543	0.0798153140423792	1	0.0325423104135324	1	1	cddstf	0.283590466208195	0.862187760811655
ENSG00000133812	11:10146675:T:A;rs11042637	0.000796726378074266	7.89977271460637e-07	0.309193984216814	0.223794346956239	-0.136880801554998	0.22939288435794	0.0393396866767409	0.0541265980540279	0.0402598035664543	0.0451567800709388	0.0385982865272798	0.0443716317115039	1	0.00167791172458239	1	1	cddstf	0.233908908116664	0.856831154539164
ENSG00000254554	11:10085403:C:G	0.0121237179816432	3.53735055330596e-05	0.0542222592965535	0.605626503935693	-0.219326875686691	0.507909845138124	0.167658452362061	-0.0612854702644392	0.0867276747944255	0.120354750833891	0.086639401207431	0.118528969121337	1	0.0238579442400308	1	1	cddstf	0.612757141787613	0.915557624905942
ENSG00000148926	11:10288235:G:A;rs11042703	0.00121897119893204	3.3167091066925e-05	0.118130382500872	0.349399225160789	-0.270051829976258	0.308266516919218	0.121031654423836	0.0643621582869753	0.0824362124895422	0.0727772661110211	0.0771569576018386	0.0686382718778675	1	0.0233467799127805	1	1	cddstf	0.359350431555418	0.872121763397394
ENSG00000255823	11:10693584:T:C;rs7938027	0.0001973463437879	3.62138190801355e-06	0.10536683621688	0.719513132358635	0.319329947594364	-0.365568324497945	0.142165664472571	-0.0286942885939781	0.0843789976312562	0.0769680887673596	0.0874387213932737	0.0798042489505629	0.455475361462472	0.00600062982157844	1	1	cddstf	0.72474549460422	0.922664884539195
ENSG00000177112	11:10563090:G:T;rs1462941	3.73081295459915e-06	1.47344767793031e-12	0.929700707501365	0.367650865425454	0.333222724108344	-0.727094160640194	0.00612389857816689	-0.089824441611056	0.0702559556943521	0.0969868501246648	0.0693377710822589	0.0995073796471181	0.0125477271205465	5.65951253093032e-09	1	1	cddstf	0.377507599011754	0.872121763397394
ENSG00000050165	11:12010705:A:C;rs6485347	4.93381705561618e-07	1.86916019689747e-07	0.0144731842600422	0.0203070866923473	-1.36962203984302	0.863282595022519	-0.613109400728454	0.357288944371633	0.264462823258758	0.160498692668665	0.248794743776597	0.152875216609825	0.00179442926312761	0.000463551728830572	1	1	cddstf	0.0241808575492786	0.629257128456306
ENSG00000251381	11:13010975:A:G;rs61878848	4.1434313612862e-23	1.15429153840511e-37	0.939311342197089	0.768928895048805	-2.09059554051451	3.19419007762036	0.0157382503753037	0.0647880019567541	0.188475336702958	0.205008400312733	0.206483981616211	0.220270314522145	1.98843271028125e-19	5.60293112741842e-34	1	1	cddstf	0.773261960020963	0.92728984061098
ENSG00000152268	11:13949093:A:AC;rs34211092	2.76283244325684e-06	3.19077401088915e-09	0.0938044164033024	0.21044799065798	0.351769010627422	-0.366592046795559	-0.125441883352215	0.0756779039612434	0.0731399415764248	0.0594536725110247	0.0745457546518918	0.060257768675589	0.00943230996127885	1.01562336766601e-05	1	1	cddstf	0.220497802115531	0.855041036321203
ENSG00000133818	11:14328437:TA:T;rs11287532	3.39305218177193e-07	7.77643545893506e-08	0.263541903870916	0.780903864054098	-0.257290825061455	0.185406612234964	-0.0539316317747893	0.00939866482170359	0.0489460325040279	0.0333772632718443	0.0481167842683924	0.0337507147144298	0.00124796459245572	0.000206619890143905	1	1	cddstf	0.785008748756671	0.929686827300007
ENSG00000129083	11:14480309:CT:C;rs34021860	1.06415770919087e-11	3.6026073008369e-14	0.854724702116509	0.57728465101046	-0.128951325741362	0.116180035742677	0.00364404821184946	0.00824158173400336	0.017987675625603	0.0143579858088228	0.0198799267499309	0.0147655094480401	4.67271650105709e-08	1.45076996004702e-10	1	1	cddstf	0.584786457609172	0.912281890488574
ENSG00000254789	11:15519540:T:C;rs7129098	1.67332378777489e-06	2.90411570826451e-07	0.984465627434757	0.275845683544284	1.01204339352275	-0.762628967642089	-0.00450138884731608	0.17826749583797	0.205735804817793	0.144199983953017	0.230932384639341	0.1631974486593	0.0058248401052444	0.000691469950137781	1	1	cddstf	0.286061006000064	0.862187760811655
ENSG00000110696	11:15888147:T:C;rs1440718	0.000344923307385699	5.24874399106476e-05	0.658652820348846	0.0917513699715688	-0.0532118720244981	0.0438426079833303	-0.00565638879656998	0.0161131595195027	0.0146410871704426	0.0106330202795232	0.012786887315936	0.00951509975580079	0.725028792124739	0.0277030812515616	1	1	cddstf	0.0997901367929069	0.800705926537001
ENSG00000272034	11:17852232:A:C;rs11024414	0.0252355173815899	0.000308797224453128	0.493084231837486	0.445956968799118	-0.0982935907303142	0.283829198276073	0.0294459302770905	-0.061008994548538	0.043632801337457	0.0774530759276202	0.0428911087853093	0.0799061940111007	1	0.0325423104135324	1	1	cddstf	0.455127434518016	0.887514313867851
ENSG00000070081	11:17086927:A:G;rs34591697	0.00120132811847012	0.000122784213749779	0.909302263963851	0.934338071111014	0.104531775031858	-0.0926290725677963	-0.00400279678527134	0.00200730155775039	0.031867485443336	0.0236996350983883	0.0350979677626439	0.0243368447469853	1	0.0314510627291634	1	1	cddstf	0.93557061572851	0.94704164396417
ENSG00000129167	11:18094243:C:T;rs16934918	0.000331266452974239	1.29890122415704e-10	0.0850880563696858	0.414045061575547	0.234666075466312	-0.585056974000092	-0.116546602190987	0.0649737285294418	0.0643725341478327	0.0867967943278535	0.0673881107824598	0.0794003896011776	0.702284880305387	4.5500509882221e-07	1	1	cddstf	0.423522422699708	0.881645261866945
ENSG00000110756	11:18389988:A:G;rs73434649	0.000952025978459548	2.50656590149151e-07	0.836585802851419	0.411166212798089	0.0475640131942157	-0.10788023339236	0.00302682344957013	-0.018381463477157	0.0142048921565307	0.0202824316805277	0.0146576971341872	0.0223246987638688	1	0.000604583695439753	1	1	cddstf	0.420675985839421	0.881645261866945
ENSG00000110768	11:18375164:A:T;rs4150655	0.00154611707026859	8.79805755687802e-05	0.233629186959086	0.456317218554937	-0.0474915189993108	0.0417562169609236	0.0169958209920187	-0.00737302105118985	0.0148183086149765	0.0104553625286205	0.0142312866874069	0.0098806503076339	1	0.0303618125604023	1	1	cddstf	0.465375276740928	0.890564553291801
ENSG00000166796	11:18438770:G:A;rs78454952	1.00138636067706e-14	6.80852665893391e-47	0.418761425066137	0.273502137127258	-0.754644493533386	3.04733734351538	0.0743599290833399	-0.163808097871774	0.0910142775106316	0.165413990501341	0.0917962959640898	0.149228003202553	4.59436062278636e-11	3.33209294688226e-43	1	1	cddstf	0.283718178804051	0.862187760811655
ENSG00000109854	11:20385606:G:A;rs10437608	1.80185900324226e-05	2.98374375308284e-07	0.864705396758455	0.174172716203652	-0.130882628328124	0.153412516035676	0.00525597302611833	0.0425852571832772	0.029869210533133	0.0290382133446409	0.0308120783963277	0.0312389444961707	0.0545602906181756	0.000708340766981866	1	1	cddstf	0.183898736884886	0.833184977621024
ENSG00000171714	11:22173652:T:A;rs75493309	0.00494881733856735	5.65320940502334e-08	0.586960595049119	0.0882410865251287	0.218187027303881	-0.786266886852527	0.0420476152572144	0.245086005909252	0.0768734230382267	0.139956274240525	0.0772898646037459	0.143145334331992	1	0.000153936892098786	1	1	cddstf	0.0961598198911218	0.800705926537001
ENSG00000148935	11:22646025:G:A;rs4447177	8.1011360583518e-05	3.66853605402323e-07	0.294161966885639	0.175080664422891	0.459775321972073	-0.46871488172387	-0.118723821311431	0.121642071614111	0.114523971718623	0.0894411786102092	0.112911340387841	0.0894209786736443	0.211196617041231	0.000851467218138792	1	1	cddstf	0.184817195905839	0.833184977621024
ENSG00000205213	11:27455576:T:C;rs10835179	8.84183080870512e-09	6.08982819063329e-09	0.335873854468636	0.538801406032936	-0.97721441257066	0.546491138014382	-0.169270685645471	0.0594952116664659	0.163533637584413	0.0903927893941832	0.175518309534063	0.0966514718815145	3.57033128055513e-05	1.88358385936288e-05	1	1	cddstf	0.546826073006128	0.908535925322832
ENSG00000148943	11:27517409:T:C;rs1140711	1.16245648818868e-05	1.31146725727469e-08	0.91578878478553	0.150205896844159	0.0781937444672854	-0.11045943467706	-0.00199449644268878	0.0269716695881745	0.0174362126300791	0.018719188690846	0.0188412147982726	0.0186822197396403	0.0362802669963686	3.89899215587765e-05	1	1	cddstf	0.159608926298677	0.833184977621024
ENSG00000152219	11:30344883:G:C;rs11826681	1.45483434199456e-20	8.48793374460092e-29	0.69958064932473	0.787620750473395	0.19561263906114	-0.220958371618311	-0.00842730384311874	-0.00498478073361825	0.0190410260019801	0.0171691769118733	0.0218110643729427	0.0184812245530334	6.91628246184215e-17	4.00885110757501e-25	1	1	cddstf	0.791608038588648	0.931600193720553
ENSG00000066382	11:30601733:CT:C;rs66528013	8.59958555971947e-06	2.50732451544366e-08	0.276769276256747	0.0944757579415532	0.466295340390204	-0.580243822462704	0.12043416904178	-0.188394496430259	0.1023887125334	0.100448011769529	0.110465921024357	0.112186409018177	0.0275186737911023	7.18599206126154e-05	1	1	cddstf	0.102598872715216	0.800705926537001
ENSG00000049449	11:32149398:C:T;rs1605271	6.57829163650802e-05	4.12428040641336e-07	0.458892932882357	0.295947963224505	0.122157193008215	-0.1383943331047	0.0216851971183589	0.0280243326929317	0.0300359001549785	0.0265316265171734	0.0292276242507473	0.0267513167324478	0.175574603778399	0.000941985644824811	1	1	cddstf	0.30613612979818	0.862877853943866
ENSG00000121690	11:33075340:C:T;rs11032126	0.000996586775332512	4.74679415893653e-07	0.296676006632438	0.927228047154473	-0.144412937531672	0.292315245960165	-0.0447112686119671	0.00500649117090114	0.0433010219900602	0.0563559428558112	0.0427447797275832	0.0547547249893145	1	0.00106802868576072	1	1	cddstf	0.928603514476091	0.94567138923603
ENSG00000176148	11:33075340:C:T;rs11032126	8.90882289235386e-12	9.78354027258261e-25	0.538903537540311	0.928570084430725	-0.158775218562515	0.333173181657807	-0.0133991528640703	-0.00250298001720961	0.0220560741849954	0.0287058087607831	0.0217727432139887	0.0278902026058545	3.92166383721417e-08	4.52880079217849e-21	1	1	cddstf	0.929918662231682	0.94567138923603
ENSG00000110429	11:33806361:C:T;rs7125621	0.000314909955987958	1.10756743272387e-06	0.900095582256148	0.748600399625708	-0.0469563755469044	0.0592739512664376	-0.00165936744962215	0.00391389116006837	0.0128323794783192	0.0118358440320462	0.0132029310719222	0.0121974950717795	0.67548185559417	0.00226608296735303	1	1	cddstf	0.753321757451951	0.925440393200097
ENSG00000135373	11:35368139:G:C;rs7934466	0.00021144951071782	2.3142206909685e-05	0.15155480463389	0.742534517000026	0.481386964618015	-0.446443731768902	-0.199119723782412	0.0335122785045625	0.127818566243087	0.103286352664842	0.138380733598203	0.101891453202706	0.48021888126048	0.0204629072703904	1	1	cddstf	0.747370442464625	0.925440393200097
ENSG00000149089	11:34946303:A:G;rs60774328	2.22085275797567e-08	5.89440835588411e-15	0.541104972074371	0.471709541190064	0.0962747296665401	-0.146964364499643	0.0102431889634539	-0.0125747866609792	0.0165991789009383	0.0175511312113893	0.0167352499499048	0.0174429197582306	8.81678544916342e-05	2.41670742591248e-11	1	1	cddstf	0.480608134846362	0.894058163588395
ENSG00000196559	11:36286244:C:T;rs6484831	0.00142955917887543	0.000390829035744772	0.916516634045372	0.646260364026711	0.394437038991641	-0.280765264897474	0.0134517766333861	-0.0376871005689967	0.122175259738413	0.0779864262398874	0.12818562293335	0.0820035691205491	1	0.0325423104135324	1	1	cddstf	0.652747890351769	0.916625675094994
ENSG00000175104	11:36028475:A:C;rs1322737	0.00480044361098868	5.39182968894378e-05	0.139461059758232	0.161908638504567	0.0591685861530289	-0.100282844824056	0.0299932345576185	-0.0358001544413299	0.020773172398456	0.0243606844714151	0.020224369374764	0.0255119428790156	1	0.0279071895902334	1	1	cddstf	0.171487459758928	0.833184977621024
ENSG00000166349	11:36628551:G:A;rs113345859	0.147733554786591	0.00137898841221655	0.41464157422323	0.645867967217618	-0.0703726254372573	0.336434478750819	-0.0405029269983344	0.0436926806557583	0.0484473870268736	0.103862788788876	0.0495595209615798	0.0949580241707983	1	0.0325423104135324	1	1	cddstf	0.652364827431309	0.916625675094994
ENSG00000149084	11:43849293:C:T;rs6485469	3.73069400586578e-34	1.97222850957768e-42	0.977968757047547	0.821153587942936	-0.398292097674662	0.328903707055929	-0.000745873933107458	0.0044803307067704	0.0274492217637867	0.0193006604593539	0.0269792898624027	0.019796046128578	1.82580164647071e-30	9.6126417556816e-39	1	1	cddstf	0.824550262569653	0.933480444143701
ENSG00000213693	11:43208994:A:G;rs9888276	0.0245544845575738	1.20429708947806e-05	0.401689766153945	0.865574812338931	0.103928534119453	-0.316497957797962	-0.0397015717344712	-0.0126831773505039	0.0459150195984337	0.0707046220532686	0.0472530809369381	0.0748381441889318	1	0.0139578032670507	1	1	cddstf	0.868132065583589	0.939598421429671
ENSG00000110455	11:44104885:T:G;rs3107274	7.72109683631681e-05	1.00382347861016e-10	0.0749655785246575	0.718661797702937	-0.144278472555673	0.372084645041521	-0.0627519735958532	0.0210209381867499	0.0358295930988251	0.0548359179538216	0.0350779698040691	0.0582784274971422	0.202447159048227	3.53044717427194e-07	1	1	cddstf	0.723908651429427	0.922664884539195
ENSG00000151348	11:44115742:G:A;rs3814767	0.00373892975458791	2.13228944117551e-06	0.652502763210536	0.860279448429902	0.0452110852752347	-0.0917257560972033	-0.00691061548975498	-0.00339950285096117	0.0154312016607916	0.0188488376763233	0.0153266878092222	0.0192913177683808	1	0.00392341257176294	1	1	cddstf	0.862934780051124	0.939508511233118
ENSG00000157570	11:44705478:G:A;rs4356211	0.0123326114038606	2.89768496265304e-06	0.192988019318556	0.336958022116006	0.0617789934822364	-0.221703878187836	-0.0326805944518599	0.0444919839674854	0.0244888560100901	0.0461977341004846	0.0250295069372498	0.0462379815867094	1	0.00500719961546445	1	1	cddstf	0.346975689579568	0.872068604775455
ENSG00000254427	11:45389464:C:T;rs1868910	0.000147084250472548	4.13813474347142e-06	0.167975812597864	0.385526143565946	-0.365901477394968	0.393711400420047	-0.141171279321614	0.0751937666071398	0.0947528441756812	0.0834158789684728	0.102063136032589	0.086484773789144	0.354767212139785	0.00661273932006732	1	1	cddstf	0.395237970459577	0.875366609769642
ENSG00000181830	11:45827350:A:G;rs3808976	3.79115475070594e-06	6.73310548994332e-10	0.601758252183179	0.514316232863196	-0.0788000693210668	0.112947629505524	-0.00903296556829639	-0.0123602121215235	0.0166265658771863	0.0175130088193421	0.01728436433784	0.0189236758289248	0.0127344888076212	2.25087716528805e-06	1	1	cddstf	0.522698242761955	0.899918710998906
ENSG00000121653	11:45870743:T:C;rs4756032	6.44480041420938e-05	2.0380155746805e-14	0.104066171489602	0.861310137831256	-0.234992343372488	0.871062743441809	-0.0929109569007708	0.0206740335328063	0.0577069359423849	0.106475243733208	0.056929759529844	0.118200867257085	0.172333963075959	8.25192506188134e-11	1	1	cddstf	0.86394521866544	0.939508511233118
ENSG00000180423	11:46933152:T:A;rs7131632	0.000498024675316202	0.000161695213495436	0.274363856459128	0.528862805344505	-0.150607167087655	0.12599390274454	-0.050172720926023	0.0223135196928071	0.04262833976179	0.0328373387884447	0.0457893702798973	0.0353780167617893	0.979614536346968	0.0325423104135324	1	1	cddstf	0.537044214376624	0.906371723188599
ENSG00000025434	11:47347688:TG:T;rs11341424	0.000356426197807037	8.99935916533262e-08	0.229445385367265	0.243711013997261	0.116187314811342	-0.168929001789688	0.0383667382805079	-0.0338308751138205	0.0320476457555677	0.0305708411338664	0.0318383697546402	0.0289446840312651	0.743744519986525	0.000236233178089981	1	1	cddstf	0.253899667376122	0.862187760811655
ENSG00000134575	11:47245389:T:C;rs4647725	0.000149977401029846	8.99527636844511e-08	0.0727900847409691	0.955890258677227	0.103884380421672	-0.151075192557126	0.047734301203349	0.00143452865625696	0.0269370267895897	0.0273394152069366	0.0264814389141434	0.0259066641082347	0.360995604278838	0.000236215957435369	1	1	cddstf	0.956707857838052	0.94704164396417
ENSG00000134571	11:47669861:G:A;rs113211479	0.000512816972610565	7.74940453024578e-06	0.910820051050232	0.136469785898875	0.165566933557654	-0.245036523007761	-0.0049063192195769	0.0715408817682597	0.0469713044210347	0.0535245378383694	0.0437557284328016	0.0478731090368832	1	0.0106165214634177	1	1	cddstf	0.145609493149659	0.830828579646764
ENSG00000110536	11:47619660:C:CT;rs66482326	0.0138449498227524	8.34366737069015e-06	0.977723314314489	0.972064072902236	0.0464924311086003	-0.120113906514458	0.000535448691461989	-0.000807032998899014	0.0187422611112326	0.0263344151913865	0.0191544692853471	0.0230196386540926	1	0.0111554832746127	1	1	cddstf	0.972591022363876	0.94704164396417
ENSG00000165923	11:47565313:TA:T;rs75482377	0.0107460234031157	2.79293463053658e-05	0.0150577304707556	0.0310942496462787	-0.0835972126960663	0.159873797840915	-0.0803508518732092	0.0737442898982914	0.0325002737812619	0.0373773129361059	0.0328002225510878	0.0339927054427814	1	0.0221759009664604	1	1	cddstf	0.0359928876244666	0.673025990860508
ENSG00000200090	11:48676598:C:A;rs7294262	0.000603070734214015	1.87033427492476e-05	0.209462521435946	0.433452975551421	-0.166232889935859	0.194240372673782	-0.0573338541902954	0.0378623480105098	0.0477777359462893	0.0444177668590319	0.0455525784515067	0.0482509128157361	1	0.0182207893063117	1	1	cddstf	0.442756061562156	0.88361200385035
ENSG00000134809	11:57279228:A:G;rs2467327	1.52516306989704e-07	4.76352587157966e-08	0.00618720129249324	0.0169737723672554	0.586562527889696	-0.335376488620995	0.39504650496631	-0.183422484642395	0.108222669628755	0.0593417533054813	0.14294400430863	0.0762642328367709	0.000575138993658174	0.000131330408279451	1	1	cddstf	0.0204737376870341	0.600140776544795
ENSG00000156603	11:57399256:T:C;rs11229078	0.00345140462290066	7.9482704021826e-06	0.59693515781924	0.387229594006693	0.0659035417311721	-0.121192525417697	0.011573124747577	-0.0206840693915314	0.0222979588426025	0.0265062506180743	0.0218541272620293	0.0238755883990913	1	0.0107619581245552	1	1	cddstf	0.396921410924181	0.875372363395362
ENSG00000198561	11:57560304:AT:A;rs35942817	0.000146841496559033	0.000113732295628047	0.358240323456766	0.320301576282171	0.237987947465856	-0.141776749667294	0.0610496913484424	-0.0382747382445182	0.0616218411228347	0.0360921790399659	0.0663150289433798	0.0384273564085935	0.354622214190066	0.0313160460635679	1	1	cddstf	0.330400859902245	0.872068604775455
ENSG00000156689	11:58607580:G:GAA;rs34626559	7.24438645725732e-08	3.07933516065884e-13	0.167206556250944	0.709097649296268	0.741330593884007	-1.2130133147157	-0.182716021474828	0.0601924242070335	0.133118837898447	0.156501776297091	0.131858946721544	0.161141032695542	0.000278763990875262	1.21079458517106e-09	1	1	cddstf	0.714521331778949	0.92177553349304
ENSG00000255240	11:58729333:A:C;rs10896884	0.00101192419726595	2.91447308545056e-08	0.556281546048706	0.141755334676474	-0.117460554212537	0.340312276146307	-0.0222556742365741	0.0780037773058542	0.0352667392196762	0.0592111876966491	0.0377694375124852	0.0529040759665626	1	8.28584698193594e-05	1	1	cddstf	0.151014534914812	0.833184977621024
ENSG00000189057	11:58929387:C:T;rs517845	0.000555958380566106	2.95802156990512e-05	0.278087509267629	0.0768750456529151	0.234652751993145	-0.240397458187857	0.0694934438656843	-0.0974020280958562	0.0670013051484033	0.0563856686683573	0.0639171077701275	0.0548054766162431	1	0.022551503448988	1	1	cddstf	0.0843720253692553	0.782849886795368
ENSG00000245571	11:58930707:G:GA;rs56979102	0.0362372711316849	5.43256262914648e-05	0.011475131345873	0.527738470772873	-0.0409689883945218	0.152967516961339	-0.0481347285563961	0.0200616696712816	0.0194460284005434	0.0371756882857161	0.0188858969359515	0.0317210445202248	1	0.0279233719138129	1	1	cddstf	0.535939539460315	0.906371723188599
ENSG00000254952	11:59939954:C:A;rs597982	7.04811305939793e-10	8.06494357998165e-11	0.791524253396819	0.650570239767636	0.734679783685664	-0.476551817430382	0.03219801778554	0.0339070461689535	0.114060422486858	0.069840885666165	0.121665002381654	0.0747551650505904	2.95456899449961e-06	2.85176404988151e-07	1	1	cddstf	0.656988106824672	0.916625675094994
ENSG00000110079	11:60050816:A:G;rs12275496	0.0585520145849259	4.81110665897111e-05	0.00428075417471294	0.526045699747159	-0.1212857684385	0.51161327351003	0.188074857810759	-0.0729598936510392	0.063795358702482	0.123435906589411	0.0651698472752444	0.114890503801757	1	0.0271266507227659	1	1	cddstf	0.534268569717323	0.905522379798866
ENSG00000166927	11:60152563:T:A;rs950803	0.000152311797566264	7.79202229602935e-06	0.0747193928369513	0.9328225819855	0.230526844525744	-0.215695932441249	0.101641562933664	0.00381826193319027	0.0598376951798852	0.0471284417425493	0.0567685939222575	0.0452464561395907	0.364939066968768	0.0106594865009681	1	1	cddstf	0.934079401918737	0.946869918811321
ENSG00000124920	11:61521446:C:A;rs520987	2.53577109012036e-05	3.68257302329714e-07	0.560959557250233	0.401645753248184	0.52512540290288	-0.571106416058835	-0.0705763907654576	0.0901472033162079	0.122107795390049	0.108996193517076	0.121207281755683	0.10728376846774	0.0747545317367483	0.000853988684102607	1	1	cddstf	0.411214344538444	0.875857531996198
ENSG00000134824	11:61600327:G:A;rs174573	1.06242109549551e-07	5.85890108157702e-27	0.652472371694974	0.694025626353992	-0.234601536696156	1.06334398003616	0.0189125284251432	-0.031560308533708	0.0427117550980561	0.0864460022597596	0.0419411661970248	0.0801224660710485	0.00040414498472649	2.74489515671883e-23	1	1	cddstf	0.699700007486711	0.921376565179842
ENSG00000167995	11:61515869:TA:T;rs147252389	0.132575288566398	0.000517895255814457	0.0883173325760414	0.481249283993774	-0.0573503266865423	0.308242549873627	0.0654838146732638	-0.0607236452027246	0.0379936641067987	0.0875167748306701	0.0382558103468784	0.0860764277724705	1	0.0325423104135324	1	1	cddstf	0.49004638552284	0.894174637297778
ENSG00000162174	11:62134796:T:C;rs35105438	9.66853972732511e-05	4.70987075398749e-07	0.89154368746099	0.274084285700889	-0.170196007564836	0.203812165819386	0.00608099752576338	0.0431134569606653	0.0428731290419807	0.0392809556165808	0.0445478400992557	0.0393238625845205	0.24683781923861	0.00106207585502418	1	1	cddstf	0.284297992491898	0.862187760811655
ENSG00000149499	11:62380119:C:G;rs12798970	7.16662357139637e-08	2.75412086062095e-09	0.0372679088797368	0.119483782802145	0.168785995064474	-0.120965442236876	-0.0709287243764066	0.0330919186970554	0.0302968325711376	0.0195320479736484	0.0338531700930579	0.021173896894131	0.00027591500749876	8.80767851226581e-06	1	1	cddstf	0.128282249008011	0.813484674349675
ENSG00000185085	11:62426978:A:G;rs11231176	0.00332164014044381	1.31303692744169e-08	0.0182599264104775	0.658916248982886	-0.0450262051877333	0.164547251322682	-0.0348789601948149	-0.0148151033063402	0.0151713130182414	0.0278863454249771	0.0146699346286168	0.0335187936814738	1	3.90103271142927e-05	1	1	cddstf	0.665206002203232	0.916625675094994
ENSG00000214756	11:62397177:C:G;rs948683	2.15536869709339e-12	6.0653495825628e-13	0.0803669741094602	0.0718677223573673	-1.36559934990795	0.760669313940044	0.333159806803594	-0.18740469661381	0.183686699082243	0.0995457430971386	0.189678559281226	0.103628014777019	9.59785680815687e-09	2.3612405924917e-09	1	1	cddstf	0.0791690927175692	0.782192754455373
ENSG00000162194	11:62423856:C:G;rs10792355	2.80923079702988e-05	2.00073985278572e-06	0.868474698432194	0.783835477677882	0.136210548429309	-0.103848450999968	-0.00591086705213628	0.00625412440852467	0.031855454695	0.0212791646280979	0.0356539032614414	0.022771190613471	0.0820295392732724	0.00370937168706473	1	1	cddstf	0.78788905763698	0.93097462241526
ENSG00000162222	11:62451363:C:T;rs2957118	3.97208346861003e-05	2.16236610397774e-06	0.438819349450832	0.317900971717474	0.0762099743918913	-0.0651022837210813	-0.0147480446458298	0.013204419818738	0.0181805803241702	0.0133863689818116	0.0190159836705153	0.0131913273047163	0.112052474649489	0.00397226653300712	1	1	cddstf	0.328013326345736	0.872068604775455
ENSG00000176485	11:63375490:C:G;rs586713	3.61669111753592e-11	1.40850698663199e-16	0.691916422783125	0.580247649661528	0.377984310030529	-0.405373873509091	0.0212112813846803	0.024187688190858	0.054296891652333	0.0453405632462669	0.0534607959001157	0.0436740560498899	1.57289896701637e-07	5.96221007441321e-13	1	1	cddstf	0.587711847185531	0.912281890488574
ENSG00000236935	11:64110668:G:A;rs574835	4.08848781658608e-07	5.16061255796324e-17	0.547928713257773	0.562474749281793	-0.250671344108519	0.625182296502114	0.0297012327850148	0.0422491097315418	0.0480396216398883	0.0687747560572103	0.0493562401204654	0.0728399995069026	0.00149393344818055	2.19996913345973e-13	1	1	cddstf	0.570179338816458	0.912281890488574
ENSG00000162302	11:64158706:G:A;rs692813	0.0001197862468746	3.47334764047189e-06	0.189103334177981	0.0912178134626566	-0.115735824610058	0.108972260919917	-0.0388579791754775	0.0354841048807992	0.0295633958399801	0.0228986802880312	0.0295002940288138	0.0209193000359048	0.297584591503807	0.00580049055958806	1	1	cddstf	0.0992400560433801	0.800705926537001
ENSG00000231680	11:64158683:C:T;rs692842	7.12357184294021e-20	4.61041231389664e-28	0.317601436541879	0.544754217758618	-0.534970985159015	0.52138441914706	0.0532118156605784	-0.0228505537696761	0.0532437538490874	0.0412400777392889	0.0531260894019512	0.0376726018121812	3.37372362481648e-16	2.17150419984532e-24	1	1	cddstf	0.552692189221275	0.909147614802071
ENSG00000181908	11:64158304:G:A;rs10897490	0.00456342271734168	0.00041836933293415	0.636414173481017	0.227922031735197	0.130314504859505	-0.152634585850414	0.0199133926901777	0.0464470373087501	0.0454852948994014	0.0426185222838881	0.0420682915154611	0.0384173891556647	1	0.0325423104135324	1	1	cddstf	0.238050888244794	0.862187760811655
ENSG00000168070	11:64730793:A:C;rs7925178	0.003785606273347	8.55362397048049e-11	0.247141651429289	0.330753938129425	-0.235997152239946	1.16851785541473	0.0939917838502892	-0.158553683278316	0.0806595559979024	0.171507951434204	0.0810048569698245	0.162670135347387	1	3.01942926157961e-07	1	1	cddstf	0.340807890993487	0.872068604775455
ENSG00000204710	11:64936931:T:G;rs1195959	2.86818024325307e-06	6.69974240725244e-08	0.15346869621914	0.241411380190103	-1.33153328178745	1.05391884327406	0.381939682790785	-0.226232750232481	0.277328824510204	0.188724996484691	0.266680719789828	0.192612473865933	0.00976615372827669	0.000179754088786583	1	1	cddstf	0.251592947518155	0.862187760811655
ENSG00000255200	11:64948555:A:G;rs12422027	1.25711206204838e-09	1.78002702819163e-19	0.25187969073356	0.373201119936121	0.281931682986825	-0.557236609188855	0.0508080871409479	-0.0481593932259197	0.0444922619710612	0.0561919383309908	0.0442296049132481	0.0539744487785604	5.22832906605923e-06	7.86593943757883e-16	1	1	cddstf	0.383014952031573	0.872121763397394
ENSG00000254614	11:64948555:A:G;rs12422027	2.78591436796191e-09	7.83455939784931e-19	0.215551444279627	0.871314286749059	0.289421689478257	-0.572902360307687	0.0577151646096586	-0.00919705997893977	0.0467483127430026	0.059041239765271	0.0464723372421213	0.0567113088849578	1.14445362235875e-05	3.42918664843864e-15	1	1	cddstf	0.873762660563215	0.939598421429671
ENSG00000014138	11:65003026:C:T;rs2904981	2.08539473322789e-07	1.98368733585527e-08	0.944963257050921	0.920291557024515	-0.127286185901126	0.0980943429762757	0.00172935450732207	0.00174178535724481	0.0237630343905149	0.0168497685072297	0.0250232564432747	0.0173868471385189	0.000778269314440648	5.75070958664444e-05	1	1	cddstf	0.921805538027145	0.943612453234245
ENSG00000120645	12:248202:C:G;rs56204927	1.4284628258918e-15	4.33021359551621e-18	0.648206525377242	0.956314940197486	2.50286770170712	-1.81595535833501	-0.140000882780531	-0.0111544599005407	0.291339857786728	0.192060788153748	0.306437846058261	0.203402676511051	6.60521210692369e-12	1.87281738006076e-14	1	1	cddstf	0.957122814147745	0.94704164396417
ENSG00000256948	12:229541:A:G;rs59530692	0.0544093115859651	2.66544582468402e-05	0.199231227406387	0.642284051139589	0.212529908139137	-0.897532316249334	0.144740607735031	-0.0954849009394986	0.109913189556424	0.20928650068562	0.11241844692522	0.205285144938304	1	0.0216167656381874	1	1	cddstf	0.648837752275425	0.916625675094994
ENSG00000111181	12:324457:A:T;rs12424772	0.00292881482511775	2.00200692445947e-06	0.310979525222973	1.41125528226674e-05	0.192326785027488	-0.616928026598098	-0.0655746686246126	0.527261509584494	0.0639413768585083	0.126415794113817	0.0645772614223885	0.118770365712453	1	0.00370971883102341	1	0.069419647334701	cddstf	5.54230526529696e-05	0.086335309347817
ENSG00000120647	12:432666:G:C;rs3213751	0.000254317040801485	2.1687792793319e-08	0.173136636072947	0.462623205417503	0.0550554582458483	-0.112486239073669	0.0208910612137971	-0.0156705836545624	0.0148122063646712	0.0193790097420124	0.0152878845239471	0.021297713818649	0.559497489763267	6.25259066231387e-05	1	1	cddstf	0.471607888854426	0.891739307631288
ENSG00000139044	12:662838:T:C;rs1056008	2.50621277827583e-20	9.59987736336862e-31	0.815703206277267	0.637378105692081	-1.39081751515193	1.790521032163	-0.0342156363880146	0.0647021186102563	0.13640595503299	0.132949529598625	0.146629874526115	0.137079094984918	1.18919796329188e-16	4.56858163722713e-27	1	1	cddstf	0.644012919924277	0.916625675094994
ENSG00000177406	12:782997:G:GAA;rs35041650	0.00346587718790297	6.07531415576398e-09	0.0324914703194855	0.0385931101449778	-0.0579834458137156	0.227495034438861	0.0417957227558005	-0.0797326413469596	0.0196271644093298	0.0376262104278182	0.0194256723278174	0.0383210858643491	1	1.87970219979338e-05	1	1	cddstf	0.0440768243510626	0.715215751701308
ENSG00000171840	12:736102:G:T;rs10774386	8.01200931491703e-11	2.34269430593206e-11	0.378203657023772	0.980689110257249	0.620140608694644	-0.365730389082707	0.0722677880144577	-0.00115672443296162	0.0908693027384932	0.0519836434514441	0.0818484792692623	0.0477358418355608	3.44917001007178e-07	8.53677805081643e-08	1	1	cddstf	0.981047540615408	0.948620530801252
ENSG00000060237	12:907114:CAA:C;rs10542152	0.00320000881873383	0.000284159901681847	0.388177856951048	0.546916182400901	-0.10158782860508	0.0995432457436203	-0.0284168509912605	0.0156637224382362	0.034092693280505	0.0269981903538686	0.0328672384411742	0.0259635391274421	1	0.0325423104135324	1	1	cddstf	0.554825570326955	0.909732524449562
ENSG00000002016	12:1058738:C:G;rs3748523	5.79894397535371e-05	1.99338813308224e-14	0.314276999817244	0.717270338025614	0.0621412400931219	-0.252044853561887	-0.0154629244674658	0.0124161407328709	0.0151619252621288	0.0307959440018151	0.0153320888563947	0.0342454909199966	0.157035402852578	8.07521532711615e-11	1	1	cddstf	0.722544155552466	0.922165912068776
ENSG00000111186	12:1726773:A:C;rs4765833	2.32318021897674e-07	5.78227546537391e-08	0.582562704073795	0.625402370448694	1.10030818752007	-0.688512222286556	-0.103420225404698	0.055717148149282	0.206264838810463	0.122652968310195	0.187887181929356	0.113969505011684	0.00086399072343745	0.000157046601639555	1	1	cddstf	0.632242237884897	0.916625675094994
ENSG00000171792	12:2986911:G:T;rs4766002	2.70353283959161e-08	4.02911991451334e-10	0.774561859802933	0.519631468001516	0.167906408389267	-0.13786231613883	-0.00777403831075848	-0.0132223185164582	0.0291403639003858	0.0210763042179857	0.0271102882296237	0.0205021789893779	0.000106762511835473	1.36466291504567e-06	1	1	cddstf	0.527944887111092	0.901761639690407
ENSG00000047621	12:4613033:T:TA;rs149477770	0.0686216647740347	1.08144031930311e-05	0.40372056413485	0.868090399922891	-0.0345854414756484	0.186369714628591	0.0166346867325891	0.00626688612415489	0.0189028985540285	0.0414033678673665	0.0198845020389278	0.0376902343556083	1	0.0130962422667607	1	1	cddstf	0.870596883389127	0.939598421429671
ENSG00000111247	12:4622401:T:C	0.0561637915827816	0.000693905329296082	0.18025780275815	0.654544976642708	-0.072910229121119	0.292349935442251	0.0503225327865502	-0.0381083169106491	0.0379813955445573	0.0849980033748484	0.0374390615028405	0.08505335961338	1	0.0325423104135324	1	1	cddstf	0.660904309136996	0.916625675094994
ENSG00000111254	12:4757809:C:G;rs4147668	0.000246414423537357	5.91654976085823e-07	0.112646395340347	0.769797779831014	0.318405547441728	-0.398634745100985	-0.128971527998809	0.0216504224436679	0.085469734777833	0.0775424219611206	0.0809814702720779	0.073894466305758	0.544083047170484	0.00129631605260404	1	1	cddstf	0.774114910319896	0.927395739313879
ENSG00000110799	12:6160045:C:T;rs10849379	0.000762529083825012	2.20876837895847e-05	0.107511355795718	0.0639528688388275	-0.271558785948242	0.302386317862011	-0.126499335736947	0.12373696511682	0.0795768657387312	0.0697784800399398	0.0782842144664824	0.0664668469045718	1	0.0200114415133637	1	1	cddstf	0.0708918918918919	0.7785372973132
ENSG00000215039	12:6032299:T:TAC;rs10625843	0.00030098355592247	1.87368337153706e-05	0.0811651630760057	0.0692779413500057	-0.130765985654017	0.13340343220428	0.0612652499325482	-0.0527090699148236	0.035616708493413	0.0305088819267043	0.0349728087691024	0.0288771742733938	0.648920546568845	0.0182207893063117	1	1	cddstf	0.0764621439801495	0.7785372973132
ENSG00000139192	12:6570539:A:T;rs2244083	5.58726972624297e-07	3.45382954919062e-17	0.299871362816324	0.738350847893882	-0.0812605228768827	0.243077661015708	0.0165160266568205	-0.00852611901574411	0.0157699572172705	0.0265663567427479	0.0158946395358031	0.0254930228030515	0.00202482654879045	1.47582136636915e-13	1	1	cddstf	0.743259179242559	0.925440393200097
ENSG00000139190	12:6582699:T:A;rs2532486	5.33810210259388e-08	1.77934504402077e-10	0.910754994519093	0.440786149675251	0.150193328977136	-0.132396385834232	-0.00300108665815487	-0.0149880953704954	0.0266809355405427	0.0198036062652474	0.0267448160060579	0.0194088978513718	0.000207492028727824	6.18678271806021e-07	1	1	cddstf	0.450017123177788	0.886612022080208
ENSG00000010292	12:6622346:T:C;rs2079868	4.16634006742165e-07	2.16902221486134e-08	0.106340528240492	0.476114868631007	0.15995749523175	-0.109312757562078	-0.0501523717196148	0.013515595604198	0.030677903467788	0.0188323557058227	0.0309328009666742	0.0189358915676506	0.00152196402662913	6.25259066231387e-05	1	1	cddstf	0.484960983539931	0.894174637297778
ENSG00000010295	12:6661711:T:C;rs7306500	0.000285996378389533	3.8795595385427e-06	0.424965345552878	0.922735100092753	0.0800148155440819	-0.0878285892959349	-0.0166318357884479	0.00184549901683391	0.0217119198579158	0.0185516706340929	0.0208084343703462	0.0190066784617116	0.621470130240456	0.00631592292874751	1	1	cddstf	0.924205146579108	0.943612453234245
ENSG00000111641	12:6597913:GA:G;rs60940528	0.00255125225496331	0.000227434018916239	0.216899917577125	0.99404968071453	0.0763723418627384	-0.0747488075737207	-0.0295565596776638	0.000147759099484938	0.025029722258256	0.0199501404877177	0.0238691972620807	0.0197910830853813	1	0.0325423104135324	1	1	cddstf	0.994159723633408	0.949511459122056
ENSG00000126746	12:6545531:A:G;rs2364493	6.86756446644514e-05	1.16037740865905e-05	0.705337234763572	0.692223070400553	-0.0871940996401086	0.0642696212320002	-0.00826273306775082	0.005769500962603	0.0214961920427872	0.0143299811548849	0.0218241994318887	0.0145566938039788	0.182265160939454	0.0136460383258304	1	1	cddstf	0.697927763933304	0.921353891770294
ENSG00000269892	12:6831701:C:T;rs12304637	0.0082731254935511	4.40008782460962e-07	0.0465711485544706	0.0374598764428385	0.106202996773573	-0.378574398621499	-0.0795468120364736	0.157177485490252	0.0398629915153885	0.0727643525860395	0.0397503500331636	0.0750948205357876	1	0.00100013996253377	1	1	cddstf	0.0428591642691366	0.704651611664215
ENSG00000250510	12:6925407:C:T;rs28919570	0.0450448409904186	6.68613978592544e-06	0.0469443442075828	0.406145741508783	0.108027139903549	-0.479558212521577	-0.109920662689231	0.0771107209546028	0.0536003331694859	0.103987709063962	0.0550226745259389	0.092653184765511	1	0.00957455217344523	1	1	cddstf	0.415678980523856	0.878594708275208
ENSG00000111669	12:6996014:A:T	0.0999758144152432	3.15536927414138e-07	0.00462279933879614	0.0354938564743133	0.0206604866417889	-0.130465883224291	0.0355699356069165	-0.0614490333895969	0.0125082989575234	0.0247487881404065	0.0124338504405973	0.0290489396003751	1	0.000744667148697366	1	1	cddstf	0.0407513342388689	0.690004641264151
ENSG00000010626	12:7017826:CA:C;rs34377913	9.33310323329082e-12	5.84005178286735e-16	0.553373443108543	0.917542015142872	-0.241409123013839	0.224869326640657	-0.0191801650586226	0.00261014589828913	0.0335714582666034	0.0257679547978281	0.032311609429088	0.0251832209809177	4.10563211232463e-08	2.44406167112999e-12	1	1	cddstf	0.919119188440518	0.943094731079625
ENSG00000248593	12:7965802:A:C;rs11055935	0.0398788017842083	0.000103572970230291	0.982223586602502	0.190138475186078	0.0470550328941916	-0.176649398067907	0.000503571448162975	0.0623684965643746	0.0227655257652656	0.0446966698671013	0.0225756588277856	0.0474603192703949	1	0.0313160460635679	1	1	cddstf	0.200036845313854	0.843193793670928
ENSG00000111671	12:6982347:A:C;rs6489739	2.27094895692483e-09	3.90891713234983e-11	0.0404263208032308	0.0446718453299782	-0.291567712523636	0.23127549603076	0.0962781562980524	-0.0674520388843882	0.0468106148004314	0.0332859836903745	0.0467092871821233	0.0334091991375234	9.35858065148721e-06	1.40486481736653e-07	1	1	cddstf	0.0505456956758896	0.744124917282435
ENSG00000126749	12:6552516:G:C;rs2286598	0.00266705204698772	6.95099208639207e-06	0.526324308168951	0.722931589946444	0.063254663726949	-0.10099213215144	-0.0131925592426129	-0.00802444797683528	0.0208255535987397	0.0219412680848071	0.0207884321626902	0.0226050092853786	1	0.00985240908290954	1	1	cddstf	0.728103273831806	0.923340411542893
ENSG00000111684	12:7894379:C:T;rs12426933	0.0465656472277663	9.13261584820555e-05	0.0320397127505037	0.948769614822718	-0.0480953935623418	0.14752544248441	0.0539502804133955	0.00246229998834019	0.0240331480976221	0.0370268786715402	0.0250086231496032	0.0382800299345175	1	0.0306486315437548	1	1	cddstf	0.949714831174665	0.94704164396417
ENSG00000205885	12:7256628:A:G;rs7139078	3.81118710403473e-07	5.7635477870149e-14	0.337822463820847	0.478023655346965	-0.178919930413253	0.313338334972279	-0.0348167074965991	0.0270396356094576	0.0341934361940568	0.0390809244177816	0.0362479493628184	0.0380482761365021	0.00139527559878712	2.30714817914206e-10	1	1	cddstf	0.486853709665344	0.894174637297778
ENSG00000139182	12:7293796:C:G;rs2305341	2.56976711116127e-05	6.1035260859006e-09	0.478868171727785	0.46719842709394	0.141728007857084	-0.19591881799049	-0.0233641870586195	0.025774487447729	0.0329806163016348	0.0324083597374868	0.032939687617525	0.035391087448677	0.0757053390948111	1.88721026576046e-05	1	1	cddstf	0.476140632520134	0.894058163588395
ENSG00000139197	12:7334813:C:T;rs7973719	5.09724556317517e-07	4.01679728930906e-12	0.413146580250984	0.115118650562228	-0.0721205984352351	0.119385273107607	-0.0115001637285186	-0.0236536822969707	0.0139442250765072	0.0162837772284775	0.0140265892550776	0.0149546828540065	0.00185182931310154	1.511520819967e-08	1	1	cddstf	0.12381548465759	0.806344615317696
ENSG00000255836	12:7570597:T:TA;rs144589499	8.53239206229315e-05	7.10714417698014e-07	0.3364093663416	0.626526186073381	-0.398289435679084	0.468780037171441	0.097873789703064	-0.0477301136870882	0.0995341132388439	0.0918767320011327	0.101598980735265	0.0979504147048096	0.221415574016507	0.00152803599805073	1	1	cddstf	0.633342613289982	0.916625675094994
ENSG00000177575	12:7847308:C:T;rs1123136	0.0001241905502239	5.3099664272269e-06	0.527881185440889	0.990986647862939	-0.240777628803943	0.217174930084793	0.0433991336392961	0.000543264753125985	0.0616505953571732	0.0465653246505566	0.0686454524276602	0.0480369627862139	0.306397006891553	0.00803928917082153	1	1	cddstf	0.991160301179692	0.948862567882685
ENSG00000198178	12:7904260:C:A;rs10845835	3.77380471697373e-22	2.89862702786161e-34	0.571669836510403	0.682605204983111	-0.641035350871376	0.875646842026474	-0.0355853043665355	0.0252544384708608	0.0594335394057346	0.0602084843619277	0.062824859593719	0.0616805672536452	1.80501079612854e-18	1.39597877661815e-30	1	1	cddstf	0.688493727205639	0.916929364396547
ENSG00000173262	12:8080330:A:G;rs12315382	0.000211456915467558	2.15933756870594e-18	0.093742623526729	0.915599927769926	-0.366180832955172	1.84893643033098	0.158266453937019	0.0235530239627394	0.097229106886263	0.193474541329695	0.0940344483432506	0.221996311347134	0.48021888126048	9.38664041116472e-15	1	1	cddstf	0.917217970245671	0.94277628329795
ENSG00000171860	12:8210637:A:G;rs2072449	3.45948904869384e-09	2.55753054900394e-11	0.861198166149857	0.349698707079285	-0.436963502352408	0.403561583687125	-0.0127676813920839	0.0555709601880731	0.0710388232520916	0.0574827745074929	0.0729379211647787	0.0592999151280636	1.41458507201091e-05	9.29662354562931e-08	1	1	cddstf	0.359649771655312	0.872121763397394
ENSG00000089818	12:8210637:A:G;rs2072449	2.99047437329981e-05	9.78197398393639e-07	0.647725050594849	0.298286367361394	-0.0775122965683645	0.0741102847314989	-0.0085459675555341	0.0158313881933208	0.0181918940505532	0.0147204091467177	0.0186782223206125	0.0151857494793844	0.0866808720761479	0.00203758518085395	1	1	cddstf	0.308470603963679	0.866235979976055
ENSG00000111729	12:7806566:T:C;rs10772596	0.000306498531595637	4.70749770800908e-06	0.401811456717497	0.13592109055823	-0.145802815967716	0.160292053439975	0.0337177148540207	0.0465776300731729	0.0397655875744134	0.0341702758517132	0.0401414457582706	0.0311245752871633	0.659278341462216	0.00732486643366212	1	1	cddstf	0.145052481844726	0.830828579646764
ENSG00000226711	12:8349970:C:T;rs58712432	6.37437180169582e-08	1.97333313901244e-10	0.463215752489354	0.403328229709405	-0.396141280879629	0.445277986661727	0.0526959360819266	-0.052198127447365	0.0708121143637798	0.0667853502048141	0.0717134908591867	0.0623436289729921	0.000246560701289594	6.83562599353908e-07	1	1	cddstf	0.412884619086835	0.875857531996198
ENSG00000215241	12:8382146:G:A;rs9668786	1.53079762215161e-06	1.66507310070874e-07	0.360802533008189	0.150239012430713	0.846455709009576	-0.63035326796	-0.150710482522231	0.160882662280568	0.171402432299171	0.116684444836388	0.164585769163872	0.111446214125485	0.00534554529655343	0.000417600333657753	1	1	cddstf	0.159643129873047	0.833184977621024
ENSG00000164845	12:8394656:A:G;rs9300122	0.00152700585837769	9.63868236000779e-07	0.313742734048236	0.168242818457039	-0.192975905446608	0.368961374783492	0.0583128719764607	-0.105962488231022	0.0601421232973989	0.0732404758406735	0.0577555292350819	0.0766564078397898	1	0.00201198778432454	1	1	cddstf	0.177897474839303	0.833184977621024
ENSG00000226091	12:8591731:G:A;rs4882938	1.03775095173252e-10	2.06097110735829e-12	0.84806977291277	0.825334030220448	-1.22982199592555	0.773439477708628	-0.0332817488682792	0.0222377628106554	0.181399313712399	0.10393231143445	0.173521675845637	0.100647993235799	4.45817808864289e-07	7.87227952376283e-09	1	1	cddstf	0.828656862640242	0.933480444143701
ENSG00000238152	12:8558501:C:<CN0>;SI_BD_11938	3.38713794321732e-09	4.36456867669342e-11	0.440743546585655	0.42793217088747	-1.18803840090908	0.800473801453715	0.136754536714437	-0.0867639240525387	0.193021152630501	0.115521259346368	0.177074338040333	0.109251685846335	1.38635556015885e-05	1.56557078432993e-07	1	1	cddstf	0.437285051177018	0.882869642915439
ENSG00000205846	12:8636500:T:A;rs4457803	6.60332375850479e-10	2.55664571594042e-13	0.76438760384838	0.920095981245159	-0.795466394962699	0.692725935637898	0.0394749934595428	0.00975881821007296	0.123273672298868	0.0890317111009389	0.131545722589298	0.0971752215975411	2.77107932572596e-06	1.00680708293734e-09	1	1	cddstf	0.921615856854084	0.943612453234245
ENSG00000166527	12:8679767:T:C;rs12305960	4.40039112459362e-07	9.28666140267552e-12	0.0205982731076271	0.254916269999327	-0.380378247982563	0.522575669379924	0.167285819614625	-0.079829398119939	0.0731112651930344	0.0726633088716482	0.0717451193290733	0.0699406060554208	0.00160526268225175	3.45370937565503e-08	1	1	cddstf	0.265132322270826	0.862187760811655
ENSG00000166523	12:8721557:C:T;rs11046223	3.28560162812338e-05	1.80352060691138e-06	0.371370615417623	0.612313776833103	0.288730470116168	-0.242799710654353	0.0613210833824958	0.0252410840946088	0.0681283262744405	0.0495218747959163	0.0684622896151546	0.0497382047026529	0.0941324866457348	0.0034068504264556	1	1	cddstf	0.619341511673922	0.916145620931522
ENSG00000166532	12:8953400:G:A;rs7137727	9.45414338141667e-06	3.12834216683497e-07	0.571424489714303	0.648527998545694	-0.136552742289209	0.121115217537205	-0.0183568498872687	0.0111879913603708	0.0301282960738345	0.0229672852138198	0.0323878258255327	0.0245126178096934	0.0300169052359979	0.000739227254023103	1	1	cddstf	0.654980940972631	0.916625675094994
ENSG00000003056	12:9175704:G:A;rs759469	0.000709412681847419	2.81465954795777e-07	0.1666012877231	0.486675069828424	0.0375045460787601	-0.0693495968196543	0.015832058165402	-0.00968853763959342	0.0109241144936925	0.0130968868552594	0.0114090153120596	0.0139053215134441	1	0.000672422166007112	1	1	cddstf	0.495406453544958	0.894174637297778
ENSG00000245105	12:9203359:G:C;rs7965184	1.92590314219551e-07	6.69504233455517e-14	0.189895360559071	0.985382523980924	-0.364889059777235	0.630513097039051	-0.0982772718827811	-0.00154549110994074	0.0679157346621703	0.0788731424536571	0.0747445009335301	0.0842615245055895	0.000721443317066436	2.67801693382207e-10	1	1	cddstf	0.985662071252099	0.948862567882685
ENSG00000256937	12:9311251:C:G;rs7309811	0.0037703660882047	2.64206662100166e-06	0.569067586909275	0.105004301483017	-0.296962143131479	0.77554972925261	-0.0582412370120155	-0.259024658578342	0.101451104207645	0.160923197847253	0.10213095210203	0.159145738151383	1	0.00467381585255194	1	1	cddstf	0.113453085059733	0.8033560698148
ENSG00000256720	12:9187136:G:A;rs12819409	0.0905073349612302	0.000162233391214822	0.0153538787045157	0.0567843279219329	0.0889453819835046	-0.401492370590448	-0.126846150842393	0.215937422013605	0.0523209214405147	0.104663246232068	0.051933091546944	0.112774537859354	1	0.0325423104135324	1	1	cddstf	0.0633700039572616	0.775231405242278
ENSG00000237248	12:9173765:C:T;rs4883206	0.00349840686306593	2.43931348465975e-05	0.680973125416832	0.824872984768813	0.179565604957172	-0.285316615008304	-0.0256078383925578	0.0151110835373023	0.0608439618332918	0.0662018379336822	0.0622051139364305	0.0682096531659826	1	0.0209746089946604	1	1	cddstf	0.828203606455684	0.933480444143701
ENSG00000256427	12:9173237:G:A;rs12322917	0.000220996086911911	4.17048437313557e-08	0.3596987949885	0.661224469532067	0.227879559424168	-0.41334357429346	-0.0579541762491953	0.0337909668771932	0.0606961495301937	0.0728018389130038	0.0631442454594782	0.0770073845910448	0.497683187725624	0.000116053172167311	1	1	cddstf	0.667481031882694	0.916625675094994
ENSG00000111788	12:9434815:T:G;rs7135251	2.5987113715196e-24	2.89005960594772e-31	0.36630248219569	0.699953303633185	1.08267269911983	-0.96295331013136	-0.0848697002005717	0.0266921724168631	0.0943677072600212	0.0706630446544395	0.0937538514780663	0.0691733649680809	1.25231900993529e-20	1.37769141415528e-27	1	1	cddstf	0.705532390720756	0.921431506131562
ENSG00000256673	12:9599179:T:C;rs373507147	0.0102157471364408	7.50471092811248e-06	0.136737040306037	0.0656308508461004	-0.188633439460313	0.626686674815721	-0.107056089984354	0.276651354633157	0.0728259370790429	0.136671327493778	0.0716879378199076	0.149547917111648	1	0.010409034057292	1	1	cddstf	0.0726531513706029	0.7785372973132
ENSG00000214826	12:9579969:A:G;rs61914678	1.24160928942954e-12	2.44247219263958e-16	0.087069616021286	0.65576139946019	-0.479241010974604	0.467578790102346	-0.110478562526058	0.0219208821004602	0.0636878767459727	0.0527853267588101	0.0642867014840375	0.0491098308283497	5.54875191446061e-09	1.02852504032053e-12	1	1	cddstf	0.662100942256067	0.916625675094994
ENSG00000214776	12:9621036:T:C;rs3928137	2.26156927476286e-23	1.01409274312548e-31	0.310103570306987	0.555020001363687	1.33052872200622	-1.3020449719981	-0.11578873752506	0.0553289724331069	0.119055571895008	0.094579986054021	0.113820842778905	0.0935976914703057	1.08736250730598e-19	4.84229284842416e-28	1	1	cddstf	0.562815602305907	0.91079381632291
ENSG00000256594	12:9814266:T:G;rs7304464	0.00409763732430645	2.60528086990906e-07	0.540613124493984	0.0349335006148541	0.0560809285964724	-0.146793313012944	-0.0122223087465742	-0.060877130469377	0.0193371428810211	0.027639561835098	0.0199444484239678	0.0286897128608195	1	0.00062683057730012	1	1	cddstf	0.0401448892501524	0.690004641264151
ENSG00000257027	12:9795254:T:C;rs1863871	4.47981403904359e-07	1.55685259890127e-08	0.189393947286602	0.540006455054663	-0.181956020957518	0.134276883248501	-0.0463794440749556	0.0142606366780227	0.0349982196548923	0.0228823472115211	0.0352336794050275	0.0232357497491604	0.00163244423582749	4.57403293557194e-05	1	1	cddstf	0.548010032192858	0.908796784510276
ENSG00000213443	12:9847990:C:T;rs2401388	1.49509019154908e-05	5.88395411531924e-10	0.106678241475953	0.418376980109159	0.137374614018825	-0.220693188610295	-0.0549968777957429	0.0312758966019678	0.0310394161299993	0.0340916611224493	0.0339537080323654	0.0385777262831582	0.0458843179786413	1.97347821027807e-06	1	1	cddstf	0.427814030096579	0.882054612320972
ENSG00000256582	12:9846521:C:G;rs7968401	6.18545807737338e-08	3.52949637582881e-09	0.543411299523008	0.396907226095479	-0.662573436040813	0.489637289880459	0.0779182256172592	-0.0734387677056627	0.118312442040173	0.0796502474704918	0.128031966588748	0.0865237223680889	0.000239439082175123	1.11849740150015e-05	1	1	cddstf	0.406523256933229	0.875680803076434
ENSG00000184293	12:9878144:TA:T;rs35954981	2.48462452638984e-11	6.76956772312997e-15	0.13308301019662	0.340297809145584	0.442963105910345	-0.375163258289301	-0.0955435482254042	0.0432957020479966	0.0630508766166676	0.0449183417109921	0.0633794457766836	0.0453075746146433	1.0847870682218e-07	2.77146102584941e-11	1	1	cddstf	0.350304398977529	0.872068604775455
ENSG00000225231	12:10114321:T:TA;rs5796375	7.94088292114985e-10	2.998037443819e-17	0.00741932846526111	0.230969335605661	-0.94545500706524	1.48578900862305	0.407981455939401	-0.204414381042359	0.147274075854245	0.162013465529011	0.151002946937494	0.170189184806363	3.32405359079333e-06	1.28166100723262e-13	1	1	cddstf	0.241101733708382	0.862187760811655
ENSG00000172322	12:10132283:C:T;rs7313235	3.39458509327556e-25	1.00299158944849e-41	0.00806426815847895	0.668072755299842	-0.57138196852412	0.933902367904291	0.130975478996562	0.0250295993875934	0.0486250408937249	0.0555104659343059	0.0489982285271693	0.0582955954456158	1.63890568303344e-21	4.88456904061412e-38	1	1	cddstf	0.674206151937454	0.916625675094994
ENSG00000256660	12:10132283:C:T;rs7313235	1.53475974426155e-20	2.67701448399302e-35	0.027233156434089	0.27362605355586	-0.519915088582947	0.859121409908969	0.113430068209771	0.0666337475181698	0.0506460890913677	0.0578176995132358	0.0510347878725683	0.0607185899756025	7.29317830473086e-17	1.29460420445902e-31	1	1	cddstf	0.283841880661825	0.862187760811655
ENSG00000165682	12:10151124:C:G;rs3818341	0.000249142948228632	3.05992051429498e-07	0.92856820186337	0.384260934199815	0.235435843005601	-0.296936825714339	-0.00583980266275974	0.0543731204139583	0.0632482328139033	0.0562600348743149	0.0650700262264427	0.0623711971842294	0.548861914947676	0.000724589177785051	1	1	cddstf	0.393990288666189	0.875366609769642
ENSG00000197992	12:10190365:T:G;rs10845024	0.000487176540211706	8.5198544725953e-06	0.847856840200676	0.974597385233319	0.297958090375623	-0.33422671005223	0.0158660722787907	-0.00230691546867138	0.0841886537259529	0.0733547580796262	0.0826040270847248	0.0723667437636486	0.963635196538755	0.0112864789302873	1	1	cddstf	0.975066375041444	0.947739502382443
ENSG00000213809	12:10537573:A:G;rs2927561	1.27182840661306e-11	6.98183357837822e-14	0.19570388691906	0.875690067351426	-0.421627388906989	0.337475683433035	-0.0752500164672982	0.00666051616075781	0.0590608107575768	0.0422510955696756	0.0579859823748478	0.0425286380492387	5.57315207777841e-08	2.79133706463561e-10	1	1	cddstf	0.878056674402935	0.939598421429671
ENSG00000183542	12:10547338:T:C;rs2617164	0.0221621879832296	4.33807465890401e-05	0.941505904064554	0.982957482257973	-0.106863191562481	0.414529902649633	-0.00346148389407947	-0.00205234327051137	0.0463925844067626	0.0994019857132042	0.0471213534760394	0.0959715808856256	1	0.0256896600087349	1	1	cddstf	0.983283307842865	0.948862567882685
ENSG00000255819	12:10565113:T:C;rs17548983	0.00904331955445249	2.23868284932044e-05	0.893953615950085	0.915648521731457	-0.11972119635327	0.431778373174806	-0.00608846240835323	-0.0113478339744087	0.0454667181800794	0.0997107278478542	0.0456224040962253	0.107019550381617	1	0.0200585983299111	1	1	cddstf	0.917265628509396	0.94277628329795
ENSG00000205809	12:10579084:A:G;rs12318583	4.44624446165636e-13	2.78595525292518e-27	0.631312797189096	0.895341647359422	0.701810443097682	-1.40922119606836	0.0460049279767536	0.017069850264985	0.0912434777094135	0.113639142656716	0.0957371601296848	0.129615222092241	1.99858688551453e-09	1.30772739572308e-23	1	1	cddstf	0.897355201659911	0.941317077442768
ENSG00000134545	12:10598426:A:G;rs4492899	1.42526465334387e-08	1.19387874663347e-14	0.653054647743157	0.542140675243834	0.350669878490647	-0.510761967839505	0.0263558079008713	0.0385306514819601	0.0595869987389691	0.0618041634392785	0.0585527159096931	0.0631127375501444	5.70533440733552e-05	4.85789262005159e-11	1	1	cddstf	0.550114097476978	0.909147614802071
ENSG00000256039	12:10710226:G:A;rs73252012	1.7458825812279e-07	8.10215395709141e-23	0.110551008947281	0.0652110882583407	0.348737868955035	-1.06338968982944	-0.109906739377433	0.181080678952181	0.0646697031024398	0.0966770814596123	0.0686056910271266	0.0977321944520298	0.000655404320992953	3.69215155824655e-19	1	1	cddstf	0.0722125691183863	0.7785372973132
ENSG00000256667	12:10725563:C:A;rs28403396	0.000748612518585778	3.60235959239457e-08	0.798905331952271	0.0910504966862554	-0.116596572881816	0.313465444722173	-0.00867382949624613	0.0996313635873299	0.0341143854501678	0.0549337903785046	0.0340064313848102	0.0587061143466408	1	0.000101118233758516	1	1	cddstf	0.099067006064236	0.800705926537001
ENSG00000060140	12:10718603:T:G;rs7973290	4.0803435510707e-05	7.84805009382943e-07	0.423625722266339	0.294192487297594	0.407560581721441	-0.369398717021238	0.0776425868970862	-0.0772057264373801	0.0973801250632648	0.0726975096913289	0.0968593763692815	0.0734305415666216	0.114698457220597	0.00166771064493875	1	1	cddstf	0.304387672595429	0.862247456402497
ENSG00000212125	12:11186703:G:T	0.00159133040067567	2.65489609244561e-05	0.495556264266729	0.367167054095891	0.24301321459758	-0.32307123811242	-0.0507852566167051	-0.0711972124610434	0.0760310938369782	0.0753169844809071	0.0743993105046554	0.0787924105827763	1	0.0216123401770081	1	1	cddstf	0.377027765002834	0.872121763397394
ENSG00000111215	12:11332716:T:A;rs34648613	0.000191673800232811	1.024975283821e-07	0.409283849367514	0.703907878910177	0.135881924613257	-0.227274787302532	-0.0292683519764784	0.0159376135963109	0.0358321145085178	0.0413238318689879	0.0354041982604333	0.041882439835238	0.444491542739888	0.000267416051548899	1	1	cddstf	0.709421277232912	0.921431506131562
ENSG00000247157	12:11323939:G:C;rs7488095	3.18103179691109e-08	7.15232974276382e-14	0.348018461869611	0.160180876143517	0.381007737862086	-0.599542055953497	0.0616949302540961	-0.106765079608517	0.0664883375425008	0.0750970170334031	0.0656052601211663	0.0757684315620992	0.000125173601208451	2.8587861981827e-10	1	1	cddstf	0.169739323415224	0.833184977621024
ENSG00000070018	12:12420300:C:T;rs7302838	4.85319145806185e-08	1.71082073429207e-10	0.418279495226752	0.433109342559514	-0.480960326659897	0.432255586647145	-0.0721758421016802	-0.053332218196727	0.0851565989454221	0.0645894535733828	0.0890077079478663	0.0679145333515905	0.000188934743462348	5.95365615533639e-07	1	1	cddstf	0.442413940256046	0.88361200385035
ENSG00000183150	12:12856574:TAGCTA:T;rs368920420	0.0196816246163735	3.15725008896373e-05	0.914285012132665	0.94252439303231	-0.111812846639657	0.28709748079744	-0.00535954681731756	0.00442637071976274	0.0475983325196381	0.0675890336495447	0.0497379000587408	0.0613260861917771	1	0.022890063144987	1	1	cddstf	0.943605204333736	0.94704164396417
ENSG00000178878	12:12868086:G:A;rs3759216	1.26012558227286e-10	2.51947487854976e-21	0.621363183678108	0.607809018906903	-0.23083299002783	0.412392777641705	0.0172446170047821	-0.0207852892483828	0.0342186465045804	0.0391996649824867	0.0348658076324389	0.0404444863070059	5.39963812003919e-07	1.13376369534739e-17	1	1	cddstf	0.614901731569322	0.915557624905942
ENSG00000247498	12:13084082:G:C;rs1291351	0.00394966093404798	2.72173466892068e-05	0.695954847070403	0.591068811432618	0.49259943002861	-0.816519787755415	0.0666356696297368	0.0965292707976946	0.169155421114855	0.190619332460518	0.170299347473766	0.179404220031431	1	0.021855529391433	1	1	cddstf	0.598395854501118	0.914510495705773
ENSG00000171681	12:13575744:G:C;rs7969212	0.000757315238694602	1.49612623080332e-05	0.656685864177829	0.651146923507786	0.102440522381671	-0.148262794447855	0.0137387824473529	-0.014773354335086	0.0300016070962963	0.033500800811599	0.0308679202626578	0.032628648397624	1	0.0160983182434437	1	1	cddstf	0.657555802735858	0.916625675094994
ENSG00000182993	12:14975721:C:T;rs11610238	9.46743630729274e-10	3.18290536208662e-11	0.280797148804735	0.21112206125726	0.44075864395959	-0.34598966116785	0.0773449865465852	-0.0641890393825633	0.0689980058162107	0.0495454880064658	0.0715417049973792	0.0511856914131477	3.95170791466399e-06	1.15093857893052e-07	1	1	cddstf	0.221177477833988	0.855041036321203
ENSG00000139055	12:15084111:A:G;rs2445370	1.94453819199684e-07	2.99427489152416e-09	0.484873933856796	0.430776187062905	0.146533486280307	-0.156402107645565	0.0185266566650483	-0.0206934004409534	0.0272837938702497	0.0253169829102177	0.0264804094064349	0.0262181049372864	0.000728035099083616	9.54574835417903e-06	1	1	cddstf	0.440104001112311	0.882869642915439
ENSG00000151491	12:15884918:A:T;rs7968292	0.0201842736222762	2.96621803364573e-06	0.0500141582774874	0.255670920414671	-0.100311514922028	0.367384624405388	0.0866820545250626	-0.0800479600711742	0.042878222793647	0.0766365326908519	0.0439922569428186	0.0702438676473595	1	0.00509299636376972	1	1	cddstf	0.26588933571482	0.862187760811655
ENSG00000023734	12:15959656:T:C;rs7961718	0.00811457632773539	3.95526353464915e-06	0.303354570376079	0.333328644192819	-0.0240792452025279	0.0628350352406052	0.00935529766428575	-0.0142406785865093	0.00901536634968138	0.0132844838148925	0.00906858179888651	0.0146885754755229	1	0.00640357166259697	1	1	cddstf	0.343370463855228	0.872068604775455
ENSG00000008394	12:16479781:C:A;rs10772923	2.67888594599042e-05	7.55300844819985e-06	0.795037649124692	0.92137256829056	-0.48886154048285	0.282976572631995	0.0299205871988304	0.00616806855062326	0.114024828670297	0.0617328412328341	0.115043091584778	0.0624202238732024	0.0786856319850902	0.0104533636923086	1	1	cddstf	0.92286861891571	0.943612453234245
ENSG00000052126	12:19519133:C:T;rs1344717	0.00119404073167499	2.32456100323507e-07	0.0235486918235597	0.398792854562544	0.121816126788565	-0.319378882464405	-0.0858991875537321	-0.0531000545589801	0.0371164277547559	0.0598724376331224	0.0376773484529512	0.0628120591148203	1	0.000564635867685798	1	1	cddstf	0.408390036257072	0.875680803076434
ENSG00000121350	12:21617071:GTT:G;rs34682004	0.000248837498644208	3.14025576422306e-06	0.885027162173398	0.559871951389175	0.0823701094028978	-0.102772860054686	-0.00332418372799603	0.0127065417055083	0.0221262136786868	0.0214949912757306	0.0229629678935552	0.0217616162759136	0.548437847011834	0.00535099582223609	1	1	cddstf	0.567610797976449	0.912281890488574
ENSG00000004700	12:21654407:G:A;rs1061627	0.00064937229008414	7.15593871503837e-06	0.502531879171955	0.179507112150069	-0.0600228013961229	0.0683868353473202	-0.0114706016965477	0.0207841151248988	0.0173558857542933	0.0148789399408275	0.0170798179535279	0.0154362625031022	1	0.010068405772059	1	1	cddstf	0.189301521941411	0.833184977621024
ENSG00000111728	12:22668536:T:C;rs61272002	0.000126575940264921	3.44529765316826e-13	0.411908159761482	0.97337959727433	-0.163492774506813	0.601677204499718	0.034404416311052	0.00276416330625731	0.0419147244631536	0.0778091228199766	0.041851374635286	0.0827423008601768	0.311756540872499	1.35227932886854e-09	1	1	cddstf	0.973874939838929	0.947369619011147
ENSG00000111731	12:22689019:G:A;rs58511219	5.39994102246695e-09	4.02031212583868e-17	0.517970507200264	0.634830082992321	-0.0889509938530162	0.149457602806361	0.00978478122044609	0.00845486837218185	0.0146584703239036	0.0163747321892694	0.0151118093783117	0.0177778630243048	2.19507602563282e-05	1.71586921530795e-13	1	1	cddstf	0.641501010705997	0.916625675094994
ENSG00000060982	12:25051596:T:C;rs11047695	0.00874207360886066	4.22761485413308e-07	0.507209790247879	0.4056424537301	-0.132315028935036	0.539125947813639	0.0330783292803487	0.0954763800216569	0.0500244450286855	0.103458001127642	0.0497982866406827	0.114597526488861	1	0.000964318948227755	1	1	cddstf	0.415180665033851	0.878594708275208
ENSG00000258449	12:24541156:C:T;rs67471676	0.00454994230388898	1.74243667146529e-05	0.903275329238434	0.801808329054891	-0.312932577976267	0.609951986168577	-0.0130558837858004	0.0375582407550426	0.109189738712575	0.138948190235772	0.107313323146056	0.149454104590804	1	0.0174798303905215	1	1	cddstf	0.805537342645376	0.931726636432396
ENSG00000205707	12:25355916:C:A;rs12310501	0.0472019689660269	0.000106355608101137	0.288186993178324	0.774719288804315	0.036005720657226	-0.113370134580783	0.0183995887960669	0.00876784243180209	0.0180445231988587	0.0287348024878058	0.0172828817513407	0.030597931166591	1	0.0313160460635679	1	1	cddstf	0.778945304227853	0.928306824157531
ENSG00000064115	12:27120481:C:T;rs4963673	7.4006766541098e-07	2.87483676904209e-09	0.766118261641318	0.971181194844091	0.0880811947181734	-0.0879818585398914	0.00569995907152886	-0.000540633485025358	0.0172920981985795	0.0142244233272968	0.0191392867073867	0.0149482904955594	0.00265758298649083	9.18797831385853e-06	1	1	cddstf	0.971723205595782	0.94704164396417
ENSG00000029153	12:27494450:G:A;rs11830910	7.46983636414525e-05	1.73376764387101e-13	0.000837690512458949	0.170518516093299	-0.245058347885621	0.869583478640282	0.203565610909569	-0.166979531792308	0.0607311654264542	0.110876228138635	0.0601287423635963	0.121446929824443	0.196307299649737	6.85531726386596e-10	1	1	cddstf	0.180200355084012	0.833184977621024
ENSG00000257176	12:29491528:A:G;rs966541	8.63865563744016e-31	5.43522651591832e-41	0.0687887951472114	0.32886530692813	-0.575250343110271	0.577059564027481	0.0755690380797507	-0.0331527673597197	0.0426689163334494	0.0347655413813542	0.0413278586389376	0.0338806484126952	4.2156639510708e-27	2.64478122264586e-37	1	1	cddstf	0.338938191852319	0.872068604775455
ENSG00000257599	12:29903887:T:C;rs302333	0.000145691863157433	6.69644703130603e-05	0.842291914560091	0.941660519307891	1.55329601618275	-0.979097959307563	-0.0947539515104742	-0.020173330160773	0.401979430269441	0.241003852828194	0.475692360794513	0.275349685627942	0.351991541388358	0.0286895255808395	1	1	cddstf	0.942758938598274	0.94704164396417
ENSG00000133687	12:29933951:T:C;rs1551930	1.59347770850055e-13	2.56928485683693e-24	0.261531697931852	0.813727471522737	-1.21404718918981	2.08977118626923	0.175235966621652	-0.0433064182684476	0.154531666175747	0.182123479849614	0.155683229610693	0.183583137751062	7.19136489846298e-10	1.18598188991593e-20	1	1	cddstf	0.817253414475021	0.932085183810236
ENSG00000110888	12:30881809:T:C;rs2304630	1.42766817770896e-05	4.7144512675426e-06	0.181137856337725	0.536067878491652	0.14630900685733	-0.0967861394102143	-0.0442473783798597	0.0128517795095512	0.0329775220119078	0.0206338537718966	0.0329860331236479	0.0207381155033147	0.0439721798734361	0.00733097172102874	1	1	cddstf	0.544128097626713	0.908535925322832
ENSG00000013573	12:31232960:C:T;rs79505830	7.14707862805755e-51	2.98586237386521e-61	0.00610189496096758	0.0258576391806362	1.35566773030012	-1.15079725549943	-0.182920704854558	0.114299491923549	0.0689121682491798	0.0499389363728439	0.0660762237798178	0.0509550850959635	3.51636268500431e-47	1.46814852922952e-57	1	1	cddstf	0.0302948801591461	0.647886146428684
ENSG00000177359	12:31332311:T:C;rs10843905	2.94605489181708e-09	3.28847745066921e-15	0.441378119735683	0.753795649942782	-1.01515579881578	1.45136494196483	-0.133080784066004	0.0529527147619774	0.164244716759558	0.17148854881164	0.172557272760454	0.1686285734892	1.20876632211255e-05	1.35781233938132e-11	1	1	cddstf	0.758422271895956	0.925927205398746
ENSG00000223722	12:31904277:G:A;rs7967487	0.0216164853847123	8.21761812776802e-07	0.66046064887662	0.198050548570113	0.18436762219029	-0.856204192647645	0.0346255739195986	0.255594156234255	0.0797060345096472	0.168824471863185	0.0787199781897405	0.197993876655725	1	0.00174213504308682	1	1	cddstf	0.208019561706542	0.849006240956915
ENSG00000188375	12:31957694:A:G;rs1150967	0.00101135371892107	2.1831721542797e-11	0.0117129133570267	0.779771358771107	-0.172808408459825	0.81273633563577	0.127008747102113	-0.0396670638892204	0.0518819924759258	0.115323111742782	0.0499770556630541	0.141693011440611	1	7.96639519096661e-08	1	1	cddstf	0.783896234184323	0.929027482341132
ENSG00000255760	12:32033702:GT:G;rs11311597	1.56176622253022e-07	4.52609971460132e-13	0.0682536548953545	0.0506187348870267	0.238269372893063	-0.335358930767011	0.0828038007649397	-0.0869908478918207	0.0440003795938192	0.043616837407721	0.0451963002055736	0.0442661685555723	0.000588004982782629	1.76744193855181e-09	1	1	cddstf	0.0568637953347095	0.757423377349106
ENSG00000257094	12:32161630:C:T;rs11615110	0.0117448787977785	1.92993352239108e-05	0.998966873449817	0.274794028530863	0.166087677265613	-0.462212473796689	-8.85758409080879e-05	-0.0974640022040567	0.0653795739974148	0.105876014375019	0.0683315525140535	0.0890290125855138	1	0.0184536676182297	1	1	cddstf	0.285008107038578	0.862187760811655
ENSG00000151229	12:41237871:A:AT	0.000239408381474191	3.96414932209672e-05	0.157236274164588	0.0577298673886685	0.155841765518781	-0.146488921119474	-0.0555685974074146	0.0619709139792286	0.0417461679597763	0.0349421846212327	0.0391565639269581	0.0324888458069507	0.530768381728282	0.0247569534024812	1	1	cddstf	0.0643627953240142	0.775231405242278
ENSG00000260943	12:40549708:T:C;rs1352876	3.89679360373015e-05	6.99963902761258e-10	0.00309748537724295	0.183411819972524	0.352610721725989	-0.618236393061267	0.25671001227547	-0.130443292342161	0.0840247209179141	0.0959638966487903	0.0858529502980769	0.0977533940909653	0.110162355177451	2.33577954351432e-06	1	1	cddstf	0.193243446453973	0.835699523424242
ENSG00000223914	12:40568206:G:A;rs2708493	0.00439451001339911	5.2855180507134e-06	0.00495001477692163	0.161074924772415	0.348819568835984	-0.640796032044049	0.359705405433827	-0.205092461917214	0.121229665388561	0.137364925889292	0.126737898776778	0.145861566261163	1	0.00801813088293222	1	1	cddstf	0.170643921325362	0.833184977621024
ENSG00000134283	12:42854205:A:G;rs3747562	3.95059203839984e-05	1.23310346534905e-07	0.468845702319155	0.518208615924659	-0.0485426686134778	0.0558278966490906	0.00848849491054666	-0.00675439725283539	0.0115766301650765	0.0102196653134469	0.0116988767362608	0.0104375672363356	0.111485707323643	0.000317277521634311	1	1	cddstf	0.526540059251971	0.90126664183862
ENSG00000257225	12:42720944:C:T;rs3810789	4.81858273526169e-06	3.80797014534526e-12	0.683796880174935	0.45144763171047	-0.436576005482507	0.896656368729972	-0.036934197769311	0.0936262714121698	0.0931712082320672	0.122153615819249	0.0905664587163866	0.124121549180277	0.0159398716882457	1.43446235375156e-08	1	1	cddstf	0.460558401694136	0.890564553291801
ENSG00000177119	12:45695828:C:T;rs7299561	0.150045305045878	0.000256754499945411	0.0579818477095373	0.328594680533826	-0.0322627046828489	0.182013475683275	0.0417987501917963	-0.0581201739243759	0.0223382710583766	0.0490029404616027	0.021935631216508	0.0593629291157434	1	0.0325423104135324	1	1	cddstf	0.338670734446358	0.872068604775455
ENSG00000257261	12:46748965:C:G;rs4768697	1.29007736217133e-05	1.19663519623462e-17	0.31563547950205	0.759701023368942	-0.171683074437195	0.73857943566873	-0.0385654109124426	-0.0231585219541432	0.0384912587769211	0.0793642608987837	0.038346835591327	0.0756212153779371	0.0399278943592026	5.14672797900512e-14	1	1	cddstf	0.764217296441673	0.926442913526644
ENSG00000247774	12:47594158:G:A;rs73295503	0.020492455187538	2.52009152979175e-05	0.371452013850272	0.626427803875004	0.0619536047754667	-0.172663861885913	-0.0239903016526338	-0.0193001872761109	0.0265480049180275	0.0401357748141806	0.0267886820635947	0.0395960081634817	1	0.0211729037936079	1	1	cddstf	0.633247318153135	0.916625675094994
ENSG00000258181	12:47652221:A:G;rs1101813	6.57735956079262e-10	1.61936380531767e-23	0.934602270304932	0.803340923720901	-0.265760557483456	0.647070569235311	-0.00330277693211633	0.0143012073538874	0.0411804842718879	0.057662359012975	0.0402055339896305	0.0573612124977594	2.76117554362074e-06	7.41506686454961e-20	1	1	cddstf	0.807049562027401	0.931726636432396
ENSG00000258116	12:47762108:T:C;rs60785577	1.10004670942616e-09	7.53610744608718e-24	0.170001687918592	0.145391683632283	-0.669123158996648	1.69253334448713	0.156285316691484	-0.224667007639623	0.105194026654976	0.149425843984161	0.11353087287352	0.153771331451791	4.58059449805053e-06	3.46208776073245e-20	1	1	cddstf	0.154722863346132	0.833184977621024
ENSG00000257924	12:47747581:C:T;rs2011377	4.82219070402339e-14	5.3727222079967e-20	0.381577910682484	0.928555770547376	1.12919752420492	-1.23687821385645	-0.12783565003212	0.0123831502507875	0.140346211790129	0.122611541111075	0.145813783284275	0.137955231511159	2.19554342754185e-10	2.39032411033773e-16	1	1	cddstf	0.929904523043027	0.94567138923603
ENSG00000257433	12:48027016:A:G;rs116979172	0.00191158586620058	1.03434665238559e-06	0.000167139123089296	0.0931620500109271	0.127915792927409	-0.296353134500793	0.14869231331949	-0.107928358990623	0.0407305617476508	0.0590036825322144	0.0388409730786729	0.0640117369536552	1	0.00213489149052386	0.82148878998389	1	cddstf	0.101249671119477	0.800705926537001
ENSG00000079337	12:48148180:C:G;rs7963444	2.40240554008247e-05	2.77559212651425e-07	0.986578817804705	0.232791170707417	-0.425028430796548	0.506020432880054	0.00155652750050727	-0.114352901607169	0.098535659151414	0.0955117424798266	0.0924283195075138	0.0955802231107942	0.0711592520972427	0.000664754314300163	1	1	cddstf	0.242932865592145	0.862187760811655
ENSG00000205537	12:47683915:C:A;rs10785672	0.000455623247011633	0.000307318916573962	0.496354896139122	0.28354119204791	0.625802166044363	-0.428928290212342	-0.108563358935968	0.114709554655868	0.175895987710201	0.117007056662206	0.159338364390081	0.10671103555151	0.913524610258324	0.0325423104135324	1	1	cddstf	0.293766393223457	0.862187760811655
ENSG00000240399	12:48425235:G:A;rs2269936	0.0115084665090162	8.76690168093053e-09	0.773402012762725	0.877131951569417	0.115825607712618	-0.542829446256209	-0.0125059350681079	-0.0180506371745689	0.0454633259909772	0.0908163159251361	0.0433822695514804	0.116620343992101	1	2.66513811100288e-05	1	1	cddstf	0.879472101305896	0.939598421429671
ENSG00000177981	12:48408867:C:CT;rs372469759	0.000280019834056948	1.43250876089919e-05	0.500790970154367	0.874243695788349	-0.08616884440767	0.0830335401688617	0.0166227452998331	0.00290030185913968	0.0233456951696069	0.0187188049376231	0.0246507727014618	0.0183042065338882	0.609549570685453	0.0156431740899725	1	1	cddstf	0.876638466721569	0.939598421429671
ENSG00000269514	12:48576606:G:A;rs59537300	0.00259245168718489	2.32872521460181e-05	0.629346468755643	0.743646575018353	0.139301251928588	-0.278118142604671	-0.0231840006538555	-0.0180933498233316	0.0457287282896909	0.0643658544393909	0.0479696240231749	0.0552588599048639	1	0.020516069140642	1	1	cddstf	0.748463202815003	0.925440393200097
ENSG00000167528	12:48667183:T:C;rs2732485	1.31519051382113e-31	3.80857530707181e-35	0.716289538085947	0.670445251611933	-0.747975677613804	0.482910413767463	-0.0231067927632602	0.0154367881275821	0.0544693199817277	0.0326016713844931	0.0635015403928647	0.0362286405455027	6.42470566001621e-28	1.84068444590781e-31	1	1	cddstf	0.67654452988802	0.916625675094994
ENSG00000139620	12:49095668:C:G;rs7314162	0.000664507414086491	3.49285467501535e-07	0.0814980514801257	0.953511474752376	-0.0400198894177481	0.0749931086368139	-0.0205636097819018	0.000813344769881037	0.0115938807515561	0.0142826800470863	0.0117515110014556	0.0139360911140334	1	0.000817599628337647	1	1	cddstf	0.954364346142739	0.94704164396417
ENSG00000174243	12:48988436:G:A;rs59807383	0.0118190847207577	1.62713031641771e-06	0.657849557683855	0.125458101041439	-0.0307806899994908	0.122448262242872	0.00526156642056964	-0.0433203893478986	0.0121274886213514	0.0248615485710523	0.0118645187937248	0.0281674980616923	1	0.00314524290163544	1	1	cddstf	0.134390656584562	0.818779424926146
ENSG00000134287	12:49336805:A:G;rs833833	1.11657790338064e-06	5.7437813141199e-08	0.817447558870693	0.803513421487635	-0.164430433463739	0.124026973351359	0.00778987152371208	0.00582708374976999	0.032844898776062	0.0220892368195599	0.0337080511603167	0.0233930046286065	0.00395045262216071	0.000156115976117779	1	1	cddstf	0.807218900736906	0.931726636432396
ENSG00000178449	12:50516748:T:C;rs10735823	0.00045492365574473	1.96910706401046e-06	0.102465356853182	0.250562680242389	0.108043164826441	-0.146964515479009	0.0530888114844994	-0.0365104459107118	0.0303643581691664	0.0300924803380154	0.0323777775251321	0.0316947355291759	0.913031777079673	0.00366253913905946	1	1	cddstf	0.260769398603194	0.862187760811655
ENSG00000123268	12:50983046:A:C;rs10783377	1.16703595758578e-06	8.86596435975615e-07	0.0861808193173223	0.0669904723477482	0.187605001030674	-0.108397099507365	-0.0675826666392158	0.0410606298906148	0.0375449906120397	0.0214416393259087	0.0392143442301026	0.0223082223255175	0.00412197100219299	0.00186451230485672	1	1	cddstf	0.0740763858436989	0.7785372973132
ENSG00000184271	12:51616582:A:G;rs10747608	3.78783333070252e-07	6.18501471674262e-08	0.0295343668091764	0.0811361438795529	-0.397424082136485	0.272617775224193	-0.173327471773294	0.0896615088314795	0.0759333418481289	0.048679876770371	0.0791386801958526	0.0511776832255941	0.00138748334903633	0.00016724279794072	1	1	cddstf	0.088803035326581	0.793497171601925
ENSG00000139610	12:51723727:A:G;rs12831721	0.0231332652515918	6.66755237647768e-07	0.0248183232600443	0.126654770769055	-0.124623557428007	0.534951791171545	-0.12264868336933	0.187037656363129	0.0544968966739501	0.104569910963693	0.0542861058105018	0.122001230104634	1	0.00144352508950742	1	1	cddstf	0.135609033251693	0.818779424926146
ENSG00000196876	12:51984636:C:A;rs113368091	0.00322183480350317	1.49564515904726e-08	0.0114814873531293	0.496507966533053	-0.231903846431475	0.871231214388187	-0.201379210398241	0.0962553761002932	0.0778831283378825	0.148274326786106	0.0790182852936067	0.141324226861399	1	4.40766628371227e-05	1	1	cddstf	0.50510963753623	0.895359253155588
ENSG00000139567	12:52306341:A:G;rs706812	0.0379530939668293	0.000163808651772763	0.042754602730119	0.566859144226527	0.14532466244903	-0.587023289346444	0.142872348152182	-0.0891991194920716	0.0696127763298065	0.153129492815873	0.070117796712462	0.155527705036902	1	0.0325423104135324	1	1	cddstf	0.574506497395694	0.912281890488574
ENSG00000135503	12:52928193:C:T;rs601393	0.00385319861278322	1.39862542750882e-05	0.706725020911393	0.907140933733533	-0.0805174374476146	0.13151271247962	-0.0104835323511383	0.00344101958367875	0.0275733277302995	0.0296103801580746	0.0278274377578207	0.0294667322166672	1	0.0154240322448353	1	1	cddstf	0.908934641012203	0.941906390525718
ENSG00000186081	12:52915400:TGCCAGCTGCTTTAGGGAGG:T;rs372152833	0.000229042475149498	6.90522966417719e-09	0.431815035124242	0.182897439316097	0.44376247198845	-0.917536590705349	0.0913382148795766	0.191193117962345	0.118497769496454	0.15235982290151	0.11598520954934	0.14311008180152	0.512368016909427	2.1199055069024e-05	1	1	cddstf	0.192723066556862	0.835699523424242
ENSG00000170486	12:53027774:C:T;rs114025365	7.08943052253993e-10	3.32894221312671e-15	0.136430446968193	0.169462956307352	0.573632222993642	-0.711706843096792	-0.133553376112961	0.116745460508055	0.0890720060147514	0.0841116222531944	0.0893610829120466	0.0847003761425876	2.97118033199649e-06	1.37418734557871e-11	1	1	cddstf	0.1791307607568	0.833184977621024
ENSG00000186049	12:53027853:A:G;rs694075	2.25150321235017e-09	1.73590655336221e-15	0.0300210953240653	0.0690195601142701	0.491374970893335	-0.637236611918054	-0.172820954691287	0.136937927382293	0.0788692776952661	0.0744335243760957	0.079145085842061	0.0749525774638181	9.2806962413074e-06	7.21442763577336e-12	1	1	cddstf	0.0761900768992182	0.7785372973132
ENSG00000167768	12:53071382:A:C;rs2741159	8.32965981369701e-15	3.1366632620982e-23	0.0109279292298063	0.0733605141433942	-0.970125371654504	1.28164107493693	0.284333113111429	-0.212573699221117	0.116601112456817	0.11514595748732	0.110798851345901	0.11816534243583	3.82581275243104e-11	1.43376877710509e-19	1	1	cddstf	0.0807237938373672	0.782849886795368
ENSG00000063046	12:53409464:C:CA;rs35255041	9.33050875043471e-06	5.78695414195775e-07	0.502990973762341	0.0160769934579945	0.107252406783205	-0.0922548795686172	0.0162778243806539	-0.0419944313492395	0.0236477975246627	0.017929210205483	0.0242639008540015	0.0173145406044382	0.0297176703701346	0.00126965773874553	1	1	cddstf	0.0194706360495834	0.590851958720975
ENSG00000167778	12:53504016:C:A;rs12299847	0.0261311254477206	1.16669060813048e-07	0.0257064417358632	0.00113836168869881	-0.028364396501841	0.142823967730575	-0.0282383801699817	0.0801692542626074	0.0126684237447274	0.02609177658944	0.012575781412817	0.0243225267038144	1	0.000301706191262542	1	1	cddstf	0.00179491759270153	0.323786103336506
ENSG00000139626	12:53592452:T:C;rs12824946	1.86246649072071e-08	7.91505139460844e-12	0.57817064325143	0.674656307089306	-0.155903049568467	0.182946559112084	-0.0145272952884104	-0.0107840379114904	0.0267240392132256	0.0253440453953479	0.0260876392319966	0.0256571718645517	7.41820403254057e-05	2.95152266504949e-08	1	1	cddstf	0.680683739933047	0.916625675094994
ENSG00000182544	12:54010567:G:A;rs59583932	0.0533731371508794	2.16101688887162e-05	0.465074489065967	0.539452452852377	-0.0233277411007022	0.107581226759363	0.0087060254271242	-0.015957742850829	0.0120118858094681	0.0247955761804637	0.0118974133210418	0.0259654156308171	1	0.0197733045331753	1	1	cddstf	0.547463908704906	0.908535925322832
ENSG00000094914	12:53692955:G:A;rs1020745	3.00489181236285e-05	7.90211705872853e-06	0.741334209155003	0.461877620405051	0.160491526310341	-0.0996906541786029	0.0132768151422384	-0.0171321141364626	0.0376771324300364	0.0217971799785419	0.0401728462773964	0.0232452702650856	0.0868714222954101	0.0107310749657533	1	1	cddstf	0.470871153702179	0.891739307631288
ENSG00000139546	12:53940761:CTTTTTTTTTTT:C	0.0031795641300187	1.10675203690825e-08	0.0592998860694946	0.147152994695034	-0.0573292156488149	0.221937577714528	-0.0355087711058568	0.0568189585225791	0.0192264113838574	0.0374065244726358	0.0187330203516335	0.039060164492764	1	3.32468311887237e-05	1	1	cddstf	0.156511438625012	0.833184977621024
ENSG00000270175	12:53442396:C:T;rs10437946	8.63802247602003e-05	2.12257782635517e-06	0.383967188248641	0.157923772870412	0.364027925746137	-0.428977517381341	0.086868954680866	-0.122826429703647	0.0910429910252685	0.0881330501798274	0.0995853998736332	0.0866939807998482	0.223811162353679	0.00390766577831986	1	1	cddstf	0.167447138472069	0.833184977621024
ENSG00000250654	12:53682326:G:A;rs1110720	0.000178933124488414	2.26426864135652e-05	0.483642722984137	0.581348233068044	-0.263085160703409	0.242797849454857	-0.0461005377659398	0.0335902390791457	0.0690454295513864	0.0561045215994604	0.0657065522635181	0.0608284305300657	0.419419243800842	0.020151990908073	1	1	cddstf	0.588800243852875	0.912286325486429
ENSG00000123415	12:54561564:T:C;rs6580976	5.20833092259043e-05	2.50270730420897e-05	0.192274857424451	0.129397909649992	0.125506282952719	-0.0821232691713572	0.0418443030188172	-0.0302034863540945	0.0304245520930881	0.019082222503922	0.0319963087303076	0.0198441296285599	0.143124933752785	0.0211729037936079	1	1	cddstf	0.138403865281982	0.822758916365847
ENSG00000094916	12:53676814:T:C;rs1609474	0.00248307637770702	0.000206954917437778	0.0502544417150538	0.422988384774795	-0.0819705869399494	0.0833583106520352	-0.0510035426945087	0.0191148961527944	0.0267901504358342	0.02209995541125	0.0259123025272078	0.0238130916139505	1	0.0325423104135324	1	1	cddstf	0.432392977465	0.882869642915439
ENSG00000170627	12:54867641:T:C;rs7136235	0.012687099894282	0.000303015512219161	0.777918644323472	0.140872970149489	-0.111050807216471	0.32417519039758	-0.0124563535996182	-0.128918684215719	0.0441998593142987	0.0883394018717832	0.0441136692344195	0.0872411783147143	1	0.0325423104135324	1	1	cddstf	0.150113498540091	0.833184977621024
ENSG00000123360	12:54955169:G:T;rs7954532	0.00152640599686281	3.08111229503741e-05	0.74254764508692	0.106705032626537	0.127581795178975	-0.143552782501676	-0.0133834639128453	0.0541612499558746	0.0397601836723379	0.0337485433787312	0.0406935236055431	0.0334403839872485	1	0.0228002309832768	1	1	cddstf	0.115196451298944	0.8033560698148
ENSG00000197728	12:56427845:G:A;rs113741283	9.5216194616703e-12	2.41445833932539e-24	0.685678650940763	0.325893377705371	-0.466707252041702	1.16806580529641	-0.0262243813910435	0.101885426591266	0.0649327483581927	0.101721464622926	0.0647119499424079	0.103483266398442	4.18570391535027e-08	1.11499686110047e-20	1	1	cddstf	0.335984181649002	0.872068604775455
ENSG00000065361	12:56473808:T:C;rs7297175	1.14422237759326e-05	4.03909046649601e-07	0.69978570258845	0.10944324968261	-0.484725433223285	0.455090091757704	0.0404848813642576	-0.134118644139658	0.107999202035148	0.0871730588354267	0.104855898967822	0.0834572868611159	0.0357455070760133	0.000924951716827586	1	1	cddstf	0.118008845014385	0.806344615317696
ENSG00000196465	12:56546473:A:AGTGT;rs3070174	6.22831848031296e-07	2.94084576801568e-07	0.371745218515423	0.359365028654822	-0.576169802191031	0.349381236078145	-0.0982327358326075	0.0607299726282053	0.112312196610299	0.0660942702610893	0.109758608932548	0.066122591742748	0.00224904580324101	0.000698744954480525	1	1	cddstf	0.369273596509054	0.872121763397394
ENSG00000224976	13:19986757:A:G;rs2342035	0.0422755740216444	3.59886776230378e-05	0.957749990874488	0.564581303467316	0.132033795853565	-0.492580373421885	0.00343426254789602	-0.0677608231561753	0.064647268269867	0.116838441008191	0.0647532952892375	0.117456824727944	1	0.0238579442400308	1	1	cddstf	0.572262088364581	0.912281890488574
ENSG00000196199	13:20416113:C:T;rs56023020	0.0124269880752045	1.87443949877004e-07	0.265162151208427	0.426831171693122	-0.0286680480037886	0.127472215878192	-0.0127322177815962	0.0183531003377747	0.0113763017770486	0.0237017449232004	0.0113981466238273	0.0230548528183932	1	0.000464111219895462	1	1	cddstf	0.436201221403437	0.882869642915439
ENSG00000121742	13:21054535:T:A;rs4769116	2.41705770064231e-07	7.76280592951982e-10	0.513220287580963	0.7532664257895	0.742939734710565	-0.714782747438244	-0.0880536267670014	0.0363397985799248	0.139484005551982	0.111271364939493	0.134460624721955	0.115467949840975	0.000897695230018554	2.58423809393715e-06	1	1	cddstf	0.757902298420304	0.925927205398746
ENSG00000165475	13:21104860:G:C;rs7983277	0.00288268105854501	5.20542362321899e-08	0.0746698636620849	0.295055725874312	0.0667177093499615	-0.208874030345072	-0.0402645890275094	0.0365246432991423	0.0221441709349857	0.0370726075147273	0.0224846172938121	0.0348009848516927	1	0.000142940932693594	1	1	cddstf	0.305246366271297	0.862247456402497
ENSG00000032742	13:21141482:G:A;rs11618165	6.81829168524477e-09	1.41767682995309e-14	0.0749882221840311	0.0370212764965769	0.13815801747887	-0.208442257301811	0.0377696563345874	-0.0484754351521078	0.0229325109092123	0.0253041215909475	0.0211146610917301	0.023106185450571	2.75799898668151e-05	5.7571856064395e-11	1	1	cddstf	0.0423901111241831	0.702481203622906
ENSG00000150459	13:21723281:G:A;rs927911	4.15961220293216e-05	5.00699591630592e-06	0.531823044289823	0.696913570943213	-0.0675109907737586	0.0578504241958504	0.0102723252759735	0.0051092031525838	0.0161488629531187	0.0123688321474842	0.0164045179077756	0.0131009631109512	0.116677122292247	0.0076957527233622	1	1	cddstf	0.702543930951133	0.921431506131562
ENSG00000224429	13:21889774:C:T;rs11619305	0.00168473104860396	2.20764039303893e-06	0.827983775256773	0.275259467795933	-0.136149473384956	0.257432321856177	-0.00955853544339946	-0.0603078773128995	0.0428278943303808	0.0529827498629196	0.0439391988198155	0.0551421350137674	1	0.00403260995607458	1	1	cddstf	0.285472571899165	0.862187760811655
ENSG00000127863	13:24264034:A:G;rs9510810	0.0107417439307524	5.07457896411804e-06	0.331933032816587	0.439102887399695	0.155866758284457	-0.375252359443191	-0.0578816002137695	0.0629342215338712	0.0605933198203355	0.0802834317303319	0.0595296385099706	0.0811971175093611	1	0.00776918039406472	1	1	cddstf	0.448348912822597	0.886004838087902
ENSG00000132972	13:25366730:A:G;rs9553442	0.000175553359975633	2.18613199019659e-07	0.85281827435019	0.86203294387874	-0.779217172860772	1.41838593023743	-0.0383519353648498	0.043770452295246	0.204232903924333	0.265274575441924	0.206486115011537	0.251575915183191	0.412550395942738	0.000533197592408947	1	1	cddstf	0.86465773965497	0.939508511233118
ENSG00000132932	13:26576949:C:T;rs1581773	0.000112569303023968	1.07690255192185e-06	0.00590149604331087	0.147204852671238	-0.257520597090094	0.361152132964643	-0.185099060885394	0.114997686290543	0.065513093689029	0.072028630748531	0.0665927204067103	0.0790652851466421	0.282820654651311	0.00221518854930324	1	1	cddstf	0.15656324666574	0.833184977621024
ENSG00000132964	13:26057400:C:T;rs7327577	0.0215221286737209	3.88897695990924e-05	0.642809095805756	0.701500142435738	0.0281596277933625	-0.110494176777573	0.00580694079101907	-0.0101613451886181	0.0121651240399972	0.0263269281974344	0.0125042112872407	0.0264768029065594	1	0.0245394446170273	1	1	cddstf	0.707054385608402	0.921431506131562
ENSG00000122026	13:27780050:T:A;rs2148761	4.01207796060105e-05	1.82679996698392e-13	0.181569761526346	0.55992022967421	-0.201582629723557	0.733376283887942	0.0651689703050125	-0.0574115728680717	0.0481174926449203	0.0936087974367626	0.0486311800805447	0.0983369402503383	0.113046690861803	7.21585986958647e-10	1	1	cddstf	0.567658113990524	0.912281890488574
ENSG00000122035	13:27872143:G:A;rs1006089	1.13306552889489e-05	2.14058840291238e-07	0.333492633252812	0.217769707102794	0.243502817864592	-0.236180902175036	-0.0571541359337848	0.0541911172479827	0.05422614378493	0.0441364440147425	0.0589717870988	0.0438466264127456	0.0354762817096991	0.000523801982192659	1	1	cddstf	0.227846287126066	0.856072698687446
ENSG00000203602	13:27982278:G:A;rs9512674	5.7280097059537e-05	1.9416242409174e-05	0.681289068274449	0.828543034658221	0.618525590795061	-0.375744775079867	-0.0644021223374971	0.0192203875192691	0.150802257910041	0.0860976600954304	0.156606176620603	0.0886461222053874	0.155343623225464	0.018523095258352	1	1	cddstf	0.831802147616552	0.933583727896633
ENSG00000122033	13:28024687:GTACAGCGGATCTGCGGCGAGTCCCC:G;rs372562884	4.75060607008415e-05	4.23652079871481e-14	0.785995751619024	0.532814037178251	0.0504580853847661	-0.187851047527643	0.00337195022254306	-0.0156508807163123	0.0121647619351434	0.0232887073460721	0.0124043230876784	0.0250544076688179	0.131876824505536	1.70265770900348e-10	1	1	cddstf	0.540930480539899	0.90766679636811
ENSG00000186184	13:28196033:G:C;rs2232679	4.35508938915634e-06	3.79383347371464e-18	0.133660752187866	0.228353058565778	-0.0464049709836727	0.172328623479424	0.0147258657454513	-0.0220688747991357	0.00985572375883598	0.0181888537416685	0.00978312046741966	0.0182706395422565	0.014485027308334	1.64272989411844e-14	1	1	cddstf	0.238479438282762	0.862187760811655
ENSG00000102755	13:29042024:A:G;rs675923	0.00292398294683715	1.31779231782229e-05	0.619097248452961	0.354157126829465	0.173700505297413	-0.320391070979305	-0.0280969666429339	0.0649614317761878	0.0577388208579498	0.0719114831618994	0.0564403800063409	0.0699665064033241	1	0.0148383414986789	1	1	cddstf	0.364099904811816	0.872121763397394
ENSG00000139514	13:30166880:G:T;rs35332203	0.0273033137487363	0.000364409591807958	0.162693396264589	0.774832995380942	-0.0515270384126774	0.15420571801503	-0.0322187287459358	-0.0116624796992402	0.0231938734685044	0.0426054195411406	0.0230028706606091	0.0407207351033888	1	0.0325423104135324	1	1	cddstf	0.779056214504968	0.928306824157531
ENSG00000122043	13:30515349:A:T;rs491138	5.33025016176719e-05	1.193527698434e-05	0.281110726324573	0.247530497753556	0.639266508979699	-0.42731912808382	-0.17782588879402	0.115395824402239	0.155183125027232	0.0954171817079128	0.164590940377245	0.0995335643197926	0.146102156934039	0.0138807271327874	1	1	cddstf	0.257732809976577	0.862187760811655
ENSG00000189403	13:31047717:T:C;rs7325616	0.00745499705341328	7.28649093354272e-07	0.201756834950662	0.640390627657921	0.0335647088427869	-0.0953521622499339	0.0157612222107811	-0.0086214713099452	0.0124306204152465	0.0187074701860858	0.012310697967993	0.0184304976690019	1	0.00156440960343162	1	1	cddstf	0.646974983689665	0.916625675094994
ENSG00000187676	13:31927543:G:A;rs7333382	0.000572041875110374	2.79360180780651e-05	0.200385609443879	0.866559828702284	0.108170588368532	-0.0972954455044872	-0.0359427517913998	0.00377915244965339	0.0309572661311532	0.0227472623026463	0.0279883582539178	0.022465395947917	1	0.0221759009664604	1	1	cddstf	0.86909814008706	0.939598421429671
ENSG00000237637	13:32601801:T:C;rs416443	3.19383077823043e-05	3.32786541272199e-06	0.739203208772663	0.175772022516052	-0.628450035301543	0.467069166488857	-0.0471773346137169	0.13191108499307	0.1480481184146	0.0979511817585172	0.141538474708665	0.097125937503547	0.0919184497974718	0.00561743681667471	1	1	cddstf	0.185515973432871	0.833184977621024
ENSG00000244754	13:33100911:G:T;rs59826179	0.00623381691265508	2.41572753697598e-06	0.00262932462523503	0.187121225009865	-0.0321249752300489	0.0874094823238165	0.0352257767927402	-0.0242922693945583	0.0116348023534275	0.0180633194526528	0.0115804661020255	0.0183593646601687	1	0.00434347811148282	1	1	cddstf	0.196984352773826	0.840691917712312
ENSG00000133104	13:36903136:C:G;rs9575921	0.027973738396601	3.66101967507532e-05	0.0158881136929883	0.675111188313301	-0.0370439997421824	0.12090250057197	0.0391649913671958	-0.0137922862435611	0.0167474765625541	0.028706070686307	0.0161186949762222	0.0328630940245165	1	0.0239189070800906	1	1	cddstf	0.681133990737869	0.916625675094994
ENSG00000133101	13:36185925:C:T;rs9574245	0.0490907600079926	3.28543833567477e-05	0.0461584956729495	0.345402993530922	0.177210215620615	-0.660118196856751	0.18854278051272	-0.153819291210156	0.089569560907014	0.155759868303693	0.0940374441091977	0.162682130587748	1	0.0233351283863396	1	1	cddstf	0.355381405148718	0.872068604775455
ENSG00000120699	13:37627951:C:A;rs2323392	1.30325509807743e-06	3.95789004215471e-07	0.969695061136092	0.635460524399943	-0.226180019267071	0.147254606997033	-0.00149208110983067	-0.0122883705646328	0.0454806337907708	0.0281840477518298	0.0392313736482257	0.0258867050418216	0.0045796384146441	0.000908731553678721	1	1	cddstf	0.642120664392133	0.916625675094994
ENSG00000133103	13:40229842:A:AG;rs67765306	1.4405513090265e-06	8.33686684523792e-10	0.970364781982619	0.824886849841736	0.0844413631881311	-0.0996892370951235	0.000617370872463688	0.00355319962485368	0.0170535808369209	0.0155498804523599	0.0165995800861334	0.0160400160304268	0.00504769178682886	2.76700610593446e-06	1	1	cddstf	0.828217510347704	0.933480444143701
ENSG00000176268	13:41426257:G:A;rs9566582	0.000564918897156721	6.61818621235171e-08	0.664820791246963	0.836310365293724	-0.288516691406783	0.457298993743152	-0.0357255432938836	-0.0167636343260836	0.0824871573859691	0.0818529120332612	0.0823478825377995	0.0810410181562494	1	0.000177698299801643	1	1	cddstf	0.839434122290078	0.935803373562361
ENSG00000168852	13:41493917:A:AAAT;rs112873676	0.000659612734378299	1.03488821960077e-05	0.0779090909104102	0.418135285473601	-0.220466304953696	0.256044135072976	-0.10938774248996	0.0456723085859353	0.0638308993091106	0.056753643593794	0.0617662031813068	0.0563059082837688	1	0.0127517435179068	1	1	cddstf	0.427576701355095	0.882054612320972
ENSG00000229473	13:41566781:G:A;rs9525439	0.0096052552586602	0.000307885099739721	0.0681123503280734	0.354359682931128	-0.147018697014169	0.198495916839071	0.0999757230333857	-0.0502486209088798	0.0562862803898035	0.0541549411649084	0.0545409922387104	0.0541429463833586	1	0.0325423104135324	1	1	cddstf	0.364301575417919	0.872121763397394
ENSG00000102763	13:42529429:T:C;rs9566889	0.0343906710481311	1.19875840894709e-05	0.0273934568905858	0.724737692238375	0.0351772070585768	-0.130917791048057	-0.0396619347029458	0.00889071547105066	0.0165279294115941	0.0292396082891757	0.0178635770784859	0.0252167159431157	1	0.0139175851278757	1	1	cddstf	0.729874683151691	0.923859372148455
ENSG00000120675	13:43597706:C:T;rs17553284	5.62870709917158e-06	2.45785963049978e-22	0.0780866936675036	0.529449453042823	0.0830259812349172	-0.370902673566357	0.0320725650604421	0.0173044465249902	0.0178523043877049	0.0341990147176033	0.0181207826810384	0.0274752839006263	0.0184509018710845	1.11611405820995e-18	1	1	cddstf	0.537623407736981	0.906380359026513
ENSG00000151773	13:44446817:A:G;rs12853286	2.38525962271514e-06	1.51131195541688e-14	0.535202709915279	0.704319056103011	-0.250444780471779	0.5826746773205	0.0321200300602235	-0.0283554448122243	0.0517250799696609	0.0708201624993532	0.051720195246724	0.0746240355411476	0.00819098154440378	6.13441522703712e-11	1	1	cddstf	0.709824757484037	0.921431506131562
ENSG00000273149	13:45225978:T:A;rs9316093	0.000331958404658308	0.000244556378867012	0.0271863600003733	0.0192606737120655	0.832803512074801	-0.485918886593426	-0.418103002447646	0.256512097146844	0.228486510603699	0.130364484554927	0.188056269842918	0.108814530392049	0.703419859470954	0.0325423104135324	1	1	cddstf	0.0230228130782147	0.618686654246523
ENSG00000170919	13:45938671:C:A;rs9595313	1.97948823241147e-12	1.21996531470302e-37	0.689573575207282	0.842233991362816	-0.183650059054004	0.758355107288787	-0.0102011950537182	0.00943194372950913	0.0246563302295878	0.0486954142664185	0.0255063905848683	0.0473334797289753	8.82059956362551e-09	5.92049167225376e-34	1	1	cddstf	0.845243521321084	0.936708399592375
ENSG00000215475	13:46431021:T:C;rs7996013	8.06027914615135e-05	3.61097937437886e-06	0.010123556359333	0.0141810473988405	0.437874151554558	-0.472253729494185	-0.295170179566805	0.248141705204512	0.109033970633694	0.0994166270007796	0.113815491459865	0.10038830131059	0.21037328571455	0.00598700380272015	1	1	cddstf	0.0173435758671216	0.577436824432303
ENSG00000261097	13:46903995:C:T;rs73479325	0.0216134635240219	1.8964856595004e-06	0.142996133380641	0.708186487136659	-0.208991870349206	0.812667692530635	-0.130987827003906	0.0649436215049955	0.0903495110582842	0.166123581161398	0.0891171338113062	0.173291469390748	1	0.00354642818326576	1	1	cddstf	0.713622926448411	0.921508769490253
ENSG00000102445	13:46922741:A:ATT;rs58628860	0.000695379375468955	6.72342500268823e-06	0.359622502074778	0.454102718072632	-0.146325335836968	0.174458149291023	-0.034274441762193	0.0290900886388369	0.0425502015793695	0.0378399960411976	0.0373379385985496	0.038792632956213	1	0.0096010509038388	1	1	cddstf	0.46318203403245	0.890564553291801
ENSG00000102547	13:50093129:G:A;rs9596131	0.0960714806113429	0.000161100546601646	0.0716594715789822	0.245283890029223	0.0342535822896719	-0.149183121239333	0.03601147167032	-0.0526216016334	0.0204967222636793	0.0388712908646527	0.019898339144153	0.0451722802912405	1	0.0325423104135324	1	1	cddstf	0.2554769462775	0.862187760811655
ENSG00000136147	13:50101526:C:T;rs7333668	0.00775619035341077	0.000477674610796965	0.0982876869838387	0.106794568713821	-0.082781157319827	0.126772598521496	0.0538117323070372	0.062165532129153	0.0308134389858523	0.0357644072719202	0.0324153853605048	0.0383922737097666	1	0.0325423104135324	1	1	cddstf	0.115290077968748	0.8033560698148
ENSG00000136144	13:50105142:C:T;rs7331262	1.55129552281522e-13	6.11503440790581e-21	0.662778883494337	0.333755054201614	-0.171729503335923	0.230946534997228	-0.00987570723704818	0.022370683124691	0.0218469236630227	0.0222157847589356	0.0226167585270606	0.0230946892028697	7.00254798998788e-10	2.74136992506417e-17	1	1	cddstf	0.34379442560883	0.872068604775455
ENSG00000123179	13:50277342:C:G;rs112332160	9.59307417567776e-08	7.33386652292255e-18	0.0955264099026081	0.383580372575002	0.131250021191153	-0.350387650084545	0.0412028369338753	0.0337709507978529	0.0238070343879357	0.0373625509920806	0.0246143335399295	0.0386830339278114	0.000366276337537482	3.16089647137962e-14	1	1	cddstf	0.39331252740671	0.875366609769642
ENSG00000186047	13:51060652:A:G;rs1149830	0.00960468322089846	0.000114649140513765	0.412633386083922	0.818720930132185	0.116444763824797	-0.229284441796799	0.0354250229566293	-0.013490847820299	0.0445806560170447	0.0583997486372729	0.0431599046962529	0.0587945562722508	1	0.0313160460635679	1	1	cddstf	0.822167092696179	0.933480444143701
ENSG00000136104	13:51470332:A:G;rs9563007	0.00416943944494359	1.08483118084571e-06	0.126352757810815	0.33104170730638	0.0526304651978195	-0.132524622997958	0.0293431796512778	-0.0211514225578183	0.0181828490146029	0.026439144770112	0.0191247072504771	0.0217135115192882	1	0.00222607358309539	1	1	cddstf	0.341090674766575	0.872068604775455
ENSG00000233672	13:51489243:T:C;rs9535528	0.0380285679800635	3.06212121009628e-07	0.374267398442183	0.607901026540819	0.143551015461124	-0.747381144812903	0.0595064468447434	-0.0874761784072727	0.0687904202418083	0.141608804277215	0.0668408632765796	0.170256792591206	1	0.000724589177785051	1	1	cddstf	0.614992384945294	0.915557624905942
ENSG00000236778	13:52035163:A:G;rs9535676	0.00169757276288917	6.15951999829013e-08	0.864435647400714	0.49244318613595	-0.0612777199530821	0.193617271203606	0.00332594539049103	-0.0240352873975426	0.0192898058244966	0.0345681516286421	0.0194585043704938	0.0349580363184419	1	0.000166676611153731	1	1	cddstf	0.501102182911047	0.894294872927933
ENSG00000224892	13:51867752:CT:C	0.0171141302695527	0.00120758267866189	0.386834549467386	0.564257957804594	-0.0891497723609687	0.131001751690934	-0.0316349336610261	0.022800702558762	0.0371147810783474	0.0399558111333406	0.0364857316270071	0.0394899858849124	1	0.0325423104135324	1	1	cddstf	0.571941336270976	0.912281890488574
ENSG00000253710	13:52578240:T:A;rs1815310	0.000568559133658843	1.74101896319935e-05	0.722600151705987	0.164929587590474	0.092870353277461	-0.110598950629664	0.00980910591119405	-0.0346492686818395	0.026565434838227	0.0251935426091255	0.0275979770717918	0.0248703648882996	1	0.0174798303905215	1	1	cddstf	0.174552348153456	0.833184977621024
ENSG00000136100	13:52966155:A:G;rs113957827	0.00384885717724387	1.81174926139249e-08	0.846303990704936	0.6019067936944	-0.0303281587241589	0.0918768160295171	-0.00221151452731	0.0082522536210511	0.0103846302530545	0.015734729019874	0.0113960929437421	0.0157969515470622	1	5.28349686470603e-05	1	1	cddstf	0.609088963518326	0.915557624905942
ENSG00000136108	13:52823757:A:G;rs202010658	4.41138878594084e-08	8.55104752982283e-14	0.258534287046469	0.523533097965752	0.103381371764131	-0.175391832225564	0.019343791128509	-0.0144282728774367	0.0182437816499328	0.0220472106578914	0.0170773698370925	0.0225828894662192	0.000172220618203131	3.40502712637545e-10	1	1	cddstf	0.531797163606028	0.905363390731001
ENSG00000136099	13:53409474:T:C;rs656443	8.9479806856303e-25	3.04778051434304e-32	0.648786261783772	0.691304165414988	2.96944530844505	-2.56336666535374	0.109801229832153	-0.072452381883348	0.255575561358953	0.184067126151551	0.240761593221624	0.182226681249734	4.31829547888519e-21	1.45683908585597e-28	1	1	cddstf	0.697031230280538	0.920950819505904
ENSG00000102837	13:53602462:G:A;rs17552047	7.97234563425525e-07	5.04527317629361e-14	0.124648712948147	0.609073865095391	0.722580923572845	-1.73453275216656	0.215788818366569	0.123020850312386	0.142296788214049	0.215773506627534	0.140006637818425	0.24022333126044	0.00285409973706338	2.02365907101137e-10	1	1	cddstf	0.616150878619023	0.915557624905942
ENSG00000136122	13:72722760:T:C;rs9529964	0.000135192464858628	3.76816713612599e-05	0.0712810476732702	0.109595889558732	-0.113673909023808	0.0815377767198381	0.0510656960127974	-0.031824124540391	0.0292705901872298	0.0193920252739492	0.028178702998697	0.0198115959806909	0.329869614255051	0.0241539513425676	1	1	cddstf	0.118165285190216	0.806344615317696
ENSG00000083520	13:73714675:T:G;rs12867899	0.000594770158645045	9.77611694458426e-06	0.113283972886805	0.0912945096722021	0.0416858607968865	-0.0642940202547162	0.0200460301325847	-0.0255886170763235	0.0119676603228319	0.0142097130257111	0.0126093699470345	0.0150891108154698	1	0.012334333993052	1	1	cddstf	0.0993191691889753	0.800705926537001
ENSG00000227354	13:79970865:C:T;rs12584193	0.00083182449339172	4.27130498948683e-06	0.0154781994322226	0.195898916882735	0.162726697135342	-0.248714651125011	-0.119396880215901	0.0691727195410527	0.0480370771021827	0.0527745398571793	0.0489431633207998	0.0533262980386523	1	0.00679991754326303	1	1	cddstf	0.205851025144654	0.848121556162768
ENSG00000165300	13:89235188:C:T;rs12865399	6.74190730947123e-05	3.94716791345176e-05	0.927051501264208	0.86863138623978	-1.39830543737205	0.796129340698117	-0.0291510236200663	-0.029591316289096	0.344334964966813	0.189854189749973	0.318043606738452	0.178707445821132	0.179604410724314	0.0247569534024812	1	1	cddstf	0.871129081594456	0.939598421429671
ENSG00000080166	13:95162378:T:G;rs9561588	0.00389426579457967	3.00052896162357e-05	0.0359761835499736	0.267786767074825	-0.247474255211094	0.390024400857314	-0.180394376577932	0.0940147323850529	0.0848476792199437	0.0915549292830294	0.0855033540549712	0.0846284327710051	1	0.0226408984937087	1	1	cddstf	0.278010353051904	0.862187760811655
ENSG00000152749	13:95253920:T:G;rs3897473	8.62128403386535e-17	8.12817610342542e-19	0.203923277547155	0.356147950627429	-0.390247699342012	0.267448341786638	0.0546195249037159	-0.0245985923579819	0.043293781017389	0.0275773673968489	0.0428678360513499	0.0266038995982367	4.02527751541173e-13	3.55607704524862e-15	1	1	cddstf	0.36607577621151	0.872121763397394
ENSG00000125257	13:95899607:A:G;rs4148436	4.32901975579136e-13	2.18929587290759e-20	0.567455800922007	0.514711596011129	-0.297029680154229	0.390785877041759	0.021608152642898	0.0256723120487139	0.0385956562433145	0.0382548206067442	0.0377340840261288	0.0393417101616109	1.9463272822038e-09	9.76863818491364e-17	1	1	cddstf	0.523087647996235	0.899918710998906
ENSG00000102595	13:96581766:A:G;rs9516625	8.91442787006329e-05	2.04861227225288e-05	0.746735888549395	0.216076111003215	-0.310521899444911	0.231626814508735	-0.0239648712347541	0.0632322969880942	0.0778167551335272	0.0532299733814471	0.0741163690550713	0.050973158903961	0.230259671883735	0.0190886416219177	1	1	cddstf	0.226142493502604	0.855967368444763
ENSG00000125246	13:100312963:C:T;rs7335639	0.00878270921954814	8.84830471465005e-06	0.064201992948625	0.35725428532938	0.0861006338187644	-0.21996262757109	-0.0622908710261132	0.0466045622148956	0.0325720726075512	0.048368763771306	0.0334918978213832	0.0505201321412798	1	0.0115735825667623	1	1	cddstf	0.367181937774736	0.872121763397394
ENSG00000134864	13:101238722:T:G;rs7324168	0.00031571828324715	0.000122382787094104	0.569865552039356	0.561400960887235	0.370136997477438	-0.226887805789287	0.064596859559606	-0.0367571836748014	0.101171402739362	0.0580378894065605	0.113510616434077	0.0631977141347248	0.676899999281889	0.0314510627291634	1	1	cddstf	0.569120332837784	0.912281890488574
ENSG00000237082	13:101285639:G:A;rs4772322	5.99963123347884e-05	1.44919377906588e-07	0.630594328032694	0.252106232550368	-0.367647882696903	0.516577087593093	0.0437038227095381	-0.110770414986099	0.089888700656401	0.0951290498088699	0.0907572872601074	0.0964743946318971	0.162050039616263	0.000368240139260639	1	1	cddstf	0.262322923239821	0.862187760811655
ENSG00000125247	13:101337559:T:C;rs1283193	2.27171963455908e-23	1.15728745125936e-41	0.0561835733472118	0.250104429037293	-0.243414621316243	0.431764994043099	-0.0416497017055867	0.0323677228255483	0.0217819182411444	0.0256929449519618	0.0216984919953963	0.028071187939068	1.09201562833255e-19	5.63367531273054e-38	1	1	cddstf	0.260309746628306	0.862187760811655
ENSG00000134897	13:103498545:C:T;rs2296148	0.0162053460692615	4.29748394813005e-09	0.906380741474691	0.550649539890452	0.065666939013342	-0.33696792354071	0.00327952692220188	0.0337863669681002	0.027107987793651	0.0551430081022536	0.0278547204039152	0.0565288595956922	1	1.3515587016869e-05	1	1	cddstf	0.558509652509652	0.91079381632291
ENSG00000174405	13:108867928:C:CG;rs36219967	0.0314834790733022	2.41981641429325e-05	0.12266936354281	0.995292530885642	-0.0359424219153463	0.142127913058409	0.0264319047575811	0.000178283672264714	0.0166063674817947	0.032963159802871	0.0170587388600045	0.0301843066413723	1	0.0208830156553508	1	1	cddstf	0.99537708424689	0.949614809694836
ENSG00000236242	13:109910057:G:C;rs7322588	5.5350800898463e-12	3.85300065195981e-15	0.698397074783977	0.609053559955171	-1.25245697145677	1.04244487058143	-0.077038216807877	0.0673760967378268	0.172082189067104	0.123527163645994	0.198563067943944	0.131558121464968	2.4453983836941e-08	1.58743626860744e-11	1	1	cddstf	0.616130867709815	0.915557624905942
ENSG00000187498	13:110813308:G:A;rs77120970	0.041784354514037	5.35197199978802e-06	0.86317071372515	0.928350350370092	0.195867051175174	-0.980254170247867	0.0161672070256321	-0.0199429370181532	0.0956704650230562	0.210260254154039	0.0937034807926691	0.221536788842651	1	0.00808147771967992	1	1	cddstf	0.92970516262206	0.94567138923603
ENSG00000213995	13:111268633:T:C;rs330550	1.35811234361185e-06	8.26560969649359e-09	0.0801922753952237	0.782837081017833	0.111869672194844	-0.11553858062226	-0.0428666714040627	0.00544542139621148	0.0225351332184337	0.0192939523787512	0.0243911749513033	0.0197332178041343	0.00476561621373399	2.5185312745216e-05	1	1	cddstf	0.786903132653825	0.930356437003819
ENSG00000134905	13:111299061:C:T;rs450565	7.99167494694095e-06	1.562631900126e-07	0.0640650311980636	0.481500629455766	0.144153521219148	-0.151208128203812	0.0605080778657946	-0.0210116895239273	0.0315366943917984	0.0279236589135678	0.0325164829047146	0.0298013963152756	0.0256932349544151	0.000394877081161839	1	1	cddstf	0.490297158258377	0.894174637297778
ENSG00000229152	13:111528111:T:C;rs753207	0.000132610749079072	1.70028580011034e-07	0.584291249189362	0.139059874378926	0.097384650993881	-0.175050250535806	0.0132045050364813	-0.0485267637728035	0.0250439380764435	0.0324289331348932	0.0240995649718794	0.0326881436968216	0.324763724494648	0.000424731392867562	1	1	cddstf	0.148256270120536	0.833184977621024
ENSG00000088448	13:111538047:A:G;rs7332528	7.73440414532083e-06	3.40677190721341e-09	0.877946861412302	0.734973833887686	0.0646347066910643	-0.0962873007753978	0.00229823849762024	-0.00563829678945849	0.0141171117540109	0.0156465622536936	0.0149482385599977	0.0166353616669922	0.0249047813479331	1.08062804896809e-05	1	1	cddstf	0.739935838885977	0.925440393200097
ENSG00000102606	13:111933098:C:G;rs2296353	1.63884047962014e-06	6.00459383574433e-10	0.31350642257081	0.553003716227757	-0.059100790767789	0.0841268999850135	-0.012052099413448	-0.00771199906687863	0.0120034428879308	0.0130028347344831	0.0119310669613612	0.0129798087762046	0.00570972023099657	2.01213939435792e-06	1	1	cddstf	0.560828607792597	0.91079381632291
ENSG00000139842	13:113830781:A:G;rs7323626	7.39742222534998e-08	6.72566150291146e-09	0.631034672257186	0.907538475231809	-0.124757351261736	0.0798878986484656	-0.0123599680111506	0.00173110160013969	0.0224190443959238	0.0132547467660336	0.0257003773532581	0.0148880954540912	0.00028450485878696	2.07083117674644e-05	1	1	cddstf	0.909325094386036	0.941906390525718
ENSG00000126226	13:113846776:A:AAACT;rs55641715	7.80989781261362e-07	1.70585140113658e-07	0.0728057430778085	0.254972390140766	-0.170079024496861	0.106675585937368	-0.070673458537627	0.0258395426976083	0.0334646861232309	0.0197646099607246	0.0392094975148664	0.0226413752824519	0.0027975053964782	0.000425951094863805	1	1	cddstf	0.265187477940941	0.862187760811655
ENSG00000139835	13:114013931:G:A;rs4907617	2.87559755293853e-05	8.51434366651816e-07	0.147087972586386	0.24541113596669	-0.555095887498437	0.59644850325755	0.168449444737092	-0.128216492927173	0.129990900700887	0.117781132669192	0.115781782411958	0.110095423515521	0.0837661567170994	0.00179737794800198	1	1	cddstf	0.255605567973989	0.862187760811655
ENSG00000233695	13:114521827:G:A;rs7996145	0.000417135998323945	1.14863731533848e-08	0.52891315232942	0.693497998637997	-0.220381793238242	0.534852692157592	-0.0386775061322286	0.0365163076075873	0.0615208460468197	0.090254128499954	0.0613305663934437	0.0925361648721322	0.848454620590904	3.44016875943876e-05	1	1	cddstf	0.699179820105028	0.921376565179842
ENSG00000260910	13:114772551:A:C;rs144814684	3.6009473898102e-06	1.02281215916766e-08	0.137434339644549	0.447208502526658	-0.425797735966689	0.51988261224618	-0.13813851886425	0.0696747578018436	0.0896252535451354	0.0874034949091184	0.0926668082387914	0.0915080486793262	0.0121459955458298	3.08275584773133e-05	1	1	cddstf	0.45636242098846	0.887514313867851
ENSG00000130177	13:115002305:G:A;rs8002514	1.07594985926034e-17	1.03336875434692e-24	0.15926137172448	0.365993031889929	-0.181213732539723	0.189536619475229	-0.0273664565518123	0.0152064190957048	0.0194397426919209	0.0163407681578289	0.0193783568481486	0.0167873643705451	5.04620483993101e-14	4.78243059511757e-21	1	1	cddstf	0.375864886255468	0.872121763397394
ENSG00000264539	13:115005979:C:G;rs7989142	1.17145668478563e-05	3.61479186582994e-08	0.370851325973132	0.319638401224624	-0.381840660471472	0.40412230050086	-0.0774899036932413	0.0736726931105961	0.0851796555691469	0.0708294408280474	0.086420035699227	0.0738649418907372	0.036526019431616	0.000101431059755188	1	1	cddstf	0.329742521310388	0.872068604775455
ENSG00000169062	13:114998076:C:T;rs7994556	4.69157305480144e-12	2.67800232269727e-17	0.175509229963404	0.446820432052284	-0.175532980707365	0.197394804774457	-0.0325168742340243	0.016724829222172	0.0240266498651672	0.0214852284638484	0.0239275038508395	0.0219469479184378	2.07555191944416e-08	1.14591719388216e-13	1	1	cddstf	0.455980780543107	0.887514313867851
ENSG00000092094	14:20920043:C:T;rs1320150	6.49527066477966e-12	9.57789062558129e-15	0.673304253318971	0.872118408621495	-0.209093066367754	0.169435830637954	-0.0112908221691974	0.00307063704890518	0.0288341745674183	0.0204178939371207	0.0267449010556159	0.0190544046459973	2.86571341730079e-08	3.90873716429972e-11	1	1	cddstf	0.87455120375619	0.939598421429671
ENSG00000169413	14:21178988:T:A;rs8003799	8.83259319470097e-15	2.06716884152272e-22	0.449299651902552	0.721250774432665	0.300416075920238	-0.377050908323336	0.027281866595925	-0.0124166653985931	0.0361469995384933	0.0346889513210405	0.0359965975236832	0.0347578950832681	4.05416027636775e-11	9.39321521587925e-19	1	1	cddstf	0.726452860458401	0.923262751630681
ENSG00000258810	14:21179013:T:C;rs8003813	3.70879427487009e-11	2.18112571622276e-16	0.62962151343296	0.57111113596972	0.367993762664252	-0.441850989279613	0.0253501105189993	-0.0283096925833762	0.0528944595226992	0.0497853825301439	0.0524936266161994	0.0499073977589293	1.61110023300357e-07	9.1999882710276e-13	1	1	cddstf	0.578702157242323	0.912281890488574
ENSG00000129538	14:21271088:G:C;rs17523303	4.73868268270891e-06	6.50175175242318e-12	0.134005926375794	0.60784754309226	-0.576043610876506	1.33076360367818	0.190251926075464	-0.0886899068726525	0.122836989970474	0.183518046689702	0.126506572275374	0.172593362250509	0.0157039944104973	2.43295550575675e-08	1	1	cddstf	0.61494019187371	0.915557624905942
ENSG00000169397	14:21349608:A:G;rs1763559	8.54975626004286e-06	5.26917742613447e-09	0.387663908834122	0.031693846446305	0.634340864427913	-0.802816240017957	-0.115835959307271	0.30673273937406	0.139247204882423	0.132198457846429	0.133831865440253	0.1418958810963	0.0273763195446572	1.64240260372611e-05	1	1	cddstf	0.0366422635536209	0.674502262259568
ENSG00000136315	14:21432436:G:A;rs4982384	1.69585689009731e-05	3.56154102976281e-07	0.480452089473312	0.859699499709641	-0.468663446779104	0.390676352446005	0.0794277426534318	-0.0139245332965596	0.106607132141275	0.0744626773573629	0.112385061496747	0.078688144847541	0.0515540494589582	0.000830195214037711	1	1	cddstf	0.862366260601718	0.939508511233118
ENSG00000169385	14:21349608:A:G;rs1763559	2.85411050017105e-06	1.65957111763474e-09	0.109081784253643	0.000974368845552773	0.461814249037598	-0.573894830123069	-0.148681025064746	0.327460497356195	0.0961639204316182	0.0912960658151877	0.0924240947621068	0.0979930924347147	0.00972110036358258	5.40024441678344e-06	1	1	cddstf	0.00156726809912405	0.323786103336506
ENSG00000165804	14:21091364:C:A;rs12896466	0.0320844730148155	5.2062894145944e-05	0.462312231336952	0.259757088558378	0.0905398801546551	-0.340108648197851	-0.0314448208640118	-0.0910999142734023	0.0419807540132254	0.082445353250359	0.0427065834468776	0.0806334776470999	1	0.02769286781146	1	1	cddstf	0.269976481031883	0.862187760811655
ENSG00000129472	14:21944955:G:C;rs17516362	0.000162726678298702	1.09859590268289e-06	0.777067710445917	0.163031900456805	0.0526255078673247	-0.0733715745664096	-0.00403576565024408	-0.0219531886657825	0.0137215513848818	0.0146457744968427	0.0142364625944438	0.0156863661126487	0.386801314316014	0.00224992440869456	1	1	cddstf	0.172627931849539	0.833184977621024
ENSG00000211778	14:22204568:G:A;rs2049788	6.54736505130522e-05	1.51138424926061e-08	0.079441540555092	0.643870361124605	0.183385419242297	-0.326462919526268	-0.0827520988473918	0.0281483731953109	0.0450775703619272	0.0555794448252767	0.0469680639916012	0.0608067198986171	0.174880120520362	4.44951522982323e-05	1	1	cddstf	0.650401255628402	0.916625675094994
ENSG00000211782	14:22282675:G:A;rs36128149	0.00068490261568874	9.30443651046247e-09	0.113440434762375	0.425887689823202	-0.135208738099186	0.394757292674753	-0.0618980671995814	0.0490196477975923	0.0392682027162426	0.0661680156012473	0.0389521577953743	0.0614519965872422	1	2.81831381901908e-05	1	1	cddstf	0.435258398485545	0.882869642915439
ENSG00000256379	14:22351698:C:T;rs55977753	0.00516134540020674	1.40231105054562e-08	0.159544199372125	0.024929323788021	0.136842746607711	-0.576448213008814	-0.0691991869445191	0.186020150066154	0.0484513947111046	0.0979004906389624	0.0490337479464393	0.0823992054341663	1	4.14242684331176e-05	1	1	cddstf	0.0292790083316399	0.647463899636005
ENSG00000211792	14:22390185:A:G;rs12587146	0.000550038592186254	5.15112453684801e-07	0.494400744542211	0.270725516724522	-0.130365576702461	0.297027590861413	-0.0258015087401167	-0.0627997199171087	0.0371918512843916	0.0574534916035213	0.037697438773077	0.0568788425018137	1	0.00114921588417079	1	1	cddstf	0.28094177477834	0.862187760811655
ENSG00000211795	14:22443412:T:TA;rs34220806	0.000117627006532479	6.31970127950645e-07	0.119407371562399	0.980581024648078	0.175345743939946	-0.20078359877923	-0.0780423386688305	0.00107883906526978	0.0447365171524065	0.0391619225339332	0.0499250902367241	0.0442738037145649	0.29324412728547	0.00137706290880446	1	1	cddstf	0.98094109027904	0.948620530801252
ENSG00000211812	14:22674404:T:C;rs61972231	3.31063851148506e-07	1.12914015979498e-17	0.212625424807479	0.391493864061895	0.193218749926728	-0.562349531805824	-0.046661435854972	0.0534689335555959	0.0367217384276632	0.0603720774905051	0.0373318562193777	0.0622775740496978	0.00121798390837535	4.857560967438e-14	1	1	cddstf	0.401148547043284	0.875680803076434
ENSG00000211814	14:22640940:A:T;rs12434896	0.000956089980596074	4.0072751416039e-06	0.586587868018144	0.801688288621636	0.137776952597197	-0.221005140845674	-0.0229243184650623	-0.0107148771890107	0.0411620359277914	0.0467533842119022	0.0420963695598437	0.0426109489389561	1	0.0064757566288319	1	1	cddstf	0.805419779890694	0.931726636432396
ENSG00000211816	14:22733694:C:G;rs7147116	1.15338627281807e-13	6.65640173813191e-25	0.473214683270569	0.84485253711968	0.488864685939918	-0.691346773766525	-0.0459480904955737	0.0122189574669174	0.0618207050324486	0.0592971450078576	0.0639534191020996	0.0623685857835481	5.2202262707746e-10	3.08391092527652e-21	1	1	cddstf	0.847811516700713	0.936753018265459
ENSG00000228985	14:23663685:A:G;rs2331940	0.000235956756425838	0.000104031961088448	0.48407189303954	0.249625693226306	0.792871043381838	-0.512063209042666	-0.157745095386634	0.155897671188758	0.212169986618984	0.129601770328445	0.225053277990031	0.135066593044925	0.52382399926536	0.0313160460635679	1	1	cddstf	0.259828447363073	0.862187760811655
ENSG00000211825	14:22453863:A:G;rs80059204	0.0438847638105464	7.69927195467314e-06	0.727311398593466	0.816993360054987	0.111355640856408	-0.49181195171319	-0.0194541523518521	-0.0247741663473784	0.0549488192525142	0.107394096561689	0.0557206544187384	0.106931003698273	1	0.0105711003937662	1	1	cddstf	0.820463406025733	0.932740597416711
ENSG00000256590	14:21976476:T:C;rs1268403	0.00491777008861621	0.000181697729390559	0.162856337467893	0.427399513766008	0.18800514581851	-0.315570877061413	-0.0914276128464283	0.0654664632168845	0.0661909705713917	0.0829078948981071	0.0653010336465061	0.0823391717578761	1	0.0325423104135324	1	1	cddstf	0.436763901218195	0.882869642915439
ENSG00000251002	14:22897428:GA:G;rs5807133	0.000376302626564955	6.82105734771147e-06	0.427340409559152	0.307136320973097	-0.212286186088262	0.232757688167585	-0.0512482807995926	0.054888489273483	0.0587954746496806	0.0505211235827257	0.0644482752161461	0.0536249512342715	0.777817529109762	0.00970636460579342	1	1	cddstf	0.31728946833656	0.872068604775455
ENSG00000129562	14:23047022:G:A;rs5742771	0.00207421774395767	6.45342915770395e-08	0.00899174232519624	0.0604679670339056	-0.0433333185673106	0.153498011247256	0.0397576748398241	-0.0444021297794559	0.0139090100660261	0.0274504430920553	0.0150873627692855	0.0235329256731099	1	0.000173855381508544	1	1	cddstf	0.0672371469213574	0.7785372973132
ENSG00000100462	14:23411054:C:G;rs7147394	1.51633341942663e-05	1.24128751165743e-06	0.437226640070029	0.965332731696719	-0.174189126186432	0.126480344413881	0.0282523131442681	0.00102266372474817	0.0393870212710558	0.0253794448045435	0.036301646723035	0.0235036469994832	0.0464907826396204	0.00249600721022095	1	1	cddstf	0.965975283158109	0.94704164396417
ENSG00000257285	14:23440049:G:A;rs59841088	1.46452447119279e-05	7.27655554579467e-09	0.56075812379493	0.00634899693089999	0.379683123782643	-0.498532186091825	-0.0475901261049798	0.231533071918695	0.0856945584905173	0.0829183536969321	0.0816888326879563	0.0840434604073916	0.0450194822444665	2.22589834145859e-05	1	1	cddstf	0.00831046321351031	0.50480355815379
ENSG00000092036	14:23411054:C:G;rs7147394	1.33424752628502e-09	3.50530872043363e-11	0.0051074702411425	0.0211442790403844	-0.473236016554488	0.335831877021676	0.194977384036246	-0.103641103268458	0.0748101415665792	0.0482047079834475	0.0689499038721644	0.0446418922431783	5.54112997666171e-06	1.26261220110019e-07	1	1	cddstf	0.0251074343041102	0.629257128456306
ENSG00000166091	14:24764186:G:C;rs10146996	4.98851613259456e-05	2.24501191751401e-05	0.115684588929045	0.0945416998690768	-0.512180782022781	0.316251345818193	-0.206946979198231	0.130178043604164	0.123839927507185	0.0730433921598584	0.131043937164746	0.077534891436978	0.137633160098284	0.0200928566617504	1	1	cddstf	0.102666338677419	0.800705926537001
ENSG00000157326	14:24484007:G:T;rs112424117	0.0107567512297184	1.79029662720477e-06	0.236567512641325	0.394562735999812	0.0786466183226678	-0.211422601008772	0.0370777498186177	-0.0377986715947185	0.0305798500192335	0.0431080823351325	0.0312427852582122	0.0443126580002783	1	0.00338403699516863	1	1	cddstf	0.404191274772992	0.875680803076434
ENSG00000215256	14:24423007:G:A;rs17099455	1.47558396099329e-15	9.76615282956181e-23	0.00488166976716854	0.109316721963309	0.243857720619725	-0.251317827338817	-0.0881014405881765	0.0364969167776695	0.0284019853653039	0.0229021976330921	0.0309913094599182	0.0227025918308984	6.81867348375e-12	4.44652938329949e-19	1	1	cddstf	0.117879848982342	0.806344615317696
ENSG00000100908	14:24610733:T:C;rs2236352	0.000326859902283674	2.6667459936451e-06	0.948025217122995	0.318176272688337	0.140266112266371	-0.172510213250423	-0.00260761776385743	0.0350908764783684	0.0384387171994739	0.0358103268896208	0.0399577809084833	0.0350760752791655	0.695238361258671	0.00470947342477725	1	1	cddstf	0.328285628723302	0.872068604775455
ENSG00000100918	14:24655292:A:C;rs66947172	0.00980101019725833	1.40107169704761e-06	0.0610449795926242	0.283553624141207	-0.0727639881867145	0.246422768210734	0.0565012533353536	0.0517482324336353	0.0279338962632153	0.0497068138090069	0.0300130153997048	0.0481411547630012	1	0.00276054815923978	1	1	cddstf	0.293778917421577	0.862187760811655
ENSG00000254505	14:24662857:A:T;rs67327123	0.00195360546395275	1.55049166587296e-05	0.600165719411524	0.820862412520689	0.0922251636144187	-0.120220213498619	0.0165051133693889	-0.006136197383352	0.0294284263132117	0.0272159616906683	0.0314441702997719	0.0270675505662201	1	0.0164662214915708	1	1	cddstf	0.824263510839688	0.933480444143701
ENSG00000092295	14:24730462:A:G;rs2748516	1.58157795174998e-07	1.10908593086611e-07	0.263099309189028	0.499097043761217	-0.79334447657823	0.440839525961622	0.146044049922074	-0.049073711083521	0.146573173874586	0.0803856086249033	0.130176675605629	0.0724868023377548	0.000595147783243516	0.000287551452242937	1	1	cddstf	0.507660680862897	0.895359253155588
ENSG00000205978	14:25479542:C:T;rs11850957	0.000683735907409249	5.60942100826375e-06	0.219032821387678	0.653535379998737	-0.339865696323091	0.401458234028682	-0.118870802093937	0.0373239786061379	0.0986920960742075	0.0863074340558213	0.0964447629264005	0.0830430508558196	1	0.00833559961827994	1	1	cddstf	0.659906458892608	0.916625675094994
ENSG00000100441	14:24903964:T:C;rs12891613	8.40707068342579e-12	1.64660855219465e-12	0.123441937248094	0.0929599860206429	0.242997407797651	-0.143242798848656	0.0495220148826543	-0.030438447594443	0.0337102039678616	0.0191536320101711	0.0320270524317122	0.0180416618353481	3.70247392898072e-08	6.31474379766649e-09	1	1	cddstf	0.101040749098921	0.800705926537001
ENSG00000139899	14:24898751:G:A;rs2273629	5.04603519783547e-11	5.49324036392875e-13	0.0379665223259556	0.0855898968490356	-0.625204026104526	0.47849717954616	-0.183697812094339	0.103079732031817	0.0905526532923526	0.0624878247586142	0.0880003187803647	0.0596978970983274	2.18291482658362e-07	2.14071576982304e-09	1	1	cddstf	0.0934127637728746	0.800705926537001
ENSG00000100445	14:24911503:TGCGCCGCCCA:T;rs144944356	0.000721321880360603	1.53857355772122e-11	0.28105922386374	0.677137029391045	-0.0767765983746795	0.340467484323072	-0.0242084922714127	-0.021131912756482	0.0223940660272261	0.0479076708967134	0.0224043354995148	0.0506865012784458	1	5.6619506924141e-08	1	1	cddstf	0.683121274024321	0.916625675094994
ENSG00000100448	14:25045589:A:G;rs12878578	1.45382834962621e-09	2.30256723078234e-10	0.0370343035417663	0.0699502688061062	1.46685572307064	-0.959400036567577	0.446787345950588	-0.245151077372028	0.232457409506944	0.144484673004631	0.212979403907877	0.134634656732571	6.03338765094877e-06	7.9254364083528e-07	1	1	cddstf	0.0771643440036792	0.778563597951309
ENSG00000092108	14:31134714:T:C;rs230356	8.24945695459108e-10	2.13726828441371e-11	0.159645098660761	0.501230210588805	0.136875847032485	-0.0968690394366347	0.0293852468604615	-0.00938453612959426	0.0213440571122422	0.0137381857980556	0.0208271042960736	0.0139311387516864	3.44992289840999e-06	7.80744104296329e-08	1	1	cddstf	0.509762575000802	0.895359253155588
ENSG00000100473	14:31334591:T:G;rs179649	0.00187360676840802	8.53994898612675e-06	0.0254085055667545	0.273761480837373	-0.203885752656695	0.380236647946007	-0.145825877946384	0.0857388656780599	0.0647941519768068	0.0834627428004624	0.0648099308183292	0.0781498398206147	1	0.0112983525086457	1	1	cddstf	0.283976288516455	0.862187760811655
ENSG00000100852	14:32400666:C:T;rs1278897	0.000152162405436642	1.69454603309586e-05	0.729124798996772	0.0906786418247011	-0.128402612570317	0.10760885943139	0.0120743033731412	-0.045085910669783	0.0333271629469614	0.0244768311724334	0.0348244309428101	0.0265353594747696	0.364733285831632	0.0173414202372865	1	1	cddstf	0.0986838682766661	0.800705926537001
ENSG00000151320	14:32693411:A:G;rs7152132	7.02479614028526e-05	8.38308276868941e-07	0.942270731099488	0.610626818750042	-0.339203512380203	0.369794548676698	0.00636252505514423	-0.0379999640182388	0.0837420058344619	0.0729761063762594	0.0877629322437143	0.0745259572887882	0.186157097717559	0.00177134538902407	1	1	cddstf	0.61768252066867	0.916145620931522
ENSG00000165410	14:35178281:C:T;rs11849114	0.0129816545915493	1.80693003031492e-05	0.505943289428184	0.593689656694916	-0.0522279375374389	0.148769438560777	-0.0140504896914121	-0.0204425203752555	0.0208567256980442	0.0339563748096648	0.0210895330535699	0.0382635380911282	1	0.017924745900724	1	1	cddstf	0.600987368848865	0.91457950131095
ENSG00000258738	14:35348201:T:G;rs72678789	0.00233405475036597	5.38748833788289e-05	0.796047037758838	0.0218162652014196	0.104689036673888	-0.134259133456632	0.00831739950084888	0.0703080195047131	0.0340010149608581	0.0326126140196553	0.0321418621129026	0.0304424212770333	1	0.0279071895902334	1	1	cddstf	0.0258529502989337	0.629257128456306
ENSG00000151327	14:35444425:G:A;rs799469	6.42040672805924e-05	1.0521074422216e-05	0.036758829697493	0.154312691464427	0.149827686867346	-0.116324526058899	0.0818762333616995	-0.0390374128199637	0.0367845353971717	0.0258058292485782	0.0389721518696993	0.0273131834443157	0.171874288110146	0.0128841095985396	1	1	cddstf	0.163784489673686	0.833184977621024
ENSG00000100890	14:35598370:C:T;rs28765972	4.27859841171053e-07	2.26171116566051e-10	0.766473504461095	0.802017736230932	-0.193985222916575	0.234822603975675	0.0114511180492013	-0.00918479756414835	0.0372434774035857	0.0353472584182177	0.0385107498145088	0.0365882069679373	0.00156254413995669	7.79159496570045e-07	1	1	cddstf	0.805744232558637	0.931726636432396
ENSG00000092020	14:35592538:C:G;rs941653	3.75105573786948e-06	7.62478805967126e-13	0.000334496209519379	0.00236422145647588	0.105662369157239	-0.258171063725264	0.0828201555499141	-0.104759946813118	0.0222832872150212	0.0339507400008004	0.0227353367189443	0.0340681978032694	0.0126072983349793	2.95613033073455e-09	1	1	cddstf	0.00341490283318538	0.374445395330515
ENSG00000258790	14:35590310:C:T;rs6571694	0.0164839977799801	6.29783586527298e-06	0.590193728709981	0.0195132693871694	-0.100638160969274	0.279719461477834	0.0223180788453041	-0.140285608883121	0.0416539338465572	0.06047628522465	0.0413815227458577	0.0596358860797119	1	0.00915017260266456	1	1	cddstf	0.0233004417159542	0.618686654246523
ENSG00000100906	14:35603079:G:A;rs12879140	0.0017131081218989	0.000309783187266491	0.00244666023896417	0.0192834917884127	0.159209536060652	-0.116567988837644	0.146976240590844	-0.0742279665289787	0.0501616918634999	0.0318173067501152	0.0479634747808267	0.0314941331605183	1	0.0325423104135324	1	1	cddstf	0.0230475513107092	0.618686654246523
ENSG00000174373	14:36132999:G:A;rs28672082	0.00120668605843522	6.89796440938502e-12	0.0667003272273307	0.423666733435996	-0.0507733151686044	0.250870766873705	-0.0283180164640343	0.0308697263372928	0.0154849308011169	0.0346433627090131	0.0153686828086023	0.038513494889599	1	2.57707950334624e-08	1	1	cddstf	0.43306421459053	0.882869642915439
ENSG00000151332	14:36758958:C:A;rs4900733	6.0758177696492e-09	2.49185843176195e-11	0.0456457369475667	0.0759666887367329	0.156030026649856	-0.13018069807483	-0.0489321447732914	0.0313002640656948	0.0258064256494671	0.0185310806774762	0.0243472908554519	0.017557137535978	2.46374410559275e-05	9.06288911631821e-08	1	1	cddstf	0.0834257478689612	0.782849886795368
ENSG00000259070	14:39297888:G:GAC;rs111900225	5.32940580199713e-09	1.12125346789055e-12	0.857878419789591	0.790483857081294	0.797042435324846	-0.726301710976104	0.0248980965954448	-0.0254987352812037	0.131293590019375	0.0963074440860889	0.138878216211744	0.095860910107203	2.16746933967223e-05	4.32243211871806e-09	1	1	cddstf	0.794424539299886	0.931630260651249
ENSG00000179476	14:45395275:C:T;rs17115692	0.00361378869562005	3.27848631393396e-08	0.730519383102785	0.98420393212814	0.0504924567258237	-0.172196794846124	0.00616351337475704	0.00052738893508788	0.017169518265376	0.0300802537123161	0.0178724424678783	0.0266080538253878	1	9.25804987661888e-05	1	1	cddstf	0.984504219296463	0.948862567882685
ENSG00000129534	14:45384246:T:G;rs73348966	0.0318474545991738	0.000230637365553234	0.628575307888317	0.244220774590662	0.0401208603972361	-0.131210334837962	0.00896869547323357	0.0448573088348697	0.0185769485261977	0.0350543894751466	0.0185152865655729	0.038420206347895	1	0.0325423104135324	1	1	cddstf	0.254408496347555	0.862187760811655
ENSG00000165501	14:50069930:G:T;rs7151032	3.38145063832684e-09	5.88290080756917e-12	0.909162583829647	0.460502520663601	-0.142606062178319	0.161363203552217	0.00285646434736093	0.0178273589592543	0.0231681026190139	0.0222015907479943	0.0250078288204597	0.0241144010398431	1.38436589133101e-05	2.20432293259617e-08	1	1	cddstf	0.469510315618349	0.891739307631288
ENSG00000258568	14:50059081:GT:G	6.07296632767101e-05	1.37487469519697e-06	0.760551717664809	0.652948323923983	-0.357887128120801	0.398575730096939	-0.0281528740060324	0.0411407740563614	0.087567065448991	0.0803322260539824	0.0922666679428437	0.091369383355195	0.163892823160186	0.0027236267711852	1	1	cddstf	0.659331351137445	0.916625675094994
ENSG00000165502	14:50090603:A:G;rs1957977	6.82832987314875e-12	1.67264008464429e-13	0.0439086533580004	0.107057443739937	-0.199809525222885	0.147579372301798	0.0590614670174915	-0.0341009029498383	0.0275857324372738	0.0188033643580286	0.0291474095613385	0.0210759639349892	3.01197630704591e-08	6.61696417485281e-10	1	1	cddstf	0.115558840201499	0.8033560698148
ENSG00000265150	14:51259801:G:A;rs6572697	0.0394275456636883	8.78333111800297e-05	0.0215462405928824	0.0286077388726341	-0.142028295460592	0.581872211934143	0.160979042578427	-0.331241884689777	0.0685561073792073	0.14567979994266	0.0695568730756769	0.150362245461791	1	0.0303618125604023	1	1	cddstf	0.0332950085027647	0.664940115105597
ENSG00000258946	14:50444392:T:C;rs6572633	4.93150773911752e-05	1.58445638149003e-06	0.528603948857624	0.524762264589145	-0.509003278083938	0.486926211664887	-0.0788275601036999	-0.0635610430961099	0.122987215439613	0.0987487634799873	0.124902316180508	0.0997800986365784	0.136306873909208	0.00307226092370917	1	1	cddstf	0.533009882458636	0.905522379798866
ENSG00000214900	14:50480794:G:A;rs2355657	1.60745393772684e-05	1.98299780446779e-07	0.145293560348714	0.957845650494021	0.194891056381949	-0.199529380923355	-0.0662816774105389	-0.00202826453032507	0.0442051630438249	0.0371789427417153	0.0453547916697835	0.0383299556995276	0.0491237923369323	0.00048821405945997	1	1	cddstf	0.958627193873731	0.94704164396417
ENSG00000139926	14:52033803:T:C;rs4371085	7.82316179663052e-08	6.85870376925291e-11	0.286185996183691	0.196259120073475	-0.449063042829841	0.523903565430002	0.0887406449688533	-0.0987668323143549	0.0808585304416895	0.0764664505006751	0.0830085984043713	0.0762024229991588	0.000300409412990612	2.43346809733093e-07	1	1	cddstf	0.206214184108921	0.848121556162768
ENSG00000168229	14:52630696:G:T;rs10129786	1.48435135979115e-05	2.72221230543345e-10	0.27604310351242	0.287965380599021	0.231103555056602	-0.322458958938398	-0.0594493442054819	0.0498414552521471	0.0521972682337487	0.0487789766538548	0.0544461644277541	0.0467949102625474	0.0455844302591861	9.33481217871372e-07	1	1	cddstf	0.298193852340667	0.862187760811655
ENSG00000261208	14:52741950:A:G;rs810633	6.32400417942613e-05	1.71396469043671e-05	0.886526954095686	0.797784992248125	-0.649214788045721	0.455489725812848	-0.0216238377028579	0.0254388911690702	0.15924238423494	0.103669576468823	0.151362384119536	0.0991703805859046	0.169609792092209	0.0173414202372865	1	1	cddstf	0.801584519620531	0.931726636432396
ENSG00000197930	14:53163864:G:C;rs4901294	5.38758920653642e-08	5.46785117406577e-15	0.000194654780605767	0.00390113058709606	0.126029119575211	-0.295986572177226	0.0897886980099932	-0.0989293172664698	0.0223955332802992	0.0352991582186735	0.0237028063855035	0.0339250034587163	0.000209253964781874	2.244552906954e-11	0.956338937116132	1	cddstf	0.00534342613289982	0.410924521113663
ENSG00000100519	14:53160317:G:C;rs2357805	0.00158121028991152	3.10044023515132e-06	0.00632932069430227	0.213192585432483	0.0402853135148107	-0.0864583050166968	0.0362985781073858	-0.0212651050467625	0.0125964073420701	0.0180721189265132	0.0131708858586847	0.0170344941785855	1	0.00528935104116815	1	1	cddstf	0.223256173862822	0.855041036321203
ENSG00000198252	14:53240059:AT:A;rs201205124	9.91319817775122e-05	6.7419076542242e-07	0.20289068885346	0.278899029125733	-0.0783788611036392	0.0904941420924714	0.025519707031511	-0.0207534399109967	0.0197757456901642	0.0176974605446822	0.0199831317067752	0.0191204688090313	0.252092629660214	0.00145760043484327	1	1	cddstf	0.289119498604263	0.862187760811655
ENSG00000100523	14:53597241:A:G;rs10148485	0.000845212453956812	2.51576132023678e-11	0.254435361021319	0.456948934160298	-0.0553017226594481	0.223228156361526	0.0190137199055919	0.0218038912655096	0.0163473529405067	0.0317836343776656	0.0166415095819095	0.0292606648621608	1	9.14730816038092e-08	1	1	cddstf	0.466000866319426	0.890564553291801
ENSG00000259483	14:56768844:C:G;rs1152468	1.59140914451106e-06	2.18132067731577e-10	0.312040846960895	0.804775096067372	0.318695434959142	-0.462854423816837	0.0636275120195403	0.0162658566327607	0.0646439401156844	0.0696055514552978	0.0627976230035915	0.0657306323077913	0.00555083509605459	7.51901237470747e-07	1	1	cddstf	0.808462924737163	0.931726636432396
ENSG00000139977	14:56947199:A:G;rs75144513	0.0186515585248218	2.81331375677939e-06	0.119537438741555	0.0437705058561358	0.0299412022996811	-0.0924010281495656	-0.0198501211668042	0.0426145335742705	0.01263585205147	0.0192280167850291	0.0127029729528392	0.0210167938672844	1	0.00491169043606752	1	1	cddstf	0.0495881239371544	0.744124917282435
ENSG00000100592	14:59776695:T:G;rs7145042	0.00109676840974602	7.8596569649314e-05	0.630315311562961	0.902778853640682	-0.079202693541494	0.0897754676708884	-0.0116038457199464	0.00296177034230397	0.0239497135138914	0.0223193884441366	0.0240773914114248	0.0242194436232687	1	0.0295269837438179	1	1	cddstf	0.904659440207917	0.941906390525718
ENSG00000126790	14:59950417:T:G;rs1268584	1.28987669591779e-06	1.25219749860439e-07	0.265245448118344	0.169044771502473	0.287326189566991	-0.209233700963134	-0.0689812496159099	0.057053497653823	0.0577502388340145	0.0383232756003129	0.0617642460800019	0.041352320899734	0.00453649633954288	0.0003219102951374	1	1	cddstf	0.178709622562808	0.833184977621024
ENSG00000139970	14:60239209:A:T;rs74061304	0.00548668645744234	9.43065146255546e-11	0.156916954040136	0.293254725382959	-0.0925355786109672	0.446572716018487	0.0469136102667553	0.0674202645485438	0.0330015022672235	0.0657085547803678	0.0330322571279295	0.063998821488681	1	3.31958931481952e-07	1	1	cddstf	0.303460689419138	0.862187760811655
ENSG00000126773	14:60531087:A:G;rs309010	2.4333922403627e-09	1.1276329753828e-12	0.0115138257876582	0.0129716267379746	0.105014356848744	-0.0921688321222378	-0.0384282824328876	0.0304895235548711	0.0168942792044768	0.0122230673717212	0.0150846798038291	0.0121743317622846	1.00158424613329e-05	4.34589748712529e-09	1	1	cddstf	0.0159790479042557	0.568992587807924
ENSG00000100612	14:60209063:A:G;rs11847286	0.00587813220970383	0.00143628037128223	0.118599196824017	0.742106893855114	0.0944428053468732	-0.0904596196045029	0.0514086922096575	-0.00911220250843884	0.0339612140378256	0.0280316914009638	0.0328147289607766	0.0276572964541015	1	0.0325423104135324	1	1	cddstf	0.74695065187863	0.925440393200097
ENSG00000023608	14:62274167:A:ATTT;rs57684679	0.00267390817910226	6.47210127869947e-08	0.779828098044491	0.634930167353651	-0.0861850503281407	0.247825374457772	0.00801925955811201	-0.0205982265354754	0.0283825355957929	0.0443237740425875	0.0286528306025632	0.0433242457426355	1	0.000174293687435377	1	1	cddstf	0.641600434229243	0.916625675094994
ENSG00000126821	14:63709377:G:A;rs17765297	0.0380904976471051	0.000193567789121854	0.261832062145669	0.000264596561068202	0.0398302510280631	-0.150394058301216	-0.0222270741290749	0.12839687118746	0.0190930695107504	0.0396861610284819	0.019759461895445	0.0346432979611622	1	0.0325423104135324	1	1	cddstf	0.000519513577685323	0.253611733389695
ENSG00000258289	14:65395443:TA:T;rs11331213	1.09592615727717e-31	4.60235013808507e-46	0.0167045546916177	0.145849693166379	-0.292258186968939	0.400949077143622	0.0545678876043945	-0.0335363608390001	0.021245422015278	0.0220737063569033	0.022632111858446	0.0229799039088458	5.35579113061354e-28	2.25100945253741e-42	1	1	cddstf	0.155189028759666	0.833184977621024
ENSG00000257365	14:65526555:CT:C;rs200508764	0.00106957970635308	1.51240792964791e-06	0.245776005311649	0.627610608975307	-0.07685014720875	0.196287306877117	0.0270756281535234	0.0213553339725252	0.0231866711998979	0.0397260442179797	0.0232670085259108	0.0439630660069835	1	0.00295373268660237	1	1	cddstf	0.634408753034792	0.916625675094994
ENSG00000139998	14:65391483:A:T;rs3949938	2.21418071200783e-05	8.55899298757269e-12	0.846126358008791	0.0551251764440351	-0.192677105774761	0.575976626380204	-0.00873614234432694	-0.143730170921814	0.0444680376625835	0.0799365560245498	0.0449653383706495	0.0745540865022084	0.0659383016035931	3.18565718997456e-08	1	1	cddstf	0.061621397020289	0.769979565037727
ENSG00000255002	14:65796846:G:C;rs2127870	3.07565024766128e-16	1.11877449453819e-20	0.913723362040562	0.745833758978104	1.76927063856714	-1.46249810053843	0.0217330734147072	0.0465252030755905	0.200518921904477	0.141847428148597	0.200370117606079	0.143359903844854	1.42925467008819e-12	5.00092199058573e-17	1	1	cddstf	0.750606059957861	0.925440393200097
ENSG00000258561	14:66670345:C:T;rs182820971	0.00603588825351345	0.000241286003200026	0.178113030662773	0.954564440746806	0.233873927077492	-0.378781074790477	-0.117056611867466	-0.00587837137354921	0.0843703010677608	0.101522939189415	0.0866577764945666	0.10305861643827	1	0.0325423104135324	1	1	cddstf	0.955397159327907	0.94704164396417
ENSG00000100554	14:67699828:T:TTTTTATTTTA;rs60955214	5.71548696842262e-05	1.02897619320767e-07	0.0206997183103634	0.380284236357068	-0.0747861298036203	0.101426066035669	0.0438427365854695	-0.0153383252362499	0.0182311310420134	0.0184442259110921	0.0188183848539205	0.0174478858313512	0.155061161453306	0.00026835699118856	1	1	cddstf	0.390037839976898	0.87464326143056
ENSG00000259062	14:69444517:T:TC;rs59745876	0.0129297948454952	8.04360195492317e-06	0.282580471829411	0.567660800509171	-0.244345714100771	0.637102083901686	0.104404843128181	-0.0880967315394997	0.0975204094649066	0.139425072380623	0.0969307228119687	0.153923870770569	1	0.0108588626391463	1	1	cddstf	0.575298120835517	0.912281890488574
ENSG00000175985	14:69965169:T:C;rs17764256	1.43792537044986e-12	4.85306422299348e-23	0.672453820056169	0.257626040160766	-0.817858802458952	1.68481935224859	-0.0494479502257408	0.173276637270801	0.109035798619463	0.15219274494663	0.116805864994546	0.152682213788176	6.42465055516996e-09	2.21687973706342e-19	1	1	cddstf	0.267837399330474	0.862187760811655
ENSG00000245466	14:70850935:T:G;rs41428147	0.00902531127193889	5.64986440852925e-06	0.581063485766778	0.881565386973435	-0.220368518761745	0.747994581376606	-0.0444057863071302	0.0267285827129871	0.0836675371100945	0.160863648871048	0.0803536702087883	0.179201642555951	1	0.00837309905344035	1	1	cddstf	0.883830040963005	0.939598421429671
ENSG00000133985	14:71107939:C:G;rs12589444	0.00156653558054651	2.34316601554883e-05	0.143416093792249	0.613456922350347	-0.10505852279602	0.170027416887386	-0.0510062011008846	0.021606182167065	0.0328208413396895	0.0393634982648092	0.0347385238913342	0.042712859292616	1	0.0205656801796397	1	1	cddstf	0.620472732328688	0.916145620931522
ENSG00000006432	14:71250178:C:CT;rs35250978	6.05442805467039e-06	6.22750680279364e-08	0.0364609962112826	0.831142200892874	0.205660662520666	-0.203506146684788	-0.0939433287962846	-0.00826658567200823	0.0443787565954766	0.0363477630053654	0.0446443727529909	0.0387223357803789	0.0197737620265535	0.000168204958743456	1	1	cddstf	0.834361715098557	0.934718031352239
ENSG00000259015	14:73430783:C:T;rs12880930	0.0363545560237578	0.000792367972915825	0.720924260404222	0.63488405525153	-0.148389051575839	0.408443464193	-0.0255641033116206	-0.0533570791826096	0.0704779203257062	0.120076952994602	0.0714740396468963	0.112210638045486	1	0.0325423104135324	1	1	cddstf	0.64155485085402	0.916625675094994
ENSG00000100767	14:73943129:C:T;rs6574122	0.039640008834408	6.61477751131159e-05	0.634506804059167	0.163100955715613	-0.119730758403297	0.361105662020997	0.0292973525138599	-0.132442644268594	0.0578560678946479	0.0888185690273135	0.0615440819944609	0.0946507745022396	1	0.0286895255808395	1	1	cddstf	0.172697408528433	0.833184977621024
ENSG00000177465	14:74047836:C:CT;rs58803970	3.86315636327651e-07	9.71849619725634e-12	0.508167232588719	0.468931024783926	-0.433736526927192	0.702916585465574	0.0537117426301459	-0.0730540835574272	0.0829359972754319	0.0978431983116623	0.0810439773274753	0.100702770142125	0.00141352891332288	3.61139318690046e-08	1	1	cddstf	0.477859517214088	0.894058163588395
ENSG00000259065	14:74466790:CA:C;rs34536315	0.00274683239735757	2.12922548198713e-07	0.496060257579543	0.9763218423945	-0.239398996020677	0.887131174712233	-0.0549365979306535	0.00487951255267365	0.0790592519122235	0.165749541897875	0.0805752124981363	0.164219224554868	1	0.000521234397990448	1	1	cddstf	0.976761034877378	0.948203386172617
ENSG00000156050	14:74477336:A:G;rs11849883	0.000155989209066507	1.14308188989161e-06	0.218566477364465	0.637518886889705	0.103818916693843	-0.127413717865016	-0.0328129023408762	0.0119876304713217	0.0269918522179933	0.0254763849175728	0.0265954269203982	0.0254078466875164	0.372190252832685	0.00232274240025974	1	1	cddstf	0.644148974855346	0.916625675094994
ENSG00000187097	14:74522901:A:AT;rs71460949	0.0319347502876384	3.65732524160407e-05	0.573489117423794	0.277083464648739	0.0476637570260659	-0.213417170337355	0.0124566548474979	-0.0569425613114038	0.0220808620899524	0.0506690146479738	0.0220964004446839	0.0522637288643078	1	0.0239189070800906	1	1	cddstf	0.287302762596391	0.862187760811655
ENSG00000259005	14:74932776:G:A;rs2058123	0.00661783846569597	2.21622963715171e-06	0.584334047890984	0.493299372854343	-0.288262474825057	0.664912823117399	0.0568120883342921	0.0845600955984991	0.105172277631647	0.136871199102399	0.103699656433661	0.123232086043999	1	0.00404461908780187	1	1	cddstf	0.501945796211724	0.894294872927933
ENSG00000165898	14:74962233:G:A;rs4903231	4.63481489161013e-09	1.32925611279157e-10	0.588717884158467	0.712906107261789	0.182781109151881	-0.137858372803035	0.0151110061950839	-0.00720229852727648	0.0299801578595806	0.0204643783841846	0.027907437584305	0.0195492342810841	1.88822358684197e-05	4.65239639477048e-07	1	1	cddstf	0.718260163210302	0.92177553349304
ENSG00000119718	14:75459633:C:T;rs175016	0.000465672904900347	1.56295420299665e-05	0.920106092811253	0.980992428269585	0.0691401218855213	-0.0675866735715427	0.0019741029523239	-0.000366221836890937	0.0194665682227901	0.0153070772529217	0.0196599884144643	0.0153545074762528	0.931811482705595	0.016544995442358	1	1	cddstf	0.981346634723366	0.948629265176379
ENSG00000119684	14:75662679:CTGAG:C;rs10593937	0.00172954481325647	1.85671933418465e-05	0.441750362116774	0.862262637675135	0.0888131895588926	-0.13808497152839	0.0232065154800761	0.0054481184562795	0.0280076869992384	0.0315639899859826	0.0301149632505217	0.0313664645272499	1	0.018140147894984	1	1	cddstf	0.864883121744618	0.939508511233118
ENSG00000119685	14:76128279:C:T;rs6574250	7.76639849913886e-05	3.1803030056056e-05	0.199081206835511	0.122373181088366	-0.26354197349294	0.154287374361242	0.0833217311058175	-0.0561475364220291	0.0654710505423585	0.0363376946067303	0.0646933923620416	0.0362079025219814	0.203479640677438	0.0229935907305285	1	1	cddstf	0.131237414303896	0.818779424926146
ENSG00000071246	14:77184891:T:G;rs8023040	2.94559749397394e-34	6.4217084880105e-44	0.683394417285619	0.951241141919534	0.727277981001105	-0.655141127423769	-0.019233163592844	-0.00210945704095815	0.0500141338638817	0.0374375854331275	0.0470982945490081	0.0344591396668994	1.44186997330024e-30	3.13507808384673e-40	1	1	cddstf	0.952137862437031	0.94704164396417
ENSG00000258819	14:77544755:A:G;rs158099	0.0122305245157141	0.00010094701347479	0.652852947264267	0.98677363515093	0.224612809401775	-0.436037706018115	-0.042748077645043	-0.00191929247000697	0.0889293200763045	0.110145325641639	0.094911109528885	0.115648575043247	1	0.031235604348457	1	1	cddstf	0.987029187477941	0.948862567882685
ENSG00000198894	14:77579057:G:T;rs2655993	0.000860992183357737	2.07777201441798e-08	0.0096610200854922	0.340494455259598	0.0453116800111836	-0.118467092769201	-0.0350703406169041	0.0206183411571202	0.0134154558123427	0.0203804117813097	0.0134372194005753	0.0215852443103676	1	6.01099443771122e-05	1	1	cddstf	0.350499149723526	0.872068604775455
ENSG00000165548	14:77664523:T:A;rs8007969	0.000150864366696338	1.03799155419964e-11	0.733322294947598	0.679881847291952	-0.281200680661611	0.827013853171154	0.0239472385303403	-0.0495130432137494	0.0729438999102154	0.115294511076786	0.0701996466180735	0.119840162107555	0.362376208804604	3.85198665763487e-08	1	1	cddstf	0.685818875068183	0.916625675094994
ENSG00000100577	14:77790422:G:A;rs4147579	0.000320114011392537	1.5546825492373e-06	0.969010914652233	0.657435440535751	-0.103550716653297	0.159689509346071	0.00109904106848981	0.0137536376888491	0.0283331351477946	0.0323581444923543	0.0282588741128607	0.0309735725958082	0.684723870368636	0.00302541224081579	1	1	cddstf	0.663749901068461	0.916625675094994
ENSG00000165555	14:77865614:A:G;rs176767	0.0199061987848857	7.18104342153399e-06	0.735358334208946	0.695713893785915	-0.102609268645042	0.251666452323995	0.0145730764791378	0.0209451236865248	0.0437611315837489	0.0547646452467408	0.0430616697130953	0.0534843731563503	1	0.0100965470506768	1	1	cddstf	0.701363116183061	0.921431506131562
ENSG00000100629	14:81206895:C:T;rs1667576	3.13634149191502e-06	2.09916913651919e-08	0.156192118896597	0.206581279330409	0.180039961438514	-0.187742620916639	-0.0540863254731281	0.0383789958512694	0.0376532667417275	0.0323091414827306	0.0380157690551366	0.0302994015864194	0.0106416066820677	6.06869797367699e-05	1	1	cddstf	0.216604466357929	0.854934556066007
ENSG00000258999	14:81016077:C:T;rs10134220	0.00404202496785409	0.000157669057990479	0.750473861463736	0.646471302577657	0.218337165347437	-0.283230403083282	0.0245665356214685	-0.0311561382935512	0.0751692235404098	0.073690632983683	0.0771556556925646	0.0678362448867507	1	0.0320298755189839	1	1	cddstf	0.652954288281158	0.916625675094994
ENSG00000140022	14:82274439:C:T;rs10136812	0.124792367670698	0.000211967304860367	0.500476093892868	0.632871521785814	-0.0586975936984346	0.302973846687241	0.0256977711126559	0.0400664809999156	0.0380983664791837	0.0804599341457726	0.0380805892589477	0.0837617310188909	1	0.0325423104135324	1	1	cddstf	0.639580391234131	0.916625675094994
ENSG00000258733	14:86411003:C:T;rs4899882	2.48747907506108e-07	1.83641128872022e-07	0.129775061501304	0.127866385006975	-0.391958499226984	0.225802495048942	-0.128401867935658	0.0713165004598102	0.0736699615869322	0.0419524629199922	0.0844453405972771	0.0466676254173893	0.000922854736847662	0.000456348205246974	1	1	cddstf	0.136841837880619	0.821026255908763
ENSG00000054983	14:88467873:C:T;rs1372362	0.000122460127789933	2.19811176111026e-05	0.0663740449980915	0.391089288597751	0.133511586550538	-0.106133358304393	0.0627519262163697	-0.0217927321888172	0.0341536813558025	0.0244847541173675	0.0340154285355888	0.0253612290932036	0.303088816280084	0.0199808359084922	1	1	cddstf	0.400747505320913	0.875680803076434
ENSG00000140030	14:88487570:G:C;rs1561758	0.000575228385388528	1.2977005473867e-05	0.0656590339078314	0.942595189667263	-0.113976224804667	0.12192597329094	0.0651708650909798	-0.00205489582614597	0.0326333841909123	0.0273441675195406	0.0352327671652453	0.0285051603315917	1	0.0146769931909436	1	1	cddstf	0.9436744671066	0.94704164396417
ENSG00000258867	14:88633579:CCA:C;rs34117741	0.0798458900417916	5.78191314886013e-06	0.177389826723522	0.883632382197593	-0.0674514785254421	0.38379952542135	0.0519933144578888	-0.0130481183181264	0.0383356233317188	0.0826327386853738	0.0384265925913349	0.0890464565473345	1	0.00853988572086642	1	1	cddstf	0.885867175050001	0.939598421429671
ENSG00000042317	14:88953404:C:T;rs2772514	3.8682141688856e-09	1.56683331504087e-09	0.235194943625041	0.0991454702034612	-0.742071292793945	0.414869453037573	0.130814568617609	-0.0986037587919104	0.121048739390255	0.0658881178220532	0.109904654845003	0.0595496944943191	1.57861820232221e-05	5.10630977371818e-06	1	1	cddstf	0.10741906330549	0.800705926537001
ENSG00000165521	14:89353286:C:T;rs74464748	7.01486756485866e-05	6.42856225528164e-14	0.00529018276722078	0.0984281763305976	-0.129081897785105	0.465874909629775	-0.0886738551029469	0.0961719269905681	0.0318647335493062	0.0582312005116854	0.0314877741140178	0.057956876589338	0.185964139144403	2.57206775833819e-10	1	1	cddstf	0.10667680937764	0.800705926537001
ENSG00000100764	14:90721126:A:G;rs7152336	0.00103093586267244	8.11792733709241e-05	0.94536488597269	0.73559255498826	-0.0699551300828336	0.0698533218368132	0.00159456976620334	0.00622043122709684	0.0210379321196095	0.0174018105080553	0.0232428429045134	0.0183975388177689	1	0.0298683346811552	1	1	cddstf	0.740545877496016	0.925440393200097
ENSG00000133943	14:91581272:T:C;rs41299205	0.08654054693576	0.00147860478998452	0.0374899595014206	0.328150252748459	-0.0418023754929299	0.170643900722875	0.0517632936925431	-0.0521259618677379	0.0242834647647976	0.0530223023957129	0.0247349337053098	0.053191546017113	1	0.0325423104135324	1	1	cddstf	0.338231093380678	0.872068604775455
ENSG00000258875	14:91708816:G:A;rs1815252	4.92409479928483e-05	6.24095300171004e-08	0.663585983343075	0.868659229493591	-0.163493860176611	0.230413495698517	0.0171786123514685	0.00697195110648417	0.0395004332235056	0.0411567535147695	0.0394420740469718	0.0421139137548586	0.136151221200226	0.000168505731046171	1	1	cddstf	0.87115746692478	0.939598421429671
ENSG00000165929	14:92333001:G:A;rs1548818	2.06404494983141e-05	1.19427764725218e-12	0.42537967073275	0.524850973735423	0.106285656984578	-0.245694472180363	-0.01902962759527	-0.0206056781288533	0.0244354397147094	0.0326235968318678	0.023829707446177	0.0323543626910181	0.0617355844494573	4.5979689419209e-09	1	1	cddstf	0.533097648103188	0.905522379798866
ENSG00000140092	14:92339908:C:T;rs2267990	9.3347004459889e-08	3.92905439078357e-19	0.0453515095839916	0.198312638718635	0.216568239464517	-0.477518174826848	-0.0756371515612966	0.0664803657999939	0.0392438560723987	0.048711654205869	0.0375832732809597	0.0515286638456531	0.000356772251045696	1.72878393194477e-15	1	1	cddstf	0.208285607332699	0.849006240956915
ENSG00000100815	14:92550658:G:A;rs8014854	0.000475498296396435	3.38137357840785e-06	0.227070914879642	0.14674938274156	-0.0674115015562969	0.0830383125348146	0.0232288817680461	-0.0262026337699122	0.0190109551343267	0.0174272750670526	0.0191778718609077	0.0179949270525032	0.948143603014492	0.0056840889853036	1	1	cddstf	0.156102054567429	0.833184977621024
ENSG00000261372	14:92515996:C:T;rs60107842	1.75915397501475e-06	1.3214493068244e-10	0.563964367703509	0.93430539527436	-0.285122311499186	0.438961920958998	-0.0334905146941602	0.00592218293959619	0.0580899662900746	0.065151732081234	0.0579606324661907	0.0717656971970321	0.00611130090920126	4.62639402319223e-07	1	1	cddstf	0.935537620723216	0.94704164396417
ENSG00000165934	14:92590564:T:A;rs7151932	3.76425498870216e-07	1.41357828925269e-09	0.383909525015686	0.829546680413994	0.100316548329611	-0.101824998335371	0.0165036444529376	0.00342825085762856	0.0191621214446978	0.016123482180612	0.0189172578575762	0.0159059689481374	0.00137922302786047	4.6224010058563e-06	1	1	cddstf	0.832790094011701	0.934105245794348
ENSG00000100600	14:93203560:A:G;rs75220385	0.0164460258396507	3.08883697060297e-06	0.323837653156906	0.778344016746851	-0.0629171672859793	0.300888439449693	-0.0254609556333897	0.0192994605414331	0.0260320034688139	0.0628828980179648	0.0257503724705289	0.0684829725317376	1	0.00527264470881927	1	1	cddstf	0.782492390292944	0.929027482341132
ENSG00000066455	14:93286230:A:G;rs17128596	0.0288225161359823	1.65180240624101e-05	0.0775998317753494	0.332161835991585	-0.0252419921199215	0.123352226344978	0.0202402221836927	-0.0255302765361878	0.0114738198546297	0.0280194582604516	0.0114167432192887	0.0262696436316268	1	0.0171291909527193	1	1	cddstf	0.34220653696831	0.872068604775455
ENSG00000119698	14:94613418:A:T;rs7400769	1.0959391456451e-09	3.21143269674729e-13	0.280129193288991	0.806065057712497	1.08108722621453	-0.944710897856258	-0.177973790338205	0.029065076538548	0.169941519942383	0.121991957183855	0.164391172660873	0.118249915672488	4.56568248075748e-06	1.26241419309136e-09	1	1	cddstf	0.809731066642424	0.931966740902584
ENSG00000165959	14:95764292:A:G;rs66776740	1.52796986627068e-05	1.41508915217356e-06	0.154981849281072	0.138362549327307	0.21821099480194	-0.195130210787935	-0.068742846066269	0.0559812993672877	0.0493611225056867	0.039377455649186	0.0481755430748235	0.0376427235811948	0.0468322764011963	0.00278489545147757	1	1	cddstf	0.14754769569728	0.83248521353713
ENSG00000229645	14:96363366:A:G;rs11848186	0.0105634685182352	2.85961667929615e-06	0.21805970432308	0.34085977257268	-0.0555580953040933	0.179386042896363	-0.025330997431067	0.0394711889520177	0.0215483113580308	0.0373569960507303	0.020508550534834	0.0413535406537878	1	0.00496145121998026	1	1	cddstf	0.350859367479866	0.872068604775455
ENSG00000258572	14:95982324:C:G;rs2757082	0.0132807020980703	9.33290929709812e-06	0.877449138177581	0.371270524123528	0.246128309201044	-0.602991539808397	-0.0154499858142256	0.117560614026493	0.0986157242971968	0.132953735555452	0.100078659706866	0.131223738906707	1	0.0119753353625885	1	1	cddstf	0.381097776446807	0.872121763397394
ENSG00000182512	14:96916906:CAA:C	0.000407841808886142	3.28476419774478e-05	0.84555342996273	0.5715942315066	-0.085524663259967	0.0897604567534708	-0.00427779986006383	0.0114837365441181	0.0238333360537735	0.0211794082134079	0.0219353193478129	0.0202702277278962	0.831589448318843	0.0233351283863396	1	1	cddstf	0.579176108835389	0.912281890488574
ENSG00000227051	14:96470510:A:C;rs8011533	1.19364679853061e-19	2.95225041990989e-22	0.329612364516713	0.997291017662485	1.44032884646574	-0.976902536474958	-0.145940130859327	-0.00031630585418934	0.144410242115522	0.0902873418020183	0.149375335533998	0.093059317981658	5.64594935704978e-16	1.33914079047113e-18	1	1	cddstf	0.997344624006674	0.949614809694836
ENSG00000100744	14:96765001:A:C;rs12435016	0.00195114646827291	4.83055001406129e-07	0.062208663162815	0.368993800119612	-0.0469007603309003	0.105600438679249	0.0270588935828666	-0.0202895317017404	0.0149638733030471	0.0203732146277697	0.0144384374885827	0.0225399416373841	1	0.00108639069816238	1	1	cddstf	0.378842126653761	0.872121763397394
ENSG00000199082	14:100637270:C:A;rs111246933	0.0539075325233226	4.9668058960533e-06	0.445300324653248	0.344501817537508	-0.0779145404433702	0.383418419919851	-0.0307998787061203	0.0871077690806332	0.0402101041941782	0.0819458108556692	0.0402817166969952	0.0919545146020356	1	0.00763894746812997	1	1	cddstf	0.354478561268035	0.872068604775455
ENSG00000197119	14:100771975:C:G;rs8012208	1.6360213814818e-08	3.95331662928505e-14	0.164956004891731	0.482419069746711	-0.272067820186019	0.440923802222932	-0.0638227176053767	-0.0387141221769668	0.0464386034594577	0.0545895870796544	0.0458132023188417	0.055024537598013	6.53099735487536e-05	1.59041927996137e-10	1	1	cddstf	0.491205788297201	0.894174637297778
ENSG00000176473	14:100844368:C:T;rs12897338	0.0026619872605419	5.26331768203631e-08	0.224781139257642	0.48818118633489	-0.0514715599385237	0.145412213897528	-0.0207784563514694	0.0180504425010288	0.0169428334733182	0.0258188711553873	0.0170700920292982	0.025996489584349	1	0.000144320170841436	1	1	cddstf	0.496896758254099	0.894174637297778
ENSG00000140105	14:100813077:T:C;rs941923	2.44379801788684e-05	4.59086137924918e-07	0.413303899159658	0.398547055263617	0.276539799731461	-0.256203280947981	0.0492901487586446	0.0415061801892179	0.0641719067341519	0.0493276471838809	0.0601387869187669	0.0490720421203139	0.0722386694087349	0.00103845284398616	1	1	cddstf	0.40814556305415	0.875680803076434
ENSG00000183092	14:101015380:T:C;rs4073738	2.60222048148887e-16	1.10983081369449e-19	0.865051081735055	0.580007920481763	1.79555807150709	-1.61132292045283	-0.0364147357833986	0.0891593118950909	0.20292001048677	0.161386023664521	0.21402620659749	0.160886947083713	1.21055296798862e-12	4.91987999710768e-16	1	1	cddstf	0.587476914191596	0.912281890488574
ENSG00000259004	14:101591561:T:TC;rs60587718	4.55550700601333e-05	1.01424757611472e-05	0.0214975683254071	0.0538112878363867	-0.942596083134593	0.566825581634086	0.525664711315364	-0.241313981305417	0.226682731030987	0.125510568322097	0.22704701770262	0.124486839570237	0.126825315047411	0.0125969548953449	1	1	cddstf	0.0602339062449866	0.769093613039667
ENSG00000271780	14:102406478:C:T;rs2474674	3.51845569530534e-07	2.40252216524678e-15	0.00856355524321375	0.180609563563867	-0.248727389209626	0.591321604234165	-0.133451930021638	0.0893303853393999	0.0473845599279614	0.0694735586647463	0.0503174085092739	0.0665140837836524	0.00129223284074904	9.95364933061743e-12	1	1	cddstf	0.190411608680307	0.833184977621024
ENSG00000272444	14:102414829:C:T;rs2474679	0.00828288186822139	1.28365185959778e-06	0.0778162067236962	0.378747861608544	-0.238681749783769	0.671998520562099	-0.170197871371203	0.113846042757507	0.0896022744061378	0.135038040415079	0.0960726417398757	0.129086351996597	1	0.00257115467477436	1	1	cddstf	0.388518551000545	0.87464326143056
ENSG00000100865	14:102806611:CT:C;rs34818560	0.000226545158623623	3.3199773798691e-07	0.728378015611773	0.216359525762088	0.0654521330807323	-0.0870936906155307	0.00628745426213516	0.0211986531810543	0.0174640309647624	0.0165542172640812	0.0180822170071764	0.0170993558300444	0.507687700475538	0.000780858679745212	1	1	cddstf	0.226427042000449	0.856072698687446
ENSG00000259775	14:103791045:T:C;rs1079298	0.00546663016051199	2.65444699039649e-05	0.600140316487821	0.694108229715049	-0.273182855145861	0.484329874745486	0.0530442229226841	-0.0501718556907377	0.0973843397042489	0.112909834381077	0.101048399264609	0.127408022424168	1	0.0216123401770081	1	1	cddstf	0.699779184804116	0.921376565179842
ENSG00000075413	14:103841296:C:T;rs8006994	0.00105807114160707	5.18593030177153e-05	0.556729848286955	0.215756866627374	0.0615480471284042	-0.0639679322525777	0.0106687805414182	0.0184984020440666	0.0185520776022801	0.0155027493585525	0.0181262599555158	0.0149016313092937	1	0.02769286781146	1	1	cddstf	0.225823687953882	0.855905230849727
ENSG00000166170	14:104034958:GTATATATA:G;rs140799968	0.000375388954834996	0.00014638524531813	0.052343920348476	0.132234182838427	-0.0661755234923248	0.0478738086504703	-0.035192786532348	0.0187162243079322	0.0183248032645608	0.0123932883885208	0.0180422676851096	0.0123882180344545	0.777055136508441	0.0314510627291634	1	1	cddstf	0.141295511181938	0.825647996448828
ENSG00000270108	14:104178186:A:G;rs3212038	0.0174616412202625	2.45848851250276e-05	0.987521734491452	0.561865232858266	-0.10061283316411	0.262683872017435	-0.000652592091944715	0.0342539893779705	0.0420192439331573	0.0609769036135705	0.041680163210359	0.0589638658133412	1	0.0209746089946604	1	1	cddstf	0.569579300313372	0.912281890488574
ENSG00000269940	14:104161495:T:TTA;rs145644634	0.00593081023253111	0.000130294716586465	0.0688069839648442	0.609984381134306	0.0739074641789988	-0.117730925909509	-0.0521758234998407	0.0153175398455272	0.0266054843720638	0.0302408055133579	0.0285362579878872	0.029986905703964	1	0.0314510627291634	1	1	cddstf	0.61704824650531	0.91604700545933
ENSG00000224997	14:104167545:G:A;rs709399	1.66690506066551e-12	1.00042669517637e-16	0.0427044509657069	0.0277563738952366	-0.873287097120646	0.82529987175945	0.227228152200492	-0.202161325579974	0.11680248387081	0.0917840553114871	0.111490097010626	0.0912681316186848	7.44106419081084e-09	4.24280961424298e-13	1	1	cddstf	0.0323720146739537	0.659778114950178
ENSG00000269963	14:104167545:G:A;rs709399	5.96996271188198e-05	9.97061527668356e-07	0.00592095038668822	0.013556440364888	-0.652494650974337	0.630436303972844	0.422968130379104	-0.310094145618451	0.159484635822203	0.125323932766944	0.152230987991562	0.124619479406606	0.161308392475051	0.00206890266991184	1	1	cddstf	0.016644156621996	0.573048026156993
ENSG00000126215	14:104115251:A:T;rs4906352	0.000198271695106015	9.1381760158692e-09	0.426752999778749	0.953637598385956	0.110649557606244	-0.209341453670913	-0.0251442128870505	0.00208621935041371	0.029247346918305	0.0350691487182345	0.0315803860243267	0.0358432561113218	0.457016257219365	2.7734364208163e-05	1	1	cddstf	0.954487951742799	0.94704164396417
ENSG00000203485	14:105166274:T:C;rs7154981	3.70052861904599e-06	1.67396959907522e-07	0.404895310075198	0.828534921171017	-0.265233050900123	0.222983968752768	-0.0449021835807862	0.00867597714034862	0.0558997689914417	0.0412847229851263	0.0538089879470634	0.0400124481633192	0.0124604742584993	0.000419329384568342	1	1	cddstf	0.831794521866544	0.933583727896633
ENSG00000184990	14:105225642:CCA:C;rs33942953	0.000191556250075995	4.51339833861786e-09	0.249396497970059	0.62588922469609	0.100727562661782	-0.201831878039579	-0.0307842870658116	0.0155351863507258	0.0265607609899296	0.0330780871211583	0.0266579382841048	0.0318220679254795	0.444410500176308	1.41765841815987e-05	1	1	cddstf	0.632718916779859	0.916625675094994
ENSG00000258701	14:105282852:G:GC;rs3840004	1.21687978127614e-10	1.25201336220391e-13	0.0193395437891164	0.134628676235561	0.64371953055624	-0.550192991746881	-0.20791607785612	0.0989084210018949	0.0953388148449098	0.0696911681507652	0.0882579618920541	0.0658741840797975	5.21798050211211e-07	4.96423298113851e-10	1	1	cddstf	0.143736788628755	0.830828579646764
ENSG00000099814	14:105337803:C:T;rs28427389	2.11764137049777e-08	1.65656714980273e-11	0.390748048342223	0.252744607658626	0.517277110902303	-0.539679941487761	0.0817246046713834	-0.0864241583199531	0.0890454735472528	0.0760728533951361	0.0950381828424894	0.0753719193718984	8.41974208909913e-05	6.08457114122543e-08	1	1	cddstf	0.262959774970855	0.862187760811655
ENSG00000140104	14:105454126:TTA:T;rs34112100	6.70767795506388e-06	1.15062967704226e-07	0.335699408854489	0.905281875266623	-0.278905637482063	0.276148843979015	-0.0618528866804713	-0.00619716844200867	0.0604876718030831	0.0504225977564896	0.064112624088	0.0520222515666213	0.0217865379980475	0.000297782960418536	1	1	cddstf	0.90710763751484	0.941906390525718
ENSG00000170779	14:105473903:C:T;rs6576067	2.16958797491912e-08	9.43606255139837e-14	0.126567035767118	0.739347469980111	0.145720390185421	-0.177011565139288	-0.038686640870735	0.00736109608129006	0.025104864513721	0.0222945825129832	0.0252287224448843	0.0220969854000907	8.61760343637874e-05	3.75460928920141e-10	1	1	cddstf	0.744239606840715	0.925440393200097
ENSG00000183828	14:105647562:GGCGGGGGCCGCGAGCTCT:G;rs67388067	0.00165319468114111	0.000102048911822002	0.608837092529464	0.929995921972403	0.169596003319368	-0.161819852697885	-0.0286224160419703	0.00358622815738087	0.0532531727840654	0.0409051850465746	0.0558541489357432	0.0407767095551614	1	0.031235604348457	1	1	cddstf	0.931314324217371	0.945939391374176
ENSG00000182809	14:105954739:A:G;rs7145303	1.79072706884108e-05	1.63504307138019e-07	0.098535215742184	0.425602866016597	0.403990089729852	-0.448007448649923	-0.149415381374256	0.0705306805107993	0.0921652668936009	0.0828739486334624	0.0900722213984195	0.0883641716356796	0.0542411229151963	0.000410559315223567	1	1	cddstf	0.434977293874801	0.882869642915439
ENSG00000184986	14:105996593:G:C;rs35592422	7.59749122091647e-06	1.56671912962011e-08	0.444347683734274	0.278632068126832	0.657724773840354	-0.674742670739233	-0.120417233450689	0.12821377651379	0.14352816570408	0.115007690609447	0.157158455921768	0.118059603114674	0.0245019091874556	4.60145408369426e-05	1	1	cddstf	0.288852543877475	0.862187760811655
ENSG00000211890	14:105968188:ACTT:A;rs34749811	0.00156886946196467	2.93785377895313e-05	0.65935039563779	0.821375868174551	-0.323424538495284	0.546965769863069	0.0470702252504299	0.0294281936512808	0.101053710366848	0.128242166100228	0.106640133758403	0.130191142131259	1	0.0225092596460773	1	1	cddstf	0.82476545203692	0.933480444143701
ENSG00000253755	14:106198386:T:C;rs7152723	1.91746408171935e-09	2.06511336698279e-10	0.107485459000319	0.222494459012559	-1.52906102507911	0.962089345686068	-0.448075755727495	0.1982274391574	0.244271262734452	0.144472856764758	0.277271499374134	0.162044628127307	7.93063144199122e-06	7.13909690965951e-07	1	1	cddstf	0.232602829976791	0.856324806284296
ENSG00000211895	14:106348973:A:<CN0>;BI_GS_DEL1_B2_P2316_283	2.95503640919606e-05	3.81615462299477e-06	0.113371124544771	0.0744963173436641	0.702993647980156	-0.618681135610981	-0.260299734734408	0.224773058740447	0.1648790355092	0.130580126437738	0.163773737912494	0.125442576104507	0.0857551565948696	0.00624704511784243	1	1	cddstf	0.081903496294078	0.782849886795368
ENSG00000237111	14:105388170:CA:C;rs58794069	0.000495154642047311	1.09985170356303e-05	0.189563826027482	0.6166428636517	0.266940990065314	-0.31051390048389	-0.0977042674528911	-0.0357717437777651	0.0755213673467995	0.0690428879845905	0.0742528797947995	0.071356928032035	0.975404070834527	0.0132509042050714	1	1	cddstf	0.623606177606178	0.916625675094994
ENSG00000244620	14:106358147:C:T;rs3794462	2.01309440454763e-06	4.68786162195572e-15	0.152860118879002	0.504087106499674	0.286345541315678	-0.674557083484132	-0.0831064513380684	-0.0546443131654243	0.0586900471672757	0.0802202647654407	0.0579409240309384	0.0816631074287034	0.00695121497890296	1.92811748511039e-11	1	1	cddstf	0.51258630573589	0.896834636832935
ENSG00000211930	14:106359259:A:G;rs2857366	1.72542070529251e-18	6.13156174067755e-21	0.903655916675419	0.92001324988593	-1.77485382658021	1.17335485398369	-0.0206326585971558	-0.0107607211904941	0.185091238871534	0.112874404822206	0.170264162975832	0.107040650466987	8.13190778404361e-15	2.74755281599761e-17	1	1	cddstf	0.921533406774404	0.943612453234245
ENSG00000211933	14:106403982:T:G;rs79148137	4.18569468592768e-08	9.32976437919363e-21	0.632116094583026	0.627858675011136	0.465134998365985	-1.20924404909462	-0.0385296002831162	0.0561144109967285	0.0819340909878758	0.116993269343921	0.0803700936353679	0.115603069232575	0.000163744376113491	4.17506955968915e-17	1	1	cddstf	0.634652252965272	0.916625675094994
ENSG00000211934	14:106450598:G:A;rs56225485	6.47075364002323e-07	7.60755485471547e-13	0.619006152752072	0.481276883841458	0.425871482374114	-0.650452613822575	0.0424226250145308	-0.0584774370037925	0.0831448715768198	0.0855335211555615	0.0851951989258244	0.0828976264107034	0.00233529498868438	2.95020977265866e-09	1	1	cddstf	0.490073690627707	0.894174637297778
ENSG00000211935	14:106468338:A:C;rs34527053	2.10864696846991e-24	5.35037259084623e-33	0.801737064274013	0.174955211126651	-1.21501347338052	1.16727489747777	0.0264385125465487	-0.107964682567021	0.105639415623832	0.0824514588492085	0.105167159852178	0.0793433448831215	1.01700043289304e-20	2.56710876908802e-29	1	1	cddstf	0.184687579546305	0.833184977621024
ENSG00000211936	14:107097429:A:G;rs58212238	3.32238390969553e-06	4.94210922240538e-11	0.485366801492287	0.757400029094595	-0.352330812504821	0.607810584945799	0.0531441632129715	0.0275765110769494	0.073883217821989	0.0879878459965222	0.0760455965950483	0.089166058126475	0.0112562366860485	1.7653214142432e-07	1	1	cddstf	0.761957903293083	0.926442913526644
ENSG00000211937	14:106576985:A:G;rs10484076	0.0052092519380942	3.05006797218761e-05	0.58677164887786	0.877900175824892	-0.181780574785049	0.442642532678728	-0.0349332639490738	-0.0160258236754265	0.0644323639469062	0.104003189439198	0.064180163765903	0.104195239466218	1	0.0227097808141788	1	1	cddstf	0.880225350003743	0.939598421429671
ENSG00000211939	14:106571000:T:C;rs4441165	3.54750068108454e-12	6.93256905451802e-28	0.116797997862551	0.196359448552672	0.733289807122638	-1.77580149300272	0.164981101341151	-0.180510244259873	0.099738292388165	0.141072146906198	0.104791027197118	0.139301970593918	1.57296180199288e-08	3.26108048324528e-24	1	1	cddstf	0.206315372356924	0.848121556162768
ENSG00000211940	14:106571373:G:A;rs12886606	2.55677192713929e-10	1.22725752782875e-23	0.0919781192127359	0.34575121368596	0.836931716090868	-1.8454243572246	0.222851316565202	-0.152023192281614	0.126392557470191	0.163893858431232	0.131690026005282	0.160898886531124	1.08688374622691e-06	5.63065753767829e-20	1	1	cddstf	0.355726617396978	0.872068604775455
ENSG00000211941	14:106573251:G:A;rs10149795	0.000350971362219554	8.86954921954934e-06	0.491777079962229	0.242382083891475	0.325597861185234	-0.323753470258476	0.0633095602086175	-0.0857427594602721	0.0897044736054662	0.0712005203737872	0.0919386383513778	0.0731517205684343	0.734583061125526	0.011592500829951	1	1	cddstf	0.252569845666799	0.862187760811655
ENSG00000254174	14:106485174:C:A;rs35094381	3.74155483273344e-09	1.58211693051227e-22	0.858999397094485	0.042814526427025	-0.679646582364431	1.79349814729359	-0.0200893244328032	-0.322077104723439	0.11075426373565	0.164441248399131	0.112956003819628	0.158112566280532	1.52842514917161e-05	7.20179626769186e-19	1	1	cddstf	0.0485719526412047	0.744124917282435
ENSG00000211942	14:106572672:G:A;rs11851204	8.40146669798227e-05	4.75477527376603e-11	0.208040049056881	0.882271286111041	0.334116400440119	-0.669319431222438	-0.10236172085485	0.0148068640144956	0.0834153557302315	0.0967989362995229	0.0810732162558115	0.099872218070503	0.218354119480559	1.70030763789873e-07	1	1	cddstf	0.884524240900972	0.939598421429671
ENSG00000211946	14:106661606:A:G;rs2338378	5.4856777830691e-09	2.43874097011178e-13	0.511526765659135	0.551356507340732	-0.724189453322446	0.777987587369932	0.0802384120744936	-0.0623216078166696	0.119399025686398	0.099892650307095	0.122035090372442	0.10445732700766	2.22883088326098e-05	9.60863942224041e-10	1	1	cddstf	0.559203339073145	0.91079381632291
ENSG00000253957	14:106724847:A:G;rs9671887	0.000233273030183091	9.01681580375506e-06	0.753360159768097	0.896502976195416	-0.549118052343274	0.700031262862562	-0.047082004015735	-0.0200797838681029	0.146822347936184	0.154080610296149	0.149659564736619	0.15419109254366	0.51996558427811	0.011718754022941	1	1	cddstf	0.89849628338271	0.941512685160839
ENSG00000211951	14:106763513:G:A;rs72699403	4.12719446032101e-05	5.82861308001228e-13	0.0115666288307792	0.00559305120431942	0.313541734056288	-0.765512323270923	-0.197957210791137	0.258895094744721	0.0749658954026208	0.100095056478605	0.0777565111873868	0.092542999336987	0.115885134439151	2.27082765597278e-09	1	1	cddstf	0.00740433587525	0.497650941390851
ENSG00000211952	14:106931228:T:A;rs74093783	1.20149237376588e-05	8.43133471305204e-08	0.41555852991355	0.744333283023347	-0.50049912543677	0.634507590520807	0.0830180291457543	-0.0351228900668355	0.111796343721394	0.114556764610381	0.10178130478774	0.107567409545202	0.0373183531291683	0.000222418609730313	1	1	cddstf	0.749137616445096	0.925440393200097
ENSG00000231475	14:106823918:G:C;rs74093524	0.0404339797709892	1.20378096204069e-06	0.742636121762164	0.67909303282084	0.158904238667878	-0.754949370640776	0.0257945974277606	-0.0572393367980393	0.0770952678174884	0.151287648180105	0.0784585570333075	0.138179985293033	1	0.00242922998139811	1	1	cddstf	0.68504149777003	0.916625675094994
ENSG00000211955	14:106845487:C:G;rs74514616	0.00757934989489399	1.72378321383176e-10	0.167154736465074	0.167896792635063	0.184822304185215	-0.85417901694287	-0.0939595049819589	0.194926621638718	0.0685930774711268	0.127660276515224	0.0677985578322164	0.140900542675387	1	5.99704180092069e-07	1	1	cddstf	0.177547481791249	0.833184977621024
ENSG00000211958	14:106927376:C:G;rs2337940	1.33542956419689e-07	1.16156748783648e-09	0.17939275044457	0.0490609285082091	-0.808102710226501	0.941254646869162	0.199197460757661	-0.305702285893476	0.148364032209611	0.148206047979412	0.147903953994596	0.154494376305277	0.000505326547092102	3.81342606256716e-06	1	1	cddstf	0.0552089968876672	0.757423377349106
ENSG00000211959	14:106942650:C:T;rs34614900	0.00469081613556956	5.2958848008191e-12	0.134078538549911	0.206587207801719	0.154740712786645	-0.776764713794458	-0.0795371068608313	0.154622913063616	0.0541822656435893	0.106616352691912	0.0528975148265872	0.122073103861794	1	1.98648638878725e-08	1	1	cddstf	0.216610691023433	0.854934556066007
ENSG00000232216	14:106894282:T:TA;rs35007210	2.01852056635457e-05	4.95685489393395e-07	0.633927031326709	0.113425177157788	-0.417554841792479	0.439580390495778	0.0447813389832162	-0.130677243281833	0.0958804768505534	0.08489532516272	0.093910009350879	0.0822310679110235	0.0605354317849736	0.00111182255270939	1	1	cddstf	0.122086364560049	0.806344615317696
ENSG00000211964	14:106995000:G:A;rs10136472	0.00188390574525663	0.000117736875148292	0.973865982835394	0.388060624983349	-0.218785940139642	0.273424320333527	-0.00239495033294556	-0.0656441737313083	0.0695663955497461	0.0697638953931079	0.0730250385841928	0.0759059769859854	1	0.0313160460635679	1	1	cddstf	0.397743612231147	0.875680803076434
ENSG00000211967	14:107053451:G:A;rs2879067	1.79441968071598e-10	3.70551545706891e-13	0.519704058002669	0.758242152401389	1.0288194461934	-0.764728470431254	-0.101747965875423	0.0305577426964948	0.153922983545496	0.0990451404791931	0.157795172138651	0.0991609760937398	7.6693497153801e-07	1.45219150762531e-09	1	1	cddstf	0.762785420164922	0.926442913526644
ENSG00000253131	14:106485174:C:A;rs35094381	3.97234391421989e-06	1.58549019010618e-16	0.552401323984548	0.838564540783538	-0.54432776778007	1.52492831434983	-0.0698551426940233	-0.033516049032668	0.11510432110333	0.170899951116496	0.117392538180166	0.164322699513083	0.0133003494452764	6.70186703357881e-13	1	1	cddstf	0.841650980224387	0.93582459453179
ENSG00000211968	14:107082238:T:A;rs7149426	0.0125208420375284	6.87411833766384e-08	0.981072060311062	0.080613932349845	0.182483004252237	-0.829816955052654	0.00168822121008113	0.283742216002274	0.0724928898470285	0.148730550858871	0.0710795461817938	0.161676268895221	1	0.000184088889082638	1	1	cddstf	0.0882656178140943	0.790419621511936
ENSG00000224373	14:107084970:A:C;rs2583318	9.85993685408517e-05	1.02859488304848e-06	0.165935473005201	0.0306399883576667	-0.278263771348294	0.347645837524329	0.104226301925054	-0.14942426040999	0.0701842917429595	0.069199620196489	0.0749898947642551	0.06868926033312	0.251132591673549	0.0021240484334951	1	1	cddstf	0.0355049358816672	0.673025990860508
ENSG00000211970	14:106927376:C:G;rs2337940	2.89024512521031e-11	1.60211643811346e-14	0.910206878645926	0.756659219160855	-0.858279327303246	1.00663910695878	0.0138009137052035	-0.0396130805312704	0.122616045726266	0.122485479029571	0.12223581225182	0.12768249303669	1.26043589910422e-07	6.4997863894263e-11	1	1	cddstf	0.761229360741826	0.926442913526644
ENSG00000253132	14:106802401:T:C;rs2285255	3.67673784220011e-05	1.87481328799032e-09	0.278651592172868	0.453969689831766	-0.495353765306562	1.00710362755464	-0.130489664152284	0.124758218793342	0.117641782699398	0.160781558031099	0.12016014005719	0.166320285432059	0.104492889475327	6.08001949295259e-06	1	1	cddstf	0.463050545995144	0.890564553291801
ENSG00000223648	14:107179866:C:T;rs2007642	0.00019867323799254	1.9445119195902e-06	0.536435986419246	0.677728492853761	-0.321083378457064	0.480958297644902	-0.0556633638919482	-0.0390898429051607	0.0848820955223725	0.0984259111357356	0.0899017289496548	0.0939423978839106	0.457345793858826	0.00362457021811613	1	1	cddstf	0.683705622520027	0.916625675094994
ENSG00000211972	14:107139713:G:A;rs6576201	4.50888118629241e-23	1.82948646233664e-33	0.340628482576916	0.099561820632302	-1.39910406319208	1.6688713475231	0.125286050062777	-0.20137864300241	0.126267619517754	0.116709102629276	0.131197861038893	0.121769180672887	2.1633611931831e-19	8.7870234786029e-30	1	1	cddstf	0.107847388742126	0.800705926537001
ENSG00000211973	14:107172419:G:A;rs10141910	1.01084649437253e-07	1.66740336227949e-08	0.784252410849576	0.561616101000608	0.835629575419898	-0.520692950240145	0.0425197846837232	-0.0531996494646154	0.151860224829006	0.0889310334719227	0.155120857989878	0.0915180609308096	0.000385233599005372	4.88382444811664e-05	1	1	cddstf	0.569331757558904	0.912281890488574
ENSG00000211974	14:107193615:G:A;rs74090151	1.97142168041685e-07	2.26589812248903e-13	0.424604539355607	0.911333254736825	0.445931939208585	-0.790846387017009	-0.0645962826657641	0.0116028968569997	0.083073473093622	0.101390344212118	0.0807547198322519	0.104078857773047	0.000737508850643943	8.93443629697424e-10	1	1	cddstf	0.913043166237072	0.942124398795161
ENSG00000271288	15:22388658:C:G;rs267628	0.00108921334817477	6.06608348085393e-05	0.856074222651558	0.625185416347909	0.369058800953671	-0.410376333212972	-0.0197510000330491	-0.0472953673006024	0.111529400453452	0.100403067169303	0.108772325734643	0.0966820406476659	1	0.0283886434397702	1	1	cddstf	0.632029283735655	0.916625675094994
ENSG00000259344	15:23107609:AGAGAG:A;rs201238303	0.000133476661158936	1.66973949462244e-06	0.159823059727623	0.0545039089946984	-0.556275966907931	0.627470132762408	0.209565117905214	-0.270789464677759	0.143116864901366	0.127544803207829	0.148595093726119	0.14009836825111	0.326437591945911	0.00321591826664282	1	1	cddstf	0.0609651226216323	0.769979565037727
ENSG00000140181	15:23292175:A:G;rs201354618	1.20612857491542e-09	2.1674384595874e-13	0.00226763467456957	0.0514141609193653	0.375198532716621	-0.404543525305985	-0.194746227772186	0.105621153006143	0.0591407795873654	0.0518171795240906	0.0630664350270452	0.0539325658868709	5.01749487164815e-06	8.55054472307228e-10	1	1	cddstf	0.0577033551160975	0.757423377349106
ENSG00000179455	15:23699314:TG:T;rs35380760	6.65680894193692e-05	2.31219291190852e-05	0.746057506179877	0.951217163395443	-0.992104336345783	0.626440728288343	0.0697789998850072	-0.00826285714222837	0.244116010932111	0.144922280218221	0.215208990572178	0.134911880868548	0.177470526392038	0.0204629072703904	1	1	cddstf	0.952113509235393	0.94704164396417
ENSG00000182636	15:23932467:G:A;rs3743340	2.99190351816798e-05	1.3458971780917e-06	0.0795074699118297	0.070775292353829	0.712098068411607	-0.677446561997245	0.30088431300974	-0.25786867306574	0.167131720029686	0.136412028563573	0.170812275328407	0.142038725022586	0.0866808720761479	0.00267833538440248	1	1	cddstf	0.0780229093359287	0.778563597951309
ENSG00000206190	15:26332541:G:A;rs17558352	0.00970859351627091	5.51748867613295e-05	0.611816538380725	0.364345364764089	0.0732995200913028	-0.149192239095953	0.0144299015208429	-0.0338737937590208	0.0281034061248212	0.0362921315298939	0.0283947595069635	0.0372669930055617	1	0.0280840173615167	1	1	cddstf	0.374219777751634	0.872121763397394
ENSG00000128731	15:28488888:T:C;rs8028689	1.10049494882419e-05	2.44320784119979e-11	0.0990550258439171	0.295778623572697	-0.126599765990471	0.250037859760116	-0.0481706328558834	0.039445909721342	0.0281503560765445	0.0355756313008885	0.0290838179415147	0.037640832062355	0.0345445364435913	8.89327654196724e-08	1	1	cddstf	0.305966106589375	0.862877853943866
ENSG00000248334	15:28996719:A:G;rs201779329	0.00495396847631924	1.84337006759388e-08	0.68585800239875	0.586678607138499	0.0937605156965813	-0.385694759057937	0.0131613597027224	-0.0409935749333706	0.0330384706431874	0.0660912582293813	0.0324969009143172	0.0752955621708802	1	5.37158037696856e-05	1	1	cddstf	0.594066268088429	0.914176300958972
ENSG00000261377	15:29072938:T:C;rs28555223	0.0246280080081434	2.20148515070754e-06	0.568800336706049	0.761773248764014	0.154262189319552	-0.606663296537305	0.0389808670774404	-0.0390166716011752	0.0681874777891045	0.124843102323657	0.0683089666241502	0.128547510561257	1	0.00402651634064409	1	1	cddstf	0.766243852875432	0.926442913526644
ENSG00000034053	15:29255347:C:G;rs60086348	0.0419422631439488	3.72479913153282e-06	0.311438033589527	0.229935172659204	0.0683447818019078	-0.337316745281146	-0.033209022399467	-0.101662287942567	0.0334087172108159	0.0711137431800251	0.0327349802203818	0.0844527694196875	1	0.00613101937050303	1	1	cddstf	0.240063583567739	0.862187760811655
ENSG00000215302	15:31024804:C:T;rs1809484	1.18129729510666e-05	8.24719919122177e-09	0.810598532280478	0.614080339998611	0.232443296152864	-0.383407317710117	0.0122470698635788	0.0321058742639743	0.0518751205157519	0.0640212405698004	0.0510433930673793	0.0635812710913284	0.0367619718237193	2.51374631348439e-05	1	1	cddstf	0.621083401961518	0.916145620931522
ENSG00000270055	15:31024804:C:T;rs1809484	0.000183986215431381	1.05471505589522e-06	0.342076335068297	0.623698842915891	0.219103389859877	-0.356828621381317	0.0539729151846515	0.0346921839801275	0.0576135376171004	0.0711032594274478	0.0566898046183609	0.07061462059931	0.429052437758303	0.00217271301514416	1	1	cddstf	0.630566134397159	0.916625675094994
ENSG00000187951	15:31214385:G:A;rs57807297	0.0326817192095287	5.38751153068193e-07	0.782648480888645	0.549188807583432	-0.0630607457938429	0.305129538476795	0.00814068590822827	-0.0319810149846409	0.0293415886300785	0.0591279765129535	0.0294741057774331	0.0533125701803273	1	0.00119333380404605	1	1	cddstf	0.557069048866833	0.910441212336186
ENSG00000269974	15:31109479:G:A;rs798110	0.085700679362871	0.000212481432995018	0.361347451526362	0.218692488137139	0.137180915201303	-0.594539484507315	0.0749717292841964	0.177520723538327	0.0794756588088061	0.157917209632036	0.0819671962144742	0.143923132154207	1	0.0325423104135324	1	1	cddstf	0.228772970833913	0.856324806284296
ENSG00000259845	15:31147068:T:TTGA;rs56275290	8.55890539691754e-28	2.31694565827064e-38	0.642656314160465	0.158165666186832	1.89170055761462	-1.96661391368294	0.0686881987799432	-0.170901050358989	0.150618067595669	0.124518443345909	0.147839778726272	0.120696753503921	4.15449267966378e-24	1.12534050622205e-34	1	1	cddstf	0.167695782842597	0.833184977621024
ENSG00000261628	15:31142571:T:C;rs75874589	1.20221909969076e-22	1.89144228646843e-30	0.799222687782214	0.586490807885065	1.37311695258123	-1.38888855033516	-0.03136961446641	-0.0550843638414131	0.125459347593095	0.103823790038517	0.123185726730332	0.101126238035624	5.75983170661844e-19	8.99191662987091e-27	1	1	cddstf	0.59388196665205	0.914176300958972
ENSG00000198690	15:31157666:G:A;rs12439909	1.44791869448184e-08	4.03673339478744e-12	0.258390840329161	0.572422041067357	0.188706760219777	-0.194240881247924	-0.035416338716279	-0.0142915735955453	0.0320820873739426	0.0264968158632133	0.0312573275070116	0.0252808408088404	5.79312269662184e-05	1.51861910311903e-08	1	1	cddstf	0.579992663023134	0.912281890488574
ENSG00000270015	15:31129630:C:T;rs798087	3.57469027159354e-06	1.03339258814111e-11	0.034483624846594	0.264670953169175	-0.159053246815124	0.262438273623247	-0.0695879912408906	0.0396598670528465	0.0334673106319648	0.0365828764029459	0.0327127865463949	0.0354677592868802	0.0120610049763566	3.83595328717979e-08	1	1	cddstf	0.274893378538808	0.862187760811655
ENSG00000166912	15:31272670:C:T;rs2339046	1.03727096235856e-05	5.91020103578275e-06	0.559758286665027	0.743262770337137	0.259801031740375	-0.155082727401128	0.0337877875055739	-0.0110369596092359	0.0575931704746644	0.0334253385566306	0.0578492428322013	0.0336557136793653	0.0326947807335417	0.00867026491949329	1	1	cddstf	0.748082706766917	0.925440393200097
ENSG00000259448	15:31486019:T:G;rs66990837	5.50456348382667e-07	1.05825492563206e-09	0.231433234665202	0.674899071250847	0.233033815859281	-0.278183936622722	0.0533604699037095	0.0176382395380579	0.0451966884610942	0.043685625904466	0.0444706415162245	0.0419978097968284	0.00199595471923555	3.48694997995764e-06	1	1	cddstf	0.68092374249992	0.916625675094994
ENSG00000223509	15:32811101:G:GA;rs199503107	4.34914493747414e-07	7.9026723587233e-08	0.00241288445708352	0.00265810747954059	-0.344467041249489	0.279078093980029	-0.227394656625776	0.167377873470221	0.0661778899124143	0.0502691307300767	0.0741020768813102	0.0550872803365466	0.00158743790217806	0.000209499844229755	1	1	cddstf	0.00379191221296484	0.377033272820505
ENSG00000232653	15:33768118:G:C;rs11637662	0.0202013999588725	9.60491244881625e-06	0.58971267049809	0.657966058250824	0.147893442508343	-0.577709932954565	-0.0341825735990646	0.0579424543419099	0.0632259252331688	0.127565601373084	0.0632983282484982	0.130704332671901	1	0.012181323159507	1	1	cddstf	0.664274227531845	0.916625675094994
ENSG00000198826	15:32914022:CAAAAA:C;rs376053100	3.63140978482089e-10	9.7928454307256e-17	0.542006571809583	0.555680791171877	0.249911407152566	-0.406949657465865	0.0232028500735265	-0.0279608643423759	0.0380987259702347	0.0452420480287698	0.0379933600711108	0.0473793815848878	1.53899146680709e-06	4.15510431625687e-13	1	1	cddstf	0.563468496989273	0.91079381632291
ENSG00000248905	15:33395917:A:G;rs345781	1.63512368543474e-25	6.71578103262705e-37	0.00269136963780273	0.00119130270046507	-1.21749890093759	1.28762076184447	0.332098911649458	-0.279417415754507	0.102741475603393	0.0838984947898462	0.109440768950244	0.0851187204151963	7.90255277170608e-22	3.25648222272086e-33	1	1	cddstf	0.0018677419009829	0.323786103336506
ENSG00000215252	15:34945227:A:G;rs7177147	0.0589915102466921	3.58157779126637e-07	0.261736754369697	0.0841263495861229	0.0866415780415194	-0.470355660723671	-0.0523731878075434	0.148748772665555	0.0456527127780045	0.0896693374897576	0.0465494778357364	0.0857403652446516	1	0.000834149467585939	1	1	cddstf	0.0918918705012888	0.800483331984429
ENSG00000186073	15:36869116:A:T;rs4923715	0.00032508711562192	3.85591010571823e-06	0.448705546880363	0.555644083740528	0.10470917956931	-0.125191351112543	-0.0210231568779341	-0.0148188649086304	0.0286830136367343	0.0264360385430887	0.0277022911458161	0.0251080722162852	0.693410817621556	0.00629284529253215	1	1	cddstf	0.563431341511674	0.91079381632291
ENSG00000128829	15:40316901:C:CT;rs34431419	0.00117742335469655	5.82841253191716e-05	0.255928074190123	0.510372422881844	0.0768325182200632	-0.0974057277401988	-0.0251669154966695	0.0154291864899678	0.0233807773378245	0.0237734713865232	0.0220965125591062	0.0234022681153776	1	0.0281623486551824	1	1	cddstf	0.518807441790821	0.897134186940489
ENSG00000248508	15:40331547:TCA:T;rs17551891	8.3151070966707e-06	3.39950384531232e-08	0.143546611959098	0.802015787771218	-0.170822190558002	0.192135212565606	-0.0604703907483567	0.00854994579998536	0.0374455148695103	0.0336045942490212	0.0411977424320954	0.0340588934975531	0.0266831786732163	9.57980183609011e-05	1	1	cddstf	0.805742350185564	0.931726636432396
ENSG00000128944	15:40673466:A:G;rs77531164	0.000639167417128812	4.15327718274163e-13	0.64464776446619	0.0144527532215222	-0.0617434128683941	0.287481855197658	0.00819286152702904	0.0963188835136848	0.0178302463405302	0.0373225980624383	0.0177400099168674	0.0390771606977719	1	1.62434670617025e-09	1	1	cddstf	0.0176504668499128	0.577436824432303
ENSG00000259536	15:40877516:G:A;rs62019879	7.42105536157816e-24	6.31786734965076e-42	0.613961353587555	0.518029416285624	-0.982755628905304	1.68843440359236	-0.0442278438243992	0.0641507980662443	0.0867467094370196	0.0999927108032781	0.087557743266953	0.09908971877429	3.57026973445525e-20	3.07743318601489e-38	1	1	cddstf	0.526361971785794	0.90126664183862
ENSG00000128891	15:40845597:A:G;rs6582	4.04020397645663e-06	7.19956936123899e-09	0.168063843881448	0.101821345463931	0.0953495822626364	-0.105238105116274	-0.0267926815752835	0.0280261438729175	0.0201788962581889	0.0174979056653108	0.0193744336197826	0.0170603088170536	0.0135023616893181	2.20450813841138e-05	1	1	cddstf	0.110176066054182	0.802613223792347
ENSG00000166140	15:41102667:A:G;rs745032	8.73143083310786e-05	5.90964569221281e-10	0.632056933536878	0.804061155834783	0.059372177267821	-0.121714303425351	-0.00730243286479884	-0.00430819577334846	0.0148590556846279	0.0188041278391379	0.015229725682684	0.0173447462332445	0.226056744269162	1.98150420059896e-06	1	1	cddstf	0.807757954630531	0.931726636432396
ENSG00000243708	15:42127734:A:G;rs2241522	1.9051982611674e-08	3.21417805078721e-20	0.340659838623984	0.727964121862951	-0.355463991299232	0.883849524939877	-0.0586026964938043	0.0299665316604725	0.0609771903481991	0.0869858108961958	0.0613719463446913	0.0860447911954396	7.58268907944626e-05	1.43320199284602e-16	1	1	cddstf	0.733041840019679	0.923960627878695
ENSG00000174171	15:42194653:C:T;rs9920406	3.27818314903014e-05	6.75718449137706e-06	0.0606969060257132	0.252307758682096	-0.420863943417418	0.313091995057073	-0.182624804313596	0.0758816394143147	0.0992934627520777	0.067926485195845	0.0968771052303022	0.0661165291366331	0.0939527290512037	0.00964250226919506	1	1	cddstf	0.262523641964085	0.862187760811655
ENSG00000137877	15:42202647:T:C;rs28547280	3.16560731902373e-08	4.74026646049935e-15	0.246918771090668	0.0308917964338669	0.337751514932301	-0.47758499721405	0.0650027131090231	-0.120399744845294	0.0589301323715897	0.0568073471060219	0.0559947405386051	0.0554311879116719	0.000124629960149964	1.94919756855733e-11	1	1	cddstf	0.0357753772767623	0.673025990860508
ENSG00000272003	15:42190069:T:C;rs1209334	1.70234900278469e-07	5.94501292640769e-09	0.922201910494976	0.820220984533218	-0.514536312384633	0.413713489124356	-0.00955021342024738	0.0156811916222287	0.0953247614139722	0.068379622729372	0.0976808184754223	0.0689206457477585	0.00063957252034621	1.84235950589374e-05	1	1	cddstf	0.82363681964513	0.933480444143701
ENSG00000180979	15:42837498:T:A;rs1060293	2.50105653561904e-07	2.33329823224728e-17	0.850499719979096	0.246545625263904	-0.0812234762195573	0.19423841899171	0.0030222538625411	0.0267294425655934	0.0152694335067765	0.0210949383252704	0.0160164469980328	0.0230070891109411	0.00092739176340754	1.00005162234118e-13	1	1	cddstf	0.256742211146643	0.862187760811655
ENSG00000137814	15:42772692:G:T;rs73402784	0.0135059399265807	4.99763631490269e-05	0.966146937514514	0.551139772791504	-0.0304067554974761	0.0924241517751608	0.000531201042426803	-0.0139377285227287	0.0122130580982558	0.0223496269282645	0.0125022843931616	0.0233483201339715	1	0.0274024973778088	1	1	cddstf	0.558990791345362	0.91079381632291
ENSG00000128881	15:43049072:C:A;rs78821926	0.00131355895675522	1.23086420935577e-05	0.00862963962446513	0.0750167498837214	0.0521230998659	-0.104765426535333	-0.043459070477676	0.0436779967002651	0.0160195907845827	0.0234308380330229	0.0164026011913974	0.0244200554877762	1	0.014145675878229	1	1	cddstf	0.082443523460144	0.782849886795368
ENSG00000166946	15:43707808:A:T;rs2230451	0.0273203946696657	9.56744183948555e-05	0.162942142358176	0.416034222114653	0.0410166868647224	-0.122864966425735	0.0260932872760519	-0.023823089558318	0.0184649150630474	0.0309293524377581	0.0186406246362868	0.0292373092324466	1	0.0309907855985043	1	1	cddstf	0.425488625546797	0.882054612320972
ENSG00000168803	15:43671294:A:G;rs7163245	1.77176460243576e-07	1.36527915632698e-09	0.0441249268665725	0.142940128423997	0.156336660885144	-0.138926233545973	-0.0609622877673926	0.0333497063803372	0.0290070149231773	0.0219762717742144	0.0301165451667349	0.0226861684775043	0.000664234549453166	4.46719339950189e-06	1	1	cddstf	0.1522264302292	0.833184977621024
ENSG00000137822	15:43695231:A:G;rs7180812	0.00217978358288755	2.69227928503464e-07	0.124094730235374	0.245667374277024	0.0700438186306884	-0.193320627222469	-0.0353794688165351	0.0409826247003598	0.0225934769268775	0.0364463764831479	0.0229207387291957	0.0352096381327696	1	0.000645877800479811	1	1	cddstf	0.255865506582958	0.862187760811655
ENSG00000140265	15:43695231:A:G;rs7180812	0.00446034749637328	8.10303119777767e-07	0.249548276354701	0.309971650858831	0.0553717942192753	-0.157797575864228	-0.0225756759973222	0.0305684922099757	0.0192766836673785	0.0310959341300871	0.0195559024109177	0.0300407528475995	1	0.00171946322016842	1	1	cddstf	0.320120065455246	0.872068604775455
ENSG00000166762	15:44001508:A:G;rs200795659	9.45619113388121e-09	1.08162787922816e-14	0.14448699347323	0.504511504339171	0.337734314931471	-0.658382013635913	-0.0846064591527043	0.0573870640186814	0.0566390327380758	0.0795192046783625	0.0577773457550098	0.0858475112085684	3.81273626518091e-05	4.40438872421706e-11	1	1	cddstf	0.513004310206526	0.897001308453198
ENSG00000166763	15:43920679:A:G;rs2729495	0.00146397179069585	5.71534047737043e-05	0.504041721883919	0.649510277173657	-0.416295787436707	0.401918856087201	-0.0865866423058079	0.0443740913867802	0.129231206247842	0.0979783814142561	0.129385486322429	0.0975148133804058	1	0.0281078314046927	1	1	cddstf	0.655945860383534	0.916625675094994
ENSG00000259479	15:45369789:C:G;rs56056380	7.80412679471527e-11	7.00385465824391e-19	0.468704242269514	0.25400042831515	-0.669835131007805	1.05735287798771	0.0713007910755445	-0.136589308639196	0.0980856278498809	0.108785436272175	0.0982357319867707	0.119438257941928	3.36123741048387e-07	3.06768834031083e-15	1	1	cddstf	0.264214879303522	0.862187760811655
ENSG00000140263	15:45371933:T:C;rs4775738	0.000714840437190126	9.33464693693375e-06	0.56546259229961	0.526803282670685	0.171897281573392	-0.224946747181215	0.0293297041823282	-0.032994372726133	0.0501010301567972	0.0495990260666309	0.0509555794899748	0.0520518425351806	1	0.0119753353625885	1	1	cddstf	0.535018534957593	0.90598314913269
ENSG00000259520	15:45547452:G:GA;rs11381433	2.52344016330085e-14	3.09581823371822e-16	0.222059894819192	0.107524369659661	-1.59852080318091	1.16349568689927	0.240211945647572	-0.233762584150979	0.19619792128345	0.131878588357602	0.196180557098879	0.144669545336569	1.15220277856317e-10	1.30148198545514e-12	1	1	cddstf	0.116035957603825	0.8033560698148
ENSG00000171766	15:45685616:TA:T;rs11310088	2.48966788127545e-23	1.39496299794899e-36	0.0614602644149101	0.531533607823362	0.497536859071737	-0.762623845662089	-0.0912561169489917	-0.0326109423439905	0.04457238562663	0.0500064611629891	0.0485528842418961	0.0520417016323627	1.19628541695285e-19	6.75720076206491e-33	1	1	cddstf	0.539670317329597	0.907352963873716
ENSG00000171763	15:45655903:T:C;rs3759899	4.63575189057805e-28	1.52676410099118e-46	0.753672113905319	0.879767848800137	-0.213196696827737	0.35924497396408	0.00578881551394773	0.00307872825259474	0.0168642553633891	0.01961671417741	0.0184249979419261	0.0203303915728214	2.2511211180647e-24	7.47045674614982e-43	1	1	cddstf	0.882062620990599	0.939598421429671
ENSG00000166920	15:45724130:G:A;rs1547489	5.13885558501794e-05	5.69310841055164e-11	0.0171113528432683	0.126429882635631	-0.355851856990284	0.74199482231634	0.205792033758188	-0.176767894961804	0.0861942321369441	0.107792467917784	0.0856730459618862	0.115233777417115	0.141421305699694	2.02731590499744e-07	1	1	cddstf	0.135380806211831	0.818779424926146
ENSG00000104164	15:45946269:A:G;rs113176754	0.000210873038901951	1.95042547508215e-08	0.0231177779184214	0.197293764575688	-0.0562745654558138	0.106478883142959	0.0360634947578965	-0.0261499945289567	0.0149392285403137	0.0182797869510396	0.0157684831926358	0.0202225821506149	0.479480844821698	5.66403557963856e-05	1	1	cddstf	0.207254965293746	0.848121556162768
ENSG00000104177	15:48596713:T:C;rs74011998	0.0496193973872598	1.89518195252377e-05	0.022362617350092	0.270769562667603	-0.0522763494032846	0.232972624403769	-0.0633246833691187	0.056721324655896	0.0264847481230364	0.0533129404917417	0.0275328853881184	0.0513782653781189	1	0.0182695540223291	1	1	cddstf	0.280985304655665	0.862187760811655
ENSG00000128951	15:48596713:T:C;rs74011998	0.0353292150591456	4.62460617656941e-06	0.801186300694039	0.258108849247889	-0.0445089062567347	0.198672765044508	-0.00550950248242926	0.0462340932638564	0.0210217549006029	0.0423161120068576	0.0218536935162312	0.0407805011767324	1	0.00721438563544828	1	1	cddstf	0.268319361704403	0.862187760811655
ENSG00000259488	15:48596713:T:C;rs74011998	0.026264026442789	8.94655006615094e-06	0.960706423722705	0.95976003984901	-0.191780196700701	0.784369066222026	0.00439578944911139	-0.00840057867747376	0.0857318634634547	0.172575465465641	0.0891247128303251	0.166312868520534	1	0.0116670037722655	1	1	cddstf	0.960506486700393	0.94704164396417
ENSG00000166147	15:48897416:G:A;rs924816	3.36919516036769e-09	6.53861260079101e-12	0.265826914678186	0.262227174997459	0.727704608223727	-0.669290028762348	-0.129654519540623	0.104360153438848	0.118211627223869	0.0923100001031067	0.116231416869941	0.0928513434342495	1.37968541817057e-05	2.44609497395592e-08	1	1	cddstf	0.27245278559129	0.862187760811655
ENSG00000103995	15:49017656:T:G;rs7180856	0.00012424663973767	8.31861556473723e-07	0.169518051564168	0.182619920307829	0.0967229732967548	-0.141966859163722	-0.0338779635954999	0.0369181794760303	0.0247664492266171	0.0280070173605694	0.0245820986361133	0.0276160624877728	0.306397006891553	0.00175855533038545	1	1	cddstf	0.192443812233286	0.835699523424242
ENSG00000244879	15:50648339:T:C;rs504781	3.67903636211736e-23	1.5091262864498e-37	0.0958881097785993	0.212638376362983	-0.378603310635897	0.553105020872668	-0.0555791412671981	0.0439477164061559	0.0340821189160661	0.0355803475829953	0.0332390897072187	0.0351617223135123	1.76630535745255e-19	7.32228074185442e-34	1	1	cddstf	0.222701216055787	0.855041036321203
ENSG00000264109	15:50648339:T:C;rs504781	3.12214996356416e-15	1.85376538047812e-25	0.282172040105104	0.938012718053341	-0.637355706328352	0.929421287897852	-0.0791011800461143	-0.0060430853594663	0.0752370467524147	0.0785444203501996	0.0733760407464236	0.0776202956192988	1.43743784322494e-11	8.61074019232087e-22	1	1	cddstf	0.939179894972139	0.94704164396417
ENSG00000128872	15:52030020:G:T;rs28699115	1.71464586229824e-09	6.25245505944513e-15	0.63376256230019	0.0987705528274089	-0.180154910707383	0.244586672724161	-0.0142468116676576	0.0509969416682433	0.0286865197576911	0.0292414111321844	0.0298622045249688	0.0307641442539919	7.10377780750162e-06	2.56225608336062e-11	1	1	cddstf	0.107033369340849	0.800705926537001
ENSG00000259577	15:52419716:T:C;rs12904889	0.0387059658531886	1.32512529140616e-06	0.0190489723893917	0.0664844352384331	0.110981353948345	-0.410774478609646	-0.132960639743572	0.149053279058508	0.0533710900193627	0.082658676597461	0.056302564326763	0.0808291825856994	1	0.00264405612591999	1	1	cddstf	0.0735470325885838	0.7785372973132
ENSG00000137876	15:55502029:T:C;rs371310326	4.5284826337561e-05	2.01463561391636e-06	0.433729811443138	0.868387115357095	-0.0730552828037126	0.089359068634041	0.0146504989536538	-0.0032398998886155	0.0175627118610983	0.0183158688332294	0.0186815209997086	0.0195297058920938	0.126208811002783	0.00372707588574527	1	1	cddstf	0.870890448026182	0.939598421429671
ENSG00000225973	15:55606213:T:C;rs11638111	0.0010256121263877	4.87422801178448e-06	0.906641724947365	0.234007101273746	0.082255773361998	-0.121232654591751	0.00281122172978503	0.0308884869025477	0.0247259002747376	0.0258869433160349	0.0239442208150912	0.0258851530278311	1	0.00752093382218345	1	1	cddstf	0.244159702242805	0.862187760811655
ENSG00000261652	15:55685646:G:T;rs77471226	2.54848756665502e-05	2.25659536733079e-09	0.389811614679938	0.656757160216058	-0.378483758174073	0.633610513366918	0.0769442233652851	-0.044082393250832	0.0880336645901385	0.101705893893396	0.0893021268537995	0.099065106233043	0.0751039285893234	7.26673431671841e-06	1	1	cddstf	0.663086000919796	0.916625675094994
ENSG00000069869	15:56291573:C:T;rs28523546	1.09047357309033e-06	2.33720118474051e-13	0.61519997970236	0.812854982849141	-0.167471629346438	0.332391615845798	0.0177357917032607	-0.00989918883584894	0.0334185952191681	0.0426413548183233	0.0352346605996893	0.0417649779934415	0.00385918597516667	9.21324707024707e-10	1	1	cddstf	0.81639449619782	0.932085183810236
ENSG00000137878	15:57856981:AGAAAT:A;rs141701565	3.82847130509601e-06	1.00447579933677e-09	0.0927956866024026	0.0179788647605299	-0.564628031745922	0.74050763514196	0.200909530829769	-0.253125723826376	0.119189635609796	0.116116270049988	0.119024075115461	0.10620168238437	0.0128521781712073	3.32180146840669e-06	1	1	cddstf	0.0215959956790982	0.611043360801599
ENSG00000166035	15:58703153:T:A;rs58132803	0.0135559248164317	6.64001941486748e-06	0.045354891889877	0.921086205517172	-0.137606653876611	0.576993404774504	0.110550623514251	-0.0140567990380046	0.0553005401578279	0.125072925431956	0.0549322653564658	0.141735467118694	1	0.00952178784091996	1	1	cddstf	0.922589995614926	0.943612453234245
ENSG00000157470	15:59695412:C:A;rs4775162	0.00321475752628027	6.01645913478584e-05	0.447493857860513	0.0499801466657718	0.191764360298172	-0.345382603011752	0.0495280625323004	-0.157557890303355	0.0643874343874738	0.0844593269290367	0.0650891106787635	0.0799506827648716	1	0.0283086227007431	1	1	cddstf	0.0561827827035583	0.757423377349106
ENSG00000157483	15:59698848:G:A;rs1001839	0.000274750237712959	1.54695475325923e-06	0.531171920592299	0.61365759830154	0.111396320194759	-0.192160902840435	0.0192068111701488	-0.0191677778125271	0.0301387398277043	0.03892937549566	0.0306238997369663	0.0379138797341217	0.59977976892739	0.00301501481410225	1	1	cddstf	0.620668830682681	0.916145620931522
ENSG00000140307	15:59958180:T:TC;rs11393298	9.08351858250192e-06	7.76737761384705e-07	0.226430251420965	0.979822572791652	0.120186848416823	-0.088918123716296	0.0363862495357592	-0.000474600058410191	0.0264636420987321	0.0174915209204692	0.0299991178195483	0.0187445509771428	0.0289835244252933	0.00165367469398804	1	1	cddstf	0.980195788190248	0.948620530801252
ENSG00000245534	15:60731618:C:T;rs56261931	4.34752011254534e-06	2.06103843569878e-10	0.27116826853772	0.96995312856853	0.248492923814375	-0.425752939398677	-0.0614539454705003	-0.00245170331672971	0.0527718250478041	0.0639301698696505	0.0557115395280725	0.0650167018236337	0.0144641994144384	7.1270709106464e-07	1	1	cddstf	0.97052030503	0.94704164396417
ENSG00000140416	15:63341996:T:C;rs11071720	1.76325572782826e-07	2.30700114434145e-10	0.421502921998823	0.7740832407773	-0.22989983956601	0.222228162041993	0.0333546254040744	-0.00935250216903927	0.0426483457510437	0.0334690443122855	0.0414197669537645	0.0325438093153158	0.000661220897935597	7.93839093767895e-07	1	1	cddstf	0.778320356367448	0.928306824157531
ENSG00000103642	15:63494488:A:AG;rs11394377	0.000430993606058461	7.2121795904453e-05	0.756731581604716	0.0136389436272659	-0.167349939914817	0.135001636755037	-0.0150177389785769	0.0859769628204367	0.0468347914893582	0.0333834870504066	0.0484206590195247	0.0345829404183729	0.873193045874442	0.0286895255808395	1	1	cddstf	0.0167379651119263	0.573048026156993
ENSG00000035664	15:64195618:T:C;rs4776655	0.0108428015355888	9.00768115497803e-07	0.850547779183345	0.396539575905387	0.0959192371714465	-0.326179976029371	-0.00719550453096424	0.0585254773664509	0.037337158359876	0.064563525539447	0.038145015848208	0.068899503302387	1	0.00189251381066089	1	1	cddstf	0.406157916127445	0.875680803076434
ENSG00000028528	15:64432598:G:A;rs58171107	1.51346169762766e-09	2.76888494548388e-11	0.508843621579153	0.810517308525885	0.117681214343066	-0.0934204170940623	0.0120686101880435	0.0031568596349346	0.0186709891109027	0.0133323596853201	0.0182390539710301	0.0131514238946605	6.27935258345715e-06	1.00510523521065e-07	1	1	cddstf	0.814100739045337	0.931966740902584
ENSG00000169118	15:64602153:C:CT;rs11459169	2.1958203559586e-07	5.49963983954998e-09	0.888133735144098	0.561834749914234	0.139023080994744	-0.110953202730022	-0.00324804259847821	0.0095832729441992	0.0260052727857282	0.0182945803782273	0.0230644108278496	0.0164950934164281	0.000818162664630175	1.71038799010004e-05	1	1	cddstf	0.569548701055626	0.912281890488574
ENSG00000166831	15:65066471:C:G;rs10851740	7.9013980019025e-31	2.50086552234166e-34	0.428457943736867	0.572019781343021	3.12816668787211	-1.97485531890062	-0.17493669548322	0.0735853399256046	0.231826075168124	0.135606469436407	0.220528618259514	0.130031248594516	3.85667236472861e-27	1.20466692211198e-30	1	1	cddstf	0.579596551834779	0.912281890488574
ENSG00000241839	15:65126119:C:CT;rs55800924	0.0103647446083279	5.08221039161771e-05	0.556514816131189	0.102792640299033	-0.0805930470299909	0.165324382060228	0.0187349107176468	0.0645384237455635	0.0311765132123032	0.0400182015342875	0.031813262981769	0.0393983800540598	1	0.027467625050248	1	1	cddstf	0.111175435031391	0.8033560698148
ENSG00000166839	15:65164944:CA:C;rs5813327	5.57605026663339e-25	9.02245485837482e-28	0.00591582117669636	0.0520877073234237	1.33663574568529	-0.912847492545844	0.319130490339665	-0.144233598206846	0.114406946469374	0.0727223719774815	0.114846610734137	0.073863023430667	2.69155946370394e-21	4.24235827440784e-24	1	1	cddstf	0.0584125712574466	0.757423377349106
ENSG00000138617	15:65580983:T:C;rs7171823	0.00162398821146916	1.32401408408612e-06	0.865538250408949	0.0583359033961484	0.0726854138850903	-0.13316649971247	0.00394599089775827	-0.0526882405023764	0.022784674474937	0.0267956443813057	0.023277255536774	0.0276896504282563	1	0.00264405612591999	1	1	cddstf	0.064999903742286	0.775231405242278
ENSG00000074621	15:65838082:C:T;rs649438	0.00047163849702683	0.000104045427863262	0.881828680486188	0.862455143174006	-0.171910885389269	0.114056337750298	-0.00763958355735443	-0.0053695776313334	0.0484502085507927	0.0288675830724216	0.0513345212281477	0.0309579877212828	0.941171437314045	0.0313160460635679	1	1	cddstf	0.86507309169082	0.939508511233118
ENSG00000166938	15:66615250:A:G;rs34668776	0.0133592447689173	5.27645469305561e-08	0.207696947161516	0.0672408213685104	-0.0371470060941281	0.180505852978705	-0.0182473093349088	0.0778702438321528	0.014896456316932	0.0320527620209387	0.0144414155727321	0.0423459261686494	1	0.000144522094042793	1	1	cddstf	0.0743386560284067	0.7785372973132
ENSG00000259673	15:67828025:CA:C;rs11310013	1.44817398971963e-06	7.34585874394586e-07	0.662579416225573	0.953018968176401	0.446491897209107	-0.252857095468334	-0.0413206626449696	0.00307170859958182	0.0901932031211301	0.0496255957627051	0.0945704770193266	0.0520791937708452	0.00507150531199814	0.00157495211470199	1	1	cddstf	0.953882939924491	0.94704164396417
ENSG00000270964	15:67834556:T:C;rs7172582	1.0491200591087e-07	3.2926544331824e-09	0.670822765918737	0.572111666874648	0.698218234985726	-0.536625108542402	0.0568075821319848	-0.0499233710128686	0.127059880600794	0.0871116429351623	0.133484401068504	0.0882397454329884	0.000399295094496771	1.04640557886537e-05	1	1	cddstf	0.579686959218815	0.912281890488574
ENSG00000129007	15:68537929:C:CAG;rs10681998	7.67214773012167e-07	1.12881063062655e-08	0.31000249737856	0.470477075966975	-0.204616806572044	0.174966693675675	0.044037287159704	-0.0231143895939118	0.040230521889701	0.0295084302778785	0.0432797858770434	0.0319736891905936	0.00275046496124862	3.38304545998776e-05	1	1	cddstf	0.479386806276003	0.894058163588395
ENSG00000128973	15:68538856:G:A;rs2169215	1.34875487229959e-24	3.02684616071792e-30	0.903862595090383	0.899671461166523	-0.42353303263584	0.357311180468793	0.00478868872375958	-0.00368226357413829	0.0366295057362236	0.0268358168698713	0.0396024365152909	0.0291738042473274	6.5063935039732e-21	1.43805461095709e-26	1	1	cddstf	0.901608477096012	0.941775060967512
ENSG00000103647	15:68925078:C:T;rs2201115	1.64661804939792e-05	7.82725831945889e-08	0.322559318913447	0.960372834911659	0.554274850503493	-0.565796730390388	-0.13432995812924	0.00534792402105865	0.125882359100648	0.101879567628723	0.135497677190387	0.10751573446132	0.0502053843261427	0.000207735435798439	1	1	cddstf	0.961108985122835	0.94704164396417
ENSG00000138604	15:69424568:G:A;rs8026900	3.67892474688951e-05	8.22048158421656e-07	0.767333703866879	0.365223694568715	0.102943294128981	-0.109040727474904	-0.00666720484077946	0.0184123280799299	0.0244488894214958	0.0215007254771956	0.0225075729304179	0.0202939262350939	0.104518252059131	0.00174213504308682	1	1	cddstf	0.375095487652274	0.872121763397394
ENSG00000137819	15:69637863:C:G;rs7170501	0.00503714131457045	4.96963508915372e-07	0.591600696935451	0.775407900772533	-0.295905654324272	0.803300116378585	-0.0571006998764902	0.0451535840129522	0.104471402948423	0.155155935870079	0.106276753334542	0.15807315541158	1	0.00111299061420855	1	1	cddstf	0.779620391661943	0.928306824157531
ENSG00000137817	15:72395988:C:CAGA;rs58828099	3.88586387331577e-05	2.08830155718901e-05	0.775130269445852	0.681974657842449	-0.162245505377326	0.0986686514008964	0.0103227523677468	-0.00865687459980678	0.0386556721189543	0.0226987622956876	0.0360919180638871	0.0210988948799415	0.109969947614836	0.0192750233728546	1	1	cddstf	0.687873410410807	0.916625675094994
ENSG00000213614	15:71862335:AAAAAT:A;rs143350261	0.00802771499976134	5.64397105215458e-05	0.396220585334378	0.0650383910224481	0.0340381341159685	-0.0743840854420585	0.0114113717715079	-0.0354640162264951	0.0127262565256587	0.0181192975758537	0.0134250273368519	0.0191281120864246	1	0.0281078314046927	1	1	cddstf	0.0720321928576776	0.7785372973132
ENSG00000261187	15:72087209:T:C;rs150038767	0.0472102792448998	0.000327228583545955	0.186810851356479	0.000777637348878749	0.1251635685075	-0.481083286107409	-0.0812244531004143	0.50728879114026	0.0627289923837259	0.131847808072199	0.0613436181766583	0.148900180283281	1	0.0325423104135324	1	1	cddstf	0.00129216355255136	0.323786103336506
ENSG00000067141	15:73623193:C:T;rs62015504	0.272480767492753	0.000189387345182895	0.293004628659575	0.5344891655229	0.0336449942255482	-0.223191330583094	-0.0323889173031884	-0.0444409645714666	0.030584972783618	0.058806491680364	0.0307292798488995	0.0714345530396555	1	0.0325423104135324	1	1	cddstf	0.542572572968695	0.907907713072725
ENSG00000261801	15:74214883:A:G;rs7173684	4.43716703083906e-05	1.39837101041118e-05	0.0028340019043447	0.000969625885002595	-0.339322254003595	0.217358544405158	0.222797096449336	-0.149753480555502	0.0814759958267513	0.0489382913858116	0.073816537579232	0.044794914539591	0.123930075171335	0.0154240322448353	1	1	cddstf	0.00156057284035123	0.323786103336506
ENSG00000067221	15:74275676:A:G;rs2507	0.00845666870789723	0.000310842302261472	0.395768849775802	0.937150655781112	0.0815776789296769	-0.122856423465141	0.0250562017716857	0.00281027456864354	0.0307078452125326	0.0335422183916698	0.0294494094759014	0.0356003938299282	1	0.0325423104135324	1	1	cddstf	0.938336463491588	0.94704164396417
ENSG00000140459	15:74655583:A:G;rs7174179	2.16360862554302e-05	1.44753961380623e-06	0.56689936683583	0.418196804186813	0.664589133353073	-0.553255338516929	-0.0889491344531788	0.0892001500519759	0.153186159168155	0.111757723957809	0.15510792889378	0.109982622803142	0.0645144115390867	0.00284007272228783	1	1	cddstf	0.427636070974021	0.882054612320972
ENSG00000140474	15:75115895:G:A;rs7162232	0.000188302473300596	2.17547613435353e-05	0.00507059520712094	0.0258036331545572	0.141921301834711	-0.112994963408306	-0.107746362796713	0.0576335407880778	0.0373785156692847	0.0260528864495662	0.0380700306309396	0.0256837663581644	0.437614947950585	0.0198403423453042	1	1	cddstf	0.0302354677590135	0.647886146428684
ENSG00000178802	15:75171399:GT:G;rs35176542	0.000274465474245403	2.44133537503211e-06	0.00978050035718373	0.179414350520288	-0.103587282108205	0.13629856794326	-0.0773872690144074	0.0385681402192292	0.0280238532416993	0.0281798093065924	0.0297003270726054	0.0286382407919643	0.59943259575196	0.00438219699818264	1	1	cddstf	0.189207007561578	0.833184977621024
ENSG00000178761	15:75206225:T:A;rs7495033	0.000705254372913284	1.470636655706e-05	0.0756644871582237	0.967976240334816	-0.0558216431651391	0.0729538899045332	-0.0287361666359254	0.000654442569407388	0.0162514757038192	0.0164693373749416	0.016102129893514	0.0162832633384308	1	0.0159122886147389	1	1	cddstf	0.968578241478518	0.94704164396417
ENSG00000198794	15:75261870:T:A;rs76548842	0.000139415727848091	6.39062648953305e-18	0.569270596117632	0.613608486267217	-0.186386742308784	0.972276873652751	-0.0270346453987018	-0.0509620662484892	0.048092736037858	0.103453461499487	0.0474324852928063	0.100789040900719	0.33822255575947	2.75733296838332e-14	1	1	cddstf	0.620620584177371	0.916145620931522
ENSG00000178718	15:75261870:T:A;rs76548842	0.0165927556126895	3.82059694447468e-07	0.577119745026558	0.503368986819498	-0.0697933141604869	0.32545314440388	0.0159256112370308	-0.0406194482042797	0.0289167427870353	0.0622035131096351	0.0285197535004499	0.0606014756403925	1	0.000881411715090308	1	1	cddstf	0.511879260740757	0.895933001902238
ENSG00000140400	15:75812474:A:G;rs28610581	2.4961054416719e-22	5.43350958699811e-32	0.402461523317825	0.958731788867886	-0.316643552259104	0.345967386374755	-0.0230498358990737	-0.00130280139256789	0.029201842928905	0.0249805143761618	0.0274791659290675	0.0251493727036476	1.19463606438417e-18	2.595587529709e-28	1	1	cddstf	0.959494753954588	0.94704164396417
ENSG00000260269	15:75923054:C:T;rs12911229	2.95598721979055e-08	2.77020107801138e-10	0.638122704106604	0.785946987359037	0.75671996026939	-0.605700764514019	-0.0606060617020504	0.0252773053259269	0.131725138816895	0.0916683196552244	0.12868589207871	0.0929653812094659	0.000116584135948539	9.48988198247451e-07	1	1	cddstf	0.789961229531867	0.931600193720553
ENSG00000169371	15:75908487:G:GT;rs59630734	2.73671927254207e-05	1.77549091483382e-06	0.346981523641802	0.607449453743243	-0.0923843159151671	0.0840267956346418	-0.0193276524833441	0.00900744972772858	0.0215740860903262	0.0171263724311704	0.0205084299352812	0.0175093477995438	0.0801311403000317	0.00336277979269525	1	1	cddstf	0.614549599460957	0.915557624905942
ENSG00000140374	15:76594045:TCAAAACAAAA:T;rs375756759	2.98689817676291e-08	4.5571382406194e-15	0.410577378841763	0.138488060120013	-0.0972288740175842	0.151590804657663	0.0142021656678014	0.0252409819004607	0.0169309498440699	0.01801828058281	0.0172271220567288	0.0169778689715273	0.000117713657146226	1.87526238601488e-11	1	1	cddstf	0.147676638252816	0.83248521353713
ENSG00000159556	15:77014269:T:A;rs147629910	8.57511127511412e-08	1.05410669088888e-11	0.786004817760986	0.774709664851612	-0.485110151616735	0.622409683371898	0.022498668191762	-0.0225187240745826	0.0876371464817229	0.0868018459856701	0.0827689767890477	0.078582173231634	0.000328512512949622	3.90968171650686e-08	1	1	cddstf	0.778935657065851	0.928306824157531
ENSG00000140386	15:76673716:T:C;rs3765115	4.91389432685426e-11	2.00424486248671e-20	0.253772114572449	0.0378496418599707	-0.117939119306972	0.202612529280325	-0.0188115640802919	0.0365648868949833	0.0170706650797649	0.0198098765362707	0.016441530031112	0.0175056264232546	2.12673346466252e-07	8.94694906614067e-17	1	1	cddstf	0.043277254302185	0.704688305348358
ENSG00000259652	15:77369559:A:G;rs12904328	0.000202258899724008	6.35334273144744e-12	0.0426367363075174	0.557580352923437	-0.245977906913677	0.899013807753348	-0.135485183872333	0.0688423602944793	0.0651086279494218	0.123912022057453	0.0664542589326666	0.117215957678964	0.464184174866599	2.37869151865392e-08	1	1	cddstf	0.565349383415865	0.911984987198955
ENSG00000140391	15:77376183:C:A;rs17466257	3.08797667722226e-07	3.12878502444199e-11	0.0949306239440626	0.286262561399995	-0.154365158653564	0.20364472099258	-0.049630680440438	0.0321288403360872	0.0292576829920619	0.0291495656765148	0.0295954234403755	0.0300583219990771	0.00113884579855957	1.13168154334067e-07	1	1	cddstf	0.296489085444764	0.862187760811655
ENSG00000166411	15:78176186:C:T;rs60911852	0.00217218262623782	1.35402606078557e-05	0.229648668532206	0.328168382443899	-0.0499152534718129	0.0750723502984666	0.0194649456005572	-0.0170358818747919	0.0160951641075033	0.0168739150607205	0.0161599228782148	0.0173847905914251	1	0.0150973905777591	1	1	cddstf	0.338248783409448	0.872068604775455
ENSG00000136381	15:78792527:T:C;rs1062980	0.00218079190058513	3.40770101995215e-05	0.955710375620423	0.166120243466292	-0.057014947858976	0.0735417417290717	-0.00112937399207645	0.0262377144127973	0.0183917054116948	0.017389112502516	0.0203128442869067	0.0188860751484425	1	0.0236153680682684	1	1	cddstf	0.175753655119306	0.833184977621024
ENSG00000169684	15:78844356:A:G;rs880395	5.16596730054484e-13	2.82993476250562e-14	0.5024197459359	0.280382307283326	1.04307468169225	-0.69741545881381	0.0853723563823438	-0.0921161191937436	0.136040506028196	0.0857878201089135	0.127086736914312	0.0851309006013616	2.32158570486485e-09	1.14216167014727e-10	1	1	cddstf	0.29060956801677	0.862187760811655
ENSG00000169330	15:79880077:T:C;rs4779115	9.86484613647242e-09	7.67503345505903e-12	0.343077997797125	0.277778532338144	0.615115978545483	-0.587713160229965	-0.108809099633523	0.1005135865604	0.103295383748357	0.0813592903767696	0.114524229810273	0.0923885362179369	3.97454650838474e-05	2.86355498208252e-08	1	1	cddstf	0.287999903742286	0.862187760811655
ENSG00000259548	15:80123923:G:A;rs9888692	0.018576743922361	4.08740981462577e-06	0.341518689035213	0.39765463181568	-0.197710200598977	0.664559236416981	0.0781780464970615	-0.110724344903465	0.0833844683775597	0.140718398177183	0.0820183848107734	0.130659709606737	1	0.00656438016228898	1	1	cddstf	0.407266548305329	0.875680803076434
ENSG00000180953	15:80206958:C:G;rs8024713	2.99555299334039e-05	1.26813786522061e-08	0.210640912445716	0.654798799362571	0.19653442271475	-0.300261950329966	0.0584827767793089	0.0230289444972708	0.0461304524037589	0.050829293726377	0.0465860871133967	0.0514383782917495	0.0867512146871376	3.77778270049218e-05	1	1	cddstf	0.661153702178633	0.916625675094994
ENSG00000136379	15:81011226:G:A;rs7171941	6.24946551075343e-10	5.85025642833402e-16	0.837156148285298	0.167836385670872	-0.254778043838493	0.380754893001704	-0.00804393944025063	-0.0610618518528675	0.0394226855120234	0.043632326244124	0.0390919783518889	0.044131583865841	2.62477551451644e-06	2.44774728961495e-12	1	1	cddstf	0.177487449063626	0.833184977621024
ENSG00000156206	15:81397782:G:A;rs7179762	0.000382090272502929	3.73684318653762e-05	0.580710759699002	0.753828780291943	0.384549467243323	-0.35018680151253	-0.0621300583436691	0.0271439806130049	0.106629831671174	0.0832441684537323	0.112321433418742	0.0864523661839308	0.787870141901039	0.0241184093215217	1	1	cddstf	0.758454464753634	0.925927205398746
ENSG00000172345	15:81624768:C:T;rs4417518	7.69098277654722e-05	3.53844911036984e-05	0.292809135761082	0.220010080479196	-0.372652737182646	0.213009571489658	0.0804072596412581	-0.0530729289344879	0.0925205880427952	0.0504758336008765	0.0762561510589823	0.0431519275597643	0.201734478228834	0.0238579442400308	1	1	cddstf	0.230100525139306	0.856324806284296
ENSG00000188659	15:82482589:C:A;rs12442682	1.76771242411484e-16	3.9092729734599e-43	0.913200192898449	0.598136684024889	-0.67028822717437	2.89269478975354	-0.00827705651423486	0.0784364427271531	0.0752571915002138	0.167619435704578	0.0758493302676308	0.148602326969215	8.23577218395103e-13	1.90694335645374e-39	1	1	cddstf	0.605374175124868	0.91457950131095
ENSG00000259785	15:82525655:C:T;rs28610286	8.85496507486687e-05	1.26691063214343e-06	0.834069348630129	0.61834139195389	-0.538355544109316	0.566754671657236	0.0259823269036997	-0.0575258003565709	0.134854409264347	0.113824771866754	0.123886160345603	0.115307344470776	0.228989396836057	0.00254142272807971	1	1	cddstf	0.62527852704307	0.916625675094994
ENSG00000259387	15:82494039:CAA:C;rs57664245	1.99367177712186e-09	6.75541999366836e-11	0.910478707375782	0.857183408142388	1.41573491768319	-1.02956716529814	0.0225737574505801	0.0249752978418203	0.226425264083591	0.150213218052177	0.20054729918647	0.138623532523379	8.23984545484465e-06	2.39817409775227e-07	1	1	cddstf	0.85990144279618	0.93934072778495
ENSG00000259328	15:83566196:C:T;rs78109548	0.0171326807770361	8.36903362911566e-06	0.168002375372065	0.705862938577261	-0.192564201813692	0.746792507075103	-0.111934785900346	0.0630467736200462	0.0801817925820424	0.163755779538883	0.0809309936414868	0.166836549764681	1	0.0111622104750805	1	1	cddstf	0.711344452881849	0.921431506131562
ENSG00000196648	15:82546946:T:G;rs12439619	0.00672595596101634	5.13770149293739e-06	0.925277306520648	0.152723978624122	0.240657941610926	-0.562985996705349	-0.00802644913009929	-0.175715284683666	0.0879806589292861	0.120519927964058	0.0854850232143881	0.122466000406763	1	0.00784013247822246	1	1	cddstf	0.162172579385876	0.833184977621024
ENSG00000182774	15:83303515:C:G;rs56180966	0.016247963129348	2.60864812197512e-05	0.420789311459769	0.960443902012007	0.151325684820161	-0.356325549911068	-0.0527244355974338	-0.00404678349897858	0.0624940779813411	0.0829878393877268	0.0653725228172252	0.0815036339920691	1	0.0215295806299266	1	1	cddstf	0.961177980513161	0.94704164396417
ENSG00000103723	15:83410013:T:C;rs12900374	0.000935289911646103	1.52091959400942e-12	0.390368359982835	0.972139847809713	-0.413000366835673	2.01570360661052	0.105247948484161	0.0106219577468947	0.123151985860431	0.26906045330291	0.122295473121495	0.303802866297726	1	5.83424756262013e-09	1	1	cddstf	0.972665975037166	0.94704164396417
ENSG00000156232	15:83467095:A:G;rs12907913	4.8234982769448e-05	2.87059282908016e-06	0.00680041234249676	0.0312616826909715	-0.0720693409613683	0.0712164078285406	-0.046107254513993	0.0326397003722782	0.0173906875009195	0.0148333701714138	0.0168791939715572	0.01506048627234	0.133755607219679	0.004977607965625	1	1	cddstf	0.0361756810233265	0.673025990860508
[truncated: 92,388 more rows]
