# Supplementary material for: Psychosocial experiences modulate asthma-associated genes through gene-environment interactions
Source: eLife. 2021 Jun 18;10:e63852. doi: 10.7554/eLife.63852 (PMC8282343; doi:10.7554/eLife.63852)
Supplement: Supplementary file 1. — (a) Basic demographic information on 119 individuals used to train the transcriptional signature models (‘training’) and the entire cohort of 251 participants (‘total’). Reported are the count (N) and percentage of non-missing values per each category. For each variable in parentheses, we reported the p-values for significant differences in variable distribution between the training group and the group not included in the model. (b) List of variables collected for the current study. DD: daily diary; SD: sleep diary; EAR: coded from Electronically Activated Recorder; YR: youth reported; PR: parent reported; CD: census data; GC: glucocorticoid; SD: standard deviation; α: Chronbach's alpha measuring reliability as the average correlation between scale items, as a function of the number of items included in the scale, N initial – sample size used for differential gene expression analysis and building transcriptional signatures (mean, SD, and α are reported for this subset), N longitudinal – number of samples with measurements from two time points available, N expanded – final sample size used for transcriptional signature and GxE validations. (c) Evaluation of transcriptional signatures derived using elastic net regression. For each variable, we report Pearson’s correlation coefficient, p-value, cross-validated percent variance explained, and sample size for the training dataset (columns 2–5), and Pearson’s correlation coefficient, p-value, and sample size for the entire cohort (columns 6–8). (d) Longitudinal replication of transcriptional signatures. For each variable, we report Spearman’s correlation coefficient between longitudinal change in observed variable and change in the transcriptional signature, p-value, coefficient of variation of longitudinal change in observed variable, and sample size. (e) Differentially expressed genes (DEGs) for all psychosocial variables (10% FDR; N: sample size). (f) Full DESeq results for differential gene expression analyses for psy [file elife-63852-supp1.xlsx]

## Sheet: SupplementaryFile1a
Level	N (training)	% of non-NA (training)	N (total)	% of non-NA (total)
Sex (chi^2 p-value=0.83)
Males	68	0.571429	148	0.589641
Females	51	0.428571	103	0.410359
Self-reported ethnicity (chi^2= p-value=0.49)
	0		82
Black	91	0.765	129	0.763
White	23	0.193	35	0.207
Multiracial	3	0.025	3	0.018
Latino	2	0.017	2	0.012
Parent’s education (Wilcoxon-Mann-Whitney pvalue=0.07)
NA	1		83
No schooling completed	1	0.01	1	0.006
Some high school	10	0.1	11	0.065
12th grade, no diploma	4	0.04	5	0.03
High school diploma or equivalent	27	0.27	31	0.185
Some college	17	0.17	59	0.351
Associate's degree	17	0.17	23	0.137
Bachelor's degree	13	0.13	23	0.137
Master's degree	7	0.07	11	0.065
Doctorate	4	0.04	4	0.024
Parent’s income (Wilcoxon-Mann-Whitney pvalue=0.98)
NA	4		87
$0-$7,825 per year	32	0.278	50	0.305
$7,826- $31,850 per year	53	0.461	67	0.409
$31,851- $64,250 per year	19	0.165	29	0.177
$64,251- $97,925 per year	8	0.07	14	0.085
$97,926- $174,850 per year	3	0.026	4	0.024

## Sheet: SupplementaryFile1b
Category	Subcategory	Variable	Short form label	Symbol	Mean	SD	α	N initial	N longitudinal	N expanded
Psychosocial experiences	Socioeconomic status	PR Parental education level	Parental education	pedu	10.58	2.43		118		168
Psychosocial experiences	Socioeconomic status	PR Parental annual income	Parental income	pincme	2.1	0.98		115
Psychosocial experiences	Socioeconomic status	PR Subjective socioeconomic status	Subjective SES	psesl	5.97	1.77		117	100	240
Psychosocial experiences	Socioeconomic status	PR Neighborhood stress	Neighborhood stress	pnsi	1.57	0.48	0.9	117		166
Psychosocial experiences	Socioeconomic status	CD Proportion of houses rated fair or better	Houses rated >=fair	PGOODFAIR_1	0.95	0.05		58		83
Psychosocial experiences	Socioeconomic status	CD Proportion of houses unoccupied	Houses unoccupied	PUNOCC_1	0.18	0.1		58		83
Psychosocial experiences	Socioeconomic status	CD Proportion of residents living below poverty	Houses below poverty	PPOV_1	39.96	12.62		58
Psychosocial experiences	Social relationships	DD Self-disclosure	Self-disclosure	cddstf	2.88	1.25	0.88	109	94	230
Psychosocial experiences	Social relationships	DD Perceived responsiveness	Perceived responsiveness	cdres	3.69	1.05	0.94	111		156
Psychosocial experiences	Social relationships	YR Parental warmth	Parental warmth	cpwm	2.69	0.37	0.96	116		160
Psychosocial experiences	Social relationships	EAR Objectve maternal responsiveness	Maternal responsiveness	EPMres_1	3.22	0.41		82
Psychosocial experiences	Social relationships	DD Marital affection	Marital affection	cdmaff	1.76	0.74		67
Psychosocial experiences	Social relationships	PR Parent-child conflict	PR Parent-child conflict	ppeqcf	1.53	0.52	0.85	117		167
Psychosocial experiences	Social relationships	YR Parent-child conflict	YR Parent-child conflict	cpeqcm	1.68	0.66	0.9	115	94	236
Psychosocial experiences	Social relationships	PR Parental depressive symptoms	Parental depression	pcesdm	0.58	0.48	0.88	114
Psychosocial experiences	Social relationships	EAR Family conflict	Family conflict	EYell_1	0.07	0.09		86		144
Psychosocial experiences	Social relationships	DD Marital conflict	Marital conflict	cdmcfl	1.14	0.32	0.79	67
Psychosocial experiences	Social relationships	YR Risky family environment	Risky family	criskf	1.88	0.57	0.82	111		156
Psychosocial experiences	Emotionality	DD Positive affect	Subjective positive affect	cdposm	2.96	0.62	0.86	114
Psychosocial experiences	Emotionality	EAR Positive affect	Objective positive affect	ECPA_1	6.52	1.3		86		144
Psychosocial experiences	Emotionality	DD Negative affect	Subjective negative affect	cdnegm	1.26	0.33	0.78	114		162
Psychosocial experiences	Emotionality	EAR Negative affect	Objective negative affect	ECNA_1	5.52	0.38		86		144
Psychosocial experiences	Emotionality	YR Depressive symptoms	Youth depression	cditsm	0.28	0.33	0.8	114
Glucocorticoid		Diurnal cortisol intercept	Cortisol intercept	ECINTRCPT_1	1.19	0.41		90
Glucocorticoid		Diurnal cortisol awakening response	CAR	ECCAR_1N	0.16	0.21		90
Glucocorticoid		Diurnal cortisol slope	Cortisol slope	ECTSAF_1	-0.1	0.03		90
Glucocorticoid		Stimulated IL5 production	Stimulated IL5	IL5_co	1151.13	795.3		100	94	227
Glucocorticoid		Stimulated IL13 production	Stimulated IL13	IL13_co	1369.33	1508.9		99
Glucocorticoid		Stimulated IFNγ production	Stimulated IFNγ	IFNG_co	70243.1	108534		94
Glucocorticoid		IL5 glucocorticoid resistance	IL5 GC resistance	log2FC.IL5	-122.2	1.22		100
Glucocorticoid		IL13 glucocorticoid resistance	IL13 GC resistance	log2FC.IL13	-61.96	0.52		99	95	147
Glucocorticoid		IFNg glucocorticoid resistance	IFNg GC resistance	log2FC.IFNG	-18.03	1.4		94
Blood composition		Basophil proportion	Basophils	baso_av	0.01	0.01		96		221
Blood composition		Eosinophil proportion	Eosinophils	eosi_av	0.06	0.03		96	88	221
Blood composition		Lymphocyte proportion	Lymphocytes	lymp_av	0.44	0.11		96	88	221
Blood composition		Monocyte proportion	Monocytes	mono_av	0.06	0.03		96	88	221
Blood composition		Neutrophil proportion	Neutrophils	neut_av	0.44	0.11		96	88	221
Asthma symptoms		Peak flow (morning)	Peak flow AM	aBPFAM	328.49	91		112
Asthma symptoms		Peak flow (evening)	Peak flow PM	aBPFPM	338.54	94.49		110
Asthma symptoms		FEV1 Percent predicted	FEV1 percent predicted	FEVPP	86.41	19.02	0.85	116	103	243
Asthma symptoms		FVC Percent predicted	FVC percent predicted	FVCPP	99.96	17.77		116		165
Asthma symptoms		FEV1/FVC Percent predicted	FEV1/FVC percent predicted	FFPP	88.82	13.2	0.86	116		165
Asthma symptoms		DD Asthma symptoms	Daily asthma	cdatot	1.39	0.41		114
Asthma symptoms		EAR Wheezing	Wheezing	Ewheez_1	0.01	0.03	0.76	100
Asthma symptoms		SD Asthma symptoms	Nightly asthma	csasgm	1.26	0.38	0.79	114	99	234
Asthma symptoms		SD Nightly inhaler use	Nightly inhaler use	csinhl	0.18	0.31		111	98	230
Asthma symptoms		YR Asthma symptom frequency	Asthma frequency	ctasfq	10.59	9.95		110
Asthma symptoms		YR Asthma symptom severity	Asthma severity	ctasev	8.97	3.32		111	93	225
Sleep		SD Sleep latency	Sleep latency	csslat	21.51	27.99		114
Sleep		SD sleep efficiency	Sleep efficiency	cslpefc	0.85	1.11		73
Sleep		SD number of nightly awakenings	Sleep awakenings	csnuma	0.84	1.11		113		162
Sleep		SD sleep duration	Sleep duration	cssdh	8.67	2.19		53		166
Sleep		SD Sleep quality	Sleep quality	csslpq	3.38	0.48		114		163

## Sheet: SupplementaryFile1c
Variable	Training dataset				Entire dataset
	correlation	p-val	CV %var. exp.	N	correlation	p-val	N
Eosinophils	0.86	<1E-16	55.78	96	0.89894	<1E-16	221
Neutrophils	0.8	<1E-16	36.31	96	0.812634	<1E-16	221
Lymphocytes	0.8	<1E-16	33.42	96	0.814487	<1E-16	221
Nightly inhaler use	0.97	<1E-16	19.92	111	0.22433	0.00060944	230
FEV1 percent predicted	0.76	<1E-16	5.61	116	0.466517	1.5525e-14	243
Subjective SES	0.67	1.84e-16	4.75	117	0.347238	3.31094e-08	240
IL13 GC resistance	0.89	<1E-16	4.34	99	0.705275	<1E-16	147
Parental responsiveness	0.69	8.54e-15	4.05	82	0.628666	1.17237e-16	139
Houses unoccupied	0.98	<1E-16	3.97	58	0.695607	2.91971e-13	83
Houses rated >=fair	0.92	<1E-16	3.72	58	0.649364	3.12582e-11	83
YR Parent-child conflict	0.78	<1E-16	3.62	115	0.264137	3.96654e-05	236
Nightly asthma	0.83	<1E-16	3.46	114	0.502625	2.19877e-16	234
Objective negative affect	0.48	3.85e-07	3.1	86	0.230113	0.00552659	144
Self-disclosure	0.64	8.06e-14	2.89	109	0.387585	1.1611e-09	230
Asthma severity	0.6	2.88e-12	1.72	111	0.142102	0.0331325	225
Sleep duration	0.84	6e-15	1.67	52	0.284049	0.000208284	166
Family conflict	0.25	0.0115553	1.63	86	0.194761	0.0193246	144
Stimulated IL5	0.62	5.87e-12	1.5	100	0.337233	1.92762e-07	227
Monocytes	0.63	3.89e-12	1.24	96	0.579914	<1E-16	221
Neighborhood stress	0.58	5.4e-12	0.91	117	0.408617	4.61953e-08	166
Perceived responsiveness	0.65	7.75e-15	0.84	111	0.512239	8.18875e-12	156
Risky family	0.69	<1E-16	0.82	111	0.526011	1.76833e-12	156
IL5 GC resistance	0.54	7.64e-09	0.79	100	0.33057	4.32674e-05	147
PR Parent-child conflict	0.49	2.02e-08	0.28	117	0.364518	1.27954e-06	167
FEV1/FVC percent predicted	0.37	4.98e-05	0.14	116	0.257395	0.00084512	165
FVC percent predicted	0.52	1.79e-09	0.1	116	0.325044	2.04635e-05	165
Parental warmth	0.58	1.37e-11	0.07	116	0.415455	4.68426e-08	160
Objective positive affect	0.4	4.63e-05	0.04	86	0.327856	6.03524e-05	144
Sleep awakenings	0.42	2.83e-06	0.03	113	0.380033	6.10061e-07	162
Sleep quality	0.87	7.2e-36	0.02	114	0.679013	<1E-16	163
Subjective negative affect	0.57	4.37e-11	0.02	114	0.368931	1.35931e-06	162

## Sheet: SupplementaryFile1d
Variable	rho	p-val	N
Eosinophils	0.82	0	88
Neutrophils	0.68	0	88
Lymphocytes	0.66	0	88
Monocytes	0.52	0	88
Nightly inhaler	0.43	0	98
IL13 GC response	0.3	0.003	95
Conflict w/mother	0.24	0.019	94
Parent's income	0.23	0.025	98
FEVpp	0.21	0.035	103
Nightly asthma	0.18	0.067	99
Stimulated IL5	0.18	0.085	94
SES	0.13	0.182	100
Self-disclosure	0.11	0.29	94
Asthma severity	0.09	0.381	93

## Sheet: SupplementaryFile1e
Variable	DEG	N
Self-disclosure	3279	109
Perceived responsiveness	143	111
PR Parent-child conflict	75	117
Subjective SES	48	117
Marital conflict	20	67
Marital affection	16	67
Neighborhood stress	11	117
Parental income	10	115
YR Parent-child conflict	8	115
Subjective negative affect	8	114
Risky family	6	111
Houses below poverty	6	58
Houses unoccupied	4	58
Objective positive affect	4	86
Parental warmth	4	116
Subjective positive affect	3	114
Houses rated >=fair	3	58
Objective maternal responsiveness	3	82
Family conflict	3	86
Parental depression	2	114
Objective negative affect	2	86
Youth depression	2	114
Parental education	1	118

## Sheet: SupplementaryFile1f
Gene	baseMean	log2FoldChange	lfcSE	stat	pvalue	padj	tested_variable
ENSG00000000419	1252.86	0.0525732	0.0194505	7.36808	0.00663916	0.0499422	Self-disclosure
ENSG00000000457	922.479	0.0350958	0.0118954	8.86045	0.00291416	0.0293019	Self-disclosure
ENSG00000000460	201.095	0.0306438	0.0263165	1.3544	0.24451	0.471016	Self-disclosure
ENSG00000000938	16120.9	0.0558798	0.0287676	3.89858	0.0483269	0.179522	Self-disclosure
ENSG00000000971	89.8913	-0.179459	0.0700768	6.22966	0.0125628	0.0765143	Self-disclosure
ENSG00000001036	615.394	0.020653	0.0269148	0.587782	0.443278	0.658584	Self-disclosure
ENSG00000001084	796.03	-0.0169833	0.0167911	1.01489	0.313733	0.542532	Self-disclosure
ENSG00000001167	1771.29	0.0539022	0.0172292	9.91035	0.00164352	0.0203084	Self-disclosure
ENSG00000001460	65.4386	-0.0523513	0.0281505	3.43473	0.0638389	0.212602	Self-disclosure
ENSG00000001461	1082.33	-0.0182187	0.0229103	0.613512	0.433468	0.650338	Self-disclosure
ENSG00000001561	1073.02	-0.00913858	0.0353809	0.0650054	0.798753	0.897087	Self-disclosure
ENSG00000001629	1418.75	0.0243721	0.021937	1.22235	0.268901	0.497099	Self-disclosure
ENSG00000001630	15.0673	-0.0303285	0.05331	0.317084	0.573366	0.754762	Self-disclosure
ENSG00000001631	1409.58	-0.00727015	0.0210968	0.117966	0.731251	0.856992	Self-disclosure
ENSG00000002016	288.256	-0.0238528	0.0189949	1.56186	0.211394	0.433064	Self-disclosure
ENSG00000002330	187.623	0.0150663	0.045398	0.11366	0.736015	0.859763	Self-disclosure
ENSG00000002549	2387.11	0.243758	0.0652425	13.1157	0.000292833	0.00641427	Self-disclosure
ENSG00000002587	42.8391	-0.118267	0.0504366	5.91206	0.0150376	0.0857414	Self-disclosure
ENSG00000002726	68.4504	0.311639	0.104472	9.14016	0.00250059	0.0265066	Self-disclosure
ENSG00000002745	25.1254	-0.11991	0.0630282	3.83333	0.0502429	0.183777	Self-disclosure
ENSG00000002822	546.58	-0.0438463	0.0394987	1.20083	0.273156	0.500736	Self-disclosure
ENSG00000002834	12133.4	0.0626135	0.0217163	8.69444	0.00319182	0.0311337	Self-disclosure
ENSG00000002919	1506.51	0.0554033	0.0257772	4.68331	0.030457	0.135675	Self-disclosure
ENSG00000002933	191.754	0.292672	0.126519	4.91612	0.0266073	0.123972	Self-disclosure
ENSG00000003056	5827.93	0.00494666	0.0133184	0.136257	0.712031	0.846295	Self-disclosure
ENSG00000003137	13.9318	0.44701	0.532533	0.440946	0.506666	0.705744	Self-disclosure
ENSG00000003147	91.2416	0.0205472	0.0334722	0.398085	0.52808	0.720952	Self-disclosure
ENSG00000003249	61.2554	-0.0520714	0.0577193	0.770015	0.380212	0.604504	Self-disclosure
ENSG00000003393	617.312	0.0150342	0.0289837	0.269993	0.603337	0.777068	Self-disclosure
ENSG00000003400	1745.06	0.0324321	0.0242276	1.75277	0.185529	0.400191	Self-disclosure
ENSG00000003402	17465	0.132643	0.0296834	21.1533	4.23977e-06	0.000395198	Self-disclosure
ENSG00000003436	36.9747	0.0184795	0.0529999	0.124816	0.723869	0.853448	Self-disclosure
ENSG00000003509	644.359	0.00605276	0.01654	0.134226	0.71409	0.847324	Self-disclosure
ENSG00000003756	7896.48	0.0261993	0.0122836	4.63252	0.0313715	0.13792	Self-disclosure
ENSG00000004059	1903.03	0.0150432	0.0240086	0.398411	0.527911	0.720952	Self-disclosure
ENSG00000004139	383.983	-0.0547621	0.0217066	6.23028	0.0125584	0.0765143	Self-disclosure
ENSG00000004142	890.322	-0.022128	0.0165805	1.77297	0.183015	0.396826	Self-disclosure
ENSG00000004399	908.138	-0.004862	0.0339955	0.019457	0.889064	0.945986	Self-disclosure
ENSG00000004455	2591.12	-0.00223117	0.0107576	0.0423648	0.836926	0.917703	Self-disclosure
ENSG00000004468	892.691	0.0437664	0.0409853	1.09993	0.294282	0.52264	Self-disclosure
ENSG00000004478	811.11	-0.0158334	0.0283476	0.3039	0.581448	0.760617	Self-disclosure
ENSG00000004487	1037.62	-0.0363961	0.0142087	6.48545	0.0108761	0.069551	Self-disclosure
ENSG00000004534	4335.68	-0.0386174	0.0201333	3.78269	0.0517854	0.186944	Self-disclosure
ENSG00000004660	528.538	0.046135	0.0367524	1.60564	0.205106	0.426103	Self-disclosure
ENSG00000004700	2822.87	0.00817758	0.0208584	0.152189	0.696453	0.836416	Self-disclosure
ENSG00000004766	991.07	-0.00325904	0.0204103	0.0249651	0.874454	0.93777	Self-disclosure
ENSG00000004777	52.9053	-0.0311683	0.0454732	0.45972	0.497755	0.69895	Self-disclosure
ENSG00000004779	447.879	-0.029155	0.0382432	0.574126	0.448624	0.663135	Self-disclosure
ENSG00000004799	884.839	0.151178	0.0528204	7.88427	0.00498666	0.041558	Self-disclosure
ENSG00000004809	42.8545	-0.164104	0.083398	3.87199	0.0490983	0.180839	Self-disclosure
ENSG00000004838	39.1143	-0.0343186	0.0416515	0.692644	0.405267	0.626192	Self-disclosure
ENSG00000004864	294.041	0.0147475	0.0158636	0.868506	0.351369	0.579066	Self-disclosure
ENSG00000004866	166.082	-0.010593	0.0272881	0.148022	0.700433	0.838349	Self-disclosure
ENSG00000004897	1881.97	0.0286418	0.0186189	2.38063	0.122848	0.314566	Self-disclosure
ENSG00000004939	213.166	-0.254464	0.116776	6.0782	0.013686	0.0809412	Self-disclosure
ENSG00000004975	466.092	-0.0340363	0.0189272	3.21751	0.0728543	0.231393	Self-disclosure
ENSG00000005001	3.18029	-0.131223	0.123676	1.10211	0.293804	NA	Self-disclosure
ENSG00000005007	2937	0.0474153	0.0225217	4.53458	0.0332166	0.142889	Self-disclosure
ENSG00000005020	5835.9	0.148207	0.0373999	16.5107	4.83751e-05	0.00188564	Self-disclosure
ENSG00000005059	1688.44	-0.0231633	0.0210321	1.18926	0.27548	0.5029	Self-disclosure
ENSG00000005075	423.246	0.0389904	0.0323415	1.45358	0.227954	0.452767	Self-disclosure
ENSG00000005100	440.491	-0.0283065	0.0170261	2.77324	0.095852	0.273119	Self-disclosure
ENSG00000005102	29.8454	0.170685	0.0543583	9.36034	0.00221731	0.0246594	Self-disclosure
ENSG00000005108	10.3016	0.0943173	0.0815735	1.25864	0.261908	0.489536	Self-disclosure
ENSG00000005156	393.231	0.000423145	0.0237336	0.000315262	0.985834	0.993072	Self-disclosure
ENSG00000005175	1717.37	0.0643315	0.0248223	6.90726	0.00858463	0.0594889	Self-disclosure
ENSG00000005187	174.377	0.0442579	0.035071	1.55881	0.21184	0.433408	Self-disclosure
ENSG00000005189	41.1795	0.0582347	0.042812	1.84103	0.17483	0.387304	Self-disclosure
ENSG00000005194	597.532	-0.0465118	0.0186674	6.03632	0.0140144	0.0821749	Self-disclosure
ENSG00000005206	685.559	-0.0652007	0.0299354	4.71671	0.0298708	0.133868	Self-disclosure
ENSG00000005238	2357.49	0.0774978	0.0283169	7.8553	0.00506719	0.041964	Self-disclosure
ENSG00000005243	16.0771	-0.0624166	0.0641226	0.904399	0.341605	0.569653	Self-disclosure
ENSG00000005249	3901.63	0.0622959	0.0393223	2.52275	0.112215	0.299036	Self-disclosure
ENSG00000005339	4591.2	0.116417	0.0304783	15.0222	0.000106255	0.00335302	Self-disclosure
ENSG00000005379	488.598	-0.0953002	0.0397867	5.61445	0.017813	0.0953825	Self-disclosure
ENSG00000005381	75.1012	-0.0541523	0.0567643	0.883004	0.34738	0.575779	Self-disclosure
ENSG00000005436	471.165	-0.0353135	0.0205112	2.91518	0.0877494	0.259839	Self-disclosure
ENSG00000005448	163.508	-0.0989062	0.0363591	7.39233	0.00655025	0.0494781	Self-disclosure
ENSG00000005469	368.877	-0.0466725	0.018196	6.43266	0.0112041	0.0708981	Self-disclosure
ENSG00000005471	133.449	-0.154955	0.0433418	12.9433	0.000321069	0.00678894	Self-disclosure
ENSG00000005483	5013.02	0.088194	0.0299385	8.83949	0.00294782	0.0295392	Self-disclosure
ENSG00000005486	705.042	0.0277784	0.0266045	1.10577	0.293002	0.521403	Self-disclosure
ENSG00000005513	22.2171	-0.0618093	0.0744379	0.650207	0.420039	0.639077	Self-disclosure
ENSG00000005700	1895.15	-0.00454246	0.0211852	0.0453739	0.831318	0.915014	Self-disclosure
ENSG00000005801	610.696	-0.0138151	0.0177245	0.603907	0.437091	0.653579	Self-disclosure
ENSG00000005810	4514.7	0.0357991	0.0320897	1.22192	0.268985	0.49713	Self-disclosure
ENSG00000005812	4308.87	0.0582973	0.0233589	6.38144	0.011532	0.0721386	Self-disclosure
ENSG00000005844	9568.7	0.0321856	0.0215372	2.23545	0.134877	0.33275	Self-disclosure
ENSG00000005882	305.784	-0.0706163	0.0260933	7.31437	0.00684052	0.0510095	Self-disclosure
ENSG00000005884	54.6414	-0.0287363	0.045135	0.412064	0.520924	0.716732	Self-disclosure
ENSG00000005955	3247.81	0.0237286	0.0126232	3.60949	0.0574507	0.19938	Self-disclosure
ENSG00000005961	2242.82	-0.00474608	0.0626389	0.00585072	0.939029	0.970441	Self-disclosure
ENSG00000006007	1712.45	0.0996659	0.0232836	18.9592	1.33544e-05	0.000864305	Self-disclosure
ENSG00000006015	263.917	-0.0800968	0.0571947	1.92045	0.165808	0.376658	Self-disclosure
ENSG00000006025	315.55	-0.0663704	0.0291795	5.10837	0.0238107	0.114939	Self-disclosure
ENSG00000006062	917.592	-0.0306794	0.0171006	3.23291	0.0721724	0.229823	Self-disclosure
ENSG00000006075	115.345	0.0729409	0.0855421	0.770355	0.380107	0.604471	Self-disclosure
ENSG00000006114	2871.34	0.0208175	0.0177499	1.36861	0.242051	0.468381	Self-disclosure
ENSG00000006125	3895.67	0.0127268	0.014596	0.760278	0.383242	0.607428	Self-disclosure
ENSG00000006194	1262.21	-0.037128	0.0118676	9.78731	0.00175721	0.0213139	Self-disclosure
ENSG00000006282	246.704	-0.0519928	0.0666509	0.572808	0.449145	0.663448	Self-disclosure
ENSG00000006327	71.8483	0.0428353	0.053466	0.654759	0.418416	0.63738	Self-disclosure
ENSG00000006432	147.594	-0.0825463	0.0367171	5.04207	0.0247389	0.118227	Self-disclosure
ENSG00000006451	1318.7	-0.0140275	0.0178847	0.606426	0.436137	0.65312	Self-disclosure
ENSG00000006453	7.21363	-0.0193903	0.077673	0.0589808	0.808114	0.902369	Self-disclosure
ENSG00000006459	4856.27	0.0870595	0.0293056	8.92965	0.00280577	0.0286099	Self-disclosure
ENSG00000006530	536.655	0.0102518	0.0202111	0.247579	0.618785	0.787138	Self-disclosure
ENSG00000006534	945.775	0.062882	0.0333631	3.53415	0.0601172	0.204972	Self-disclosure
ENSG00000006555	194.472	-0.0216096	0.0274574	0.611773	0.434121	0.650897	Self-disclosure
ENSG00000006576	1593.97	0.0175487	0.0206922	0.71596	0.397472	0.620463	Self-disclosure
ENSG00000006607	407.102	-0.0123669	0.0269987	0.210315	0.646521	0.805497	Self-disclosure
ENSG00000006625	348.032	-0.0300691	0.0243996	1.4905	0.22214	0.445397	Self-disclosure
ENSG00000006634	439.028	-0.00867926	0.0194007	0.199876	0.654821	0.810164	Self-disclosure
ENSG00000006638	63.1343	-0.0531119	0.0438985	1.46918	0.225475	0.449771	Self-disclosure
ENSG00000006652	3287.26	0.0947117	0.0346017	7.81033	0.00519484	0.0427733	Self-disclosure
ENSG00000006695	249.161	-0.0441708	0.0171308	6.54095	0.0105419	0.0681424	Self-disclosure
ENSG00000006704	2.5274	-0.204521	0.106538	3.61888	0.0571272	NA	Self-disclosure
ENSG00000006712	1111.75	0.0389666	0.0187596	4.47584	0.0343772	0.145797	Self-disclosure
ENSG00000006715	2411.98	0.0520659	0.0199429	6.83343	0.00894671	0.061231	Self-disclosure
ENSG00000006740	2.19175	0.044367	0.120384	0.153476	0.695235	NA	Self-disclosure
ENSG00000006744	751.423	-0.0287021	0.0176644	2.59193	0.10741	0.291987	Self-disclosure
ENSG00000006747	4.80487	0.0469909	0.114706	0.155335	0.693489	0.834668	Self-disclosure
ENSG00000006831	2244.18	0.0134657	0.0139677	0.938664	0.332622	0.560982	Self-disclosure
ENSG00000006837	6.88582	-0.0932647	0.0588389	2.4905	0.114536	0.302588	Self-disclosure
ENSG00000007038	22.3428	0.127706	0.0974153	1.39342	0.237828	0.463943	Self-disclosure
ENSG00000007047	423.3	0.00764606	0.023291	0.108006	0.742425	0.863511	Self-disclosure
ENSG00000007062	3.08548	0.063788	0.118986	0.248471	0.618154	NA	Self-disclosure
ENSG00000007080	292.345	-0.0188847	0.0336304	0.320623	0.571233	0.753343	Self-disclosure
ENSG00000007129	398.982	0.0571191	0.0299603	3.63739	0.0564954	0.197624	Self-disclosure
ENSG00000007168	4913.33	0.0379411	0.0142324	7.24082	0.00712645	0.052345	Self-disclosure
ENSG00000007202	3563.3	0.0105564	0.0188323	0.311977	0.57647	0.757047	Self-disclosure
ENSG00000007237	3985.5	0.103614	0.0349075	9.25359	0.00235035	0.0255721	Self-disclosure
ENSG00000007255	297.576	-0.0690761	0.043938	2.39513	0.121714	0.313036	Self-disclosure
ENSG00000007264	631.92	-0.0393918	0.0454358	0.736809	0.390685	0.613893	Self-disclosure
ENSG00000007312	2042.45	-0.170213	0.0364265	22.849	1.75236e-06	0.000275731	Self-disclosure
ENSG00000007314	7.97615	-0.166327	0.0816514	4.25346	0.0391705	0.157888	Self-disclosure
ENSG00000007341	218.999	-0.000821319	0.0188855	0.00186021	0.965598	0.984151	Self-disclosure
ENSG00000007376	220.714	-0.0123994	0.0374141	0.111005	0.739003	0.861518	Self-disclosure
ENSG00000007392	1755.31	-0.064977	0.0203666	10.1058	0.00147802	0.0190455	Self-disclosure
ENSG00000007402	140.356	-0.0283296	0.0479498	0.329142	0.566165	0.74954	Self-disclosure
ENSG00000007516	333.88	-0.0238045	0.0650504	0.142935	0.70538	0.841482	Self-disclosure
ENSG00000007520	388.293	-0.0234662	0.0361649	0.426062	0.513927	0.71141	Self-disclosure
ENSG00000007541	300.443	-0.0501151	0.0328232	2.35462	0.124912	0.317953	Self-disclosure
ENSG00000007545	357.759	-0.0288871	0.0135446	4.53241	0.0332588	0.142999	Self-disclosure
ENSG00000007866	3.15671	0.0543994	0.142467	0.130899	0.717501	NA	Self-disclosure
ENSG00000007923	575.317	-0.0334829	0.0168042	3.90095	0.0482587	0.179522	Self-disclosure
ENSG00000007944	2491.29	0.0572073	0.0234715	6.07369	0.013721	0.0810918	Self-disclosure
ENSG00000007968	249.881	-0.0671707	0.050572	1.91367	0.166556	0.377358	Self-disclosure
ENSG00000008018	2355.7	0.0135681	0.0220862	0.382593	0.536219	0.727471	Self-disclosure
ENSG00000008083	2721.04	0.0518705	0.0269016	3.75914	0.0525197	0.188879	Self-disclosure
ENSG00000008128	141.328	0.0288222	0.0355827	0.658572	0.417064	0.635998	Self-disclosure
ENSG00000008130	11264.2	0.10887	0.032441	11.8419	0.00057912	0.00998452	Self-disclosure
ENSG00000008226	110.412	-0.0377936	0.0380063	0.971979	0.324187	0.552752	Self-disclosure
ENSG00000008256	309.022	-0.000509116	0.027145	0.000336114	0.985373	0.992849	Self-disclosure
ENSG00000008277	98.0114	-0.0251676	0.0426658	0.331333	0.564875	0.748801	Self-disclosure
ENSG00000008282	2061.32	-0.0287494	0.0198917	2.07639	0.149594	0.353692	Self-disclosure
ENSG00000008283	455.39	-9.45462e-05	0.0310994	9.18833e-06	0.997581	0.999673	Self-disclosure
ENSG00000008294	4676.49	0.107868	0.0313144	12.2779	0.000458365	0.00845606	Self-disclosure
ENSG00000008300	58.7194	-0.140231	0.0507822	7.237	0.00714164	0.0524117	Self-disclosure
ENSG00000008311	65.1891	-0.0530936	0.0671716	0.568065	0.451029	0.664627	Self-disclosure
ENSG00000008324	551.708	-0.013754	0.0332351	0.173325	0.677174	0.823936	Self-disclosure
ENSG00000008382	231.486	-0.0128109	0.0306796	0.174264	0.676349	0.82371	Self-disclosure
ENSG00000008394	304.452	0.0581525	0.038827	2.19168	0.138758	0.338174	Self-disclosure
ENSG00000008405	580.962	-0.036476	0.016794	4.61277	0.0317347	0.138777	Self-disclosure
ENSG00000008438	316.55	0.153448	0.0642056	6.12855	0.0133016	0.0793237	Self-disclosure
ENSG00000008441	94.0919	-0.0594586	0.0456689	1.84502	0.174364	0.386743	Self-disclosure
ENSG00000008513	3793.1	0.00347765	0.01884	0.0337975	0.854138	0.926703	Self-disclosure
ENSG00000008516	10035.4	0.128603	0.0407359	10.8191	0.00100457	0.0147009	Self-disclosure
ENSG00000008517	2897.89	-0.0980156	0.0369493	7.12399	0.00760591	0.0546225	Self-disclosure
ENSG00000008710	491.915	-0.0725719	0.0359245	3.9254	0.0475619	0.177769	Self-disclosure
ENSG00000008735	3.05718	-0.026086	0.0910705	0.0803451	0.77683	NA	Self-disclosure
ENSG00000008838	648.917	-0.0401163	0.0254604	2.41649	0.120064	0.310496	Self-disclosure
ENSG00000008853	330.466	-0.0524134	0.0266706	3.95456	0.0467445	0.175884	Self-disclosure
ENSG00000008869	2183.58	0.000950896	0.0223168	0.00176587	0.966481	0.984505	Self-disclosure
ENSG00000008952	4455.51	0.0238433	0.0171044	1.96026	0.161485	0.371168	Self-disclosure
ENSG00000008988	11340.2	-0.0331924	0.0395578	0.689252	0.406419	0.626673	Self-disclosure
ENSG00000009307	17009.3	0.0357913	0.0139755	6.60501	0.0101692	0.066724	Self-disclosure
ENSG00000009335	1749.38	0.0192662	0.0151962	1.58829	0.20757	0.428713	Self-disclosure
ENSG00000009413	1385.59	0.0508152	0.0298785	2.89085	0.0890837	0.262053	Self-disclosure
ENSG00000009780	435.521	-0.0254273	0.0148814	2.93635	0.086606	0.257909	Self-disclosure
ENSG00000009790	10321.9	-0.0250161	0.0141298	3.10722	0.0779457	0.241657	Self-disclosure
ENSG00000009830	110.991	-0.0611868	0.0249119	5.92904	0.0148934	0.0852997	Self-disclosure
ENSG00000009844	1510.57	0.0491947	0.0185493	7.0419	0.00796245	0.0564081	Self-disclosure
ENSG00000009954	2322.24	-0.00173201	0.0190898	0.00815692	0.928036	0.965295	Self-disclosure
ENSG00000010017	1282.49	0.0270221	0.0124232	4.73741	0.0295134	0.132927	Self-disclosure
ENSG00000010030	129.388	0.629951	0.119373	24.7141	6.64971e-07	0.000166247	Self-disclosure
ENSG00000010072	453.068	0.0291189	0.0193342	2.24508	0.13404	0.331447	Self-disclosure
ENSG00000010165	666.964	-0.0308907	0.0143927	4.59298	0.0321031	0.139711	Self-disclosure
ENSG00000010219	200.323	-0.0456864	0.0233205	3.88318	0.048772	0.1802	Self-disclosure
ENSG00000010244	5328.24	0.0243607	0.0157783	2.40631	0.120847	0.311864	Self-disclosure
ENSG00000010256	1384.74	-0.00570607	0.0226103	0.0635119	0.801029	0.898466	Self-disclosure
ENSG00000010270	1063.55	0.0305599	0.0202856	2.34678	0.125542	0.318942	Self-disclosure
ENSG00000010278	1084.96	0.0169659	0.0490268	0.1206	0.728384	0.855802	Self-disclosure
ENSG00000010292	1403.69	-0.0135749	0.0193175	0.49162	0.483206	0.688139	Self-disclosure
ENSG00000010295	1063.78	-0.0144833	0.0202282	0.512512	0.474053	0.68325	Self-disclosure
ENSG00000010310	105.983	-0.01728	0.0502395	0.116536	0.732823	0.858104	Self-disclosure
ENSG00000010318	89.3414	-0.0134779	0.0247083	0.29384	0.58777	0.76478	Self-disclosure
ENSG00000010319	15.4928	-0.040221	0.0704818	0.312555	0.576117	0.756873	Self-disclosure
ENSG00000010322	1853.09	-0.0173919	0.0173039	0.994154	0.318729	0.547474	Self-disclosure
ENSG00000010327	1188.12	0.0096445	0.041325	0.0514611	0.82054	0.90862	Self-disclosure
ENSG00000010361	298.594	-0.0260089	0.0310885	0.730085	0.392856	0.615904	Self-disclosure
ENSG00000010379	3.91253	0.0659203	0.0888491	0.54118	0.461944	NA	Self-disclosure
ENSG00000010539	1231.42	0.0950885	0.0287791	11.2948	0.00077726	0.0123662	Self-disclosure
ENSG00000010610	4748.87	-0.00637386	0.021712	0.0834023	0.772739	0.880672	Self-disclosure
ENSG00000010626	96.8386	-0.0874661	0.0311935	7.85798	0.0050597	0.0419627	Self-disclosure
ENSG00000010704	174.532	0.0552787	0.0364502	2.35078	0.12522	0.318367	Self-disclosure
ENSG00000010803	245.021	-0.0494581	0.0230209	4.55114	0.0328968	0.141869	Self-disclosure
ENSG00000010810	3740.42	-0.00999306	0.0176045	0.316346	0.573812	0.755095	Self-disclosure
ENSG00000010818	2687.34	0.0728458	0.0288327	6.43246	0.0112053	0.0708981	Self-disclosure
ENSG00000010932	2.64573	-0.146793	0.150401	0.764171	0.382026	NA	Self-disclosure
ENSG00000011007	1189.72	-0.00239305	0.0163697	0.0215794	0.883212	0.942624	Self-disclosure
ENSG00000011009	1034.2	-0.0056373	0.0255295	0.0495493	0.823849	0.910306	Self-disclosure
ENSG00000011021	419.431	-0.0172821	0.0265311	0.421238	0.51632	0.713149	Self-disclosure
ENSG00000011028	33.2206	-0.109355	0.0615305	2.99545	0.0834988	0.25259	Self-disclosure
ENSG00000011105	267.372	-0.0436416	0.0476126	0.828382	0.362741	0.588905	Self-disclosure
ENSG00000011114	976.543	0.0487406	0.0232302	4.46469	0.0346023	0.146426	Self-disclosure
ENSG00000011132	425.394	-0.0155139	0.026264	0.349452	0.554423	0.741476	Self-disclosure
ENSG00000011143	149.889	-0.0561632	0.0233898	5.62131	0.0177433	0.0953073	Self-disclosure
ENSG00000011198	1959.46	0.130271	0.038792	11.7744	0.000600505	0.0102175	Self-disclosure
ENSG00000011243	1499.04	-0.0102778	0.01975	0.275524	0.59965	0.774384	Self-disclosure
ENSG00000011258	1638.35	0.0268241	0.0198077	1.83708	0.175294	0.387753	Self-disclosure
ENSG00000011260	926.543	-0.0293526	0.0153783	3.6077	0.0575125	0.199553	Self-disclosure
ENSG00000011275	2387.47	-0.00438107	0.01567	0.0785209	0.779312	0.88465	Self-disclosure
ENSG00000011295	588.704	-0.0110441	0.018473	0.352441	0.552734	0.740043	Self-disclosure
ENSG00000011304	3366.89	-0.0154296	0.0153128	1.00643	0.315759	0.544124	Self-disclosure
ENSG00000011376	330.935	-0.040737	0.0254779	2.51162	0.11301	0.300307	Self-disclosure
ENSG00000011405	1727.56	0.0578857	0.028946	3.97841	0.0460871	0.174182	Self-disclosure
ENSG00000011422	1492.57	0.132298	0.0411424	10.7262	0.00105631	0.0151605	Self-disclosure
ENSG00000011426	27.7227	0.00104382	0.0646409	0.000243427	0.987552	0.993693	Self-disclosure
ENSG00000011451	384.374	-0.0084011	0.0274842	0.0925931	0.760906	0.873865	Self-disclosure
ENSG00000011454	1206	0.0137322	0.0162978	0.707183	0.400381	0.622964	Self-disclosure
ENSG00000011465	3.05072	-0.0257943	0.133361	0.0376549	0.846138	NA	Self-disclosure
ENSG00000011478	69.6779	-0.0883	0.0381879	5.38727	0.0202842	0.104065	Self-disclosure
ENSG00000011485	622.466	-0.0624926	0.0216957	8.13978	0.00433046	0.037966	Self-disclosure
ENSG00000011523	796.612	-0.0311533	0.0284298	1.14565	0.284462	0.51263	Self-disclosure
ENSG00000011566	341.499	0.0260994	0.0235768	1.20202	0.272918	0.500464	Self-disclosure
ENSG00000011590	32.5891	-0.220854	0.0577072	15.178	9.78375e-05	0.0031601	Self-disclosure
ENSG00000011600	6675.3	0.0947119	0.0382319	6.35191	0.0117255	0.0728903	Self-disclosure
ENSG00000011638	265.498	-0.00580928	0.0194597	0.0901154	0.76403	0.875402	Self-disclosure
ENSG00000012048	343.129	0.0957408	0.035803	7.3172	0.00682976	0.0509514	Self-disclosure
ENSG00000012061	856.021	-0.0152707	0.0197144	0.599087	0.438927	0.65518	Self-disclosure
ENSG00000012124	1970.02	-0.131906	0.0385437	12.1109	0.000501266	0.00902122	Self-disclosure
ENSG00000012171	12.6108	0.0343725	0.0721012	0.216813	0.641479	0.802715	Self-disclosure
ENSG00000012223	706.995	-0.0538754	0.0832428	0.379481	0.537881	0.728516	Self-disclosure
ENSG00000012232	1790.94	0.0764869	0.0292013	7.03183	0.00800734	0.0566948	Self-disclosure
ENSG00000012660	9395.52	0.113198	0.027452	17.6856	2.60599e-05	0.00126975	Self-disclosure
ENSG00000012779	6887.01	0.0996427	0.0308213	10.6723	0.00108751	0.015359	Self-disclosure
ENSG00000012822	3732.01	0.0372743	0.0224009	2.83669	0.0921338	0.267511	Self-disclosure
ENSG00000012963	843.116	-0.00284067	0.0102416	0.0773439	0.78093	0.885536	Self-disclosure
ENSG00000012983	1267.46	0.00647282	0.0208553	0.0962693	0.756353	0.870969	Self-disclosure
ENSG00000013016	595.123	-0.0100055	0.0353575	0.0799931	0.777307	0.88356	Self-disclosure
ENSG00000013275	978.122	-0.0214131	0.0170312	1.57301	0.20977	0.431129	Self-disclosure
ENSG00000013288	1858	0.0384834	0.0197065	3.89056	0.0485582	0.179759	Self-disclosure
ENSG00000013306	1943.13	-0.0552928	0.0517305	1.23726	0.265999	0.493899	Self-disclosure
ENSG00000013364	6470.65	0.0681601	0.0298456	5.56286	0.0183454	0.0972465	Self-disclosure
ENSG00000013374	3082.25	0.121789	0.0279718	19.353	1.08649e-05	0.000757493	Self-disclosure
ENSG00000013375	512.697	-0.0148243	0.0190971	0.588365	0.443052	0.658547	Self-disclosure
ENSG00000013392	144.786	-0.0468349	0.0298893	2.37845	0.12302	0.314805	Self-disclosure
ENSG00000013441	15153.7	0.0288631	0.0223839	1.65422	0.198386	0.417122	Self-disclosure
ENSG00000013503	245.697	0.00351721	0.0196964	0.0313964	0.859359	0.929018	Self-disclosure
ENSG00000013523	428.226	-0.0318252	0.0242564	1.66573	0.196831	0.414928	Self-disclosure
ENSG00000013561	946.866	-0.0176414	0.0126939	1.91651	0.166242	0.377045	Self-disclosure
ENSG00000013573	301.898	-0.112577	0.0749383	2.26527	0.132303	0.328672	Self-disclosure
ENSG00000013583	313.103	0.0383788	0.0275444	1.93641	0.164059	0.37394	Self-disclosure
ENSG00000013725	2390.3	-0.0828519	0.0316994	6.5499	0.010489	0.0679368	Self-disclosure
ENSG00000013810	2676.41	0.0457162	0.0231185	4.04487	0.0443059	0.170264	Self-disclosure
ENSG00000014123	1897.15	0.00374775	0.0238432	0.0239469	0.87702	0.939054	Self-disclosure
ENSG00000014138	288.515	-0.0111143	0.0192838	0.335345	0.562529	0.747554	Self-disclosure
ENSG00000014164	450.717	0.0539921	0.03066	3.16012	0.0754576	0.237028	Self-disclosure
ENSG00000014216	2779.52	0.00618877	0.0205186	0.0918631	0.761822	0.87438	Self-disclosure
ENSG00000014257	786.176	0.0966466	0.0375975	7.09026	0.00775041	0.0552942	Self-disclosure
ENSG00000014641	1692.27	-0.0321621	0.0181042	3.07534	0.0794882	0.244986	Self-disclosure
ENSG00000014824	1286.89	0.0182502	0.0154048	1.39043	0.238333	0.464505	Self-disclosure
ENSG00000014914	521.48	0.0705036	0.0393064	3.03888	0.0812919	0.248306	Self-disclosure
ENSG00000014919	1048.53	0.0129361	0.0123042	1.12216	0.289454	0.51761	Self-disclosure
ENSG00000015133	2792.38	-0.00571945	0.0250065	0.0506335	0.821965	0.909291	Self-disclosure
ENSG00000015153	661.594	0.0434236	0.0196774	4.87966	0.027175	0.125594	Self-disclosure
ENSG00000015171	1835.7	-0.0213389	0.0201815	1.10547	0.29307	0.521433	Self-disclosure
ENSG00000015475	3000.2	0.096504	0.0273952	12.9429	0.00032114	0.00678894	Self-disclosure
ENSG00000015479	9862.83	0.00229591	0.0155528	0.0216825	0.882935	0.942523	Self-disclosure
ENSG00000015532	389.426	-0.0469358	0.0244476	3.62176	0.0570285	0.198558	Self-disclosure
ENSG00000015568	38.0884	-0.0483245	0.0448415	1.16571	0.280285	0.508373	Self-disclosure
ENSG00000015676	1200.08	-0.0390858	0.0164682	5.55517	0.0184262	0.0974493	Self-disclosure
ENSG00000016391	9.70128	0.0326726	0.0660506	0.236082	0.627051	0.792816	Self-disclosure
ENSG00000016864	789.72	-0.0231913	0.0112834	4.23156	0.039679	0.159152	Self-disclosure
ENSG00000017260	1851.45	0.00339304	0.014775	0.0530111	0.817904	0.907017	Self-disclosure
ENSG00000017427	4.53905	0.104411	0.139705	0.543323	0.461059	0.672646	Self-disclosure
ENSG00000017797	4495.44	0.0799399	0.032293	6.37397	0.0115806	0.0723568	Self-disclosure
ENSG00000018189	701.166	0.0217088	0.025986	0.69037	0.406038	0.62648	Self-disclosure
ENSG00000018280	6737.68	0.110558	0.043705	6.99223	0.00818643	0.0576141	Self-disclosure
ENSG00000018408	5.75231	-0.0370321	0.0708045	0.286507	0.592468	0.768291	Self-disclosure
ENSG00000018510	1582.87	0.0337941	0.0236653	2.02092	0.155146	0.362096	Self-disclosure
ENSG00000018699	356.267	-0.034513	0.0183093	3.49412	0.0615872	0.207889	Self-disclosure
ENSG00000018869	146.245	0.00164182	0.020474	0.00644482	0.936015	0.969301	Self-disclosure
ENSG00000019102	4.19844	0.14407	0.0986014	2.04855	0.152351	0.358187	Self-disclosure
ENSG00000019144	6.71335	-0.0839404	0.0723861	1.31007	0.252382	0.480044	Self-disclosure
ENSG00000019169	190.244	0.16166	0.0823562	3.88264	0.0487879	0.180217	Self-disclosure
ENSG00000019186	11.1346	-0.120396	0.0993113	1.45703	0.227403	0.452287	Self-disclosure
ENSG00000019485	55.5304	-0.0832389	0.0370301	5.11906	0.0236644	0.114523	Self-disclosure
ENSG00000019582	32326.7	-0.0342864	0.0235994	2.13781	0.143707	0.345441	Self-disclosure
ENSG00000019991	321.649	0.125953	0.0366468	12.022	0.00052575	0.0093033	Self-disclosure
ENSG00000019995	1558.42	0.0369385	0.0162413	5.22048	0.0223224	0.110555	Self-disclosure
ENSG00000020129	290.882	-0.0555145	0.0265741	4.21131	0.0401553	0.16035	Self-disclosure
ENSG00000020181	74.4993	0.025427	0.0437472	0.336099	0.56209	0.747144	Self-disclosure
ENSG00000020256	177.502	-0.046058	0.022134	4.33664	0.0373004	0.153121	Self-disclosure
ENSG00000020426	168.614	-0.0207767	0.0237282	0.759262	0.38356	0.607639	Self-disclosure
ENSG00000020577	252.637	0.205791	0.0817531	5.71892	0.0167831	0.0918372	Self-disclosure
ENSG00000020633	2443.75	-0.020343	0.0278873	0.526056	0.46827	0.67872	Self-disclosure
ENSG00000020922	900.261	0.00611859	0.0277059	0.0484383	0.825803	0.911739	Self-disclosure
ENSG00000021300	353.678	-0.0556966	0.03778	2.07413	0.149816	0.353879	Self-disclosure
ENSG00000021355	7064.55	0.144559	0.0318929	21.6094	3.34212e-06	0.000354323	Self-disclosure
ENSG00000021488	4.59005	-0.0995056	0.0876904	1.23152	0.267111	0.495054	Self-disclosure
ENSG00000021574	1902.03	0.0933673	0.027674	11.8227	0.000585124	0.0100556	Self-disclosure
ENSG00000021762	483.52	0.0366202	0.0421706	0.708984	0.399781	0.62237	Self-disclosure
ENSG00000021776	1691.61	0.0345172	0.0227084	2.28118	0.130952	0.3268	Self-disclosure
ENSG00000021826	2.46827	0.0533078	0.093262	0.318156	0.572718	NA	Self-disclosure
ENSG00000022277	3648.81	0.0771681	0.0199648	15.4051	8.67531e-05	0.00291745	Self-disclosure
ENSG00000022556	226.667	0.0427344	0.0748162	0.305972	0.580162	0.75986	Self-disclosure
ENSG00000022567	2516.67	0.0812759	0.0404662	4.27783	0.0386126	0.156374	Self-disclosure
ENSG00000022840	4264.16	0.0573232	0.0266144	4.93421	0.02633	0.123048	Self-disclosure
ENSG00000022976	437.198	-0.0144519	0.0187285	0.593289	0.44115	0.656835	Self-disclosure
ENSG00000023041	1642.07	0.0081867	0.0104872	0.614266	0.433186	0.650338	Self-disclosure
ENSG00000023171	423.932	0.154119	0.0527314	8.40576	0.00374034	0.0347135	Self-disclosure
ENSG00000023191	1634.29	-0.0233071	0.0295985	0.609156	0.435106	0.652008	Self-disclosure
ENSG00000023228	1681.28	0.0150959	0.0133503	1.26792	0.260158	0.487859	Self-disclosure
ENSG00000023287	4384.6	0.0918977	0.0280627	11.0818	0.000871799	0.0134101	Self-disclosure
ENSG00000023318	2456.13	0.0877353	0.0218882	16.5711	4.6859e-05	0.00185167	Self-disclosure
ENSG00000023330	986.689	0.0630669	0.0231251	7.52719	0.00607746	0.0470585	Self-disclosure
ENSG00000023445	8779.68	-0.0295003	0.0292271	1.00789	0.31541	0.543896	Self-disclosure
ENSG00000023516	1888.17	0.0137565	0.0289682	0.221338	0.638023	0.800316	Self-disclosure
ENSG00000023572	99.9796	0.00187122	0.0280668	0.00449354	0.946555	0.97422	Self-disclosure
ENSG00000023608	196.365	-0.0215351	0.038207	0.309917	0.577731	0.758065	Self-disclosure
ENSG00000023697	538.843	0.0377209	0.0175894	4.60209	0.0319331	0.139213	Self-disclosure
ENSG00000023734	1637.22	-0.012878	0.0135819	0.895842	0.343899	0.572086	Self-disclosure
ENSG00000023839	117.568	0.0187175	0.029678	0.398785	0.527717	0.720952	Self-disclosure
ENSG00000023892	3490.66	-0.00430394	0.0211079	0.0418394	0.837926	0.918351	Self-disclosure
ENSG00000023902	3863.43	0.0490603	0.0262183	3.53107	0.0602287	0.205074	Self-disclosure
ENSG00000023909	550.111	0.0242743	0.0231151	1.12672	0.288477	0.516726	Self-disclosure
ENSG00000024048	7137.18	0.116597	0.0293909	16.3273	5.3292e-05	0.00202663	Self-disclosure
ENSG00000024422	8.15979	-0.00498958	0.0903776	0.00305873	0.955895	0.979715	Self-disclosure
ENSG00000024526	14.1727	-0.106156	0.0937599	1.17519	0.278338	0.506292	Self-disclosure
ENSG00000024862	1095.58	0.0208326	0.0203362	1.0752	0.299773	0.528158	Self-disclosure
ENSG00000025039	870.666	0.116266	0.0327821	12.9413	0.000321417	0.00678894	Self-disclosure
ENSG00000025156	621.557	-0.0433562	0.0230633	3.41662	0.0645429	0.214032	Self-disclosure
ENSG00000025293	2497.54	0.0397356	0.0183809	4.72148	0.0297881	0.133681	Self-disclosure
ENSG00000025423	7.28657	0.0957868	0.0679404	1.87823	0.170535	0.381834	Self-disclosure
ENSG00000025434	89.0212	0.0272094	0.0323917	0.699556	0.402933	0.624668	Self-disclosure
ENSG00000025708	3761.06	0.194732	0.0473499	17.697	2.59029e-05	0.0012657	Self-disclosure
ENSG00000025770	556.128	-0.0612053	0.0264592	5.33876	0.0208563	0.10558	Self-disclosure
ENSG00000025772	309.425	-0.0332943	0.0187484	3.21031	0.0731755	0.23207	Self-disclosure
ENSG00000025796	2267.03	0.0184251	0.0153149	1.43567	0.230841	0.456124	Self-disclosure
ENSG00000025800	1620.74	0.00536988	0.0165798	0.105272	0.745593	0.865401	Self-disclosure
ENSG00000026025	19832.5	0.0117825	0.023367	0.263406	0.60779	0.779846	Self-disclosure
ENSG00000026036	14.3812	-0.101992	0.0636257	2.51659	0.112654	0.299788	Self-disclosure
ENSG00000026103	2717.43	0.199719	0.0420594	24.5014	7.42549e-07	0.000179686	Self-disclosure
ENSG00000026297	4409.01	0.0469533	0.035723	1.87753	0.170615	0.381864	Self-disclosure
ENSG00000026508	13731.4	0.0566639	0.0203446	8.04585	0.0045608	0.0391503	Self-disclosure
ENSG00000026559	43.1326	-0.0932054	0.0655311	1.9663	0.160841	0.370372	Self-disclosure
ENSG00000026652	366.924	-0.0452242	0.0272126	2.86165	0.0907144	0.265005	Self-disclosure
ENSG00000026751	2032.87	0.0522192	0.0397556	1.70199	0.192028	0.408468	Self-disclosure
ENSG00000026950	7925.28	0.0578609	0.0244651	5.75124	0.0164771	0.0908383	Self-disclosure
ENSG00000027001	104.113	-0.0887823	0.0265479	10.9856	0.000918236	0.0139492	Self-disclosure
ENSG00000027075	3064.19	-0.0363317	0.0208392	2.94505	0.0861408	0.256952	Self-disclosure
ENSG00000027697	8673.77	0.098935	0.0268525	13.7967	0.00020369	0.00501938	Self-disclosure
ENSG00000027847	228.174	-0.0734596	0.0260009	7.79116	0.00525025	0.0429687	Self-disclosure
ENSG00000027869	315.615	-0.0474037	0.0402771	1.34549	0.246067	0.472786	Self-disclosure
ENSG00000028116	633.056	0.103129	0.0326304	10.0034	0.00156255	0.0196189	Self-disclosure
ENSG00000028137	13290.3	0.0802162	0.0286669	8.09093	0.00444874	0.0386082	Self-disclosure
ENSG00000028203	965.028	-0.00782554	0.0141582	0.301087	0.583202	0.761805	Self-disclosure
ENSG00000028277	2274.14	0.0105787	0.0234188	0.202653	0.652588	0.808884	Self-disclosure
ENSG00000028310	834.194	-0.0423075	0.0151292	7.79645	0.0052349	0.0429382	Self-disclosure
ENSG00000028528	4489.81	0.0344775	0.0122459	7.97985	0.00473009	0.0401131	Self-disclosure
ENSG00000028839	713.691	0.0288559	0.0164871	3.08375	0.0790778	0.244196	Self-disclosure
ENSG00000029153	42.3913	0.15546	0.0705593	5.22992	0.0222015	0.110164	Self-disclosure
ENSG00000029363	10480	0.0463429	0.0243166	3.66396	0.0556012	0.1954	Self-disclosure
ENSG00000029364	1597.23	0.0255068	0.0143956	3.14458	0.0761798	0.238249	Self-disclosure
ENSG00000029534	275.186	-0.0958359	0.0415793	5.58743	0.0180898	0.0963833	Self-disclosure
ENSG00000029639	188.354	-0.0493134	0.0200338	5.83724	0.0156905	0.0880874	Self-disclosure
ENSG00000029725	2810.69	-0.00273042	0.0155503	0.0309688	0.86031	0.929644	Self-disclosure
ENSG00000030066	1638.86	-0.0123377	0.0175072	0.492402	0.482858	0.68801	Self-disclosure
ENSG00000030110	827.534	0.00614407	0.0347249	0.0316925	0.858704	0.928895	Self-disclosure
ENSG00000030419	1842.08	-0.0279173	0.0391948	0.501742	0.478736	0.686055	Self-disclosure
ENSG00000030582	7635.46	0.0515923	0.0388678	1.76905	0.1835	0.397575	Self-disclosure
ENSG00000031003	3030.48	0.0276484	0.0196648	2.00586	0.156692	0.36415	Self-disclosure
ENSG00000031081	420.768	0.0508542	0.0345074	2.09491	0.14779	0.351317	Self-disclosure
ENSG00000031691	199.071	-0.00439756	0.0263376	0.0276777	0.867869	0.934155	Self-disclosure
ENSG00000031698	2330.87	-0.00451461	0.0112038	0.162753	0.686634	0.83003	Self-disclosure
ENSG00000031823	1072.03	-0.00798433	0.0177467	0.204516	0.6511	0.807858	Self-disclosure
ENSG00000032219	3732.33	0.0930028	0.0303391	9.72364	0.00181913	0.0218487	Self-disclosure
ENSG00000032389	304.069	-0.0322509	0.0242918	1.73493	0.187782	0.403641	Self-disclosure
ENSG00000032444	1727.36	0.030829	0.0355623	0.764836	0.381819	0.606238	Self-disclosure
ENSG00000032742	364.623	-0.0147407	0.0247151	0.345525	0.556657	0.743303	Self-disclosure
ENSG00000033011	273.271	-0.0455372	0.0235044	3.68689	0.0548418	0.193976	Self-disclosure
ENSG00000033030	1190.46	0.00850932	0.0119828	0.505148	0.477247	0.684975	Self-disclosure
ENSG00000033050	877.617	-0.0446878	0.0135724	10.7906	0.00102016	0.0148529	Self-disclosure
ENSG00000033100	1466.71	0.0298485	0.0213368	1.98639	0.158719	0.367088	Self-disclosure
ENSG00000033122	6.15332	0.0704536	0.126896	0.24405	0.621296	0.78926	Self-disclosure
ENSG00000033170	481.495	-0.0433443	0.0195669	4.77078	0.0289468	0.131201	Self-disclosure
ENSG00000033178	2034.13	0.0412612	0.0200242	4.25141	0.0392178	0.157977	Self-disclosure
ENSG00000033327	4596.82	0.161722	0.0382754	18.4999	1.69911e-05	0.00100142	Self-disclosure
ENSG00000033627	1047.57	0.0767892	0.0256901	8.98653	0.00271977	0.0279992	Self-disclosure
ENSG00000033800	2410.9	0.102463	0.0273459	14.1326	0.000170369	0.00448159	Self-disclosure
ENSG00000033867	1600.85	0.000289546	0.031225	8.29697e-05	0.992732	0.997151	Self-disclosure
ENSG00000034053	681.887	-0.0237765	0.0388352	0.362361	0.547198	0.735501	Self-disclosure
ENSG00000034063	46.197	-0.0468392	0.0594237	0.587908	0.443229	0.658584	Self-disclosure
ENSG00000034152	3093.93	0.0380918	0.0281919	1.91723	0.166162	0.377045	Self-disclosure
ENSG00000034239	7.52417	0.0832746	0.113597	0.577503	0.447293	0.662308	Self-disclosure
ENSG00000034510	9939.6	-0.0001076	0.0368814	8.57846e-06	0.997663	0.999673	Self-disclosure
ENSG00000034533	622.78	-0.0250682	0.0174483	2.0249	0.154739	0.36157	Self-disclosure
ENSG00000034677	3105.57	0.0264256	0.0205409	1.69037	0.193552	0.410025	Self-disclosure
ENSG00000034693	279.112	-0.0154434	0.020329	0.568959	0.450673	0.664274	Self-disclosure
ENSG00000034713	2658.84	0.0504179	0.0274002	3.50213	0.0612899	0.207171	Self-disclosure
ENSG00000035115	867.156	-0.0290804	0.0344835	0.703056	0.401759	0.623952	Self-disclosure
ENSG00000035141	854.508	-0.0494768	0.0177855	7.56515	0.00595078	0.0464339	Self-disclosure
ENSG00000035403	5504.92	0.0430393	0.0291064	2.21889	0.136331	0.334731	Self-disclosure
ENSG00000035499	30.7695	0.00647507	0.0681073	0.0084941	0.926568	0.964643	Self-disclosure
ENSG00000035664	1538.47	0.0396116	0.0416172	0.912438	0.339468	0.567745	Self-disclosure
ENSG00000035681	2104.7	0.057408	0.0211954	7.39199	0.00655149	0.0494781	Self-disclosure
ENSG00000035687	2086.31	0.0260425	0.0161191	2.59146	0.107441	0.291987	Self-disclosure
ENSG00000035720	593.512	-0.0795156	0.0301374	7.16011	0.00745425	0.0538533	Self-disclosure
ENSG00000035862	3853.83	0.104011	0.0286687	13.5104	0.000237251	0.00554348	Self-disclosure
ENSG00000035928	1610.41	0.0025301	0.0184846	0.0183466	0.892257	0.947912	Self-disclosure
ENSG00000036054	1872.68	0.0596772	0.0216252	7.6715	0.00560997	0.0447832	Self-disclosure
ENSG00000036257	3718.94	0.0634775	0.0192524	11.1972	0.000819192	0.0127495	Self-disclosure
ENSG00000036448	959.04	-0.0566444	0.146159	0.140461	0.707823	0.84293	Self-disclosure
ENSG00000036530	4.58062	-0.0859859	0.0941364	0.812757	0.367307	0.593301	Self-disclosure
ENSG00000036549	1384.21	-0.00955426	0.0222288	0.182219	0.669474	0.819275	Self-disclosure
ENSG00000036565	7.5081	0.196028	0.0933777	4.29292	0.0382714	0.155654	Self-disclosure
ENSG00000037042	76.8238	-0.0935947	0.0376868	5.92685	0.0149119	0.0853622	Self-disclosure
ENSG00000037241	101.175	0.010247	0.0331665	0.0912098	0.762645	0.874573	Self-disclosure
ENSG00000037280	62.4208	-0.139755	0.0716455	3.57057	0.0588121	0.202304	Self-disclosure
ENSG00000037474	1714.31	-0.0180124	0.0132846	1.82392	0.176847	0.389505	Self-disclosure
ENSG00000037637	852.884	0.0210098	0.0126165	2.79421	0.0946052	0.271424	Self-disclosure
ENSG00000037749	1718.97	0.0597181	0.0235894	6.46048	0.01103	0.0701949	Self-disclosure
ENSG00000037757	635.603	-0.0618571	0.0269168	5.11559	0.0237118	0.114687	Self-disclosure
ENSG00000037897	61.9865	-0.0442805	0.0301279	2.14981	0.142587	0.344099	Self-disclosure
ENSG00000038002	569.716	0.00508298	0.0188384	0.0724164	0.78785	0.88956	Self-disclosure
ENSG00000038210	1110.16	0.0522799	0.0332973	2.44162	0.118154	0.308115	Self-disclosure
ENSG00000038219	7022.27	0.132088	0.036858	13.2668	0.000270145	0.00606446	Self-disclosure
ENSG00000038274	6046.61	0.0418323	0.0162898	6.68534	0.00972088	0.0649738	Self-disclosure
ENSG00000038358	849.072	0.00162906	0.0241301	0.00449315	0.946557	0.97422	Self-disclosure
ENSG00000038382	667.1	-0.0442679	0.0300035	2.14168	0.143345	0.345005	Self-disclosure
ENSG00000038427	11666	0.0899825	0.0452151	3.86188	0.0493948	0.18164	Self-disclosure
ENSG00000038532	620.098	0.0176498	0.0208622	0.719278	0.396381	0.61955	Self-disclosure
ENSG00000038945	187.644	0.378875	0.088749	17.2035	3.35813e-05	0.00150526	Self-disclosure
ENSG00000039068	14.1851	-0.129912	0.0742958	3.04144	0.0811638	0.248047	Self-disclosure
ENSG00000039123	2052.77	-0.00404304	0.0171812	0.0551092	0.8144	0.904781	Self-disclosure
ENSG00000039319	3447.81	0.129214	0.035408	13.6829	0.00021642	0.00521735	Self-disclosure
ENSG00000039523	1220.09	0.0314358	0.02563	1.52862	0.216319	0.438293	Self-disclosure
ENSG00000039560	6.84008	0.0462834	0.0875647	0.264639	0.606951	0.779308	Self-disclosure
ENSG00000039600	2.74689	-0.175903	0.11951	2.12365	0.145041	NA	Self-disclosure
ENSG00000039650	570.251	0.0031607	0.024657	0.0168116	0.896836	0.950408	Self-disclosure
ENSG00000040199	318.837	-0.0560857	0.026609	4.47214	0.0344519	0.145969	Self-disclosure
ENSG00000040275	272.49	-0.0325296	0.023395	1.90722	0.167272	0.377968	Self-disclosure
ENSG00000040341	817.898	0.0560717	0.0174182	10.3301	0.00130881	0.017496	Self-disclosure
ENSG00000040487	149.447	-0.0457622	0.0272541	2.81964	0.0931173	0.269091	Self-disclosure
ENSG00000040531	358.89	0.00740499	0.0227722	0.107583	0.742913	0.863952	Self-disclosure
ENSG00000040608	14.3704	-0.0989928	0.0728468	1.78608	0.181404	0.395031	Self-disclosure
ENSG00000040633	1249.76	0.0365819	0.0194928	3.67181	0.0553401	0.194875	Self-disclosure
ENSG00000040933	3313.05	0.0305422	0.0167986	3.27657	0.0702756	0.22605	Self-disclosure
ENSG00000041353	946.12	0.0528872	0.0379457	1.92567	0.165233	0.3758	Self-disclosure
ENSG00000041357	2947.56	0.0774626	0.027058	8.30492	0.00395378	0.0359169	Self-disclosure
ENSG00000041515	2.1403	0.130757	0.144539	0.747481	0.387275	NA	Self-disclosure
ENSG00000041802	1084.68	-0.0142687	0.0208802	0.460122	0.497567	0.698893	Self-disclosure
ENSG00000041880	126.906	0.0146578	0.0352473	0.163871	0.685617	0.829139	Self-disclosure
ENSG00000041988	263.993	-0.032335	0.0239567	1.83066	0.17605	0.388333	Self-disclosure
ENSG00000042062	22.4156	0.0247875	0.060948	0.164496	0.68505	0.828699	Self-disclosure
ENSG00000042088	612.288	-0.0530112	0.0162291	10.4798	0.0012069	0.0164282	Self-disclosure
ENSG00000042286	83.2072	-0.106891	0.0340099	9.82914	0.00171769	0.0209883	Self-disclosure
ENSG00000042317	53.7683	-0.0316534	0.0378708	0.674672	0.411427	0.631331	Self-disclosure
ENSG00000042429	1121.89	0.00380487	0.0112655	0.115209	0.73429	0.859001	Self-disclosure
ENSG00000042445	546.255	-0.0112055	0.0197895	0.317227	0.573279	0.754705	Self-disclosure
ENSG00000042493	1627.16	0.0364005	0.0316154	1.3051	0.253285	0.480946	Self-disclosure
ENSG00000042753	760.764	-0.00113182	0.0329308	0.00118118	0.972583	0.987372	Self-disclosure
ENSG00000042832	26.9935	0.0212105	0.0579166	0.137004	0.711277	0.84581	Self-disclosure
ENSG00000042980	1242.21	-0.0810443	0.0348464	5.48256	0.0192071	0.100268	Self-disclosure
ENSG00000043093	2157.59	0.0630547	0.0245856	6.7472	0.0093895	0.0634763	Self-disclosure
ENSG00000043143	2428.74	-0.00883534	0.0209216	0.176051	0.674789	0.822962	Self-disclosure
ENSG00000043462	8199.67	0.105488	0.0210269	25.6256	4.14496e-07	0.00014218	Self-disclosure
ENSG00000043514	407.087	-0.0322008	0.0185528	2.98693	0.0839392	0.253102	Self-disclosure
ENSG00000043591	6.58695	0.0324139	0.102472	0.0936362	0.759604	0.873189	Self-disclosure
ENSG00000044090	304.011	-0.0284279	0.0224257	1.59839	0.206131	0.427285	Self-disclosure
ENSG00000044115	2249.54	0.107944	0.0306032	12.8414	0.000339028	0.00701381	Self-disclosure
ENSG00000044459	127.736	0.0904242	0.0445734	4.06506	0.0437791	0.169333	Self-disclosure
ENSG00000044574	6578.31	0.0575296	0.0217241	7.20779	0.00725879	0.0529058	Self-disclosure
ENSG00000046604	8.51147	0.032833	0.0768287	0.181136	0.670399	0.819998	Self-disclosure
ENSG00000047056	1411.14	0.00512544	0.0104235	0.241428	0.623177	0.790482	Self-disclosure
ENSG00000047188	1742.17	-0.000489538	0.019911	0.000602275	0.980421	0.990586	Self-disclosure
ENSG00000047249	656.737	0.0328603	0.0176122	3.48278	0.0620106	0.208702	Self-disclosure
ENSG00000047315	4643.14	0.0147517	0.0141185	1.08402	0.297801	0.525904	Self-disclosure
ENSG00000047346	2023.97	0.0266243	0.0225789	1.42043	0.233332	0.458942	Self-disclosure
ENSG00000047365	2843.39	0.0523222	0.0327431	2.4789	0.115383	0.303804	Self-disclosure
ENSG00000047410	9007.29	0.0624749	0.024574	6.62176	0.010074	0.0663772	Self-disclosure
ENSG00000047578	695.955	0.03735	0.027697	1.89444	0.168702	0.379564	Self-disclosure
ENSG00000047579	419.383	0.039865	0.026088	2.39756	0.121525	0.312731	Self-disclosure
ENSG00000047617	5.53487	-0.0496726	0.0981152	0.277822	0.598132	0.773086	Self-disclosure
ENSG00000047621	544.505	0.0117753	0.0229754	0.265731	0.60621	0.778751	Self-disclosure
ENSG00000047662	6.39082	0.0379382	0.126206	0.0830306	0.773232	0.880892	Self-disclosure
ENSG00000047849	1200.72	-0.0112052	0.0234563	0.228349	0.63275	0.796558	Self-disclosure
ENSG00000047932	2078.85	0.00131615	0.018818	0.00483027	0.944591	0.973131	Self-disclosure
ENSG00000048028	1083.4	-0.0216797	0.024077	0.812454	0.367396	0.593349	Self-disclosure
ENSG00000048052	985.502	0.00542707	0.0272258	0.0390073	0.843434	0.921158	Self-disclosure
ENSG00000048140	643.506	-0.0295892	0.0222595	1.7305	0.188347	0.404299	Self-disclosure
ENSG00000048162	266.508	-0.0332684	0.0235652	1.95814	0.161713	0.37139	Self-disclosure
ENSG00000048342	14.0353	-0.0571894	0.0636034	0.802469	0.370356	0.595423	Self-disclosure
ENSG00000048392	3434.16	0.108389	0.0350495	10.096	0.00148589	0.0190817	Self-disclosure
ENSG00000048405	1439.33	0.0231251	0.0226914	1.04006	0.307809	0.536094	Self-disclosure
ENSG00000048462	161.568	-0.0749619	0.0753528	1.01104	0.314653	0.543301	Self-disclosure
ENSG00000048471	1091.71	-0.0295617	0.0234299	1.5854	0.207984	0.429269	Self-disclosure
ENSG00000048544	853.896	0.00764697	0.0158	0.231756	0.630225	0.795013	Self-disclosure
ENSG00000048649	2479.17	0.048234	0.025089	3.71968	0.0537746	0.191505	Self-disclosure
ENSG00000048707	1798.28	0.0070544	0.0268355	0.0687817	0.793119	0.89364	Self-disclosure
ENSG00000048740	12674.4	0.0836619	0.0215561	15.3075	9.13524e-05	0.00300726	Self-disclosure
ENSG00000048828	4946.5	0.0703917	0.0190163	13.9044	0.00019235	0.00485147	Self-disclosure
ENSG00000048991	610.412	0.00945193	0.0168569	0.314433	0.574973	0.75614	Self-disclosure
ENSG00000049089	353.327	-0.0065463	0.0412252	0.0257347	0.87255	0.937193	Self-disclosure
ENSG00000049130	3.17349	0.123392	0.113381	1.21372	0.270597	NA	Self-disclosure
ENSG00000049167	199.865	-0.0115308	0.0210775	0.293974	0.587685	0.764748	Self-disclosure
ENSG00000049192	40.8992	-0.0588276	0.0536441	1.15349	0.28282	0.510863	Self-disclosure
ENSG00000049239	1537.72	0.0167772	0.0258369	0.415386	0.519249	0.715582	Self-disclosure
ENSG00000049245	2788.32	0.0983929	0.0235093	18.1978	1.99104e-05	0.0010945	Self-disclosure
ENSG00000049246	187.027	-0.0691439	0.0353297	3.74515	0.0529611	0.189869	Self-disclosure
ENSG00000049247	76.2199	-0.0153687	0.130035	0.0137374	0.906696	0.955336	Self-disclosure
ENSG00000049249	116.898	0.0817926	0.0586864	1.95543	0.162003	0.371796	Self-disclosure
ENSG00000049323	376.702	0.0263765	0.0469597	0.317261	0.573258	0.754705	Self-disclosure
ENSG00000049449	402.688	0.045498	0.0301484	2.22017	0.136218	0.334625	Self-disclosure
ENSG00000049541	453.782	0.0265466	0.0207925	1.62334	0.202626	0.42283	Self-disclosure
ENSG00000049618	1458.34	0.00801184	0.0221244	0.132626	0.715725	0.84824	Self-disclosure
ENSG00000049656	1492.85	-0.0148862	0.015706	0.901717	0.342322	0.570348	Self-disclosure
ENSG00000049759	62.4083	-0.0393553	0.0373305	1.09507	0.29535	0.523462	Self-disclosure
ENSG00000049860	2555.34	0.0538556	0.0202039	7.10799	0.00767411	0.0549099	Self-disclosure
ENSG00000049883	109.387	-0.0100388	0.0299693	0.111833	0.738067	0.861224	Self-disclosure
ENSG00000050130	1475.13	0.0542036	0.017626	9.53867	0.00201187	0.0231661	Self-disclosure
ENSG00000050165	20.0987	-0.0237911	0.0793133	0.0873537	0.767569	0.877755	Self-disclosure
ENSG00000050327	35.467	-0.114178	0.0420371	7.40035	0.00652111	0.0493355	Self-disclosure
ENSG00000050344	218.658	0.086623	0.04371	3.91167	0.0479518	0.178895	Self-disclosure
ENSG00000050393	524.262	0.00629463	0.0269662	0.0541944	0.815919	0.905894	Self-disclosure
ENSG00000050405	430.775	-0.0213955	0.0235366	0.80645	0.369172	0.594244	Self-disclosure
ENSG00000050426	1016.21	-0.041195	0.016186	6.30111	0.0120663	0.0742283	Self-disclosure
ENSG00000050438	112.119	0.0640935	0.0383893	2.7659	0.0962925	0.273746	Self-disclosure
ENSG00000050555	4.93442	-0.152366	0.0964386	2.46354	0.116516	0.30536	Self-disclosure
ENSG00000050628	22.073	-0.0114971	0.0580523	0.0401441	0.841199	0.920467	Self-disclosure
ENSG00000050730	16.0102	-0.0333982	0.071706	0.211921	0.645266	0.804869	Self-disclosure
ENSG00000050748	945.441	-0.00886545	0.0141926	0.387328	0.533707	0.725498	Self-disclosure
ENSG00000050767	4.13177	0.112234	0.110078	1.0279	0.310652	0.539414	Self-disclosure
ENSG00000051009	1296.99	0.0469291	0.0196142	5.90685	0.0150822	0.0858527	Self-disclosure
ENSG00000051108	2513.33	0.0241065	0.0148206	2.6632	0.102694	0.284863	Self-disclosure
ENSG00000051128	108.186	0.0577308	0.0437525	1.74503	0.186502	0.401628	Self-disclosure
ENSG00000051180	24.5739	-0.0658749	0.068091	0.953782	0.328758	0.556672	Self-disclosure
ENSG00000051341	28.0081	-0.0540939	0.0672051	0.642951	0.422644	0.641352	Self-disclosure
ENSG00000051382	1633.43	0.0673699	0.0242125	7.93948	0.00483677	0.040565	Self-disclosure
ENSG00000051523	5416.94	0.0475018	0.0330398	2.14064	0.143442	0.345085	Self-disclosure
ENSG00000051596	162.466	-0.0533418	0.0301469	3.00222	0.0831506	0.252001	Self-disclosure
ENSG00000051620	2157.93	0.115976	0.0402967	8.53821	0.00347767	0.0329351	Self-disclosure
ENSG00000051825	997.703	-0.0109274	0.0251871	0.184017	0.667943	0.818594	Self-disclosure
ENSG00000052126	107.738	-0.0813009	0.042982	3.55072	0.0595196	0.203838	Self-disclosure
ENSG00000052723	1767.35	0.00413668	0.0231915	0.0318772	0.858297	0.9288	Self-disclosure
ENSG00000052749	1603.32	0.0853023	0.0355529	5.77566	0.0162496	0.0902087	Self-disclosure
ENSG00000052795	524.524	0.0474138	0.0332364	1.9659	0.160884	0.370372	Self-disclosure
ENSG00000052802	539.983	-0.0169765	0.0207505	0.651346	0.419632	0.638778	Self-disclosure
ENSG00000052841	2308.23	0.0187127	0.0164335	1.29644	0.254865	0.482578	Self-disclosure
ENSG00000053108	10.3624	0.0129431	0.0700631	0.0332646	0.85528	0.927121	Self-disclosure
ENSG00000053254	4989.21	0.069075	0.0257031	7.38596	0.00657348	0.0495786	Self-disclosure
ENSG00000053371	309.612	-0.055723	0.0312905	3.09269	0.0786445	0.243296	Self-disclosure
ENSG00000053372	382.744	-0.0447029	0.0231467	3.68264	0.0549817	0.194259	Self-disclosure
ENSG00000053501	215.106	-0.0541648	0.0285872	3.58943	0.0581483	0.200947	Self-disclosure
ENSG00000053524	20.29	-0.0754142	0.0581815	1.70222	0.191998	0.408468	Self-disclosure
ENSG00000053770	1568	0.0483522	0.0199099	5.91991	0.0149707	0.0855368	Self-disclosure
ENSG00000053900	1672.64	-0.00661339	0.0160853	0.170586	0.679591	0.825063	Self-disclosure
ENSG00000053918	736.785	0.0317455	0.0225725	1.96649	0.160821	0.370372	Self-disclosure
ENSG00000054116	1106.43	-0.00222681	0.0192459	0.0134957	0.907517	0.955542	Self-disclosure
ENSG00000054118	5321.36	0.0455434	0.017378	7.05232	0.00791627	0.0561738	Self-disclosure
ENSG00000054148	215.793	-0.0466496	0.0398642	1.34972	0.245326	0.471919	Self-disclosure
ENSG00000054179	28.501	-0.039118	0.0869078	0.215068	0.642824	0.803401	Self-disclosure
ENSG00000054219	1356.17	0.0698727	0.0337995	4.15518	0.0415075	0.163938	Self-disclosure
ENSG00000054267	5745.39	0.115917	0.0267277	19.4351	1.04079e-05	0.00073459	Self-disclosure
ENSG00000054277	593.448	-0.0385456	0.019014	4.15737	0.0414537	0.163818	Self-disclosure
ENSG00000054282	544.606	0.0275128	0.0186377	2.21315	0.136839	0.335466	Self-disclosure
ENSG00000054356	17.3772	-0.0811382	0.0847425	0.918872	0.337771	0.566287	Self-disclosure
ENSG00000054392	67.5513	-0.0395979	0.0298815	1.73102	0.18828	0.404256	Self-disclosure
ENSG00000054523	1289.84	0.128129	0.0393364	11.0042	0.000909064	0.0138467	Self-disclosure
ENSG00000054598	2.84017	0.188676	0.134441	1.69896	0.192424	NA	Self-disclosure
ENSG00000054611	934.555	0.0225232	0.0183479	1.52965	0.216165	0.43813	Self-disclosure
ENSG00000054654	3823.11	0.0830606	0.039232	4.2703	0.0387841	0.15681	Self-disclosure
ENSG00000054690	2.83336	0.0181862	0.112411	0.025286	0.873657	NA	Self-disclosure
ENSG00000054793	284.758	0.0385242	0.0366695	1.05688	0.303928	0.532122	Self-disclosure
ENSG00000054965	1253.24	0.0331641	0.0173675	3.66083	0.0557058	0.19562	Self-disclosure
ENSG00000054967	1720.56	0.0587772	0.026376	5.16913	0.0229918	0.112649	Self-disclosure
ENSG00000054983	1783.19	0.0789468	0.0216025	13.7372	0.000210245	0.00511478	Self-disclosure
ENSG00000055044	1733.19	-0.0345193	0.0171874	4.01519	0.0450922	0.171742	Self-disclosure
ENSG00000055070	3434.12	0.0142847	0.0108411	1.75115	0.185732	0.400388	Self-disclosure
ENSG00000055118	42.1167	-0.00326304	0.0514878	0.00396395	0.949798	0.976092	Self-disclosure
ENSG00000055130	1626.83	0.023738	0.0245413	0.917438	0.338149	0.5665	Self-disclosure
ENSG00000055147	714.904	0.0226417	0.0154549	2.13176	0.144275	0.346385	Self-disclosure
ENSG00000055163	6842.42	-0.00217775	0.0169648	0.0163777	0.898168	0.950803	Self-disclosure
ENSG00000055208	5309.16	0.0954201	0.0216198	19.8541	8.35825e-06	0.000639966	Self-disclosure
ENSG00000055211	796.618	0.0297234	0.0200715	2.23391	0.135012	0.332921	Self-disclosure
ENSG00000055332	4020.95	0.280846	0.0607882	21.8868	2.8921e-06	0.000336745	Self-disclosure
ENSG00000055483	960.743	-0.0379092	0.019622	3.68289	0.0549735	0.194259	Self-disclosure
ENSG00000055609	4131.6	0.0957669	0.0331824	8.46133	0.00362777	0.0339258	Self-disclosure
ENSG00000055732	11.4417	-0.0142647	0.0977304	0.0179393	0.893452	0.948771	Self-disclosure
ENSG00000055917	7681.18	0.0518002	0.01808	8.31271	0.00393686	0.0358202	Self-disclosure
ENSG00000055950	455.092	-0.0364245	0.0264865	1.86099	0.172511	0.383951	Self-disclosure
ENSG00000055955	9.85146	0.0288892	0.0596996	0.23315	0.629198	0.794519	Self-disclosure
ENSG00000055957	7.56973	0.0520584	0.0762989	0.438017	0.508081	0.706677	Self-disclosure
ENSG00000056050	357.071	0.00250919	0.0233219	0.0115807	0.914302	0.95927	Self-disclosure
ENSG00000056097	2981.18	0.0384054	0.0169714	5.09883	0.023942	0.115378	Self-disclosure
ENSG00000056558	1887.02	-0.0519013	0.0276006	3.44348	0.0635019	0.211854	Self-disclosure
ENSG00000056586	2966.74	0.0493456	0.0223256	4.93761	0.0262784	0.122917	Self-disclosure
ENSG00000056661	2.12343	0.0920733	0.128924	0.512771	0.473942	NA	Self-disclosure
ENSG00000056736	24.1852	0.0824254	0.0661438	1.59461	0.206668	0.427972	Self-disclosure
ENSG00000056972	298.44	-0.0104414	0.022439	0.213577	0.643978	0.803954	Self-disclosure
ENSG00000057019	40.2701	-0.0694763	0.0472441	2.05231	0.151975	0.357647	Self-disclosure
ENSG00000057252	2550.64	0.0658022	0.0198403	11.1668	0.000832755	0.0129254	Self-disclosure
ENSG00000057294	55.3638	-0.0184501	0.0622083	0.093049	0.760336	0.873585	Self-disclosure
ENSG00000057468	5.89346	0.098936	0.0723111	1.77361	0.182936	0.396788	Self-disclosure
ENSG00000057608	8342.43	0.0444375	0.0158317	8.0131	0.00464402	0.0396266	Self-disclosure
ENSG00000057657	1697.66	0.136694	0.0297343	21.8351	2.97121e-06	0.000337478	Self-disclosure
ENSG00000057663	1017.39	0.0136211	0.0147305	0.862027	0.353172	0.58053	Self-disclosure
ENSG00000057704	2414.14	0.0854938	0.039266	4.9437	0.0261859	0.122686	Self-disclosure
ENSG00000057757	877.654	-0.0428075	0.0159105	7.28153	0.00696672	0.0515258	Self-disclosure
ENSG00000057935	335.62	-0.0693627	0.0250371	7.53958	0.00603581	0.0468417	Self-disclosure
ENSG00000058056	182.798	-0.0643314	0.0305145	4.45072	0.0348866	0.147229	Self-disclosure
ENSG00000058063	6266.63	0.093014	0.0259389	13.2734	0.000269194	0.00605899	Self-disclosure
ENSG00000058091	676.896	0.0756551	0.0331773	5.33684	0.0208793	0.105666	Self-disclosure
ENSG00000058262	3668	-0.00372387	0.0151858	0.0597683	0.806862	0.901883	Self-disclosure
ENSG00000058272	6391.6	0.100569	0.0274466	13.8473	0.000198283	0.00495016	Self-disclosure
ENSG00000058335	3.58582	-0.213337	0.091138	5.49867	0.019031	NA	Self-disclosure
ENSG00000058453	396.743	-0.0868311	0.0361301	5.67911	0.0171681	0.0929745	Self-disclosure
ENSG00000058600	767.445	-0.0566002	0.0189197	8.77022	0.00306188	0.0303375	Self-disclosure
ENSG00000058668	3648.84	0.0490546	0.0303668	2.67594	0.101875	0.283679	Self-disclosure
ENSG00000058673	9009.11	0.0555283	0.0188332	8.88174	0.00288037	0.0291624	Self-disclosure
ENSG00000058729	794.747	-0.0132993	0.0168131	0.62042	0.430891	0.648505	Self-disclosure
ENSG00000058799	897.317	0.107195	0.028158	15.0096	0.000106968	0.00336165	Self-disclosure
ENSG00000058804	572.388	-0.0380102	0.0169359	4.96819	0.0258177	0.121682	Self-disclosure
ENSG00000058866	252.337	0.0405713	0.0370483	1.18104	0.277145	0.504919	Self-disclosure
ENSG00000059122	562.152	-0.0640741	0.0432125	2.22609	0.135696	0.334146	Self-disclosure
ENSG00000059145	819.34	0.0101593	0.0215849	0.229788	0.631681	0.795971	Self-disclosure
ENSG00000059377	4192.05	0.0738322	0.0263666	8.20548	0.00417641	0.0369797	Self-disclosure
ENSG00000059378	2014.74	0.147981	0.0462048	10.0225	0.00154636	0.0194635	Self-disclosure
ENSG00000059573	555.083	-0.0665048	0.0192394	11.7835	0.000597593	0.010195	Self-disclosure
ENSG00000059588	1167.82	-0.0545107	0.0254819	4.40473	0.0358393	0.149388	Self-disclosure
ENSG00000059691	220.926	-0.0227558	0.0218063	1.0609	0.303009	0.531425	Self-disclosure
ENSG00000059728	25271.5	0.177458	0.0394143	21.3152	3.89623e-06	0.000371246	Self-disclosure
ENSG00000059758	1987.19	0.0594149	0.0243306	5.99278	0.0143645	0.0834009	Self-disclosure
ENSG00000059769	212.611	0.0504415	0.0214067	5.65521	0.0174036	0.0939506	Self-disclosure
ENSG00000059804	7938.02	0.162868	0.0389101	18.9832	1.31878e-05	0.000859542	Self-disclosure
ENSG00000059915	31.4709	-0.10177	0.0620075	2.38648	0.122389	0.313989	Self-disclosure
ENSG00000060069	778.23	0.0334871	0.0272259	1.55396	0.212551	0.434139	Self-disclosure
ENSG00000060138	2084.82	-0.0120228	0.0278326	0.19827	0.656121	0.810968	Self-disclosure
ENSG00000060140	28.5693	-0.1331	0.0627814	4.51414	0.0336157	0.143776	Self-disclosure
ENSG00000060237	5946.15	0.0670867	0.0281221	5.75171	0.0164726	0.0908383	Self-disclosure
ENSG00000060339	2634.23	0.00591279	0.0185214	0.101822	0.749654	0.866988	Self-disclosure
ENSG00000060491	2006.82	0.0618494	0.0322053	3.77347	0.0520716	0.187819	Self-disclosure
ENSG00000060558	404.631	0.0436896	0.0310389	1.96598	0.160875	0.370372	Self-disclosure
ENSG00000060642	368.329	0.0179821	0.0176044	1.02757	0.310729	0.539414	Self-disclosure
ENSG00000060656	3.7182	0.259583	0.136684	3.27178	0.0704812	NA	Self-disclosure
ENSG00000060688	719.764	-0.0354446	0.0144523	5.88466	0.0152733	0.0865673	Self-disclosure
ENSG00000060709	8.40164	-0.211462	0.313645	0.456753	0.499145	0.699704	Self-disclosure
ENSG00000060749	617.879	0.0312119	0.0329487	0.877578	0.348866	0.576633	Self-disclosure
ENSG00000060762	583.907	0.00935298	0.0155054	0.366712	0.544802	0.733833	Self-disclosure
ENSG00000060971	2485.25	0.0233824	0.0237762	0.998666	0.317633	0.546303	Self-disclosure
ENSG00000060982	298.106	0.116126	0.0707645	2.47169	0.115914	0.304526	Self-disclosure
ENSG00000061273	3149.45	0.0139785	0.0215572	0.428466	0.512743	0.710401	Self-disclosure
ENSG00000061337	7.68437	-0.0949261	0.0917081	1.00325	0.316524	0.54516	Self-disclosure
ENSG00000061656	1.97477	0.012625	0.118646	0.0117171	0.913801	NA	Self-disclosure
ENSG00000061676	257.661	0.0125788	0.0366458	0.120598	0.728386	0.855802	Self-disclosure
ENSG00000061794	826.633	-0.0110288	0.0168028	0.425724	0.514094	0.711525	Self-disclosure
ENSG00000061918	374.312	0.0789714	0.0397257	3.95427	0.0467526	0.175884	Self-disclosure
ENSG00000061936	1225.21	-0.00853427	0.01494	0.329173	0.566147	0.74954	Self-disclosure
ENSG00000061938	1787.52	0.0190887	0.0293443	0.42725	0.513342	0.710829	Self-disclosure
ENSG00000061987	2275.9	0.0461508	0.0196563	5.55883	0.0183877	0.0973437	Self-disclosure
ENSG00000062194	5211.14	0.0623791	0.0194505	10.4863	0.00120264	0.0163962	Self-disclosure
ENSG00000062282	3338.51	0.144207	0.0445431	11.1976	0.000819037	0.0127495	Self-disclosure
ENSG00000062370	35.7703	-0.0696711	0.0516439	1.72233	0.189393	0.40563	Self-disclosure
ENSG00000062485	2762.41	-0.00263013	0.0155232	0.0289474	0.864901	0.932071	Self-disclosure
ENSG00000062524	182.476	-0.193064	0.0541057	11.9674	0.000541398	0.00946537	Self-disclosure
ENSG00000062582	9.92255	-0.042784	0.0584822	0.521738	0.470101	0.680053	Self-disclosure
ENSG00000062598	1647.32	0.0606364	0.0226146	7.16649	0.00742778	0.0537527	Self-disclosure
ENSG00000062650	3729.81	0.0599999	0.0207895	8.52954	0.00349428	0.033056	Self-disclosure
ENSG00000062716	14978.7	0.123779	0.0338423	13.9086	0.000191919	0.00485147	Self-disclosure
ENSG00000062725	1430.97	0.053533	0.0173918	9.42991	0.00213475	0.0241034	Self-disclosure
ENSG00000062822	206.846	-0.054974	0.0302437	3.23482	0.0720882	0.229598	Self-disclosure
ENSG00000063046	15604.4	-0.0347477	0.0177531	3.86792	0.0492176	0.181066	Self-disclosure
ENSG00000063127	115.049	-0.0367505	0.0227348	2.66326	0.10269	0.284863	Self-disclosure
ENSG00000063169	260.352	0.0044718	0.0262149	0.0294805	0.863674	0.931523	Self-disclosure
ENSG00000063176	188.643	-0.0497108	0.0300819	2.69391	0.100732	0.281744	Self-disclosure
ENSG00000063177	8311.8	-0.0643517	0.0381279	2.7688	0.0961183	0.273478	Self-disclosure
ENSG00000063180	146.869	-0.125033	0.0381769	10.3078	0.00132471	0.0176673	Self-disclosure
ENSG00000063241	104.978	-0.00728321	0.0494031	0.0221465	0.881698	0.94224	Self-disclosure
ENSG00000063244	2968.68	-0.016339	0.016605	0.960761	0.326995	0.555332	Self-disclosure
ENSG00000063245	847.458	0.0421592	0.035386	1.45424	0.227849	0.452666	Self-disclosure
ENSG00000063322	1297.92	0.00772982	0.0116232	0.444957	0.50474	0.704262	Self-disclosure
ENSG00000063438	13.8666	-0.0298394	0.0678514	0.206074	0.649862	0.807198	Self-disclosure
ENSG00000063660	6.73054	-0.195393	0.0774917	6.68688	0.00971249	0.0649431	Self-disclosure
ENSG00000063761	124.808	-0.0429951	0.0343797	1.55553	0.212321	0.434102	Self-disclosure
ENSG00000063854	518.519	-0.0385011	0.0243103	2.53711	0.111198	0.297605	Self-disclosure
ENSG00000063978	2397.47	-0.00106151	0.00990283	0.0115417	0.914446	0.959363	Self-disclosure
ENSG00000064012	8996.27	0.0840357	0.0234138	13.3421	0.000259509	0.00591868	Self-disclosure
ENSG00000064042	3.64172	0.133554	0.0906634	2.32201	0.127555	NA	Self-disclosure
ENSG00000064102	615.124	-0.00389816	0.0138717	0.0788175	0.778906	0.884411	Self-disclosure
ENSG00000064115	902.234	0.000678078	0.0136123	0.00247089	0.960355	0.981705	Self-disclosure
ENSG00000064199	25.4119	0.0514741	0.0447769	1.25115	0.263332	0.491021	Self-disclosure
ENSG00000064201	1005	-0.10277	0.0321568	10.0967	0.00148539	0.0190817	Self-disclosure
ENSG00000064225	1023.32	0.0966436	0.0325773	8.76842	0.00306492	0.0303501	Self-disclosure
ENSG00000064270	9.25326	0.0687692	0.128993	0.281591	0.595661	0.77109	Self-disclosure
ENSG00000064300	8.40165	0.0201165	0.0891027	0.0473508	0.827739	0.912903	Self-disclosure
ENSG00000064309	18.1271	-0.0975321	0.0626952	2.10228	0.147079	0.350161	Self-disclosure
ENSG00000064313	1132.11	0.0282433	0.020765	1.80323	0.179322	0.392265	Self-disclosure
ENSG00000064393	1784.01	0.0340819	0.0318398	1.13748	0.286186	0.514703	Self-disclosure
ENSG00000064419	1441.88	0.050981	0.0191134	7.15205	0.00748784	0.0540277	Self-disclosure
ENSG00000064490	599.327	0.0146838	0.0269809	0.29968	0.584083	0.762174	Self-disclosure
ENSG00000064545	160.514	-0.100957	0.0338624	8.81932	0.00298057	0.0297035	Self-disclosure
ENSG00000064547	1910.96	0.0874331	0.0395351	5.07913	0.0242155	0.116434	Self-disclosure
ENSG00000064601	4006.15	0.0634479	0.0279547	5.27683	0.0216111	0.10803	Self-disclosure
ENSG00000064607	2394.04	-0.0348204	0.0188644	3.42435	0.0642416	0.213457	Self-disclosure
ENSG00000064651	386.974	-0.0514607	0.0273026	3.54012	0.0599013	0.204598	Self-disclosure
ENSG00000064652	69.5123	0.0023031	0.0288233	0.00644103	0.936034	0.969301	Self-disclosure
ENSG00000064666	11842.1	0.0571672	0.0267912	4.78152	0.0287667	0.130731	Self-disclosure
ENSG00000064687	2832.26	0.0367256	0.0412318	0.801517	0.37064	0.595713	Self-disclosure
ENSG00000064703	843.747	-0.00824482	0.0134683	0.37052	0.542721	0.732123	Self-disclosure
ENSG00000064726	2220.46	0.0292548	0.0182499	2.57512	0.108556	0.293991	Self-disclosure
ENSG00000064763	1155.52	0.0859737	0.0415355	4.50323	0.0338309	0.144321	Self-disclosure
ENSG00000064787	5.83507	0.0623851	0.0879064	0.47193	0.492101	0.695078	Self-disclosure
ENSG00000064886	630.012	-0.127047	0.0422286	8.72661	0.00313599	0.0308431	Self-disclosure
ENSG00000064932	3148.38	0.145427	0.0411689	13.1687	0.000284669	0.00629983	Self-disclosure
ENSG00000064933	707.6	-0.00848714	0.0207418	0.164974	0.684618	0.828387	Self-disclosure
ENSG00000064961	574.542	0.000295291	0.0287285	0.000106093	0.991782	0.996546	Self-disclosure
ENSG00000064989	116.976	0.0479553	0.046479	1.07035	0.300865	0.529148	Self-disclosure
ENSG00000064995	846.085	-0.0239822	0.0127395	3.5479	0.059621	0.2039	Self-disclosure
ENSG00000064999	658.58	0.0522779	0.0256093	4.28782	0.0383864	0.155937	Self-disclosure
ENSG00000065000	1835.94	0.02166	0.0174535	1.53968	0.214665	0.436507	Self-disclosure
ENSG00000065029	681.939	-0.057503	0.0211058	7.24593	0.00710619	0.052241	Self-disclosure
ENSG00000065054	20.4867	-0.0532726	0.0658826	0.662885	0.415543	0.634808	Self-disclosure
ENSG00000065057	105.239	-0.081359	0.040134	4.14937	0.0416501	0.164104	Self-disclosure
ENSG00000065060	566.418	0.0139505	0.0303036	0.213036	0.644398	0.804138	Self-disclosure
ENSG00000065135	4546.68	0.0827079	0.0234069	12.973	0.000316024	0.00673496	Self-disclosure
ENSG00000065150	2020.21	-0.0392831	0.0133427	8.57505	0.00340801	0.0325088	Self-disclosure
ENSG00000065154	1294.63	0.0266776	0.0173845	2.36671	0.123948	0.316343	Self-disclosure
ENSG00000065183	938.057	-0.0221182	0.0187604	1.34463	0.246219	0.472835	Self-disclosure
ENSG00000065243	4906.53	0.112987	0.0323975	12.5247	0.000401604	0.00773721	Self-disclosure
ENSG00000065268	171.445	-0.0492759	0.0404593	1.43661	0.230688	0.45597	Self-disclosure
ENSG00000065308	736.339	-0.0216693	0.0250375	0.754706	0.38499	0.608965	Self-disclosure
ENSG00000065320	2.37223	-0.0636308	0.104618	0.371502	0.542186	NA	Self-disclosure
ENSG00000065328	14.2054	-0.0317292	0.109749	0.0808807	0.776107	0.882831	Self-disclosure
ENSG00000065357	4893.85	-0.0518845	0.0251195	4.14928	0.0416522	0.164104	Self-disclosure
ENSG00000065361	9.6798	0.0124073	0.0776127	0.0230653	0.879287	0.940484	Self-disclosure
ENSG00000065413	3788.69	0.0940341	0.0364977	6.7394	0.00943063	0.0636223	Self-disclosure
ENSG00000065427	2674.47	0.0144994	0.018382	0.617041	0.432149	0.649672	Self-disclosure
ENSG00000065457	574.28	0.0329826	0.0275007	1.48944	0.222303	0.445623	Self-disclosure
ENSG00000065485	101.77	-0.0484987	0.0344849	1.9688	0.160575	0.370016	Self-disclosure
ENSG00000065491	362.741	-0.026577	0.0167283	2.53714	0.111196	0.297605	Self-disclosure
ENSG00000065518	905.971	-0.00425291	0.0261915	0.0262784	0.871222	0.93606	Self-disclosure
ENSG00000065526	3592.44	0.0700813	0.0338235	4.35071	0.0369935	0.152259	Self-disclosure
ENSG00000065534	676.468	0.0518649	0.0408994	1.64053	0.200253	0.419664	Self-disclosure
ENSG00000065548	2208.49	0.0241979	0.0157955	2.36264	0.124272	0.316887	Self-disclosure
ENSG00000065559	2275.49	0.0785124	0.0265631	8.92021	0.00282032	0.028673	Self-disclosure
ENSG00000065600	287.528	-0.0214704	0.0164697	1.71234	0.190682	0.407162	Self-disclosure
ENSG00000065613	4832.2	0.107214	0.0305962	12.974	0.000315851	0.00673496	Self-disclosure
ENSG00000065615	5216.79	0.121414	0.028682	18.8316	1.42779e-05	0.000896786	Self-disclosure
ENSG00000065618	12.6815	-0.059026	0.105078	0.293151	0.588209	0.764965	Self-disclosure
ENSG00000065621	14.5143	0.0355438	0.0492269	0.499627	0.479664	0.68636	Self-disclosure
ENSG00000065665	194.906	0.0337777	0.0276898	1.55629	0.212209	0.433957	Self-disclosure
ENSG00000065675	1041.3	-0.0472321	0.021681	4.6029	0.031918	0.139213	Self-disclosure
ENSG00000065717	84.4428	-0.111514	0.0475681	5.42401	0.0198617	0.102574	Self-disclosure
ENSG00000065802	914.051	-0.0337752	0.0188985	3.14625	0.0761016	0.238135	Self-disclosure
ENSG00000065809	8569.11	0.0256261	0.0174892	2.17448	0.140317	0.340618	Self-disclosure
ENSG00000065833	64.4174	-0.0110904	0.0509025	0.0455638	0.830971	0.914976	Self-disclosure
ENSG00000065882	3090.15	0.0726949	0.022526	10.7012	0.00107069	0.0152541	Self-disclosure
ENSG00000065883	2074.02	0.0238693	0.0151459	2.50089	0.113782	0.301526	Self-disclosure
ENSG00000065911	1057.88	0.0906902	0.0349072	6.63374	0.0100065	0.0660336	Self-disclosure
ENSG00000065970	1279.56	0.0353724	0.018421	3.78688	0.0516559	0.186595	Self-disclosure
ENSG00000065978	6544.94	-0.00367999	0.0154381	0.0570565	0.81121	0.903739	Self-disclosure
ENSG00000065989	250.302	0.0436959	0.0331215	1.75749	0.184938	0.399607	Self-disclosure
ENSG00000066027	4003.08	0.0409948	0.0240204	2.93845	0.0864937	0.257634	Self-disclosure
ENSG00000066032	3.21394	0.0558612	0.172305	0.132327	0.716032	NA	Self-disclosure
ENSG00000066044	1030.23	-0.0207926	0.0118451	3.05595	0.0804419	0.246897	Self-disclosure
ENSG00000066056	9.73887	0.144903	0.0840552	3.11696	0.077481	0.240564	Self-disclosure
ENSG00000066084	3315.67	0.130368	0.0315603	17.6686	2.62934e-05	0.00127342	Self-disclosure
ENSG00000066117	1045.05	-0.02458	0.015454	2.52583	0.111996	0.298717	Self-disclosure
ENSG00000066135	1122.83	0.0131343	0.016604	0.63362	0.426031	0.644514	Self-disclosure
ENSG00000066136	1376.83	0.0500335	0.0201214	6.36942	0.0116104	0.072437	Self-disclosure
ENSG00000066185	17.3747	0.0858393	0.0618767	1.75866	0.184792	0.399563	Self-disclosure
ENSG00000066279	77.5427	-0.0451501	0.0754722	0.333423	0.563651	0.748454	Self-disclosure
ENSG00000066294	2678.86	0.0303594	0.0319938	0.900148	0.342742	0.57066	Self-disclosure
ENSG00000066322	1556.73	0.0174842	0.0170671	1.06252	0.302642	0.530954	Self-disclosure
ENSG00000066336	8325.82	0.118358	0.0363072	11.1489	0.000840815	0.0130248	Self-disclosure
ENSG00000066379	589.376	-0.0296731	0.0313897	0.883613	0.347214	0.575612	Self-disclosure
ENSG00000066382	13.936	-0.0294982	0.0711211	0.175588	0.675193	0.823161	Self-disclosure
ENSG00000066422	2435.91	0.027394	0.0194013	1.98494	0.158871	0.367274	Self-disclosure
ENSG00000066427	1068.77	0.0449798	0.0264802	2.96586	0.0850392	0.255054	Self-disclosure
ENSG00000066455	1168.08	0.0333777	0.0154165	4.70848	0.0300143	0.134359	Self-disclosure
ENSG00000066468	104.703	0.0203893	0.0980359	0.0432476	0.83526	0.916834	Self-disclosure
ENSG00000066557	617.942	0.00623732	0.0248104	0.0613292	0.804407	0.900665	Self-disclosure
ENSG00000066583	407.438	-0.00373317	0.022167	0.0294064	0.863844	0.931523	Self-disclosure
ENSG00000066651	373.278	-0.0562076	0.0237446	5.33591	0.0208905	0.105691	Self-disclosure
ENSG00000066654	2749.14	-0.0025137	0.0173035	0.0211499	0.884371	0.943157	Self-disclosure
ENSG00000066697	201.752	-0.009539	0.0289137	0.109106	0.741165	0.862691	Self-disclosure
ENSG00000066739	1459.04	0.0175985	0.0220138	0.636786	0.424877	0.643449	Self-disclosure
ENSG00000066777	3446.96	0.0635581	0.0212484	8.95195	0.00277174	0.028364	Self-disclosure
ENSG00000066827	318.21	0.0189322	0.0235854	0.64579	0.421622	0.640453	Self-disclosure
ENSG00000066855	151.358	-0.00746415	0.021569	0.114984	0.73454	0.859078	Self-disclosure
ENSG00000066923	48.9583	-0.0725439	0.0386011	3.5034	0.061243	0.207076	Self-disclosure
ENSG00000066926	453.562	-0.0273321	0.0254121	1.1767	0.278028	0.505991	Self-disclosure
ENSG00000066933	787.024	-0.00814435	0.0291483	0.0765949	0.781966	0.8863	Self-disclosure
ENSG00000067057	545.232	-0.0321483	0.0297015	1.16841	0.279728	0.507684	Self-disclosure
ENSG00000067064	2938.53	0.0947604	0.0280018	11.797	0.000593265	0.010158	Self-disclosure
ENSG00000067066	5661.02	0.12964	0.0309758	18.1679	2.02259e-05	0.00109777	Self-disclosure
ENSG00000067082	12699.1	0.087084	0.0294808	9.11958	0.00252887	0.0266745	Self-disclosure
ENSG00000067113	71.5812	-0.0843558	0.0318246	6.9975	0.00816238	0.057492	Self-disclosure
ENSG00000067141	140.417	-0.0200009	0.0397526	0.250111	0.616997	0.78581	Self-disclosure
ENSG00000067167	6307.65	0.0329141	0.0201174	2.6381	0.104328	0.287028	Self-disclosure
ENSG00000067182	6022.23	0.11656	0.0314098	14.4496	0.000143961	0.00409466	Self-disclosure
ENSG00000067191	123.275	-0.0577679	0.0298234	3.6741	0.0552639	0.194681	Self-disclosure
ENSG00000067208	689.622	0.0935918	0.030464	9.70835	0.00183433	0.021985	Self-disclosure
ENSG00000067221	116.76	-0.00344072	0.0364566	0.00887158	0.924959	0.964469	Self-disclosure
ENSG00000067225	9522.74	0.0142549	0.0198546	0.514503	0.473196	0.682515	Self-disclosure
ENSG00000067248	964.985	0.0267436	0.0168328	2.51983	0.112422	0.299299	Self-disclosure
ENSG00000067334	1827.29	0.018331	0.0151554	1.45662	0.227469	0.452287	Self-disclosure
ENSG00000067365	273.174	0.0168034	0.0182714	0.853289	0.355624	0.582519	Self-disclosure
ENSG00000067369	736.514	0.0157899	0.0228323	0.483426	0.486875	0.691314	Self-disclosure
ENSG00000067533	520.944	-0.0374753	0.0233421	2.4981	0.113984	0.301665	Self-disclosure
ENSG00000067560	16227.7	0.0536731	0.0168683	10.3534	0.00129239	0.0173035	Self-disclosure
ENSG00000067596	1988.02	0.0566107	0.0196747	8.44751	0.00365544	0.0341287	Self-disclosure
ENSG00000067601	32.6011	-0.0529554	0.0378979	1.91082	0.166872	0.377675	Self-disclosure
ENSG00000067606	325.284	0.0185974	0.0262138	0.501409	0.478882	0.6861	Self-disclosure
ENSG00000067704	1898.13	-0.02424	0.0115653	4.36901	0.0365982	0.151362	Self-disclosure
ENSG00000067715	2.70356	0.00468721	0.126464	0.00132675	0.970944	NA	Self-disclosure
ENSG00000067798	14.7773	0.208607	0.102119	4.04585	0.0442799	0.170229	Self-disclosure
ENSG00000067836	441.71	-0.00382187	0.0387595	0.00986366	0.920887	0.962451	Self-disclosure
ENSG00000067900	6993.92	0.101178	0.0302955	11.5228	0.000687488	0.0113628	Self-disclosure
ENSG00000067955	2309.48	0.0170552	0.0157744	1.1784	0.277681	0.505471	Self-disclosure
ENSG00000068001	137.077	0.00846436	0.0306892	0.0774856	0.780734	0.88549	Self-disclosure
ENSG00000068024	1275.37	0.123283	0.0270391	21.5767	3.39956e-06	0.000355523	Self-disclosure
ENSG00000068028	1894.68	-0.0440633	0.0244437	3.24837	0.0714947	0.228599	Self-disclosure
ENSG00000068079	982.934	0.232856	0.0564816	17.1445	3.46409e-05	0.00153125	Self-disclosure
ENSG00000068097	425.758	-0.0305895	0.0283627	1.17144	0.279106	0.507179	Self-disclosure
ENSG00000068120	1050.26	0.0148164	0.0181146	0.675205	0.411243	0.631141	Self-disclosure
ENSG00000068137	3.36295	-0.0144623	0.0997302	0.0207107	0.88557	NA	Self-disclosure
ENSG00000068305	2564.91	0.122433	0.0283757	19.2513	1.14593e-05	0.000779915	Self-disclosure
ENSG00000068383	688.3	0.0380512	0.0235233	2.65493	0.10323	0.285682	Self-disclosure
ENSG00000068489	150.462	0.151273	0.0408659	13.9584	0.000186898	0.00476282	Self-disclosure
ENSG00000068615	37.1839	-0.0808903	0.120618	0.436778	0.508682	0.707116	Self-disclosure
ENSG00000068650	2147.03	0.118398	0.0333767	12.9942	0.000312458	0.00670708	Self-disclosure
ENSG00000068654	460.389	-0.0256741	0.0269339	0.879355	0.348379	0.576361	Self-disclosure
ENSG00000068697	2756.74	0.0417514	0.0217142	3.76699	0.0522737	0.188311	Self-disclosure
ENSG00000068724	1598.4	-0.0298269	0.0220116	1.82468	0.176758	0.38938	Self-disclosure
ENSG00000068745	1557.81	-0.00608346	0.0117961	0.269959	0.603359	0.777068	Self-disclosure
ENSG00000068784	889.826	0.0928079	0.0277068	11.569	0.000670622	0.0111129	Self-disclosure
ENSG00000068793	624.633	0.0619717	0.0340582	3.18954	0.0741107	0.234127	Self-disclosure
ENSG00000068796	2669.94	0.0302195	0.0272977	1.22061	0.269241	0.497302	Self-disclosure
ENSG00000068831	5843.95	-0.0496308	0.025132	3.90032	0.0482769	0.179522	Self-disclosure
ENSG00000068878	2627.8	0.0200278	0.0158218	1.61543	0.20373	0.424374	Self-disclosure
ENSG00000068885	577.516	-0.0281332	0.0244873	1.31446	0.251589	0.479335	Self-disclosure
ENSG00000068903	1078.7	0.00770889	0.0200104	0.151502	0.697104	0.836789	Self-disclosure
ENSG00000068912	1163.95	0.00249382	0.0153245	0.0265352	0.8706	0.935685	Self-disclosure
ENSG00000068971	374.864	0.00869517	0.0272747	0.102299	0.749088	0.866755	Self-disclosure
ENSG00000068976	168.366	0.0426155	0.0313193	1.97561	0.159854	0.369098	Self-disclosure
ENSG00000069020	305.385	0.0382124	0.0318846	1.43514	0.230928	0.45619	Self-disclosure
ENSG00000069188	119.624	-0.13298	0.0690671	3.54438	0.0597475	0.204172	Self-disclosure
ENSG00000069248	1343.03	-0.0129791	0.0113544	1.28738	0.256532	0.484272	Self-disclosure
ENSG00000069275	3732.36	-0.0246493	0.0209861	1.34013	0.247011	0.473826	Self-disclosure
ENSG00000069329	3695.49	0.0449433	0.0166604	7.35685	0.00668079	0.0501454	Self-disclosure
ENSG00000069345	1783.72	0.0195532	0.012424	2.48522	0.114921	0.303278	Self-disclosure
ENSG00000069399	922.305	0.135457	0.0494748	7.89433	0.004959	0.0413677	Self-disclosure
ENSG00000069424	3897.47	-0.0133477	0.0183424	0.523012	0.46956	0.679441	Self-disclosure
ENSG00000069493	3254.28	-0.0677164	0.0267307	6.42268	0.0112672	0.0711996	Self-disclosure
ENSG00000069667	3507.03	0.00185529	0.0364098	0.00248575	0.960236	0.981701	Self-disclosure
ENSG00000069702	973.381	-0.00828517	0.0426469	0.0361527	0.8492	0.924461	Self-disclosure
ENSG00000069712	133.195	0.0436915	0.0333735	1.7584	0.184825	0.399563	Self-disclosure
ENSG00000069849	1058.69	0.00767209	0.0271812	0.078948	0.778728	0.884267	Self-disclosure
ENSG00000069869	266.769	0.0375268	0.0363768	1.14574	0.284442	0.51263	Self-disclosure
ENSG00000069943	1031.5	0.0575458	0.033057	3.22915	0.072338	0.230223	Self-disclosure
ENSG00000069956	925.47	0.00803457	0.0194391	0.17003	0.680085	0.825371	Self-disclosure
ENSG00000069966	654.347	-0.0551446	0.0231949	5.61807	0.0177762	0.0953347	Self-disclosure
ENSG00000069974	5813.57	0.104212	0.0243357	18.8043	1.44837e-05	0.000896786	Self-disclosure
ENSG00000069998	565.195	-0.0551898	0.0227583	5.76183	0.016378	0.0904959	Self-disclosure
ENSG00000070010	1302.62	0.0108097	0.0117315	0.868548	0.351357	0.579066	Self-disclosure
ENSG00000070018	84.5648	-0.0654726	0.0614916	1.07583	0.299631	0.528103	Self-disclosure
ENSG00000070019	3.97976	-0.161533	0.0931001	3.13272	0.0767356	NA	Self-disclosure
ENSG00000070031	2.49044	-0.285833	0.16136	2.8508	0.0913285	NA	Self-disclosure
ENSG00000070047	942.517	-0.00403929	0.023072	0.0308527	0.860569	0.929682	Self-disclosure
ENSG00000070061	1401.01	-0.0501647	0.0158665	9.81395	0.00173193	0.0211212	Self-disclosure
ENSG00000070081	1850.28	0.00862467	0.022162	0.147531	0.700906	0.838477	Self-disclosure
ENSG00000070087	67.7826	-0.0448813	0.0465808	0.930888	0.334632	0.563061	Self-disclosure
ENSG00000070159	3.43005	-0.132696	0.103354	1.54303	0.214167	NA	Self-disclosure
ENSG00000070182	102.079	-0.0244183	0.0667802	0.139634	0.708645	0.843633	Self-disclosure
ENSG00000070190	6068.43	0.164504	0.0310396	29.0957	6.88909e-08	5.62642e-05	Self-disclosure
ENSG00000070214	1176.1	0.0384779	0.0219983	3.08091	0.0792163	0.244492	Self-disclosure
ENSG00000070269	1010.07	0.0941285	0.0203258	22.0894	2.60247e-06	0.000325541	Self-disclosure
ENSG00000070366	673.593	-0.00838475	0.0181402	0.210766	0.646168	0.805409	Self-disclosure
ENSG00000070367	2106.73	0.0387071	0.0249323	2.42856	0.119142	0.309427	Self-disclosure
ENSG00000070371	126.018	0.0782306	0.0437988	3.28902	0.0697445	0.225016	Self-disclosure
ENSG00000070404	54.8632	0.0184123	0.0401878	0.211751	0.645398	0.804883	Self-disclosure
ENSG00000070413	2696.06	0.0541898	0.0239801	5.23473	0.0221402	0.109906	Self-disclosure
ENSG00000070423	378.611	-0.0410427	0.0419277	0.95106	0.32945	0.557513	Self-disclosure
ENSG00000070444	981.373	0.0676357	0.021667	10.0402	0.00153164	0.0194155	Self-disclosure
ENSG00000070476	883.443	0.0101631	0.016928	0.367405	0.544422	0.733494	Self-disclosure
ENSG00000070495	792.276	-0.00158045	0.0227137	0.00505365	0.943327	0.972407	Self-disclosure
ENSG00000070501	923.118	0.112674	0.0301893	14.4934	0.000140654	0.00405621	Self-disclosure
ENSG00000070526	38.8614	0.0541604	0.103645	0.283887	0.594165	0.769851	Self-disclosure
ENSG00000070540	670.431	0.0786736	0.0301052	6.95189	0.00837308	0.0585194	Self-disclosure
ENSG00000070610	1791.93	0.00789332	0.0198536	0.16285	0.686546	0.829982	Self-disclosure
ENSG00000070614	1818.26	0.0840984	0.0381323	4.83981	0.02781	0.127908	Self-disclosure
ENSG00000070669	559.339	-0.0800333	0.0274887	8.20668	0.00417363	0.0369797	Self-disclosure
ENSG00000070718	511.64	-0.0419811	0.0207198	4.07217	0.0435952	0.169037	Self-disclosure
ENSG00000070731	965.383	0.127982	0.0472073	7.77422	0.00529972	0.0431621	Self-disclosure
ENSG00000070756	29366.4	0.00642429	0.014131	0.206458	0.649558	0.806995	Self-disclosure
ENSG00000070759	437.083	0.0854507	0.0228317	14.6318	0.000130688	0.00383805	Self-disclosure
ENSG00000070761	360.795	-0.012845	0.0160765	0.637242	0.424711	0.643404	Self-disclosure
ENSG00000070770	1098.83	-0.0204575	0.0137659	2.19555	0.138409	0.337724	Self-disclosure
ENSG00000070785	246.28	-0.0180861	0.0204812	0.783818	0.375976	0.600854	Self-disclosure
ENSG00000070814	873.135	-0.0393248	0.0217019	3.24684	0.0715614	0.228603	Self-disclosure
ENSG00000070831	13631.3	0.0593205	0.0163753	13.3892	0.000253081	0.00581094	Self-disclosure
ENSG00000070882	710.898	-0.0421515	0.0240654	2.95801	0.0854531	0.255867	Self-disclosure
ENSG00000070915	14.6225	0.0545367	0.0816842	0.416878	0.518499	0.715029	Self-disclosure
ENSG00000070950	341.792	-0.0106772	0.022688	0.22095	0.638317	0.800456	Self-disclosure
ENSG00000070961	5996.57	0.0649319	0.0270867	6.03367	0.0140355	0.0822422	Self-disclosure
ENSG00000071051	1537.27	0.00469789	0.0228465	0.0422825	0.837082	0.917719	Self-disclosure
ENSG00000071054	5359.96	0.110449	0.0265367	17.7472	2.52294e-05	0.00125788	Self-disclosure
ENSG00000071073	4780.93	0.0117266	0.0267116	0.184571	0.667474	0.818463	Self-disclosure
ENSG00000071082	9517.68	-0.0479354	0.0378609	1.56018	0.211638	0.433306	Self-disclosure
ENSG00000071127	9188.83	0.0396996	0.0135451	8.71546	0.00315523	0.0309231	Self-disclosure
ENSG00000071189	2479.76	0.103463	0.0287352	13.2638	0.000270582	0.00606635	Self-disclosure
ENSG00000071205	185.111	0.00361638	0.0290604	0.0157401	0.90016	0.951639	Self-disclosure
ENSG00000071242	316.757	-0.00776879	0.0417364	0.0349738	0.851651	0.925703	Self-disclosure
ENSG00000071243	1084.8	0.0378282	0.0181886	4.36273	0.0367333	0.151701	Self-disclosure
ENSG00000071246	533.472	0.00445755	0.0512655	0.00730424	0.931892	0.966961	Self-disclosure
ENSG00000071282	3.6142	-0.0361346	0.102616	0.122112	0.726755	NA	Self-disclosure
ENSG00000071462	617.146	-0.041861	0.0209448	3.94553	0.0469961	0.176413	Self-disclosure
ENSG00000071537	4787.79	0.0916918	0.0250027	13.7723	0.000206357	0.00504882	Self-disclosure
ENSG00000071539	15.2453	-0.0619794	0.0672094	0.851304	0.356184	0.58289	Self-disclosure
ENSG00000071564	983.421	-0.0824097	0.0285763	8.34822	0.00386066	0.0353744	Self-disclosure
ENSG00000071575	3031.77	-0.0267	0.0233935	1.28203	0.257522	0.485144	Self-disclosure
ENSG00000071626	1469.47	-0.0248475	0.0178449	1.89769	0.168337	0.379239	Self-disclosure
ENSG00000071655	475.853	-0.0831886	0.0417287	3.94431	0.0470301	0.176502	Self-disclosure
ENSG00000071794	741.88	-0.0219858	0.0241641	0.812227	0.367463	0.593386	Self-disclosure
ENSG00000071894	1246.57	-0.049826	0.0309303	2.41046	0.120527	0.311366	Self-disclosure
ENSG00000071909	29.8968	0.0888623	0.0895533	1.12853	0.28809	0.516304	Self-disclosure
ENSG00000071967	1293.84	0.0586569	0.0441597	1.80057	0.179644	0.392722	Self-disclosure
ENSG00000071994	1324.84	-0.0161884	0.011556	1.94924	0.162669	0.372638	Self-disclosure
ENSG00000072042	1331.41	0.00793293	0.0138127	0.327677	0.56703	0.750049	Self-disclosure
ENSG00000072062	2203.76	0.0502915	0.0244447	4.28885	0.0383631	0.155916	Self-disclosure
ENSG00000072071	202.863	-0.0913332	0.0382662	5.40254	0.0201075	0.103438	Self-disclosure
ENSG00000072110	8325.44	0.0973207	0.0292214	11.5845	0.000665022	0.0110736	Self-disclosure
ENSG00000072121	918.846	0.0294151	0.0332542	0.755243	0.384821	0.608917	Self-disclosure
ENSG00000072134	444.102	0.0172755	0.0501247	0.12322	0.725568	0.854627	Self-disclosure
ENSG00000072135	4005.74	0.0246369	0.0222903	1.2062	0.272086	0.499625	Self-disclosure
ENSG00000072163	94.6167	-0.0453382	0.0579674	0.626751	0.42855	0.646841	Self-disclosure
ENSG00000072195	77.8942	-0.0740986	0.0597861	1.4767	0.224292	0.447983	Self-disclosure
ENSG00000072201	4.78215	-0.0388594	0.130497	0.0844549	0.771349	0.880042	Self-disclosure
ENSG00000072210	932.553	-0.0130998	0.0121297	1.13874	0.285918	0.514509	Self-disclosure
ENSG00000072274	1267.25	-0.0263019	0.0210378	1.5964	0.206414	0.427665	Self-disclosure
ENSG00000072310	634.976	-0.0212155	0.0301681	0.470633	0.492696	0.695323	Self-disclosure
ENSG00000072364	2839.38	0.0415695	0.0244728	2.90703	0.0881944	0.260662	Self-disclosure
ENSG00000072401	3651.23	0.18844	0.0459934	17.6743	2.62149e-05	0.00127342	Self-disclosure
ENSG00000072415	330.306	-0.00250936	0.0227706	0.0119093	0.9131	0.95883	Self-disclosure
ENSG00000072422	280.377	0.0624494	0.0419833	2.27219	0.131714	0.327775	Self-disclosure
ENSG00000072518	2699.27	0.0632762	0.0248438	6.78803	0.00917709	0.0623767	Self-disclosure
ENSG00000072571	48.0535	-0.0909117	0.072405	1.61067	0.204398	0.425134	Self-disclosure
ENSG00000072609	1634.77	0.027371	0.0149685	3.37497	0.0661936	0.21753	Self-disclosure
ENSG00000072682	16.9557	0.102807	0.0679366	2.47862	0.115403	0.303804	Self-disclosure
ENSG00000072694	1151.29	0.0242606	0.0430567	0.31668	0.57361	0.754967	Self-disclosure
ENSG00000072736	2751.29	-0.0108273	0.0159181	0.460519	0.497381	0.698885	Self-disclosure
ENSG00000072756	735.401	0.00309859	0.0233527	0.0176356	0.894352	0.9492	Self-disclosure
ENSG00000072778	3068.42	-0.00451764	0.0214267	0.045084	0.83185	0.9152	Self-disclosure
ENSG00000072786	9208.81	0.0562427	0.0192877	8.64151	0.00328589	0.0317501	Self-disclosure
ENSG00000072803	1650.66	0.00957681	0.0119254	0.647764	0.420913	0.639715	Self-disclosure
ENSG00000072818	4914.59	-0.0115341	0.0222241	0.275016	0.599987	0.774644	Self-disclosure
ENSG00000072840	17.8851	-0.0954077	0.0668078	2.15988	0.141656	0.342767	Self-disclosure
ENSG00000072849	1357.96	0.0106358	0.0134166	0.639478	0.4239	0.642597	Self-disclosure
ENSG00000072858	687.726	-0.054102	0.0217279	6.01128	0.0142147	0.082854	Self-disclosure
ENSG00000072864	2355.25	0.0511858	0.0298336	3.08471	0.0790314	0.24414	Self-disclosure
ENSG00000072952	1912.73	0.167081	0.0474395	13.1806	0.000282866	0.00627611	Self-disclosure
ENSG00000072954	102.229	0.0254899	0.0344507	0.559255	0.454561	0.667652	Self-disclosure
ENSG00000072958	1517.8	-0.000583642	0.0182874	0.00101737	0.974555	0.988277	Self-disclosure
ENSG00000073008	183.624	-0.00650887	0.0355077	0.0333683	0.855057	0.927055	Self-disclosure
ENSG00000073050	551.453	0.00337737	0.0181224	0.0352265	0.851122	0.925293	Self-disclosure
ENSG00000073060	254.245	-0.0788298	0.0379441	4.31605	0.0377544	0.15432	Self-disclosure
ENSG00000073111	209.806	-0.0834124	0.0333281	6.03232	0.0140463	0.0822446	Self-disclosure
ENSG00000073150	339.472	0.0363396	0.0557084	0.44935	0.502644	0.702661	Self-disclosure
ENSG00000073169	449.957	-0.0232889	0.0332135	0.493168	0.482518	0.68769	Self-disclosure
ENSG00000073282	12.4349	-0.0882647	0.0747865	1.37594	0.240794	0.466966	Self-disclosure
ENSG00000073331	2976.34	0.214865	0.0411584	28.5405	9.1759e-08	6.68482e-05	Self-disclosure
ENSG00000073350	427.106	-0.0527967	0.0345853	2.2983	0.129515	0.324622	Self-disclosure
ENSG00000073417	502.836	0.00928531	0.0205705	0.203681	0.651766	0.808193	Self-disclosure
ENSG00000073536	247.881	-0.0860076	0.0271307	9.65245	0.00189099	0.022429	Self-disclosure
ENSG00000073578	1282.63	-0.0194435	0.0181911	1.11953	0.290019	0.51803	Self-disclosure
ENSG00000073584	1498.62	-0.00187638	0.015984	0.0138516	0.906311	0.955152	Self-disclosure
ENSG00000073605	825.043	-0.048484	0.0291574	2.69035	0.100958	0.282191	Self-disclosure
ENSG00000073614	4071.5	0.0633205	0.0242052	6.9888	0.00820212	0.0576771	Self-disclosure
ENSG00000073670	4.61902	0.0836636	0.0801673	1.06333	0.302457	0.530778	Self-disclosure
ENSG00000073711	11.7158	0.0827545	0.06713	1.52595	0.216721	0.438737	Self-disclosure
ENSG00000073737	965.966	0.164951	0.050318	10.9425	0.000939816	0.0141269	Self-disclosure
ENSG00000073756	3910.05	0.158723	0.0991383	2.54022	0.11098	0.297315	Self-disclosure
ENSG00000073792	200.423	0.0476666	0.0333363	2.09884	0.147411	0.350657	Self-disclosure
ENSG00000073803	329.351	0.0608956	0.0292294	4.40519	0.0358298	0.149388	Self-disclosure
ENSG00000073849	5626.98	-0.0496304	0.0189685	6.64808	0.00992626	0.065794	Self-disclosure
ENSG00000073861	1025	-0.0359662	0.0454763	0.612828	0.433725	0.650621	Self-disclosure
ENSG00000073910	2309.63	0.136007	0.0406614	11.6395	0.00064566	0.0108353	Self-disclosure
ENSG00000073921	14824.4	0.146428	0.0291974	26.2322	3.02739e-07	0.000119816	Self-disclosure
ENSG00000073969	960.562	0.035305	0.0169365	4.3138	0.0378045	0.154414	Self-disclosure
ENSG00000074054	1329.49	0.0514772	0.0231837	4.96697	0.0258359	0.121734	Self-disclosure
ENSG00000074071	440.259	-0.03808	0.0361352	1.11132	0.291796	0.52012	Self-disclosure
ENSG00000074181	2.64519	0.0164194	0.100006	0.0277807	0.867625	NA	Self-disclosure
ENSG00000074201	1666.69	-0.0344473	0.0153703	4.90741	0.0267417	0.124362	Self-disclosure
ENSG00000074219	10.8939	-0.325147	0.0993397	11.7556	0.000606591	0.0102992	Self-disclosure
ENSG00000074266	689.357	-0.027561	0.0202521	1.83677	0.175329	0.387753	Self-disclosure
ENSG00000074276	17.3887	-0.0428169	0.0475668	0.806077	0.369283	0.594283	Self-disclosure
ENSG00000074319	1523.13	0.0425598	0.0176442	5.92383	0.0149375	0.0854259	Self-disclosure
ENSG00000074356	1299.47	0.045755	0.0226651	4.20791	0.0402359	0.16056	Self-disclosure
ENSG00000074370	7203.89	-0.0180618	0.0241907	0.5641	0.452613	0.665589	Self-disclosure
ENSG00000074416	533.036	0.0337761	0.0420322	0.622985	0.42994	0.647812	Self-disclosure
ENSG00000074527	10.9311	-0.201486	0.100038	3.36356	0.0666538	0.218414	Self-disclosure
ENSG00000074582	328.609	-0.0636561	0.0231689	7.46834	0.00627934	0.0480575	Self-disclosure
ENSG00000074590	8.64782	-0.181143	0.113553	2.47343	0.115785	0.304347	Self-disclosure
ENSG00000074603	2870.39	0.0503526	0.0221229	5.27837	0.021592	0.107998	Self-disclosure
ENSG00000074621	114.822	0.00374365	0.0277097	0.0175056	0.89474	0.94929	Self-disclosure
ENSG00000074657	251.593	-0.0634857	0.0304615	4.32231	0.0376158	0.1539	Self-disclosure
ENSG00000074660	864.212	0.184687	0.058378	10.7731	0.00102988	0.0149512	Self-disclosure
ENSG00000074695	1718.06	-0.0163175	0.0228348	0.502021	0.478613	0.685945	Self-disclosure
ENSG00000074696	713.063	-0.0365711	0.0171547	4.44168	0.0350718	0.147642	Self-disclosure
ENSG00000074706	2550.35	0.0447218	0.0212002	4.37153	0.0365442	0.151248	Self-disclosure
ENSG00000074755	2811.75	0.0454412	0.0247873	3.33773	0.0677078	0.220729	Self-disclosure
ENSG00000074800	8976.66	0.0120093	0.0208134	0.331751	0.56463	0.748801	Self-disclosure
ENSG00000074842	479.439	-0.00713944	0.0385283	0.0348649	0.851879	0.925816	Self-disclosure
ENSG00000074855	156.347	-0.0382003	0.0341134	1.24229	0.26503	0.492633	Self-disclosure
ENSG00000074935	584.198	-0.032086	0.0263966	1.44471	0.229378	0.454437	Self-disclosure
ENSG00000074964	364.791	0.011935	0.0372827	0.0966283	0.755914	0.870756	Self-disclosure
ENSG00000074966	1379.34	-0.0348725	0.0349702	0.923521	0.336552	0.565127	Self-disclosure
ENSG00000075089	913.2	-0.024882	0.0216866	1.30119	0.253995	0.481432	Self-disclosure
ENSG00000075131	84.0823	0.0256986	0.0247304	1.07137	0.300635	0.529064	Self-disclosure
ENSG00000075142	1228.47	0.00308169	0.0236195	0.0174447	0.894922	0.94929	Self-disclosure
ENSG00000075151	1651.71	0.10056	0.0276569	13.3808	0.000254215	0.0058278	Self-disclosure
ENSG00000075188	364.516	-0.000826752	0.0170469	0.00233638	0.961448	0.982209	Self-disclosure
ENSG00000075213	6.61184	0.0565916	0.0884941	0.38053	0.53732	0.728043	Self-disclosure
ENSG00000075218	16.8601	-0.0645547	0.0777044	0.699353	0.403001	0.624717	Self-disclosure
ENSG00000075223	307.011	0.109949	0.0397177	7.51168	0.00613001	0.0473371	Self-disclosure
ENSG00000075234	805.095	-0.0304264	0.0445597	0.45224	0.501273	0.701554	Self-disclosure
ENSG00000075239	493.287	-0.0281501	0.020053	1.93988	0.163681	0.373853	Self-disclosure
ENSG00000075240	751.375	-0.0347482	0.0216016	2.55821	0.109723	0.295346	Self-disclosure
ENSG00000075275	126.755	-0.134049	0.0460341	9.16744	0.00246359	0.0262574	Self-disclosure
ENSG00000075290	2.90245	-0.315335	0.109607	8.17863	0.00423868	NA	Self-disclosure
ENSG00000075292	5056.16	0.0373034	0.0186546	4.05776	0.0439687	0.169539	Self-disclosure
ENSG00000075303	1330.42	0.0383357	0.0225158	2.91018	0.0880223	0.260276	Self-disclosure
ENSG00000075336	321.996	-0.0431238	0.0155619	7.51642	0.00611391	0.0472554	Self-disclosure
ENSG00000075340	198.206	-0.102196	0.0383544	7.20714	0.0072614	0.0529058	Self-disclosure
ENSG00000075391	15.4068	0.0451311	0.0645626	0.51703	0.472111	0.681696	Self-disclosure
ENSG00000075399	498.791	0.185831	0.0436738	19.1319	1.21987e-05	0.000817267	Self-disclosure
ENSG00000075407	975.864	-0.0110035	0.0248684	0.193009	0.660424	0.8136	Self-disclosure
ENSG00000075413	2596.78	0.0481806	0.0147712	10.8585	0.000983441	0.0145155	Self-disclosure
ENSG00000075415	4602.42	-0.0209308	0.0180821	1.33703	0.247559	0.4744	Self-disclosure
ENSG00000075420	2644.56	0.175205	0.035561	25.0869	5.48029e-07	0.000146863	Self-disclosure
ENSG00000075426	5431.98	0.136735	0.0347931	16.2883	5.43992e-05	0.00205507	Self-disclosure
ENSG00000075539	2840.9	0.0393156	0.0245245	2.56194	0.109464	0.295108	Self-disclosure
ENSG00000075568	1846.17	0.0766261	0.026551	8.36229	0.00383088	0.035192	Self-disclosure
ENSG00000075618	65.2948	-0.0453114	0.0440214	1.01221	0.314373	0.542954	Self-disclosure
ENSG00000075624	72841	0.0691504	0.0214303	10.7657	0.001034	0.0149908	Self-disclosure
ENSG00000075651	288.585	0.100576	0.0342761	8.57144	0.00341478	0.0325371	Self-disclosure
ENSG00000075702	20.5685	-0.0606365	0.0532676	1.2807	0.257768	0.485312	Self-disclosure
ENSG00000075711	1485.25	-0.00352585	0.0182483	0.0366775	0.848123	0.923976	Self-disclosure
ENSG00000075785	6572.8	0.0790067	0.0212221	14.1623	0.000167697	0.00444348	Self-disclosure
ENSG00000075790	840.435	0.025267	0.0211402	1.41246	0.234648	0.460456	Self-disclosure
ENSG00000075826	522.304	-0.0878884	0.0281871	9.54924	0.00200032	0.0230967	Self-disclosure
ENSG00000075856	1423.72	-0.019326	0.011256	2.93116	0.0868852	0.258151	Self-disclosure
ENSG00000075884	3569.95	0.0613099	0.0234427	7.09875	0.00771378	0.0551016	Self-disclosure
ENSG00000075914	329.296	-0.0566044	0.0260373	4.73834	0.0294975	0.13289	Self-disclosure
ENSG00000075945	629.637	-0.0152352	0.0200989	0.564302	0.452532	0.665554	Self-disclosure
ENSG00000075975	930.805	-0.0026432	0.010796	0.0596185	0.8071	0.901935	Self-disclosure
ENSG00000076003	680.032	-0.0400866	0.0236793	2.82373	0.0928802	0.268859	Self-disclosure
ENSG00000076043	401.632	-0.0646494	0.022506	8.26459	0.00404257	0.0364208	Self-disclosure
ENSG00000076053	1098.99	0.0667267	0.0245817	7.47598	0.00625274	0.0479181	Self-disclosure
ENSG00000076067	93.2146	0.0569938	0.0442237	1.6415	0.20012	0.419509	Self-disclosure
ENSG00000076108	5644.23	0.0988084	0.0264795	14.409	0.000147097	0.00413991	Self-disclosure
ENSG00000076201	508.279	-0.00754652	0.0237751	0.100192	0.751599	0.868118	Self-disclosure
ENSG00000076242	615.364	-0.0166743	0.0127086	1.69193	0.193347	0.409799	Self-disclosure
ENSG00000076248	255.242	-0.0552941	0.0245773	4.95848	0.025963	0.121931	Self-disclosure
ENSG00000076258	94.3672	-0.008002	0.0262833	0.0924989	0.761024	0.873942	Self-disclosure
ENSG00000076321	575.737	-0.0157395	0.0180214	0.751418	0.386028	0.609871	Self-disclosure
ENSG00000076351	114.884	0.0134042	0.0337568	0.147905	0.700546	0.838349	Self-disclosure
ENSG00000076356	118.105	0.0690274	0.0495094	2.02084	0.155154	0.362096	Self-disclosure
ENSG00000076382	92.3464	-0.0955099	0.0400524	5.6547	0.0174086	0.0939506	Self-disclosure
ENSG00000076513	6976.11	0.0953149	0.0252885	14.8982	0.000113472	0.00348149	Self-disclosure
ENSG00000076554	932.041	-0.0851473	0.0282671	9.18543	0.00243949	0.0261009	Self-disclosure
ENSG00000076555	391.018	-0.0366844	0.0335419	1.20115	0.273093	0.500675	Self-disclosure
ENSG00000076604	240.332	-0.137428	0.028173	24.154	8.89292e-07	0.000190653	Self-disclosure
ENSG00000076641	4432.85	0.0711689	0.0276796	6.62357	0.0100638	0.0663607	Self-disclosure
ENSG00000076650	369.838	-0.0111287	0.0157241	0.504027	0.477736	0.685268	Self-disclosure
ENSG00000076662	12370	0.0812158	0.0319006	6.77373	0.00925092	0.0627125	Self-disclosure
ENSG00000076685	6263.66	0.119872	0.0281918	18.4613	1.73389e-05	0.00101149	Self-disclosure
ENSG00000076706	3.19232	-0.16403	0.0982181	2.7906	0.094819	NA	Self-disclosure
ENSG00000076864	11.2789	0.00205897	0.0868014	0.00063826	0.979845	0.990239	Self-disclosure
ENSG00000076924	1074.05	-0.0299457	0.0222628	1.81508	0.1779	0.390673	Self-disclosure
ENSG00000076928	7606.11	-0.00877903	0.022271	0.156461	0.692436	0.834058	Self-disclosure
ENSG00000076944	1998.5	0.0716251	0.032531	5.07716	0.024243	0.116499	Self-disclosure
ENSG00000076984	1101.98	-0.00705498	0.0202988	0.121399	0.727522	0.855384	Self-disclosure
ENSG00000077044	3168.75	-0.0411213	0.0170546	5.83277	0.0157303	0.0882247	Self-disclosure
ENSG00000077097	6347.87	0.00812997	0.0189549	0.183505	0.668378	0.818786	Self-disclosure
ENSG00000077147	5442.95	0.0281339	0.0185494	2.29253	0.129997	0.325345	Self-disclosure
ENSG00000077150	2248.84	0.0454043	0.024996	3.49601	0.0615169	0.207733	Self-disclosure
ENSG00000077152	54.6843	-0.0177759	0.0401865	0.196586	0.65749	0.81191	Self-disclosure
ENSG00000077157	1951.32	0.137472	0.0469886	8.18444	0.00422512	0.0372643	Self-disclosure
ENSG00000077232	3810.53	-0.0323568	0.0216585	2.23965	0.134511	0.332039	Self-disclosure
ENSG00000077235	1088.32	0.000450434	0.0220901	0.00041558	0.983736	0.992123	Self-disclosure
ENSG00000077238	6141.06	0.0500568	0.0296291	3.00011	0.083259	0.252159	Self-disclosure
ENSG00000077254	3222.96	0.0448301	0.0187627	5.75011	0.0164877	0.0908384	Self-disclosure
ENSG00000077312	600.373	-0.0553331	0.0238448	5.3268	0.0209999	0.106071	Self-disclosure
ENSG00000077327	5.49894	0.0206307	0.0950362	0.0495213	0.823898	0.910306	Self-disclosure
ENSG00000077348	198.007	-0.0685995	0.0319919	4.52167	0.0334681	0.143539	Self-disclosure
ENSG00000077380	1377.91	0.00838717	0.0181974	0.209515	0.647147	0.805845	Self-disclosure
ENSG00000077420	6858.24	0.13079	0.0295541	20.4931	5.98467e-06	0.00052369	Self-disclosure
ENSG00000077454	3534.9	0.0291279	0.0291932	1.01893	0.312774	0.541415	Self-disclosure
ENSG00000077458	1954.69	0.0275863	0.0244776	1.29225	0.255634	0.483394	Self-disclosure
ENSG00000077463	286.289	-0.00316242	0.0308423	0.0107542	0.917406	0.960529	Self-disclosure
ENSG00000077514	801.469	0.0901414	0.0223336	16.9839	3.76982e-05	0.0016164	Self-disclosure
ENSG00000077549	7348.62	0.0442425	0.015505	8.27329	0.00402325	0.0363428	Self-disclosure
ENSG00000077585	464.667	0.064651	0.0317271	4.27417	0.0386959	0.156564	Self-disclosure
ENSG00000077616	5.95227	0.0799152	0.116707	0.461902	0.496737	0.698358	Self-disclosure
ENSG00000077684	2080.92	0.0281103	0.0181735	2.45232	0.117351	0.306887	Self-disclosure
ENSG00000077782	105.208	-0.0717127	0.0464231	2.25707	0.133006	0.329984	Self-disclosure
ENSG00000077809	5690.46	0.023064	0.0206496	1.27752	0.258361	0.485701	Self-disclosure
ENSG00000077984	1990.67	0.129664	0.053708	6.39158	0.0114663	0.0720226	Self-disclosure
ENSG00000078018	13.1541	-0.0554589	0.0720863	0.594453	0.440702	0.656403	Self-disclosure
ENSG00000078043	490.779	-0.0434278	0.0201396	4.63532	0.0313204	0.13792	Self-disclosure
ENSG00000078053	2.91737	-0.045053	0.114668	0.143259	0.705062	NA	Self-disclosure
ENSG00000078070	415.624	-0.019475	0.0157264	1.5466	0.213638	0.435478	Self-disclosure
ENSG00000078081	148.569	0.373869	0.0874732	18.0015	2.20727e-05	0.00115417	Self-disclosure
ENSG00000078114	249.002	0.0313083	0.162527	0.0407164	0.840086	0.919778	Self-disclosure
ENSG00000078124	979.96	0.0871589	0.0266787	10.7378	0.00104969	0.015116	Self-disclosure
ENSG00000078140	2084.41	0.0248917	0.0152507	2.67018	0.102245	0.284109	Self-disclosure
ENSG00000078142	2025.86	0.0523801	0.0184619	8.10827	0.00440637	0.038355	Self-disclosure
ENSG00000078177	864.964	0.0034285	0.0337429	0.0101961	0.91957	0.961568	Self-disclosure
ENSG00000078237	334.024	0.0214528	0.0212154	1.01867	0.312834	0.541415	Self-disclosure
ENSG00000078246	115.88	-0.0102408	0.0214915	0.224909	0.635324	0.79862	Self-disclosure
ENSG00000078269	460.216	0.0043718	0.0314889	0.0185321	0.891717	0.947632	Self-disclosure
ENSG00000078304	7178.95	0.0348782	0.0141181	6.2303	0.0125583	0.0765143	Self-disclosure
ENSG00000078319	172.751	-0.023539	0.0243392	0.918252	0.337934	0.566394	Self-disclosure
ENSG00000078369	8983.23	0.0440769	0.0147481	9.10327	0.00255153	0.0267981	Self-disclosure
ENSG00000078399	10.4845	0.0255644	0.0725985	0.122913	0.725896	0.85477	Self-disclosure
ENSG00000078401	29.0553	-0.0387509	0.0500746	0.658356	0.417141	0.636059	Self-disclosure
ENSG00000078403	1044.29	0.0105848	0.0168624	0.388375	0.533155	0.72492	Self-disclosure
ENSG00000078487	251.5	-0.0143975	0.0212959	0.467122	0.494314	0.696267	Self-disclosure
ENSG00000078618	7523.75	0.0846854	0.0211455	16.6849	4.4131e-05	0.00180144	Self-disclosure
ENSG00000078668	2380.51	-0.00370376	0.0126691	0.084969	0.770673	0.879605	Self-disclosure
ENSG00000078674	4254.54	0.011636	0.0193245	0.363364	0.546644	0.735044	Self-disclosure
ENSG00000078687	772.928	-0.00627509	0.0316559	0.0382838	0.844874	0.922253	Self-disclosure
ENSG00000078699	818.733	-0.0313846	0.0170934	3.34512	0.0674045	0.220117	Self-disclosure
ENSG00000078747	4559.46	0.0778068	0.0231437	11.575	0.000668454	0.0111092	Self-disclosure
ENSG00000078795	2.13272	-0.0754495	0.168142	0.192122	0.661156	NA	Self-disclosure
ENSG00000078804	648.664	0.0575735	0.0474686	1.53897	0.214771	0.436541	Self-disclosure
ENSG00000078808	1786.18	0.000509282	0.0185585	0.000764737	0.977938	0.989295	Self-disclosure
ENSG00000078814	4.28216	-0.0223257	0.0922358	0.0574481	0.810576	0.903484	Self-disclosure
ENSG00000078900	4.16293	-0.40118	0.140237	8.37531	0.00380353	0.0350723	Self-disclosure
ENSG00000078902	1154.63	0.0197104	0.0211893	0.854198	0.355367	0.582312	Self-disclosure
ENSG00000078967	202.77	-0.0191329	0.0174127	1.19542	0.274239	0.501467	Self-disclosure
ENSG00000079134	1074.38	-0.0386718	0.0169629	5.11399	0.0237337	0.114719	Self-disclosure
ENSG00000079150	25.1284	-0.0656446	0.0436059	2.23486	0.134929	0.33283	Self-disclosure
ENSG00000079156	11.3356	0.390325	0.0948152	16.8421	4.06217e-05	0.00170761	Self-disclosure
ENSG00000079215	23.1719	0.340434	0.0790429	16.5265	4.79744e-05	0.00187856	Self-disclosure
ENSG00000079246	9155.96	0.0371197	0.0132223	7.9711	0.00475301	0.0402289	Self-disclosure
ENSG00000079257	280.689	0.0258963	0.0308724	0.720448	0.395997	0.619183	Self-disclosure
ENSG00000079263	1547.08	0.0925923	0.0365787	6.66777	0.00981722	0.065306	Self-disclosure
ENSG00000079277	1926.4	0.0990344	0.0281947	12.8252	0.000341978	0.00704114	Self-disclosure
ENSG00000079308	261.775	-0.058943	0.0678357	0.861253	0.353388	0.580663	Self-disclosure
ENSG00000079313	579.381	-0.025742	0.0299644	0.741287	0.389249	0.612584	Self-disclosure
ENSG00000079332	3344.19	0.0249631	0.0136509	3.34794	0.0672891	0.219824	Self-disclosure
ENSG00000079335	1392.87	-0.00379878	0.0214555	0.0311751	0.85985	0.929432	Self-disclosure
ENSG00000079337	9.68022	-0.257206	0.0810972	10.316	0.00131882	0.0176024	Self-disclosure
ENSG00000079385	917.022	0.263576	0.0613723	18.2546	1.93262e-05	0.00108495	Self-disclosure
ENSG00000079387	842.958	0.025675	0.0200817	1.62061	0.203007	0.423316	Self-disclosure
ENSG00000079393	3.70394	0.137429	0.115747	1.33169	0.248505	NA	Self-disclosure
ENSG00000079432	1712.2	0.072881	0.0286061	6.76297	0.00930688	0.0630669	Self-disclosure
ENSG00000079435	99.3276	-0.0371936	0.0348601	1.13736	0.286211	0.514703	Self-disclosure
ENSG00000079459	1768.09	0.00687623	0.015811	0.188158	0.664454	0.816746	Self-disclosure
ENSG00000079462	133.588	-0.0673326	0.0397074	2.85122	0.0913049	0.266029	Self-disclosure
ENSG00000079616	965.185	-0.054533	0.022283	5.87953	0.0153179	0.086734	Self-disclosure
ENSG00000079691	140.453	-0.0210269	0.0366742	0.32477	0.568755	0.751577	Self-disclosure
ENSG00000079739	646.692	0.0549189	0.0237432	5.40326	0.0200991	0.103426	Self-disclosure
ENSG00000079785	1702.4	-0.00522684	0.0148172	0.123597	0.725166	0.854446	Self-disclosure
ENSG00000079805	4762.85	0.0368363	0.0169415	4.76686	0.0290127	0.131388	Self-disclosure
ENSG00000079819	399.704	-0.0118882	0.0299613	0.154232	0.694523	0.835328	Self-disclosure
ENSG00000079931	24.2203	-0.134883	0.0578167	5.72038	0.0167691	0.0918063	Self-disclosure
ENSG00000079950	6466.24	0.0564061	0.0234554	6.00346	0.0142779	0.0830946	Self-disclosure
ENSG00000079974	426.854	-0.0299927	0.0213422	1.94233	0.163415	0.373578	Self-disclosure
ENSG00000079999	584.613	-0.00343247	0.0250678	0.0186551	0.89136	0.94737	Self-disclosure
ENSG00000080007	46.2715	-0.171553	0.0852993	3.75337	0.0527011	0.189254	Self-disclosure
ENSG00000080166	8.74136	-0.17691	0.0819785	4.39478	0.0360491	0.149958	Self-disclosure
ENSG00000080189	1296.23	-0.0253148	0.0160013	2.50236	0.113676	0.301384	Self-disclosure
ENSG00000080200	351.796	0.0391675	0.0319268	1.44656	0.22908	0.454267	Self-disclosure
ENSG00000080298	749.678	0.0122041	0.0251287	0.236497	0.626747	0.792575	Self-disclosure
ENSG00000080345	2580.08	0.0483983	0.0300725	2.53716	0.111195	0.297605	Self-disclosure
ENSG00000080371	2672.93	0.0726278	0.0212741	12.0543	0.000516724	0.00920859	Self-disclosure
ENSG00000080493	75.6762	0.0169383	0.0536541	0.0945131	0.758516	0.872464	Self-disclosure
ENSG00000080503	3551.81	0.0424737	0.0171601	6.11743	0.0133856	0.0797376	Self-disclosure
ENSG00000080546	1347.57	-0.00988294	0.027566	0.119148	0.729961	0.856541	Self-disclosure
ENSG00000080573	73.7831	-0.0803052	0.083444	0.922411	0.336843	0.565449	Self-disclosure
ENSG00000080603	3094.83	0.0295586	0.0270497	1.20187	0.272949	0.500464	Self-disclosure
ENSG00000080608	627.469	-0.00835984	0.0171869	0.233105	0.629231	0.794519	Self-disclosure
ENSG00000080802	680.644	0.0512951	0.0215712	5.72649	0.0167108	0.0916265	Self-disclosure
ENSG00000080815	4398.91	0.0835986	0.0219528	15.0833	0.000102868	0.00329159	Self-disclosure
ENSG00000080819	686.469	-0.00696991	0.0161916	0.185152	0.666982	0.81827	Self-disclosure
ENSG00000080822	1992.57	0.00578184	0.0150095	0.146517	0.701886	0.838929	Self-disclosure
ENSG00000080823	46.0288	-0.110917	0.0484256	5.34612	0.0207685	0.105414	Self-disclosure
ENSG00000080824	15747.2	0.0459346	0.0245884	3.49115	0.0616976	0.208116	Self-disclosure
ENSG00000080839	477.608	-0.0182069	0.0218035	0.690226	0.406088	0.62648	Self-disclosure
ENSG00000080845	847.55	0.029853	0.0219854	1.87704	0.170671	0.381871	Self-disclosure
ENSG00000080854	38.7862	-0.0296842	0.0607409	0.235678	0.627345	0.792952	Self-disclosure
ENSG00000080947	126.809	-0.0204744	0.0278474	0.538281	0.463146	0.674493	Self-disclosure
ENSG00000080986	171.319	0.0611864	0.038051	2.57529	0.108544	0.293991	Self-disclosure
ENSG00000081014	767.41	0.00834908	0.0208244	0.16013	0.689037	0.831586	Self-disclosure
ENSG00000081019	1866.53	0.0419994	0.0213451	3.89658	0.0483845	0.179659	Self-disclosure
ENSG00000081026	52.8495	0.00029217	0.0455131	4.07049e-05	0.994909	0.998519	Self-disclosure
ENSG00000081041	5.42872	0.119303	0.116453	1.08501	0.297581	0.52561	Self-disclosure
ENSG00000081052	39.9291	-0.0573566	0.0585782	0.991337	0.319416	0.548104	Self-disclosure
ENSG00000081059	5857.46	-0.0385721	0.0321475	1.36966	0.24187	0.468381	Self-disclosure
ENSG00000081087	2747.21	0.0728763	0.0241844	9.25157	0.00235294	0.0255721	Self-disclosure
ENSG00000081148	32.5964	0.00836829	0.0389875	0.0447491	0.832466	0.915332	Self-disclosure
ENSG00000081154	4359.58	0.0294785	0.019483	2.29826	0.129519	0.324622	Self-disclosure
ENSG00000081177	190.158	-0.043089	0.0207437	4.23058	0.0397019	0.159179	Self-disclosure
ENSG00000081181	52.2182	-0.0147519	0.0404518	0.127998	0.720517	0.851576	Self-disclosure
ENSG00000081189	2458.47	-0.0118349	0.0273768	0.192256	0.661045	0.814014	Self-disclosure
ENSG00000081237	73938.1	0.0964504	0.0255498	14.7453	0.000123054	0.00370265	Self-disclosure
ENSG00000081307	815.041	-0.0280581	0.0178714	2.41956	0.119829	0.310235	Self-disclosure
ENSG00000081320	14565.6	0.0659629	0.0227499	8.54936	0.00345644	0.032877	Self-disclosure
ENSG00000081377	562.255	-0.00171239	0.0340995	0.00257382	0.959538	0.981514	Self-disclosure
ENSG00000081386	658.144	-0.00909383	0.0254356	0.125017	0.723655	0.853311	Self-disclosure
ENSG00000081665	1006.38	0.021476	0.0207775	1.05449	0.304474	0.532645	Self-disclosure
ENSG00000081692	193.912	-0.0707558	0.0319974	4.83667	0.0278606	0.128038	Self-disclosure
ENSG00000081721	436.865	-0.0267167	0.0180884	2.15597	0.142017	0.343314	Self-disclosure
ENSG00000081760	239.526	-0.0287299	0.0195255	2.15005	0.142565	0.344095	Self-disclosure
ENSG00000081791	1601.26	-0.01177	0.0112457	1.0849	0.297603	0.52561	Self-disclosure
ENSG00000081870	621.34	0.0194076	0.021882	0.782114	0.376495	0.601348	Self-disclosure
ENSG00000081913	338.421	0.100854	0.0403766	6.48619	0.0108716	0.0695482	Self-disclosure
ENSG00000081985	110.209	0.0864172	0.054255	2.49812	0.113982	0.301665	Self-disclosure
ENSG00000082014	417.205	0.095437	0.034547	7.66457	0.00563158	0.04482	Self-disclosure
ENSG00000082068	597.847	-0.00908702	0.0138409	0.425557	0.514177	0.711526	Self-disclosure
ENSG00000082074	23246.4	0.164194	0.0302445	30.6625	3.07044e-08	3.76151e-05	Self-disclosure
ENSG00000082146	605.473	-0.0286667	0.0324178	0.824862	0.363763	0.589743	Self-disclosure
ENSG00000082153	5011.83	0.0229604	0.01801	1.63379	0.201179	0.420887	Self-disclosure
ENSG00000082196	51.3317	-0.0663956	0.0356177	3.35263	0.0670977	0.219491	Self-disclosure
ENSG00000082212	2252.02	0.0875948	0.0199469	19.3741	1.07457e-05	0.000752244	Self-disclosure
ENSG00000082213	698.589	0.0291661	0.0172332	2.87833	0.089779	0.263259	Self-disclosure
ENSG00000082258	3721.38	0.0422399	0.0207974	4.1621	0.041338	0.163399	Self-disclosure
ENSG00000082269	386.987	0.0214242	0.0333681	0.395991	0.529167	0.722074	Self-disclosure
ENSG00000082293	153.289	-0.111189	0.0633062	3.05251	0.0806125	0.247059	Self-disclosure
ENSG00000082397	762.116	0.104409	0.0528806	3.80244	0.0511779	0.185703	Self-disclosure
ENSG00000082438	357.293	-0.0625724	0.0370123	2.95933	0.0853833	0.255703	Self-disclosure
ENSG00000082512	2111.98	-0.0688334	0.0229926	8.91026	0.00283572	0.0287614	Self-disclosure
ENSG00000082515	277.332	-0.0216304	0.0263954	0.667734	0.413843	0.63355	Self-disclosure
ENSG00000082516	425.624	-0.00648066	0.0207763	0.0950067	0.757906	0.871996	Self-disclosure
ENSG00000082641	2309.07	0.0268842	0.0218748	1.50809	0.21943	0.44229	Self-disclosure
ENSG00000082701	2744.39	0.0713253	0.0219764	10.8363	0.0009953	0.0146401	Self-disclosure
ENSG00000082781	549.512	0.0145267	0.0446841	0.107115	0.743452	0.864128	Self-disclosure
ENSG00000082805	496.249	0.00377295	0.027648	0.0188611	0.890765	0.946992	Self-disclosure
ENSG00000082898	5284.67	0.0336659	0.0230283	2.14047	0.143458	0.345085	Self-disclosure
ENSG00000082996	5195.98	0.155295	0.0301749	27.5901	1.49948e-07	7.71312e-05	Self-disclosure
ENSG00000083093	308.851	-0.00433619	0.0196328	0.0477816	0.826969	0.912426	Self-disclosure
ENSG00000083097	1383.54	-0.00999527	0.0258185	0.147624	0.700817	0.838428	Self-disclosure
ENSG00000083099	904.506	-0.00503834	0.0132511	0.141338	0.706954	0.84243	Self-disclosure
ENSG00000083123	233.324	-0.0556838	0.0201132	7.52212	0.0060946	0.0471699	Self-disclosure
ENSG00000083168	5341.5	0.100741	0.0299344	11.63	0.000648981	0.0108698	Self-disclosure
ENSG00000083223	7450.02	0.171995	0.0349191	25.1401	5.33121e-07	0.000145136	Self-disclosure
ENSG00000083290	634.197	0.02931	0.0236473	1.4949	0.221458	0.44474	Self-disclosure
ENSG00000083312	4925.73	0.0667028	0.027202	6.06532	0.0137862	0.081309	Self-disclosure
ENSG00000083444	889.583	0.0503011	0.0365523	1.88252	0.170048	0.381273	Self-disclosure
ENSG00000083454	420.794	-0.147224	0.0328303	21.0201	4.54498e-06	0.000414744	Self-disclosure
ENSG00000083457	458.711	-0.0101187	0.0294621	0.121862	0.727024	0.855359	Self-disclosure
ENSG00000083520	2022.47	0.0178447	0.0180259	0.977243	0.32288	0.551473	Self-disclosure
ENSG00000083535	537.018	0.0073868	0.0208548	0.123667	0.725091	0.854417	Self-disclosure
ENSG00000083544	479.529	-0.0194894	0.0175981	1.2078	0.271767	0.499223	Self-disclosure
ENSG00000083635	128.696	-0.0190825	0.0206107	0.833144	0.361365	0.587801	Self-disclosure
ENSG00000083642	1959.05	0.0433991	0.0191464	5.24391	0.0220238	0.109487	Self-disclosure
ENSG00000083720	871.871	-0.0452748	0.0178578	6.34166	0.0117934	0.0730476	Self-disclosure
ENSG00000083799	10066	0.0490401	0.0192344	6.6447	0.00994514	0.0658568	Self-disclosure
ENSG00000083807	38.4193	-0.0636593	0.0535557	1.35743	0.243983	0.470386	Self-disclosure
ENSG00000083812	185.436	0.00144802	0.0200631	0.00520844	0.942467	0.971935	Self-disclosure
ENSG00000083814	653.148	-0.0384305	0.0168255	5.12035	0.0236468	0.114482	Self-disclosure
ENSG00000083817	147.778	-0.0538097	0.021928	5.95093	0.0147096	0.0846874	Self-disclosure
ENSG00000083828	976.709	0.0418763	0.0188623	5.1148	0.0237226	0.114707	Self-disclosure
ENSG00000083838	214.867	-0.0310332	0.0224906	1.89508	0.16863	0.379482	Self-disclosure
ENSG00000083844	324.587	0.0301886	0.0337595	0.810914	0.36785	0.593648	Self-disclosure
ENSG00000083845	7303.6	-0.0610332	0.0343077	3.07528	0.0794907	0.244986	Self-disclosure
ENSG00000083896	4927.46	0.0439722	0.0152126	8.40214	0.00374779	0.0347638	Self-disclosure
ENSG00000083937	1806.24	0.087558	0.0237907	14.0732	0.00017583	0.00456226	Self-disclosure
ENSG00000084070	18670.4	0.0886974	0.0297858	9.19928	0.0024211	0.0260475	Self-disclosure
ENSG00000084072	878.741	-0.0115632	0.030441	0.138145	0.710132	0.845088	Self-disclosure
ENSG00000084073	1910.29	0.0733872	0.0227018	10.7491	0.00104328	0.0150781	Self-disclosure
ENSG00000084090	3136.76	-0.0123759	0.0124921	0.980076	0.32218	0.550625	Self-disclosure
ENSG00000084092	593.2	-0.0183993	0.0133524	1.87785	0.170578	0.381851	Self-disclosure
ENSG00000084093	2141.53	0.0346303	0.022996	2.30231	0.129182	0.324202	Self-disclosure
ENSG00000084110	2289.29	0.156289	0.0425759	14.1694	0.000167065	0.00444012	Self-disclosure
ENSG00000084112	1804.62	0.0653042	0.0262864	6.30971	0.0120078	0.0741082	Self-disclosure
ENSG00000084207	1655.15	-0.00973428	0.0315851	0.0948266	0.758129	0.872177	Self-disclosure
ENSG00000084234	10955	0.0822209	0.0236868	12.1441	0.000492442	0.00889975	Self-disclosure
ENSG00000084444	121.34	-0.00891777	0.0302566	0.0856699	0.769756	0.879143	Self-disclosure
ENSG00000084463	1590.4	0.00141925	0.0120549	0.0137293	0.906724	0.955336	Self-disclosure
ENSG00000084623	1966.74	-0.0293648	0.0180268	2.6345	0.104565	0.287494	Self-disclosure
ENSG00000084652	1253.02	-0.0121117	0.0160859	0.563622	0.452805	0.665813	Self-disclosure
ENSG00000084676	4478.49	0.116925	0.0310948	14.6219	0.000131376	0.0038451	Self-disclosure
ENSG00000084693	195.863	-0.00800457	0.0236893	0.113814	0.735843	0.859706	Self-disclosure
ENSG00000084731	352.187	0.0448764	0.0323755	1.95352	0.162208	0.372078	Self-disclosure
ENSG00000084733	4373.53	0.0787487	0.0231877	11.7943	0.000594123	0.0101593	Self-disclosure
ENSG00000084754	5151.87	-0.00633899	0.0120899	0.274303	0.60046	0.774907	Self-disclosure
ENSG00000084764	162.118	0.0206138	0.0412439	0.249792	0.617222	0.785951	Self-disclosure
ENSG00000084774	566.404	-0.0409978	0.0259462	2.42501	0.119412	0.309746	Self-disclosure
ENSG00000085063	1629.89	0.11896	0.0328468	14.2628	0.000158975	0.00431141	Self-disclosure
ENSG00000085117	2395.08	0.0559614	0.0304659	3.52214	0.0605541	0.205493	Self-disclosure
ENSG00000085231	1360.53	-0.00682747	0.0141971	0.229042	0.632235	0.796155	Self-disclosure
ENSG00000085265	12541.9	0.0788927	0.0367689	4.51425	0.0336136	0.143776	Self-disclosure
ENSG00000085274	1055.36	0.0184829	0.0168056	1.20986	0.271359	0.498936	Self-disclosure
ENSG00000085276	4.1045	0.258036	0.102148	6.47663	0.0109302	0.0697992	Self-disclosure
ENSG00000085365	1101.04	0.0590137	0.0245989	5.73461	0.0166338	0.0914087	Self-disclosure
ENSG00000085377	773.342	-0.0149801	0.0144606	1.05192	0.305066	0.53319	Self-disclosure
ENSG00000085382	317.094	0.00178419	0.022469	0.00621072	0.937185	0.969868	Self-disclosure
ENSG00000085415	705.675	-0.037648	0.0202025	3.42336	0.06428	0.213532	Self-disclosure
ENSG00000085433	664.747	0.0347613	0.0218314	2.56473	0.109271	0.294872	Self-disclosure
ENSG00000085449	2358.58	0.126572	0.0374185	11.2732	0.000786333	0.0124528	Self-disclosure
ENSG00000085465	72.4784	-0.158599	0.0473952	10.1782	0.00142113	0.018437	Self-disclosure
ENSG00000085491	1286.54	0.0695198	0.0305562	5.26693	0.0217343	0.108488	Self-disclosure
ENSG00000085511	901.632	-0.0384567	0.0166346	5.24491	0.022011	0.109487	Self-disclosure
ENSG00000085514	3316.13	0.112973	0.0330069	12.0266	0.000524458	0.0093033	Self-disclosure
ENSG00000085563	610.305	-0.0212722	0.0317753	0.426943	0.513493	0.710923	Self-disclosure
ENSG00000085644	260.821	0.0288131	0.0289656	0.992109	0.319227	0.547945	Self-disclosure
ENSG00000085662	847.919	-0.0619138	0.0308139	3.79862	0.0512947	0.185877	Self-disclosure
ENSG00000085719	3083.45	0.045297	0.0191794	5.58214	0.0181445	0.0964351	Self-disclosure
ENSG00000085721	1183.62	-0.0179226	0.016396	1.17098	0.279201	0.507264	Self-disclosure
ENSG00000085733	791.039	0.019236	0.0405782	0.224289	0.635791	0.798779	Self-disclosure
ENSG00000085741	7.83759	0.103244	0.0848911	1.30097	0.254035	0.481432	Self-disclosure
ENSG00000085760	981.109	-0.0176223	0.0177327	0.971026	0.324424	0.552992	Self-disclosure
ENSG00000085788	1269.09	-0.0583441	0.0223586	6.67793	0.00976139	0.0651684	Self-disclosure
ENSG00000085831	9.0811	0.00852465	0.0884786	0.00914715	0.923806	0.964029	Self-disclosure
ENSG00000085832	3554.85	0.0437498	0.0188568	5.47446	0.0192964	0.100624	Self-disclosure
ENSG00000085840	31.8136	-0.052574	0.0602082	0.748877	0.386832	0.61086	Self-disclosure
ENSG00000085871	263.614	-0.0256685	0.0324886	0.626829	0.428521	0.646841	Self-disclosure
ENSG00000085872	717.616	0.00934252	0.0199886	0.222444	0.637184	0.79975	Self-disclosure
ENSG00000085978	1058	-0.0246467	0.0114227	4.61912	0.0316175	0.13837	Self-disclosure
ENSG00000085982	313.938	-0.0231185	0.0205591	1.25553	0.262499	0.490213	Self-disclosure
ENSG00000085998	473.033	-0.0733112	0.0216568	11.2285	0.000805523	0.0126745	Self-disclosure
ENSG00000085999	8.86172	-0.118045	0.0919826	1.5385	0.214841	0.436553	Self-disclosure
ENSG00000086015	212.44	-0.0220518	0.0297252	0.553852	0.456748	0.669467	Self-disclosure
ENSG00000086061	5672.66	0.0998328	0.0268417	14.3072	0.000155267	0.00428157	Self-disclosure
ENSG00000086062	3557.89	0.0366666	0.0169681	4.69339	0.0302789	0.135132	Self-disclosure
ENSG00000086065	2410.94	0.144601	0.0342488	18.4051	1.78575e-05	0.00103123	Self-disclosure
ENSG00000086102	1397.2	-0.0143025	0.015905	0.80012	0.371058	0.595993	Self-disclosure
ENSG00000086189	427.241	-0.0334002	0.0175293	3.56429	0.0590351	0.202867	Self-disclosure
ENSG00000086200	449.6	-0.00691031	0.0199444	0.120279	0.728732	0.855884	Self-disclosure
ENSG00000086232	3174.5	0.00921525	0.0165729	0.312123	0.57638	0.757047	Self-disclosure
ENSG00000086288	145.522	0.120978	0.0456505	7.40298	0.00651158	0.0492852	Self-disclosure
ENSG00000086289	22.4792	0.012056	0.0498529	0.0576787	0.810203	0.903484	Self-disclosure
ENSG00000086300	5316.29	0.193053	0.0390992	25.2755	4.96988e-07	0.000145136	Self-disclosure
ENSG00000086475	700.443	-0.0408672	0.0135832	8.87092	0.0028975	0.0292312	Self-disclosure
ENSG00000086504	746.807	0.0161467	0.0287505	0.319946	0.57164	0.75359	Self-disclosure
ENSG00000086506	23.0957	-0.344577	0.131256	8.2135	0.00415799	0.036931	Self-disclosure
ENSG00000086544	313.5	0.00151676	0.0242237	0.00398623	0.949658	0.976054	Self-disclosure
ENSG00000086548	26.8057	0.0420101	0.102568	0.15116	0.697429	0.836944	Self-disclosure
ENSG00000086589	1921.57	0.028928	0.012625	5.34503	0.0207814	0.105414	Self-disclosure
ENSG00000086598	3764.01	0.0234274	0.0138838	2.87356	0.0900457	0.26386	Self-disclosure
ENSG00000086619	848.637	0.0173207	0.0207684	0.711623	0.398906	0.621594	Self-disclosure
ENSG00000086666	2364.46	0.0403868	0.0180979	5.0594	0.0244927	0.117372	Self-disclosure
ENSG00000086730	4542.26	0.0741609	0.0309312	5.78669	0.0161479	0.0898395	Self-disclosure
ENSG00000086827	440.424	-0.00750824	0.0134521	0.30858	0.578553	0.758563	Self-disclosure
ENSG00000086848	98.9255	-0.0505482	0.0255092	3.78288	0.0517796	0.186944	Self-disclosure
ENSG00000086967	6.2976	-0.190677	0.093736	4.28796	0.0383832	0.155937	Self-disclosure
ENSG00000087008	171.66	-0.0554924	0.0228334	5.88512	0.0152694	0.0865673	Self-disclosure
ENSG00000087053	465.937	-0.0227382	0.0192719	1.3654	0.242605	0.468941	Self-disclosure
ENSG00000087074	3272.49	0.0951357	0.040349	5.94788	0.014735	0.084777	Self-disclosure
ENSG00000087076	3.0978	0.0998964	0.14197	0.430114	0.511933	NA	Self-disclosure
ENSG00000087077	101.441	0.0465084	0.0354604	1.71318	0.190573	0.407162	Self-disclosure
ENSG00000087086	38362.2	0.0649716	0.0285023	5.38317	0.0203319	0.104187	Self-disclosure
ENSG00000087087	1552.27	-0.0259173	0.0173233	2.24538	0.134014	0.331439	Self-disclosure
ENSG00000087088	948.767	-0.0197084	0.0290776	0.461387	0.496976	0.698488	Self-disclosure
ENSG00000087095	750.007	0.028939	0.0147086	3.83418	0.0502174	0.183777	Self-disclosure
ENSG00000087111	1191.47	0.025208	0.0177356	2.00265	0.157024	0.364667	Self-disclosure
ENSG00000087152	2676.39	0.0183195	0.0159543	1.33659	0.247636	0.474496	Self-disclosure
ENSG00000087157	2039.14	0.159207	0.0325454	24.7029	6.68828e-07	0.000166247	Self-disclosure
ENSG00000087191	1839.57	-0.0320946	0.0198745	2.5894	0.107581	0.29232	Self-disclosure
ENSG00000087206	2031.27	0.0560613	0.0224455	6.61879	0.0100908	0.0664367	Self-disclosure
ENSG00000087237	26.202	-0.0380986	0.0589249	0.414335	0.519777	0.715925	Self-disclosure
ENSG00000087250	2.20394	-0.711391	0.196462	12.7005	0.000365565	NA	Self-disclosure
ENSG00000087253	5045.44	0.189132	0.0421485	21.5447	3.45669e-06	0.000358377	Self-disclosure
ENSG00000087258	55.2058	-0.00231393	0.0499342	0.00217658	0.962789	0.982936	Self-disclosure
ENSG00000087263	706.568	-0.0152437	0.0127641	1.4069	0.235572	0.461474	Self-disclosure
ENSG00000087266	5460.99	0.0540972	0.0218864	6.25256	0.0124014	0.0757738	Self-disclosure
ENSG00000087269	808.894	-0.0380704	0.0173341	4.7033	0.0301047	0.134565	Self-disclosure
ENSG00000087274	5402.57	0.00757571	0.0152055	0.251839	0.615783	0.785051	Self-disclosure
ENSG00000087299	70.0978	-0.0368337	0.0355271	1.06679	0.301671	0.530011	Self-disclosure
ENSG00000087301	411.697	0.0161445	0.0234229	0.468164	0.493833	0.69606	Self-disclosure
ENSG00000087302	1640.96	-0.0216504	0.0194935	1.22286	0.268799	0.497099	Self-disclosure
ENSG00000087303	6.79993	0.0156098	0.0839909	0.0357447	0.850044	0.9246	Self-disclosure
ENSG00000087338	2025.72	0.0514885	0.0239865	4.63919	0.0312498	0.137729	Self-disclosure
ENSG00000087365	4743.72	0.0110853	0.0162943	0.473114	0.491558	0.694629	Self-disclosure
ENSG00000087448	631.46	-0.024338	0.0205198	1.36163	0.243255	0.469383	Self-disclosure
ENSG00000087460	12591	0.025114	0.016884	2.22483	0.135807	0.334324	Self-disclosure
ENSG00000087470	1587.14	-0.00548038	0.017497	0.0971181	0.755316	0.870544	Self-disclosure
ENSG00000087495	7.33906	-0.0810527	0.0775918	1.09956	0.294362	0.52264	Self-disclosure
ENSG00000087502	1494.38	0.0753545	0.0243055	9.74627	0.00179687	0.0216267	Self-disclosure
ENSG00000087586	67.3939	0.00262251	0.0362271	0.00528123	0.942067	0.97193	Self-disclosure
ENSG00000087589	1492.15	0.100657	0.0427851	5.70054	0.0169597	0.0924001	Self-disclosure
ENSG00000087884	70.6835	-0.000739116	0.033121	0.000494177	0.982264	0.991281	Self-disclosure
ENSG00000087903	576.465	0.0878737	0.0505796	3.27839	0.0701979	0.225842	Self-disclosure
ENSG00000087995	165.257	-0.0352673	0.0187872	3.53409	0.0601193	0.204972	Self-disclosure
ENSG00000088035	733.684	0.0104002	0.0166874	0.386934	0.533916	0.725667	Self-disclosure
ENSG00000088038	922.507	0.0413007	0.0232787	3.2491	0.0714625	0.228539	Self-disclosure
ENSG00000088053	114.824	0.0270735	0.0504272	0.290138	0.590132	0.766711	Self-disclosure
ENSG00000088179	3291.77	0.00108688	0.0302707	0.00122176	0.972117	0.987314	Self-disclosure
ENSG00000088205	2900.67	-0.00578271	0.0152961	0.140857	0.707431	0.842755	Self-disclosure
ENSG00000088247	1414.3	-0.00799511	0.0171091	0.217746	0.640763	0.802286	Self-disclosure
ENSG00000088256	68.3692	-0.0766226	0.0413959	3.30836	0.0689284	0.22335	Self-disclosure
ENSG00000088280	19.0128	0.0347705	0.061865	0.31145	0.576792	0.757238	Self-disclosure
ENSG00000088298	1050.34	0.0523839	0.0220505	5.77532	0.0162527	0.0902087	Self-disclosure
ENSG00000088305	15.7189	-0.0638534	0.0500624	1.55911	0.211796	0.433408	Self-disclosure
ENSG00000088325	62.3217	-0.0815354	0.0706009	1.3533	0.244703	0.471244	Self-disclosure
ENSG00000088340	2.41461	0.0583681	0.117385	0.255415	0.613287	NA	Self-disclosure
ENSG00000088356	366.56	-0.0528609	0.0251876	4.3874	0.0362056	0.150281	Self-disclosure
ENSG00000088367	2.5344	-0.0326193	0.101653	0.105505	0.745321	NA	Self-disclosure
ENSG00000088387	1004	-0.00668028	0.0302331	0.0466257	0.829042	0.913929	Self-disclosure
ENSG00000088448	2194.23	-0.0160812	0.0115133	1.94408	0.163226	0.373464	Self-disclosure
ENSG00000088451	499.483	-0.00965824	0.0178762	0.289734	0.590391	0.766873	Self-disclosure
ENSG00000088538	28.9185	-0.0942151	0.0544019	2.81815	0.0932038	0.269213	Self-disclosure
ENSG00000088543	208.276	-0.0890562	0.030192	8.47769	0.00359527	0.0337692	Self-disclosure
ENSG00000088682	403.678	-0.0326617	0.0182666	3.12307	0.0771913	0.240012	Self-disclosure
ENSG00000088726	364.683	0.0166375	0.0408267	0.161536	0.687747	0.83083	Self-disclosure
ENSG00000088727	27.7611	0.00795013	0.0369604	0.0458468	0.830454	0.914663	Self-disclosure
ENSG00000088766	545.715	-0.0278868	0.0193701	2.03716	0.153496	0.359852	Self-disclosure
ENSG00000088808	195.198	-0.0600066	0.0274889	4.76081	0.0291148	0.13165	Self-disclosure
ENSG00000088812	707.048	-0.00263522	0.02092	0.0153076	0.901534	0.9524	Self-disclosure
ENSG00000088826	569.536	-0.000571861	0.0433243	0.000165633	0.989732	0.995121	Self-disclosure
ENSG00000088827	434.742	0.42153	0.126373	8.87177	0.00289615	0.0292312	Self-disclosure
ENSG00000088832	5475.65	0.0658429	0.0212319	9.76047	0.00178304	0.0215359	Self-disclosure
ENSG00000088833	2171.69	0.0608698	0.0230213	7.1581	0.00746264	0.0538912	Self-disclosure
ENSG00000088836	2.95843	-0.0847636	0.0955075	0.78352	0.376067	NA	Self-disclosure
ENSG00000088854	267.176	-0.0243814	0.0256654	0.887558	0.34614	0.574644	Self-disclosure
ENSG00000088876	251.631	-0.0328879	0.018207	3.23924	0.0718938	0.229353	Self-disclosure
ENSG00000088881	19.4612	0.0193497	0.0712623	0.0686489	0.793314	0.893729	Self-disclosure
ENSG00000088882	8.11594	-0.140546	0.0975871	2.00235	0.157056	0.364667	Self-disclosure
ENSG00000088888	923.698	0.0226939	0.0381398	0.353969	0.551875	0.739411	Self-disclosure
ENSG00000088899	28.7339	-0.0143737	0.0568977	0.0567763	0.811666	0.903894	Self-disclosure
ENSG00000088930	5217.31	0.0856925	0.0201135	18.716	1.51701e-05	0.000916133	Self-disclosure
ENSG00000088970	703.389	-0.0135373	0.0130052	1.08784	0.29695	0.524984	Self-disclosure
ENSG00000088986	1769.21	-0.00703994	0.0262936	0.0711461	0.789675	0.891059	Self-disclosure
ENSG00000088992	276.041	-0.0335801	0.0435228	0.61379	0.433364	0.650338	Self-disclosure
ENSG00000089006	2369.93	-0.0239184	0.0125125	3.66857	0.0554476	0.195033	Self-disclosure
ENSG00000089009	9817.1	-0.0382175	0.0214787	3.13864	0.0764574	0.238594	Self-disclosure
ENSG00000089012	558.373	-0.0432765	0.0302782	1.94717	0.162892	0.372998	Self-disclosure
ENSG00000089022	550.645	-0.0107913	0.013306	0.65922	0.416836	0.635769	Self-disclosure
ENSG00000089041	435.42	0.0908294	0.0508068	3.01436	0.0825298	0.251144	Self-disclosure
ENSG00000089048	674.733	0.00162986	0.028291	0.00323952	0.954611	0.978845	Self-disclosure
ENSG00000089050	373.441	-0.0298192	0.020044	2.17714	0.140075	0.340238	Self-disclosure
ENSG00000089053	3008.57	-0.0213813	0.0106519	4.03402	0.0445917	0.170979	Self-disclosure
ENSG00000089057	1061.1	0.0287514	0.0228358	1.56304	0.211221	0.432814	Self-disclosure
ENSG00000089060	1451.38	0.0166729	0.0194928	0.740856	0.389387	0.612695	Self-disclosure
ENSG00000089063	1810.68	0.00697928	0.0136706	0.256976	0.612205	0.783154	Self-disclosure
ENSG00000089091	47.5922	-0.0844619	0.0355594	5.67484	0.0172099	0.093142	Self-disclosure
ENSG00000089094	1037.08	-0.0441649	0.0139738	9.9059	0.0016475	0.0203405	Self-disclosure
ENSG00000089123	194.486	-0.0664618	0.0181306	13.1696	0.000284529	0.00629983	Self-disclosure
ENSG00000089127	2669.98	0.233128	0.0769886	8.65728	0.00325757	0.0316004	Self-disclosure
ENSG00000089154	1498.59	-0.0412088	0.0229058	3.11739	0.0774606	0.240544	Self-disclosure
ENSG00000089157	11080.6	-0.0573226	0.0271675	4.34823	0.0370474	0.152338	Self-disclosure
ENSG00000089159	10426	0.0823624	0.0265326	10.112	0.0014731	0.0190106	Self-disclosure
ENSG00000089163	21.0752	-0.0775965	0.052848	2.19246	0.138687	0.33808	Self-disclosure
ENSG00000089169	205.731	0.0543481	0.0798611	0.467997	0.49391	0.69606	Self-disclosure
ENSG00000089177	283.103	0.0149094	0.0377126	0.156481	0.692417	0.834058	Self-disclosure
ENSG00000089195	502.552	-0.021623	0.0160581	1.7801	0.182137	0.395655	Self-disclosure
ENSG00000089199	4.16044	-0.167493	0.148211	1.17045	0.279309	0.507343	Self-disclosure
ENSG00000089220	1375.43	-0.0674576	0.0254099	6.97521	0.00826467	0.0580043	Self-disclosure
ENSG00000089234	968.818	0.0386804	0.0138984	7.86206	0.0050483	0.0419145	Self-disclosure
ENSG00000089248	4367.62	-0.0243696	0.0196323	1.54129	0.214426	0.436288	Self-disclosure
ENSG00000089280	7985.24	-0.00883614	0.0150422	0.347981	0.555258	0.742035	Self-disclosure
ENSG00000089327	3366.37	0.000749984	0.0247526	0.000917576	0.975835	0.988558	Self-disclosure
ENSG00000089335	1365.68	-0.010353	0.0218563	0.220009	0.639033	0.800881	Self-disclosure
ENSG00000089351	1972.24	0.0829276	0.0303031	7.66684	0.00562449	0.0447844	Self-disclosure
ENSG00000089486	697.989	-0.0247324	0.0246611	0.987301	0.320403	0.549248	Self-disclosure
ENSG00000089505	84.5852	0.163491	0.055208	8.77196	0.00305897	0.0303262	Self-disclosure
ENSG00000089597	4755.23	-0.020506	0.0168298	1.45916	0.227064	0.451803	Self-disclosure
ENSG00000089639	4353.3	0.091359	0.0263435	12.5111	0.000404545	0.00776971	Self-disclosure
ENSG00000089685	36.5701	0.0123708	0.0942206	0.0171557	0.895791	0.949843	Self-disclosure
ENSG00000089692	88.0365	-0.076194	0.0628358	1.46319	0.226423	0.450979	Self-disclosure
ENSG00000089693	2071.01	0.0219292	0.0259113	0.742956	0.388716	0.612313	Self-disclosure
ENSG00000089723	10.6617	-0.0249554	0.064921	0.150327	0.698223	0.837147	Self-disclosure
ENSG00000089737	3323.52	-0.0252618	0.01646	2.33719	0.126318	0.320011	Self-disclosure
ENSG00000089775	1219.2	-0.0340512	0.0257915	1.71192	0.190736	0.407185	Self-disclosure
ENSG00000089818	1646.51	0.0443925	0.0150543	8.84845	0.00293338	0.029473	Self-disclosure
ENSG00000089847	9.97089	-0.0527097	0.075484	0.445407	0.504524	0.704133	Self-disclosure
ENSG00000089876	289.583	-0.0345936	0.0222019	2.40661	0.120824	0.311851	Self-disclosure
ENSG00000089902	2746.45	0.0997948	0.0282069	12.9881	0.000313475	0.0067205	Self-disclosure
ENSG00000089916	2360.81	0.0325784	0.0238806	1.86337	0.172237	0.38369	Self-disclosure
ENSG00000090006	322.639	-0.0745058	0.0357805	4.34923	0.0370257	0.152285	Self-disclosure
ENSG00000090013	658.11	-0.00463581	0.0413598	0.0127833	0.90998	0.956739	Self-disclosure
ENSG00000090020	800.593	0.0636815	0.0282187	5.24746	0.0219789	0.109422	Self-disclosure
ENSG00000090054	1457.21	0.0590475	0.0209864	7.95654	0.00479139	0.0403422	Self-disclosure
ENSG00000090060	8703.95	0.0656647	0.0177461	13.9729	0.000185469	0.00473361	Self-disclosure
ENSG00000090061	1483.34	0.0548261	0.0173922	10.1816	0.00141846	0.0184163	Self-disclosure
ENSG00000090097	113.124	-0.0768302	0.0397334	3.77054	0.0521629	0.188069	Self-disclosure
ENSG00000090104	150.806	0.0200265	0.0802776	0.0627053	0.80227	0.899505	Self-disclosure
ENSG00000090238	4712.96	0.0284795	0.0335148	0.745371	0.387946	0.611831	Self-disclosure
ENSG00000090263	407.822	-0.0274369	0.0272833	0.981859	0.32174	0.550166	Self-disclosure
ENSG00000090266	563.74	-0.0490058	0.039798	1.49646	0.221217	0.444325	Self-disclosure
ENSG00000090273	1047.75	-0.00861579	0.0217765	0.159212	0.689883	0.832139	Self-disclosure
ENSG00000090316	1946.1	0.0701339	0.0237988	8.99721	0.00270392	0.0278863	Self-disclosure
ENSG00000090339	1200.6	0.138592	0.0349093	17.0998	3.54666e-05	0.00155858	Self-disclosure
ENSG00000090372	1647.01	0.0316076	0.0282645	1.25941	0.261762	0.489509	Self-disclosure
ENSG00000090376	3057.93	0.136765	0.0377862	13.5004	0.000238508	0.00555041	Self-disclosure
ENSG00000090382	67725.1	0.103466	0.0375113	7.60836	0.00580984	0.0456875	Self-disclosure
ENSG00000090432	531.302	0.0192396	0.0161294	1.43892	0.230314	0.455405	Self-disclosure
ENSG00000090447	207.959	-0.0605388	0.025908	5.37495	0.0204279	0.104406	Self-disclosure
ENSG00000090470	595.302	-0.0455723	0.0143386	9.97035	0.00159082	0.019843	Self-disclosure
ENSG00000090487	2596.73	0.0360441	0.0187032	3.73088	0.0534153	0.190582	Self-disclosure
ENSG00000090520	1371.1	0.0082225	0.0172145	0.230772	0.630952	0.795462	Self-disclosure
ENSG00000090530	18.9153	-0.136	0.0739562	3.48581	0.0618972	0.208451	Self-disclosure
ENSG00000090554	63.7132	-0.0832637	0.0445032	3.53242	0.0601798	0.204994	Self-disclosure
ENSG00000090565	352.401	-0.0621973	0.0247183	6.16686	0.0130166	0.0781992	Self-disclosure
ENSG00000090581	743.608	-0.00775196	0.0209717	0.135751	0.712542	0.846703	Self-disclosure
ENSG00000090612	553.038	-0.00719131	0.0201155	0.125546	0.723095	0.853117	Self-disclosure
ENSG00000090615	1367.1	-0.0252706	0.0177794	2.02574	0.154654	0.361515	Self-disclosure
ENSG00000090621	2319.68	-0.0507794	0.0134218	14.0229	0.000180595	0.00465773	Self-disclosure
ENSG00000090659	10.7864	0.144156	0.0782421	3.23761	0.0719657	0.229463	Self-disclosure
ENSG00000090661	375.271	-0.0302585	0.033066	0.826111	0.363399	0.589411	Self-disclosure
ENSG00000090674	360.24	0.0751233	0.0346788	4.68718	0.0303885	0.135493	Self-disclosure
ENSG00000090686	2558.7	0.00830687	0.014428	0.333102	0.563838	0.748454	Self-disclosure
ENSG00000090857	1316.89	0.0338589	0.0413985	0.638323	0.424319	0.643087	Self-disclosure
ENSG00000090861	849.506	-0.0421245	0.0229768	3.29982	0.0692874	0.224217	Self-disclosure
ENSG00000090863	3298.02	0.0208035	0.0170145	1.49391	0.22161	0.44484	Self-disclosure
ENSG00000090905	1731.36	-0.00459488	0.0213084	0.0454862	0.831113	0.914976	Self-disclosure
ENSG00000090920	304.072	-0.091726	0.0605279	2.21198	0.136943	0.335626	Self-disclosure
ENSG00000090924	345.427	-0.0408696	0.0335573	1.49927	0.220784	0.443664	Self-disclosure
ENSG00000090971	39.3649	-0.14682	0.0499196	8.53865	0.00347684	0.0329351	Self-disclosure
ENSG00000090975	518.556	-0.0124198	0.0307929	0.161275	0.687985	0.830901	Self-disclosure
ENSG00000090989	2020.8	0.0537089	0.0169909	10.0926	0.00148864	0.0190891	Self-disclosure
ENSG00000091009	1837.81	0.0427225	0.0211968	4.07061	0.0436355	0.169037	Self-disclosure
ENSG00000091039	12339.6	0.130453	0.0378148	11.8701	0.000570426	0.00988219	Self-disclosure
ENSG00000091073	475.441	0.026769	0.0291416	0.885124	0.346802	0.575409	Self-disclosure
ENSG00000091106	1421.23	0.167001	0.0382505	19.8192	8.51247e-06	0.000647287	Self-disclosure
ENSG00000091127	149.212	-0.0490692	0.0243455	4.07369	0.0435561	0.168973	Self-disclosure
ENSG00000091129	150.095	-0.127757	0.0705835	2.84625	0.0915871	0.266646	Self-disclosure
ENSG00000091137	3.5664	-0.0710057	0.0815768	0.780928	0.376857	NA	Self-disclosure
ENSG00000091140	1905.71	0.018628	0.0155687	1.43218	0.231409	0.456666	Self-disclosure
ENSG00000091157	785.018	0.0206947	0.0230144	0.799719	0.371177	0.59602	Self-disclosure
ENSG00000091164	1198.09	0.0276867	0.0149298	3.48611	0.061886	0.208451	Self-disclosure
ENSG00000091181	844.762	0.0628291	0.0742623	0.7508	0.386223	0.610011	Self-disclosure
ENSG00000091262	38.1367	-0.00723244	0.0510313	0.0199705	0.88762	0.945012	Self-disclosure
ENSG00000091317	15514.3	0.107404	0.0300876	13.3891	0.000253091	0.00581094	Self-disclosure
ENSG00000091409	2811.43	0.00575282	0.0309279	0.0336145	0.854529	0.926771	Self-disclosure
ENSG00000091428	5.18469	-0.0709147	0.0859208	0.706725	0.400533	0.623123	Self-disclosure
ENSG00000091436	563.794	0.133304	0.0365979	13.8657	0.000196351	0.00492342	Self-disclosure
ENSG00000091483	583.061	-0.040263	0.0179385	5.00715	0.0252428	0.119928	Self-disclosure
ENSG00000091490	2017.29	-0.0598607	0.024587	5.95215	0.0146993	0.0846874	Self-disclosure
ENSG00000091513	4.2458	-0.0189107	0.0936644	0.0389533	0.843541	0.921208	Self-disclosure
ENSG00000091527	7384.82	0.0405173	0.0130942	9.69038	0.00185236	0.0221229	Self-disclosure
ENSG00000091536	6.6458	-0.000814713	0.0699788	0.000136503	0.990678	0.995904	Self-disclosure
ENSG00000091542	1668.53	-0.0165585	0.0154738	1.15349	0.28282	0.510863	Self-disclosure
ENSG00000091592	9072.78	0.0296126	0.0227279	1.72589	0.188937	0.405362	Self-disclosure
ENSG00000091622	8.86925	-0.0978569	0.0637619	2.27588	0.131401	0.327471	Self-disclosure
ENSG00000091640	779.528	-0.0133948	0.0204445	0.431444	0.511281	0.709502	Self-disclosure
ENSG00000091651	43.8622	-0.0627298	0.0369827	2.93526	0.0866645	0.257918	Self-disclosure
ENSG00000091732	217.05	-0.0574011	0.0213482	7.11403	0.00764831	0.0548243	Self-disclosure
ENSG00000091831	28.7225	-0.0340324	0.0496464	0.469964	0.493004	0.695552	Self-disclosure
ENSG00000091844	8.31168	0.137205	0.103096	1.61113	0.204333	0.425134	Self-disclosure
ENSG00000091947	465.815	-0.0343315	0.0242192	1.9977	0.157538	0.365275	Self-disclosure
ENSG00000091972	290.947	-0.117796	0.0420499	7.81041	0.00519462	0.0427733	Self-disclosure
ENSG00000092010	6101.26	0.0982505	0.0271744	13.6837	0.000216328	0.00521735	Self-disclosure
ENSG00000092020	1803.85	0.0773492	0.0294272	7.3054	0.00687476	0.051198	Self-disclosure
ENSG00000092036	667.731	0.0851324	0.0395027	4.83511	0.0278858	0.128085	Self-disclosure
ENSG00000092051	13.7395	0.102545	0.0677471	2.25192	0.133448	0.330461	Self-disclosure
ENSG00000092067	316.593	0.0641624	0.0663493	0.975717	0.323259	0.551772	Self-disclosure
ENSG00000092068	99.6853	0.0447859	0.0727122	0.37162	0.542123	0.731537	Self-disclosure
ENSG00000092094	1477.93	-0.055133	0.0226902	5.98037	0.014466	0.083848	Self-disclosure
ENSG00000092096	42.9763	-0.0978412	0.0582147	2.5487	0.110385	0.296278	Self-disclosure
ENSG00000092098	599.492	0.0957679	0.0288682	11.2524	0.00079521	0.0125607	Self-disclosure
ENSG00000092108	1300.39	0.0248579	0.016396	2.28043	0.131016	0.326844	Self-disclosure
ENSG00000092140	1145.03	0.00809586	0.0261827	0.0954269	0.757388	0.871634	Self-disclosure
ENSG00000092148	3069.5	0.0153432	0.022341	0.467134	0.494309	0.696267	Self-disclosure
ENSG00000092199	13339.2	0.0377028	0.0135003	7.95872	0.00478563	0.0403333	Self-disclosure
ENSG00000092200	370.25	0.087915	0.0454332	3.66905	0.0554316	0.195032	Self-disclosure
ENSG00000092201	3361.21	0.00171569	0.0137321	0.0156167	0.90055	0.951829	Self-disclosure
ENSG00000092203	2294.86	0.0618208	0.0132876	22.0501	2.65627e-06	0.000325541	Self-disclosure
ENSG00000092208	178.935	-0.0318342	0.0192104	2.68697	0.101172	0.282426	Self-disclosure
ENSG00000092295	40.5495	0.0591023	0.0577502	1.01976	0.312575	0.541131	Self-disclosure
ENSG00000092330	2223.29	0.0337333	0.0172105	3.84961	0.0497576	0.182704	Self-disclosure
ENSG00000092345	4.40356	-0.0819934	0.115561	0.48274	0.487184	0.691639	Self-disclosure
ENSG00000092439	2570.95	0.0125605	0.0242462	0.263494	0.60773	0.779827	Self-disclosure
ENSG00000092470	232.054	-0.0272151	0.021523	1.56424	0.211046	0.432627	Self-disclosure
ENSG00000092529	42.8515	0.0172299	0.035748	0.23116	0.630665	0.795257	Self-disclosure
ENSG00000092531	8312.69	0.0844859	0.022642	14.4026	0.000147599	0.00414316	Self-disclosure
ENSG00000092621	87.29	-0.0713518	0.0470719	2.2593	0.132814	0.329603	Self-disclosure
ENSG00000092758	146.471	0.0170203	0.123464	0.0207171	0.885552	0.943771	Self-disclosure
ENSG00000092820	4528.59	-0.0242422	0.0159045	2.34328	0.125824	0.319475	Self-disclosure
ENSG00000092841	8373.25	0.0375003	0.03101	1.50191	0.220377	0.443366	Self-disclosure
ENSG00000092847	2020.65	0.034114	0.0184735	3.46996	0.0624928	0.20973	Self-disclosure
ENSG00000092850	4.16854	-0.266325	0.128172	5.1899	0.0227186	0.111679	Self-disclosure
ENSG00000092853	46.3628	0.0451691	0.0605578	0.543536	0.460971	0.672631	Self-disclosure
ENSG00000092871	2034.39	0.0534547	0.0237437	5.13731	0.0234169	0.113816	Self-disclosure
ENSG00000092929	4412.06	0.0370361	0.0248912	2.2717	0.131755	0.327783	Self-disclosure
ENSG00000092931	368.299	0.00399666	0.0153667	0.067868	0.794467	0.894616	Self-disclosure
ENSG00000092964	1194.34	0.0465349	0.0343558	1.83271	0.175807	0.387966	Self-disclosure
ENSG00000092969	12.9022	0.0330554	0.0740834	0.20948	0.647176	0.805845	Self-disclosure
ENSG00000092978	428.207	-0.00915582	0.0215899	0.178058	0.673047	0.821889	Self-disclosure
ENSG00000093000	5929.15	0.0814592	0.0230155	12.6964	0.000366366	0.00729797	Self-disclosure
ENSG00000093009	15.4348	0.0496016	0.0914458	0.275431	0.599712	0.774398	Self-disclosure
ENSG00000093010	535.413	-0.0440985	0.0288796	2.24698	0.133876	0.33128	Self-disclosure
ENSG00000093072	4846.85	0.048702	0.0357473	1.79697	0.18008	0.393395	Self-disclosure
ENSG00000093134	2029.5	0.111297	0.0474417	5.61575	0.0177998	0.0953694	Self-disclosure
ENSG00000093144	2100.14	0.042312	0.0210785	4.0296	0.0447085	0.171034	Self-disclosure
ENSG00000093167	1315.42	0.0680621	0.0231076	9.10445	0.00254989	0.0267973	Self-disclosure
ENSG00000093183	1101.9	-0.0346888	0.0150191	5.30308	0.0212877	0.107163	Self-disclosure
ENSG00000093217	18.9693	0.0355154	0.050374	0.493786	0.482243	0.687528	Self-disclosure
ENSG00000094804	35.9098	0.0290445	0.0702762	0.166952	0.682835	0.827244	Self-disclosure
ENSG00000094880	801.923	-0.0169426	0.0117831	2.03929	0.153281	0.359563	Self-disclosure
ENSG00000094914	571.628	-0.032609	0.0186459	3.02651	0.081914	0.249672	Self-disclosure
ENSG00000094916	1802.44	-0.0325611	0.028155	1.32028	0.250541	0.478245	Self-disclosure
ENSG00000094975	1797.86	0.0290998	0.0183071	2.53163	0.111585	0.298005	Self-disclosure
ENSG00000095002	820.713	-0.0322336	0.0195042	2.64393	0.103946	0.28639	Self-disclosure
ENSG00000095015	7267.94	0.0656984	0.0246904	7.28899	0.00693785	0.0515113	Self-disclosure
ENSG00000095059	838.888	-0.032684	0.0192897	2.89018	0.089121	0.262091	Self-disclosure
ENSG00000095066	162.694	0.005725	0.0295601	0.0377478	0.84595	0.922723	Self-disclosure
ENSG00000095139	3981.17	0.0459308	0.0148185	9.79408	0.00175074	0.0212842	Self-disclosure
ENSG00000095209	289.561	0.0195928	0.0239911	0.666922	0.414127	0.633728	Self-disclosure
ENSG00000095261	929.72	0.0082372	0.0150573	0.300141	0.583794	0.762042	Self-disclosure
ENSG00000095303	4244.83	0.00434252	0.040061	0.0117462	0.913695	0.959216	Self-disclosure
ENSG00000095319	754.858	-0.0296831	0.0226549	1.67286	0.195876	0.413169	Self-disclosure
ENSG00000095321	351.978	0.0151413	0.0317593	0.227511	0.633376	0.796994	Self-disclosure
ENSG00000095370	2538.91	0.0550218	0.0277848	3.95151	0.0468294	0.176018	Self-disclosure
ENSG00000095380	413.497	0.0484043	0.0316159	2.38386	0.122595	0.314115	Self-disclosure
ENSG00000095383	521.338	0.0544797	0.0321458	2.83487	0.0922382	0.267647	Self-disclosure
ENSG00000095397	50.8019	-0.0693457	0.0538717	1.6134	0.204015	0.424643	Self-disclosure
ENSG00000095485	1171.91	0.0064206	0.0142643	0.201888	0.653201	0.809201	Self-disclosure
ENSG00000095539	5.38768	-0.115773	0.0709686	2.73868	0.0979455	0.276663	Self-disclosure
ENSG00000095564	5168.97	0.023207	0.0287362	0.637621	0.424574	0.643274	Self-disclosure
ENSG00000095574	1460.26	0.0235744	0.0205149	1.33043	0.248728	0.475897	Self-disclosure
ENSG00000095585	425.978	-0.125847	0.0311411	16.9178	3.90342e-05	0.00165712	Self-disclosure
ENSG00000095627	4.12171	-0.0552951	0.116411	0.192523	0.660825	0.813945	Self-disclosure
ENSG00000095637	22.847	-0.0189562	0.0553568	0.117291	0.731991	0.857305	Self-disclosure
ENSG00000095739	24.0553	0.0847431	0.0711863	1.42149	0.233158	0.458905	Self-disclosure
ENSG00000095787	7711.56	0.0675391	0.0180968	14.1931	0.000164976	0.0044211	Self-disclosure
ENSG00000095794	250.442	0.0411838	0.0250208	2.75032	0.0972347	0.275626	Self-disclosure
ENSG00000095906	431.721	-0.0655308	0.0353882	3.40502	0.0649984	0.21492	Self-disclosure
ENSG00000095932	18.3402	-0.135992	0.0890219	2.97786	0.084411	0.253721	Self-disclosure
ENSG00000095951	1039.11	0.116865	0.0320946	13.5933	0.000226991	0.00535882	Self-disclosure
ENSG00000096006	149.797	0.0751372	0.0826188	0.752794	0.385593	0.609522	Self-disclosure
ENSG00000096060	4151.06	0.117378	0.0365376	10.0822	0.00149705	0.0191252	Self-disclosure
ENSG00000096063	2959.83	0.147254	0.0353269	18.3726	1.8165e-05	0.00104255	Self-disclosure
ENSG00000096070	1127.25	0.0273615	0.0269257	1.0292	0.310346	0.538957	Self-disclosure
ENSG00000096080	295.179	0.0142039	0.0258501	0.301883	0.582705	0.761561	Self-disclosure
ENSG00000096092	127.737	-0.0917437	0.0339699	7.21056	0.0072476	0.0528579	Self-disclosure
ENSG00000096093	339.614	-0.0209054	0.0271486	0.593295	0.441148	0.656835	Self-disclosure
ENSG00000096384	9381.29	-0.0244806	0.019384	1.57261	0.209828	0.431164	Self-disclosure
ENSG00000096401	1946.27	0.0538107	0.0163066	10.9782	0.000921895	0.0139658	Self-disclosure
ENSG00000096433	1037.86	-0.0869155	0.0313544	7.53364	0.00605573	0.0469114	Self-disclosure
ENSG00000096654	460.233	0.00366944	0.019819	0.0341954	0.853292	0.926371	Self-disclosure
ENSG00000096696	60.0579	-0.173558	0.281622	0.338104	0.560926	0.746176	Self-disclosure
ENSG00000096717	1569.42	0.0150248	0.0180373	0.702712	0.401874	0.623952	Self-disclosure
ENSG00000096746	7133.69	0.0340675	0.0162329	4.49184	0.0340571	0.144937	Self-disclosure
ENSG00000096872	213.378	0.0115738	0.0238294	0.236783	0.626539	0.792572	Self-disclosure
ENSG00000096968	3933.53	0.14903	0.0393635	14.4752	0.000142013	0.0040623	Self-disclosure
ENSG00000096996	702.696	-0.0056846	0.0285521	0.0392603	0.842934	0.921078	Self-disclosure
ENSG00000097007	570.146	-0.0267845	0.0244207	1.18221	0.276906	0.504592	Self-disclosure
ENSG00000097021	97.7085	-0.035426	0.0469515	0.56778	0.451142	0.664737	Self-disclosure
ENSG00000097033	5987.61	0.150033	0.0289433	27.7148	1.40586e-07	7.71312e-05	Self-disclosure
ENSG00000097046	290.456	-0.0622109	0.0277871	4.98267	0.0256025	0.120989	Self-disclosure
ENSG00000097096	26.9683	0.00576566	0.0721973	0.00604697	0.938017	0.970146	Self-disclosure
ENSG00000099139	362.216	-0.020374	0.0289022	0.464187	0.495674	0.697514	Self-disclosure
ENSG00000099194	115.186	0.00620666	0.0352631	0.030335	0.861732	0.930512	Self-disclosure
ENSG00000099203	229.221	-0.00250266	0.0300293	0.00704471	0.93311	0.967697	Self-disclosure
ENSG00000099204	5387.88	-0.0446971	0.0290947	2.28288	0.130809	0.32666	Self-disclosure
ENSG00000099219	727.213	-0.00440753	0.0249703	0.0307871	0.860716	0.929782	Self-disclosure
ENSG00000099246	3492.95	0.0915252	0.0219659	17.5709	2.76794e-05	0.00131123	Self-disclosure
ENSG00000099250	43.4678	0.0365376	0.066398	0.287995	0.591508	0.767801	Self-disclosure
ENSG00000099251	158.695	-0.0217234	0.0308634	0.494471	0.48194	0.68738	Self-disclosure
ENSG00000099256	48.5871	0.0430167	0.0450061	0.910201	0.340061	0.568238	Self-disclosure
ENSG00000099282	27.0836	-0.145983	0.0626384	5.05689	0.0245282	0.117476	Self-disclosure
ENSG00000099284	83.551	-0.0242241	0.0323602	0.536391	0.463932	0.674943	Self-disclosure
ENSG00000099290	440.701	0.0407279	0.0351939	1.36908	0.24197	0.468381	Self-disclosure
ENSG00000099308	3148.25	0.0493168	0.0295894	2.91446	0.0877889	0.259911	Self-disclosure
ENSG00000099326	396.93	-0.0233946	0.0219901	1.13329	0.287075	0.5154	Self-disclosure
ENSG00000099330	197.835	-0.0207119	0.0302428	0.475907	0.490282	0.693643	Self-disclosure
ENSG00000099331	6499.51	0.0694247	0.0241026	8.54444	0.00346579	0.0328953	Self-disclosure
ENSG00000099337	443.041	0.0283551	0.0212872	1.7663	0.183841	0.398213	Self-disclosure
ENSG00000099338	40.4451	-0.0127927	0.0438338	0.0880669	0.766649	0.877171	Self-disclosure
ENSG00000099341	1224.39	0.00197408	0.0228824	0.00742577	0.931329	0.966961	Self-disclosure
ENSG00000099364	227.046	-0.0228334	0.0284551	0.645084	0.421876	0.640771	Self-disclosure
ENSG00000099365	15.3358	-0.0378409	0.0630279	0.35602	0.550725	0.738621	Self-disclosure
ENSG00000099377	82.1573	0.121404	0.0606191	4.08999	0.043138	0.168035	Self-disclosure
ENSG00000099381	515.004	-0.0245192	0.0276794	0.780029	0.377132	0.601861	Self-disclosure
ENSG00000099385	325.643	-0.0367423	0.0362263	1.03484	0.309026	0.537317	Self-disclosure
ENSG00000099622	6075.81	-0.0377978	0.021662	3.04776	0.0808487	0.247569	Self-disclosure
ENSG00000099624	269.067	-0.0330098	0.0589301	0.314228	0.575097	0.756171	Self-disclosure
ENSG00000099783	3596.99	-0.00702448	0.0132097	0.282625	0.594986	0.770464	Self-disclosure
ENSG00000099785	1307.06	0.0177089	0.0330696	0.289811	0.590342	0.766873	Self-disclosure
ENSG00000099795	414.7	-0.00920701	0.0482964	0.0358156	0.849897	0.924558	Self-disclosure
ENSG00000099797	563.008	-0.0421757	0.027533	2.29549	0.12975	0.324868	Self-disclosure
ENSG00000099800	299.889	-0.0666533	0.0361705	3.2547	0.071219	0.227973	Self-disclosure
ENSG00000099804	662.569	0.0195427	0.034583	0.331832	0.564582	0.748801	Self-disclosure
ENSG00000099810	497.486	-0.0144471	0.0188976	0.575624	0.448033	0.66276	Self-disclosure
ENSG00000099814	16.315	-0.125876	0.0766532	2.5243	0.112105	0.298835	Self-disclosure
ENSG00000099817	1081.14	0.00373072	0.025203	0.0219878	0.882119	0.942284	Self-disclosure
ENSG00000099821	498.828	-0.0880358	0.0322292	7.29862	0.00690076	0.051347	Self-disclosure
ENSG00000099822	16.0617	-0.102099	0.0523789	3.82502	0.0504928	0.184295	Self-disclosure
ENSG00000099840	92.1089	-0.048931	0.0417852	1.34525	0.24611	0.472786	Self-disclosure
ENSG00000099849	322.781	-0.0410918	0.0407596	1.0267	0.310934	0.539596	Self-disclosure
ENSG00000099860	1127.98	0.120657	0.0342566	12.6474	0.000376083	0.0074055	Self-disclosure
ENSG00000099866	9.62337	0.168518	0.0894221	3.55257	0.0594533	0.203692	Self-disclosure
ENSG00000099875	6044.5	0.0292665	0.0273479	1.19865	0.273592	0.501199	Self-disclosure
ENSG00000099889	52.9801	-0.0414366	0.0571709	0.508631	0.475732	0.684159	Self-disclosure
ENSG00000099899	693.413	-0.0648255	0.0251782	6.48768	0.0108625	0.0695158	Self-disclosure
ENSG00000099901	467.144	-0.0389351	0.0264038	2.16461	0.14122	0.342003	Self-disclosure
ENSG00000099904	348.745	-0.0748677	0.0308302	5.7409	0.0165743	0.091169	Self-disclosure
ENSG00000099910	608.964	-0.029365	0.0214312	1.86646	0.171881	0.383245	Self-disclosure
ENSG00000099917	1755.2	0.0182001	0.0215859	0.715559	0.397605	0.620502	Self-disclosure
ENSG00000099940	1291.21	0.0500394	0.0180276	7.80798	0.0052016	0.0427878	Self-disclosure
ENSG00000099942	3361.75	0.0297864	0.0128928	5.43356	0.0197534	0.102354	Self-disclosure
ENSG00000099949	860.669	-0.0425132	0.0245341	2.9536	0.0856866	0.256169	Self-disclosure
ENSG00000099953	42.3857	-0.127603	0.0490758	6.74227	0.00941549	0.0635768	Self-disclosure
ENSG00000099954	8.6077	-0.0447902	0.0702979	0.410694	0.521617	0.717196	Self-disclosure
ENSG00000099956	620.999	-0.0413811	0.0239053	2.99566	0.0834881	0.25259	Self-disclosure
ENSG00000099957	13.2684	-0.00932149	0.0730048	0.0165518	0.897632	0.950737	Self-disclosure
ENSG00000099958	179.039	-0.130385	0.0491664	7.10292	0.00769585	0.0549964	Self-disclosure
ENSG00000099968	1231.43	0.0164216	0.0185355	0.789478	0.374258	0.598828	Self-disclosure
ENSG00000099974	29.5868	-0.00914683	0.104674	0.00736319	0.931618	0.966961	Self-disclosure
ENSG00000099977	259.579	-0.0218707	0.0396039	0.307646	0.579128	0.759167	Self-disclosure
ENSG00000099985	293.109	0.25427	0.10278	5.90421	0.0151047	0.0859241	Self-disclosure
ENSG00000099991	2152.24	-0.0227236	0.0262581	0.763807	0.38214	0.606618	Self-disclosure
ENSG00000099992	352.878	-0.0434545	0.022608	3.66384	0.0556053	0.1954	Self-disclosure
ENSG00000099994	22.4653	-0.192082	0.0986034	3.90237	0.048218	0.179522	Self-disclosure
ENSG00000099995	3456.86	0.0385015	0.0176245	4.85372	0.0275866	0.127187	Self-disclosure
ENSG00000099998	36.1954	0.143376	0.0896031	2.81056	0.0936455	0.270026	Self-disclosure
ENSG00000099999	79.3475	-0.0389015	0.031752	1.49389	0.221614	0.44484	Self-disclosure
ENSG00000100003	27.6598	-0.0764046	0.0565797	1.73807	0.187384	0.402992	Self-disclosure
ENSG00000100014	464.61	-0.0433799	0.0198205	4.77476	0.0288799	0.130967	Self-disclosure
ENSG00000100023	1272.53	-0.0192679	0.0169342	1.28289	0.257362	0.485029	Self-disclosure
ENSG00000100024	65.7767	0.0542637	0.0467862	1.26522	0.260666	0.488332	Self-disclosure
ENSG00000100027	537.981	-0.0666008	0.0264504	6.36435	0.0116436	0.0725914	Self-disclosure
ENSG00000100028	1541.32	-0.00830933	0.0137502	0.367096	0.544592	0.733665	Self-disclosure
ENSG00000100029	730.993	-0.0397004	0.0225037	3.07393	0.0795569	0.245146	Self-disclosure
ENSG00000100030	8749.72	0.0706775	0.0219863	10.7032	0.00106952	0.0152541	Self-disclosure
ENSG00000100031	284.723	0.0512584	0.0486726	1.17852	0.277656	0.505471	Self-disclosure
ENSG00000100034	5147.63	0.0590325	0.029301	4.3403	0.0372203	0.152865	Self-disclosure
ENSG00000100036	20.6654	-0.00387922	0.0532503	0.00508799	0.943135	0.972318	Self-disclosure
ENSG00000100038	429.208	-0.019877	0.0213089	0.880361	0.348103	0.576297	Self-disclosure
ENSG00000100055	10693.1	0.104825	0.0289174	13.8374	0.000199327	0.00496898	Self-disclosure
ENSG00000100056	461.627	0.0114474	0.0199815	0.331634	0.564698	0.748801	Self-disclosure
ENSG00000100058	204.66	-0.0403513	0.0383775	1.06551	0.301963	0.530197	Self-disclosure
ENSG00000100060	2609.4	-0.0392955	0.0199793	3.78971	0.0515685	0.186397	Self-disclosure
ENSG00000100068	129.593	-0.0679845	0.0359716	3.44989	0.0632561	0.211318	Self-disclosure
ENSG00000100075	371.689	-0.0227426	0.0292387	0.596359	0.439971	0.655847	Self-disclosure
ENSG00000100077	2140.92	0.0494138	0.0298873	2.75493	0.096955	0.275091	Self-disclosure
ENSG00000100079	696.424	0.0399076	0.067012	0.359113	0.548999	0.736767	Self-disclosure
ENSG00000100083	1036.57	-0.0349499	0.0207843	2.842	0.0918299	0.267035	Self-disclosure
ENSG00000100084	288.469	0.0261573	0.0285138	0.845009	0.357968	0.584618	Self-disclosure
ENSG00000100092	2243.32	0.025886	0.0256471	1.03501	0.308986	0.537303	Self-disclosure
ENSG00000100095	27.7694	-0.0588416	0.0612894	0.86605	0.352051	0.579586	Self-disclosure
ENSG00000100097	1587.13	-0.0120544	0.037455	0.104451	0.746553	0.865778	Self-disclosure
ENSG00000100099	787.41	-0.0369419	0.0179764	4.14024	0.0418751	0.164649	Self-disclosure
ENSG00000100100	4640.02	-0.0621008	0.0349213	2.9013	0.0885082	0.261119	Self-disclosure
ENSG00000100101	605.355	-0.00829539	0.0181584	0.208563	0.647896	0.806278	Self-disclosure
ENSG00000100104	430.156	-0.0437345	0.0132542	10.8859	0.000969016	0.0143798	Self-disclosure
ENSG00000100105	826.005	-0.0625534	0.0171982	13.0093	0.00030994	0.00667812	Self-disclosure
ENSG00000100106	352.166	-0.0174959	0.0249941	0.496176	0.481185	0.687161	Self-disclosure
ENSG00000100109	1334.36	0.0178147	0.0159513	1.27017	0.259735	0.487582	Self-disclosure
ENSG00000100116	15.4045	-0.00639055	0.0750241	0.00657797	0.935359	0.969208	Self-disclosure
ENSG00000100124	216.866	-0.0508458	0.0224887	5.04067	0.0247589	0.118251	Self-disclosure
ENSG00000100129	8488.96	-0.0393649	0.0182383	4.57188	0.0325008	0.140508	Self-disclosure
ENSG00000100138	1567.08	-0.0505191	0.0218502	5.21508	0.0223918	0.110739	Self-disclosure
ENSG00000100139	354.111	0.00094056	0.0257815	0.00133291	0.970876	0.98642	Self-disclosure
ENSG00000100142	391.867	-0.0101804	0.0306626	0.110861	0.739166	0.861649	Self-disclosure
ENSG00000100147	89.0331	0.0630355	0.0365236	3.03283	0.0815957	0.248912	Self-disclosure
ENSG00000100150	515.369	-0.019503	0.0240673	0.644838	0.421964	0.640849	Self-disclosure
ENSG00000100151	271.042	-0.0264708	0.025095	1.11588	0.290808	0.518952	Self-disclosure
ENSG00000100154	48.4465	-0.0492388	0.053744	0.823722	0.364094	0.590114	Self-disclosure
ENSG00000100162	22.0233	-0.021617	0.0837662	0.0655041	0.797999	0.896769	Self-disclosure
ENSG00000100167	4.67351	-0.0991293	0.0814835	1.5699	0.210221	0.43159	Self-disclosure
ENSG00000100181	931.84	0.0356246	0.0505853	0.510511	0.474918	0.683569	Self-disclosure
ENSG00000100197	20.7311	-0.0113275	0.0584479	0.0380024	0.845438	0.922458	Self-disclosure
ENSG00000100201	28964.8	0.0355569	0.021153	2.82438	0.0928428	0.268824	Self-disclosure
ENSG00000100206	3.87033	-0.0161556	0.115703	0.0178871	0.893606	NA	Self-disclosure
ENSG00000100207	2302.49	0.0342453	0.0215954	2.54371	0.110734	0.29689	Self-disclosure
ENSG00000100209	150.569	-0.0191206	0.0324657	0.339275	0.560248	0.745563	Self-disclosure
ENSG00000100211	167.473	-0.0449267	0.0263472	2.85987	0.0908149	0.265163	Self-disclosure
ENSG00000100216	1047.55	-0.0334916	0.0215049	2.36084	0.124415	0.317112	Self-disclosure
ENSG00000100218	12.2873	-0.0415812	0.0670006	0.386608	0.534088	0.725756	Self-disclosure
ENSG00000100219	2823.31	0.00700748	0.0257167	0.0736179	0.78614	0.888565	Self-disclosure
ENSG00000100220	1239.07	0.0111794	0.0255165	0.187379	0.665107	0.817138	Self-disclosure
ENSG00000100221	1386.72	-0.0235419	0.0124803	3.60619	0.0575648	0.199614	Self-disclosure
ENSG00000100225	3583.81	-0.0181733	0.0271155	0.464553	0.495504	0.697501	Self-disclosure
ENSG00000100226	1306.83	0.116904	0.0361848	10.5569	0.00115755	0.0160623	Self-disclosure
ENSG00000100227	2582.49	0.0117971	0.0161931	0.532762	0.465448	0.675887	Self-disclosure
ENSG00000100228	75.1323	0.0478176	0.0526898	0.878898	0.348504	0.576368	Self-disclosure
ENSG00000100239	1374.82	-0.00500097	0.0160091	0.097761	0.754533	0.870033	Self-disclosure
ENSG00000100241	2607.85	-0.0355683	0.0213217	2.76455	0.0963738	0.273876	Self-disclosure
ENSG00000100242	10499.3	-0.04004	0.0170839	5.39143	0.0202359	0.103912	Self-disclosure
ENSG00000100243	1348.87	0.0326862	0.0270258	1.47308	0.22486	0.448804	Self-disclosure
ENSG00000100246	232.254	-0.0140524	0.0232018	0.365284	0.545586	0.734313	Self-disclosure
ENSG00000100258	1203.83	-0.0304607	0.0311243	0.954497	0.328577	0.556531	Self-disclosure
ENSG00000100263	120.704	-0.0451601	0.0327377	1.87116	0.171342	0.382791	Self-disclosure
ENSG00000100266	4804.1	0.123693	0.0284411	19.6569	9.26694e-06	0.000691032	Self-disclosure
ENSG00000100271	101.742	-0.0165738	0.0223912	0.547859	0.459194	0.671192	Self-disclosure
ENSG00000100276	2.69701	-0.161534	0.121283	1.57632	0.209292	NA	Self-disclosure
ENSG00000100280	1543.4	-0.00806703	0.0214082	0.140028	0.708253	0.843325	Self-disclosure
ENSG00000100281	552.609	0.0203921	0.0171453	1.39948	0.236811	0.462749	Self-disclosure
ENSG00000100284	1326.95	0.0661063	0.0307717	4.68098	0.0304984	0.135752	Self-disclosure
ENSG00000100285	35.7902	0.0304088	0.0586381	0.272172	0.601878	0.776151	Self-disclosure
ENSG00000100288	55.2176	0.0926882	0.0368075	6.65396	0.00989359	0.0656168	Self-disclosure
ENSG00000100290	35.3659	0.00162678	0.0608951	0.000740954	0.978284	0.989418	Self-disclosure
ENSG00000100292	1334.63	0.0707231	0.0416951	2.76599	0.0962869	0.273746	Self-disclosure
ENSG00000100294	64.9375	-0.0284729	0.0320369	0.778835	0.377498	0.602219	Self-disclosure
ENSG00000100296	1216.51	0.0991657	0.0249633	16.605	4.60291e-05	0.00183166	Self-disclosure
ENSG00000100297	947.5	-0.039687	0.0214001	3.35118	0.067157	0.219643	Self-disclosure
ENSG00000100298	39.334	0.0598744	0.0602371	0.976424	0.323083	0.551683	Self-disclosure
ENSG00000100299	1000.48	0.0306777	0.0341273	0.827032	0.363132	0.589167	Self-disclosure
ENSG00000100300	1407.76	0.0636831	0.0575209	1.26927	0.259905	0.487701	Self-disclosure
ENSG00000100304	465.288	-0.00601691	0.02474	0.058934	0.808189	0.902369	Self-disclosure
ENSG00000100307	2737.12	-0.0200715	0.0223846	0.804915	0.369628	0.594587	Self-disclosure
ENSG00000100311	62.4593	-0.0763872	0.0440043	2.9168	0.0876616	0.259692	Self-disclosure
ENSG00000100316	30594.6	-0.0542354	0.026435	4.12654	0.0422155	0.165381	Self-disclosure
ENSG00000100319	264.831	0.0275749	0.028012	0.971636	0.324273	0.552838	Self-disclosure
ENSG00000100320	12.6812	-0.0297205	0.0740063	0.147348	0.701082	0.838629	Self-disclosure
ENSG00000100321	117.047	-0.087008	0.0456427	3.52411	0.0604824	0.205433	Self-disclosure
ENSG00000100324	584.08	-0.0288081	0.0194792	2.13254	0.144201	0.346289	Self-disclosure
ENSG00000100325	1401.76	-0.0069768	0.0195864	0.129294	0.719166	0.85078	Self-disclosure
ENSG00000100330	5027.21	0.0901404	0.028318	10.5044	0.00119091	0.0162882	Self-disclosure
ENSG00000100335	1138.16	-0.0274313	0.0138681	3.88059	0.0488472	0.180323	Self-disclosure
ENSG00000100336	35.3518	0.288561	0.124372	4.59525	0.0320607	0.139562	Self-disclosure
ENSG00000100342	1672.9	0.240705	0.045024	30.4261	3.46824e-08	3.96558e-05	Self-disclosure
ENSG00000100345	28305.4	0.0512533	0.0256693	4.06484	0.0437849	0.169333	Self-disclosure
ENSG00000100346	188.095	-0.0365518	0.0528543	0.461663	0.496848	0.698421	Self-disclosure
ENSG00000100347	561.516	-0.0362817	0.016503	4.82414	0.0280638	0.128593	Self-disclosure
ENSG00000100348	915.703	-0.00665877	0.0205397	0.104504	0.746491	0.865778	Self-disclosure
ENSG00000100350	48.2946	-0.0368844	0.0434907	0.680472	0.409424	0.629327	Self-disclosure
ENSG00000100351	4503.93	0.0101415	0.025268	0.157468	0.691498	0.833391	Self-disclosure
ENSG00000100353	4823.55	-0.0277423	0.0128759	4.63218	0.0313776	0.13792	Self-disclosure
ENSG00000100354	2557.24	0.0683974	0.0282098	6.04936	0.0139114	0.0817662	Self-disclosure
ENSG00000100359	1250.41	-0.0720257	0.0249468	8.4093	0.00373307	0.0346648	Self-disclosure
ENSG00000100360	283.053	-0.0664202	0.0208588	9.87887	0.00167188	0.0205994	Self-disclosure
ENSG00000100362	27.924	0.106638	0.147759	0.479547	0.488628	0.692485	Self-disclosure
ENSG00000100364	2156	0.02798	0.026566	1.1079	0.292539	0.521011	Self-disclosure
ENSG00000100365	6477.28	0.113373	0.0367176	10.2316	0.00138053	0.0181071	Self-disclosure
ENSG00000100368	23025.5	0.139162	0.0347993	17.0358	3.66813e-05	0.00159271	Self-disclosure
ENSG00000100372	321.175	-0.0601399	0.0201364	8.71432	0.0031572	0.0309247	Self-disclosure
ENSG00000100373	34.9133	-0.192479	0.0849654	4.47257	0.0344432	0.145968	Self-disclosure
ENSG00000100376	770.239	-0.0466232	0.0591871	0.571957	0.449482	0.663497	Self-disclosure
ENSG00000100379	175.295	-0.071276	0.0279375	6.46344	0.0110116	0.0701042	Self-disclosure
ENSG00000100380	3841.93	-0.0114012	0.0123249	0.849904	0.356579	0.583336	Self-disclosure
ENSG00000100385	3535.85	0.0583828	0.040004	2.03918	0.153293	0.359563	Self-disclosure
ENSG00000100387	472.9	0.00236147	0.0319998	0.00534192	0.941736	0.971707	Self-disclosure
ENSG00000100393	3740.57	0.104412	0.0346974	9.31417	0.00227389	0.0250157	Self-disclosure
ENSG00000100395	703.194	-0.0459694	0.019224	5.63344	0.017621	0.0947986	Self-disclosure
ENSG00000100399	3.55615	0.103179	0.103782	0.941219	0.331965	NA	Self-disclosure
ENSG00000100401	1112.23	-0.0281438	0.0243484	1.3178	0.250987	0.478829	Self-disclosure
ENSG00000100403	1291.35	-0.0392245	0.0187434	4.28314	0.0384922	0.156221	Self-disclosure
ENSG00000100410	720.393	0.00150279	0.0155464	0.00930664	0.923147	0.963759	Self-disclosure
ENSG00000100412	1496.24	-0.0260528	0.0187685	1.89496	0.168644	0.379482	Self-disclosure
ENSG00000100413	413.12	-0.0643942	0.0205503	9.4871	0.00206921	0.02357	Self-disclosure
ENSG00000100416	569.312	-0.0611104	0.0216771	7.86131	0.00505038	0.0419145	Self-disclosure
ENSG00000100417	300.676	-0.0342181	0.0303625	1.2478	0.263973	0.491682	Self-disclosure
ENSG00000100418	937.2	0.0269741	0.0137499	3.8686	0.0491975	0.181049	Self-disclosure
ENSG00000100422	3442.15	-0.00635216	0.0162624	0.15143	0.697173	0.836812	Self-disclosure
ENSG00000100425	1289.88	-0.00766059	0.0155926	0.24244	0.622449	0.790241	Self-disclosure
ENSG00000100426	738.249	0.00786188	0.0196156	0.16023	0.688945	0.831534	Self-disclosure
ENSG00000100427	340.832	0.0541539	0.0476165	1.22429	0.268521	0.496861	Self-disclosure
ENSG00000100429	56.1435	-0.0218664	0.0386166	0.321328	0.570811	0.753078	Self-disclosure
ENSG00000100433	7.65239	-0.125694	0.0871818	2.11933	0.14545	0.347876	Self-disclosure
ENSG00000100439	1028.72	0.0492154	0.0267148	3.48574	0.0618998	0.208451	Self-disclosure
ENSG00000100441	4138.47	0.0011142	0.0151871	0.00546984	0.941044	0.97138	Self-disclosure
ENSG00000100442	985.398	-0.0302648	0.0195087	2.40266	0.12113	0.312241	Self-disclosure
ENSG00000100445	926.329	-0.102389	0.0306407	10.8202	0.00100401	0.0147009	Self-disclosure
ENSG00000100448	21.5531	-0.177696	0.108607	2.43806	0.118423	0.308533	Self-disclosure
ENSG00000100450	1128.65	-0.0797841	0.0669941	1.42649	0.232338	0.457921	Self-disclosure
ENSG00000100453	1557.51	0.00307338	0.0576626	0.00276542	0.958061	0.98088	Self-disclosure
ENSG00000100461	2969.55	0.0688137	0.0201033	12.0231	0.000525451	0.0093033	Self-disclosure
ENSG00000100462	682.718	0.0567966	0.0241778	5.50244	0.01899	0.0995104	Self-disclosure
ENSG00000100473	98.5361	-0.151676	0.0625923	5.99798	0.0143222	0.0832387	Self-disclosure
ENSG00000100478	193.424	-0.020114	0.0255456	0.599485	0.438775	0.655154	Self-disclosure
ENSG00000100479	23.4234	-0.110889	0.0555049	3.89165	0.0485268	0.179729	Self-disclosure
ENSG00000100483	878.237	0.0643442	0.028346	5.30196	0.0213015	0.107201	Self-disclosure
ENSG00000100485	4173.23	0.13818	0.0318964	19.6968	9.07531e-06	0.000682679	Self-disclosure
ENSG00000100490	128.611	0.0275011	0.0335398	0.661092	0.416175	0.635448	Self-disclosure
ENSG00000100503	11516.1	0.083753	0.027459	9.57035	0.00197746	0.0229935	Self-disclosure
ENSG00000100504	8278.32	0.149966	0.0415079	13.943	0.000188436	0.00478795	Self-disclosure
ENSG00000100505	52.4584	0.127216	0.0790831	2.65157	0.103448	0.285782	Self-disclosure
ENSG00000100519	2653.71	0.0162436	0.0148793	1.19863	0.273596	0.501199	Self-disclosure
ENSG00000100522	442.158	-0.0275553	0.0200589	1.85144	0.173616	0.385611	Self-disclosure
ENSG00000100523	752.163	0.0352375	0.0266748	1.75153	0.185685	0.400336	Self-disclosure
ENSG00000100526	25.7279	-0.0341063	0.0679112	0.247078	0.61914	0.787342	Self-disclosure
ENSG00000100528	1217.78	0.0149754	0.0192321	0.601217	0.438114	0.65466	Self-disclosure
ENSG00000100532	390.906	0.00382086	0.0167204	0.051964	0.81968	0.90822	Self-disclosure
ENSG00000100554	1264.57	0.0413599	0.0182799	5.29001	0.0214482	0.107655	Self-disclosure
ENSG00000100558	10.3664	0.111652	0.0859009	1.86869	0.171625	0.383111	Self-disclosure
ENSG00000100564	440.872	-0.0118952	0.0150104	0.622962	0.429949	0.647812	Self-disclosure
ENSG00000100567	1250.59	0.0395921	0.0226985	3.06438	0.0800255	0.246097	Self-disclosure
ENSG00000100568	1754.31	0.0278214	0.012724	4.75305	0.0292464	0.132106	Self-disclosure
ENSG00000100575	346.136	-0.0388867	0.0253519	2.27763	0.131253	0.327245	Self-disclosure
ENSG00000100577	118.345	-0.0296327	0.0315262	0.89312	0.344633	0.572863	Self-disclosure
ENSG00000100578	609.112	0.023712	0.0244783	0.924843	0.336207	0.564768	Self-disclosure
ENSG00000100580	1607.74	0.049735	0.0260925	3.70276	0.0543226	0.192776	Self-disclosure
ENSG00000100583	6.47321	0.11901	0.0816303	2.09286	0.147988	0.351544	Self-disclosure
ENSG00000100591	1515.98	-0.0140109	0.0190672	0.538935	0.462875	0.67432	Self-disclosure
ENSG00000100592	389.129	-0.00643722	0.022729	0.0797676	0.777613	0.883702	Self-disclosure
ENSG00000100596	4277.81	0.0824093	0.0291054	8.19557	0.00419928	0.0371438	Self-disclosure
ENSG00000100599	3223.42	0.033399	0.0249258	1.82181	0.177098	0.389789	Self-disclosure
ENSG00000100600	140.614	-0.0891215	0.0324048	7.48588	0.00621847	0.047793	Self-disclosure
ENSG00000100601	286.671	-0.0122278	0.0156593	0.605604	0.436448	0.653133	Self-disclosure
ENSG00000100603	2384.06	0.0329605	0.0125118	6.96241	0.00832398	0.0582876	Self-disclosure
ENSG00000100605	3864.26	0.0635857	0.0330248	3.95014	0.0468676	0.176123	Self-disclosure
ENSG00000100612	3006.11	0.0790378	0.0290853	7.62853	0.0057452	0.0453456	Self-disclosure
ENSG00000100614	4160.89	0.0670397	0.0221713	9.42638	0.00213886	0.0241181	Self-disclosure
ENSG00000100628	149.251	0.066379	0.0546618	1.55456	0.212464	0.434139	Self-disclosure
ENSG00000100629	160.013	-0.0161168	0.0312489	0.262006	0.608746	0.78078	Self-disclosure
ENSG00000100632	1543.94	-0.0151672	0.0244925	0.372126	0.541848	0.731405	Self-disclosure
ENSG00000100644	5773.17	0.11642	0.0274828	18.6085	1.60505e-05	0.000955844	Self-disclosure
ENSG00000100647	6001.63	0.0672149	0.0284538	5.91064	0.0150497	0.0857532	Self-disclosure
ENSG00000100650	14700.6	-0.00137971	0.0172155	0.00643367	0.93607	0.969301	Self-disclosure
ENSG00000100664	6483.14	0.0215934	0.0140436	2.39672	0.12159	0.31284	Self-disclosure
ENSG00000100678	33.6075	0.0041696	0.0585561	0.00508023	0.943178	0.972318	Self-disclosure
ENSG00000100697	6375.81	0.109171	0.0362471	9.24044	0.00236729	0.025616	Self-disclosure
ENSG00000100711	346.625	-0.00462414	0.0181588	0.0643718	0.799715	0.89758	Self-disclosure
ENSG00000100714	526.179	-0.0496311	0.0203808	5.93208	0.0148676	0.0852159	Self-disclosure
ENSG00000100721	1618.87	-0.169937	0.0457659	14.4153	0.000146605	0.00413555	Self-disclosure
ENSG00000100722	958.195	-0.0226338	0.0145632	2.38996	0.122117	0.313534	Self-disclosure
ENSG00000100726	360.718	-0.0823519	0.0362561	5.12324	0.0236075	0.114376	Self-disclosure
ENSG00000100731	4791.09	0.109264	0.0305383	13.0032	0.000310967	0.00668345	Self-disclosure
ENSG00000100744	854.468	0.0497817	0.0238152	4.35213	0.0369626	0.152259	Self-disclosure
ENSG00000100749	482.475	-0.00812959	0.018207	0.197719	0.656568	0.81118	Self-disclosure
ENSG00000100764	723.276	0.0128991	0.0237833	0.299959	0.583908	0.762042	Self-disclosure
ENSG00000100767	26.5135	-0.0567982	0.0627273	0.790348	0.373995	0.598645	Self-disclosure
ENSG00000100784	1204.36	0.0974716	0.0349381	8.02024	0.00462575	0.0395692	Self-disclosure
ENSG00000100796	4972.95	0.0380973	0.0158944	5.85676	0.0155174	0.0875039	Self-disclosure
ENSG00000100802	340.819	0.0275584	0.0198617	1.91757	0.166124	0.377045	Self-disclosure
ENSG00000100804	372.774	-0.0349794	0.0245004	2.03005	0.154215	0.360986	Self-disclosure
ENSG00000100811	4044.16	0.0223993	0.0117464	3.67679	0.0551751	0.194473	Self-disclosure
ENSG00000100813	6040.31	0.0267277	0.0157568	2.91922	0.0875303	0.259414	Self-disclosure
ENSG00000100814	496.576	-0.0710796	0.021926	10.2904	0.00133722	0.0177679	Self-disclosure
ENSG00000100815	1762.5	0.0478234	0.0261721	3.38768	0.0656852	0.216315	Self-disclosure
ENSG00000100823	1966.86	-0.0635542	0.0193775	10.4699	0.00121334	0.0164766	Self-disclosure
ENSG00000100836	1515.69	-0.0407544	0.0229595	3.17411	0.0748141	0.235741	Self-disclosure
ENSG00000100852	1258.39	-0.0146934	0.0315671	0.214717	0.643095	0.803565	Self-disclosure
ENSG00000100865	457.634	0.0258554	0.0171937	2.25261	0.133389	0.33041	Self-disclosure
ENSG00000100883	1666.86	0.038484	0.0141324	7.45334	0.00633188	0.0482709	Self-disclosure
ENSG00000100888	2496.65	0.0489566	0.021934	5.02164	0.0250324	0.119258	Self-disclosure
ENSG00000100889	398.489	-0.0170013	0.0219201	0.606539	0.436094	0.65312	Self-disclosure
ENSG00000100890	34.1228	0.0197906	0.0388174	0.257128	0.6121	0.783091	Self-disclosure
ENSG00000100897	2415.99	0.0424507	0.015795	7.34852	0.0067118	0.0503561	Self-disclosure
ENSG00000100902	334.895	0.0346882	0.0208594	2.78767	0.094992	0.271988	Self-disclosure
ENSG00000100906	3777.8	0.0851861	0.028299	9.43876	0.00212447	0.024019	Self-disclosure
ENSG00000100908	78.9839	-0.0190111	0.0400242	0.229376	0.631987	0.796007	Self-disclosure
ENSG00000100911	3138.77	0.108144	0.037835	8.31684	0.00392793	0.0357869	Self-disclosure
ENSG00000100916	136.788	-0.0130168	0.0225879	0.332025	0.564469	0.748801	Self-disclosure
ENSG00000100918	436.195	0.0576209	0.0334205	3.1706	0.0749748	0.235987	Self-disclosure
ENSG00000100926	54.7952	0.0374912	0.0274762	1.84994	0.173791	0.385854	Self-disclosure
ENSG00000100934	1630.24	0.0394243	0.0193034	4.22803	0.0397616	0.15926	Self-disclosure
ENSG00000100938	2061.58	0.067234	0.0204964	11.1475	0.000841437	0.0130248	Self-disclosure
ENSG00000100941	5859.31	-0.0160165	0.0167934	0.903902	0.341738	0.569728	Self-disclosure
ENSG00000100949	410.3	0.0126783	0.0276736	0.208622	0.64785	0.806278	Self-disclosure
ENSG00000100968	2.09336	-0.238808	0.112826	4.6748	0.0306083	NA	Self-disclosure
ENSG00000100979	38.3436	-0.0413457	0.0527011	0.622699	0.430046	0.647829	Self-disclosure
ENSG00000100982	1144.6	0.020826	0.0195013	1.15516	0.282472	0.510533	Self-disclosure
ENSG00000100983	453.098	-0.0357318	0.0202584	3.00341	0.0830894	0.251942	Self-disclosure
ENSG00000100985	1394.08	0.170921	0.0805778	4.56395	0.0326518	0.141061	Self-disclosure
ENSG00000100991	2772.34	0.0282839	0.0166128	2.94498	0.0861449	0.256952	Self-disclosure
ENSG00000100994	1337.88	-0.0395218	0.0222072	3.04226	0.081123	0.247977	Self-disclosure
ENSG00000100997	294.431	-0.00938595	0.0245489	0.143047	0.70527	0.84141	Self-disclosure
ENSG00000101000	24.884	-0.0633402	0.0467708	1.79541	0.180269	0.393575	Self-disclosure
ENSG00000101003	30.8362	-0.0413695	0.0577568	0.487061	0.485241	0.689795	Self-disclosure
ENSG00000101004	25.9079	-0.00672713	0.0676581	0.00950836	0.922321	0.963274	Self-disclosure
ENSG00000101017	368.133	-0.0822514	0.0332926	6.1956	0.0128069	0.0775602	Self-disclosure
ENSG00000101019	741.784	-0.0561753	0.016858	10.6784	0.00108395	0.0153516	Self-disclosure
ENSG00000101040	1130.85	0.0276139	0.0195261	1.99361	0.157964	0.365867	Self-disclosure
ENSG00000101049	3.19132	-0.100827	0.0956796	1.06365	0.302384	NA	Self-disclosure
ENSG00000101052	374.849	-0.0193598	0.017168	1.25147	0.263272	0.490962	Self-disclosure
ENSG00000101057	146.745	-0.145754	0.0756415	4.09994	0.0428848	0.167229	Self-disclosure
ENSG00000101079	1196.85	-0.00632337	0.0118712	0.282936	0.594783	0.770361	Self-disclosure
ENSG00000101082	1212.42	-0.017858	0.024763	0.511034	0.474692	0.683488	Self-disclosure
ENSG00000101084	186.616	0.0609327	0.0457077	1.79534	0.180277	0.393575	Self-disclosure
ENSG00000101096	1513.17	-0.00906197	0.0260614	0.118128	0.731074	0.856992	Self-disclosure
ENSG00000101104	576.854	0.014915	0.0261552	0.333242	0.563756	0.748454	Self-disclosure
ENSG00000101109	12578.7	0.0629973	0.0222651	8.1187	0.00438109	0.0382665	Self-disclosure
ENSG00000101126	2758.13	0.0100251	0.0153648	0.4278	0.51307	0.710625	Self-disclosure
ENSG00000101132	328.46	-0.0272451	0.0274546	0.963842	0.326221	0.554676	Self-disclosure
ENSG00000101138	602.96	0.00937141	0.010693	0.763138	0.382348	0.606684	Self-disclosure
ENSG00000101146	857.781	-0.010994	0.0133444	0.675152	0.411261	0.631141	Self-disclosure
ENSG00000101150	3615.67	0.078229	0.0234699	11.3582	0.000751143	0.0120513	Self-disclosure
ENSG00000101152	3297.68	0.0337004	0.0183418	3.43076	0.0639926	0.21299	Self-disclosure
ENSG00000101158	1110.76	-0.0430915	0.0138527	9.64751	0.00189609	0.0224739	Self-disclosure
ENSG00000101160	6113.77	0.0674882	0.0264944	6.65797	0.00987135	0.0655453	Self-disclosure
ENSG00000101161	2204.1	-0.012094	0.0173313	0.48836	0.48466	0.689425	Self-disclosure
ENSG00000101162	11955.4	0.0584819	0.0391075	2.24119	0.134377	0.331994	Self-disclosure
ENSG00000101166	1865.62	0.0338249	0.0164706	4.21595	0.0400456	0.160024	Self-disclosure
ENSG00000101181	687.443	0.037202	0.0191348	3.80798	0.051009	0.185351	Self-disclosure
ENSG00000101182	2068.46	-0.0105507	0.0275769	0.148513	0.699961	0.838225	Self-disclosure
ENSG00000101187	9.20101	-0.112149	0.0776081	2.11548	0.145817	0.348414	Self-disclosure
ENSG00000101188	19.6897	0.106478	0.101483	1.13745	0.286192	0.514703	Self-disclosure
ENSG00000101189	353.138	-0.0235628	0.0182967	1.65489	0.198294	0.417069	Self-disclosure
ENSG00000101190	306.2	-0.0204007	0.026518	0.587866	0.443246	0.658584	Self-disclosure
ENSG00000101191	2635	-0.0118656	0.0172622	0.46455	0.495505	0.697501	Self-disclosure
ENSG00000101193	1080.81	-0.00119433	0.0114911	0.0108833	0.916913	0.960505	Self-disclosure
ENSG00000101194	248.91	-0.122387	0.0347054	12.6504	0.000375476	0.0074055	Self-disclosure
ENSG00000101199	1313.52	-0.0230282	0.0206579	1.24593	0.264331	0.491921	Self-disclosure
ENSG00000101210	3.87033	-0.126978	0.106817	1.53069	0.216008	NA	Self-disclosure
ENSG00000101213	17.9643	-0.0202968	0.0605947	0.109628	0.740568	0.862559	Self-disclosure
ENSG00000101216	657.686	0.00139765	0.0193374	0.00524365	0.942273	0.971935	Self-disclosure
ENSG00000101220	336.837	-0.0102133	0.0370059	0.0737117	0.786007	0.888532	Self-disclosure
ENSG00000101224	2471.22	-0.0786301	0.0275776	8.05821	0.00452978	0.0390796	Self-disclosure
[truncated: 425,640+ more rows]

## Sheet: SupplementaryFile1g
Variable	Spearman rho	p-value	OR	Fisher's p-value
Eosinophils	0.829863	<1E-16	98.9	<1E-16
Lymphocytes	0.779343	<1E-16	81.32	<1E-16
Neutrophils	0.759895	<1E-16	61.18	<1E-16
IL13 GC resistance	0.486235	<1E-16	14.93	1.72963e-06
Objective maternal responsiveness	0.426712	<1E-16	8.95	3.1106e-07
Monocytes	0.391092	<1E-16	7.23	7.0557e-07
Houses unoccupied	0.374857	<1E-16	11.51	8.62e-09
FEV1 percent predicted	0.366661	<1E-16	4.72	0.00624459
Stimulated IL5	0.356464	<1E-16	9.32	5.2e-10
Self-disclosure	0.336556	<1E-16	10.3	1e-11
Houses rated >=fair	0.328874	<1E-16	21.74	5.4e-10
Subjective SES	0.302526	<1E-16	6.81	3.43159e-06
Sleep duration	0.293819	<1E-16	6.04	0.000347282
Nightly inhaler use	0.293134	<1E-16	13.85	5.6987e-07
Nightly asthma	0.244186	<1E-16	4.21	0.0900871
YR Parent-child conflict	0.24361	<1E-16	4.73	0.0134898
Objective negative affect	0.225078	<1E-16	2.76	0.174341
Asthma severity	0.214738	<1E-16	5.67	0.00754374
Family conflict	0.143383	<1E-16	8.26	5.89341e-06

## Sheet: SupplementaryFile1h
covariate	PC1	PC2	PC3
age	0.5	0.37	0.78
Sex	−0.21	ns	−0.13
RIN	−0.13	−0.15	ns
Lab	ns	ns	ns
genPC1	ns	0.18	0.27
genPC2	ns	ns	−0.10
genPC3	ns	ns	ns
fraction_mapped	0.18	−0.13	−0.13
percent_clean	ns	ns	0.16
weight	0.98	−0.18	ns
height	0.73	0.68	ns
Monocytes	ns	ns	ns
Neutrophils	ns	ns	ns
Eosinophils	ns	ns	ns
Lymphocytes	ns	ns	ns

## Sheet: SupplementaryFile1i
Variable	DEG	N
Basophils	0	96
Eosinophils	496	96
Monocytes	5645	96
Neutrophils	9780	96
Lymphocytes	10491	96

## Sheet: SupplementaryFile1j
Gene	baseMean	log2FoldChange	lfcSE	stat	pvalue	padj	tested_variable
ENSG00000000419	1268.1	0.241958	2.95708	0.00619297	0.937275	1	Basophils
ENSG00000000457	921.156	-1.69968	1.80894	0.874943	0.34959	0.688427	Basophils
ENSG00000000460	200.141	-3.58706	3.83154	0.911685	0.339668	0.679526	Basophils
ENSG00000000938	16163.6	-6.75556	4.184	2.23171	0.135204	0.486496	Basophils
ENSG00000000971	88.8574	-13.1212	10.4556	1.64788	0.199247	0.555821	Basophils
ENSG00000001036	620.716	3.92387	4.13513	0.810913	0.36785	0.702815	Basophils
ENSG00000001084	800.747	0.370182	2.64712	0.0198082	0.888074	0.984107	Basophils
ENSG00000001167	1745.46	-7.41241	2.54081	8.57962	0.00339946	0.298511	Basophils
ENSG00000001460	64.9844	4.65773	4.1332	1.30691	0.252954	0.607488	Basophils
ENSG00000001461	1104.41	-3.50146	3.2662	1.21868	0.269621	0.623437	Basophils
ENSG00000001561	1092.84	2.71016	5.37134	0.261537	0.609066	0.856285	Basophils
ENSG00000001629	1434.01	-3.60105	3.41305	1.14946	0.283662	0.635658	Basophils
ENSG00000001630	14.5299	-3.92144	7.8612	0.276306	0.599133	0.850747	Basophils
ENSG00000001631	1418.93	-1.2371	3.32066	0.151373	0.697227	0.905622	Basophils
ENSG00000002016	289.888	0.954664	2.76866	0.134272	0.714043	0.913019	Basophils
ENSG00000002330	184.047	11.4227	7.01275	2.10942	0.146395	0.5005	Basophils
ENSG00000002549	2530.61	-12.2662	10.4125	1.09256	0.295906	0.648107	Basophils
ENSG00000002587	44.2789	-5.40427	7.39041	0.478209	0.489235	0.787735	Basophils
ENSG00000002726	64.1963	4.39077	15.5303	0.0716534	0.788944	0.944245	Basophils
ENSG00000002745	25.2997	-2.10073	9.5542	0.0505157	0.822168	0.960107	Basophils
ENSG00000002822	551.151	8.79514	5.96169	1.91375	0.166548	0.525921	Basophils
ENSG00000002834	12176.6	-6.95948	3.13776	4.39204	0.0361071	0.328491	Basophils
ENSG00000002919	1495.42	-4.54284	3.68706	1.43206	0.231429	0.58916	Basophils
ENSG00000002933	176.861	3.72741	18.7488	0.0160694	0.899126	0.988405	Basophils
ENSG00000003056	5873.13	-0.245425	1.97447	0.0152577	0.901694	0.989167	Basophils
ENSG00000003137	8.66716	-30	154.94	-0.00203724	1	1	Basophils
ENSG00000003147	89.7575	-2.88584	4.69961	0.342882	0.558171	0.82845	Basophils
ENSG00000003249	61.5477	-4.59529	8.8794	0.29544	0.586755	0.844241	Basophils
ENSG00000003393	607.31	-6.44873	4.1397	2.6423	0.104053	0.442885	Basophils
ENSG00000003400	1801.39	1.84906	3.68064	0.269727	0.603515	0.852535	Basophils
ENSG00000003402	17324.3	-12.4591	4.57367	6.70472	0.00961579	0.298511	Basophils
ENSG00000003436	36.4719	-7.18839	7.3701	0.790659	0.373901	0.707799	Basophils
ENSG00000003509	649.256	-0.584216	2.38764	0.0626471	0.80236	0.950819	Basophils
ENSG00000003756	7908.67	-2.90887	1.80285	2.69767	0.100495	0.437218	Basophils
ENSG00000004059	1887.5	2.08262	3.69501	0.278797	0.597491	0.850038	Basophils
ENSG00000004139	386.675	5.42038	2.98725	3.59361	0.0580022	0.363638	Basophils
ENSG00000004142	899.979	3.94527	2.70648	1.9115	0.166797	0.526262	Basophils
ENSG00000004399	923.316	-6.70607	4.85066	1.66564	0.196844	0.554121	Basophils
ENSG00000004455	2609.7	1.4424	1.61775	0.79143	0.373668	0.707799	Basophils
ENSG00000004468	936.042	3.9761	6.13398	0.354129	0.551785	0.825313	Basophils
ENSG00000004478	826.054	3.32517	4.27001	0.588876	0.442854	0.758333	Basophils
ENSG00000004487	1050.83	1.36931	2.04048	0.450041	0.502316	0.794991	Basophils
ENSG00000004534	4280.7	-0.050369	2.85517	0.000333445	0.985431	1	Basophils
ENSG00000004660	519.581	-8.14103	5.11188	2.27314	0.131633	0.482075	Basophils
ENSG00000004700	2883.13	-0.660869	3.20056	0.0432474	0.83526	0.964537	Basophils
ENSG00000004766	1008.85	0.115478	3.04734	0.00149749	0.969132	1	Basophils
ENSG00000004777	50.5554	1.04609	6.70787	0.0246782	0.875172	0.978535	Basophils
ENSG00000004779	444.228	14.077	5.60075	5.56633	0.0183091	0.308018	Basophils
ENSG00000004799	941.534	-15.7102	8.23343	3.01243	0.0826283	0.41067	Basophils
ENSG00000004809	41.0085	-9.11927	12.5054	0.375719	0.539903	0.818313	Basophils
ENSG00000004838	38.4785	5.55944	5.6605	0.949275	0.329904	0.672308	Basophils
ENSG00000004864	293.51	-2.8398	2.30412	1.46628	0.225933	0.583954	Basophils
ENSG00000004866	165.19	1.86876	3.45236	0.272894	0.601397	0.851674	Basophils
ENSG00000004897	1913.53	-5.21901	2.95285	3.05341	0.080568	0.40648	Basophils
ENSG00000004939	201.707	-11.43	44.4504	-128.991	1	1	Basophils
ENSG00000004975	469.438	0.167156	2.9468	0.00316104	0.955164	1	Basophils
ENSG00000005001	2.99586	16.4242	17.253	1.1628	0.280886	0.633647	Basophils
ENSG00000005007	2946.83	-5.30867	3.0589	2.90092	0.0885292	0.418934	Basophils
ENSG00000005020	5862.21	-13.3707	5.94388	4.41718	0.0355787	0.327466	Basophils
ENSG00000005059	1693.44	4.21852	2.99111	1.84869	0.173936	0.532832	Basophils
ENSG00000005075	413.018	6.91084	4.84683	1.96661	0.160809	0.518003	Basophils
ENSG00000005100	440.359	-0.837659	2.59083	0.11238	0.737451	0.923895	Basophils
ENSG00000005102	29.0966	-6.57126	8.23642	0.484311	0.486476	0.786055	Basophils
ENSG00000005108	10.4023	-13.3783	12.3952	1.24543	0.264428	0.618138	Basophils
ENSG00000005156	402.594	-0.899403	3.35773	0.0778221	0.780271	0.941928	Basophils
ENSG00000005175	1727.62	-5.49999	3.92054	1.93184	0.164557	0.523228	Basophils
ENSG00000005187	171.649	3.3616	5.26463	0.486181	0.485636	0.785445	Basophils
ENSG00000005189	39.8086	-2.56309	6.20901	0.169266	0.680765	0.898883	Basophils
ENSG00000005194	601.729	8.73112	2.63449	11.4682	0.000707963	0.298511	Basophils
ENSG00000005206	681.018	5.55446	4.69379	1.53782	0.214943	0.572146	Basophils
ENSG00000005238	2283.29	-10.1544	4.0872	5.36574	0.020536	0.309942	Basophils
ENSG00000005243	16.3676	17.3783	8.60249	3.8452	0.0498887	0.350588	Basophils
ENSG00000005249	3813.81	-4.3549	5.52769	0.555832	0.455944	0.767736	Basophils
ENSG00000005339	4542.84	-13.361	4.30491	9.02862	0.00265785	0.298511	Basophils
ENSG00000005379	494.026	3.82906	6.15959	0.418521	0.517676	0.804563	Basophils
ENSG00000005381	80.0131	12.0145	8.51352	1.45864	0.227147	0.585113	Basophils
ENSG00000005436	477.86	3.83527	2.80441	1.86892	0.171599	0.531379	Basophils
ENSG00000005448	161.107	14.3419	5.80675	5.48692	0.0191593	0.309495	Basophils
ENSG00000005469	371.886	2.19195	2.83227	0.605879	0.436344	0.754622	Basophils
ENSG00000005471	137.273	0.241755	6.12295	0.00173632	0.966762	1	Basophils
ENSG00000005483	5053.84	-10.3401	4.57246	5.19376	0.0226681	0.310535	Basophils
ENSG00000005486	702.131	5.13733	4.35447	1.15783	0.281915	0.634247	Basophils
ENSG00000005513	21.992	22.8653	10.1711	6.631	0.0100219	0.298511	Basophils
ENSG00000005700	1936.79	-0.484045	3.08953	0.0247943	0.874881	0.978412	Basophils
ENSG00000005801	611.275	3.25988	2.51707	1.6742	0.195697	0.553399	Basophils
ENSG00000005810	4583.37	-7.96496	4.66021	3.22659	0.0724515	0.39257	Basophils
ENSG00000005812	4362.24	-3.73594	3.66114	1.02161	0.312138	0.660473	Basophils
ENSG00000005844	9712.66	-4.64941	3.15485	2.01988	0.155251	0.512821	Basophils
ENSG00000005882	307.339	2.6468	4.2739	0.367293	0.544483	0.821276	Basophils
ENSG00000005884	54.7733	6.38721	6.13145	1.18639	0.27606	0.629095	Basophils
ENSG00000005955	3233.55	-0.0854622	2.05213	0.0017466	0.966664	1	Basophils
ENSG00000005961	2094.1	-9.33836	8.62184	1.03874	0.308115	0.656249	Basophils
ENSG00000006007	1696.66	-3.73875	3.6724	0.934479	0.333702	0.674594	Basophils
ENSG00000006015	257.552	19.562	8.95606	4.3187	0.0376957	0.330923	Basophils
ENSG00000006025	310.234	3.12472	4.35985	0.531652	0.465913	0.773941	Basophils
ENSG00000006062	929.409	-1.25653	2.60747	0.228816	0.632403	0.87008	Basophils
ENSG00000006075	97.5062	15.5716	10.7099	1.37288	0.241318	0.596732	Basophils
ENSG00000006114	2903.52	-3.89885	2.51013	2.56988	0.108916	0.448848	Basophils
ENSG00000006125	3946.34	-3.30956	2.04472	2.62105	0.105455	0.444309	Basophils
ENSG00000006194	1262.53	1.88383	1.84537	1.08499	0.297585	0.649309	Basophils
ENSG00000006282	240.958	9.29705	9.44641	1.27727	0.258407	0.612813	Basophils
ENSG00000006327	68.8006	3.02911	7.72701	0.142346	0.70596	0.909354	Basophils
ENSG00000006432	147.94	1.03621	5.21524	0.0475541	0.827375	0.961885	Basophils
ENSG00000006451	1349.48	1.7184	2.42524	0.497684	0.48052	0.782544	Basophils
ENSG00000006453	7.60728	-3.10722	10.737	0.0877945	0.767	0.936355	Basophils
ENSG00000006459	4922.27	-10.0961	4.58593	4.73839	0.0294967	0.319721	Basophils
ENSG00000006530	539.895	3.52403	2.86637	1.42075	0.233279	0.591244	Basophils
ENSG00000006534	954.565	-2.47933	4.98158	0.232652	0.629564	0.868295	Basophils
ENSG00000006555	193.348	1.64674	4.18893	0.158551	0.690495	0.903677	Basophils
ENSG00000006576	1627.28	-2.17863	3.44052	0.411162	0.52138	0.806894	Basophils
ENSG00000006607	420.418	-7.09716	3.65096	3.84144	0.0500006	0.350588	Basophils
ENSG00000006625	356.932	7.84314	3.44379	4.83159	0.0279429	0.319522	Basophils
ENSG00000006634	448.315	2.73275	2.73959	0.957018	0.327939	0.670896	Basophils
ENSG00000006638	62.5694	8.77923	6.57669	1.70243	0.191971	0.550107	Basophils
ENSG00000006652	3192.79	-6.32767	5.30448	1.26391	0.260913	0.61487	Basophils
ENSG00000006695	252.843	0.446378	2.58619	0.0282875	0.866435	0.976308	Basophils
ENSG00000006704	2.42903	-10.4401	16.1814	0.43598	0.509069	0.800027	Basophils
ENSG00000006712	1111.99	0.524058	3.07312	0.0262719	0.871238	0.977675	Basophils
ENSG00000006715	2404.24	-4.42993	3.10635	2.11823	0.145555	0.499648	Basophils
ENSG00000006740	2.07299	13.3418	16.3066	0.675104	0.411278	0.736623	Basophils
ENSG00000006744	772.779	2.65369	2.87324	0.813915	0.366965	0.7024	Basophils
ENSG00000006747	5.37983	-23.9111	18.2291	1.35264	0.244816	0.60031	Basophils
ENSG00000006831	2269.51	-3.34911	2.04482	2.60539	0.106501	0.445582	Basophils
ENSG00000006837	6.90502	6.7593	7.4463	0.823994	0.364015	0.699654	Basophils
ENSG00000007038	21.8392	-4.73699	13.9635	0.146929	0.701488	0.907702	Basophils
ENSG00000007047	419.436	-5.09094	3.49896	1.83071	0.176044	0.534799	Basophils
ENSG00000007062	3.18593	10.2474	16.5072	0.30618	0.580034	0.839144	Basophils
ENSG00000007080	298.286	10.4643	5.476	2.95424	0.0856527	0.415157	Basophils
ENSG00000007129	390.612	1.84886	4.60526	0.162978	0.68643	0.901604	Basophils
ENSG00000007168	4939.27	-3.38698	2.1626	2.48773	0.114737	0.459073	Basophils
ENSG00000007202	3620.98	-5.68605	2.62903	4.69127	0.0303162	0.319721	Basophils
ENSG00000007237	4025.29	-13.7146	5.28054	5.23091	0.022189	0.309942	Basophils
ENSG00000007255	290.557	14.867	6.40879	5.03376	0.0248579	0.316399	Basophils
ENSG00000007264	630.748	12.9923	6.60781	3.5072	0.0611028	0.369098	Basophils
ENSG00000007312	2100.53	9.31263	6.13193	2.34728	0.125502	0.474017	Basophils
ENSG00000007314	8.5429	-3.8307	11.4887	0.132989	0.715352	0.913687	Basophils
ENSG00000007341	218.723	2.27612	2.82481	0.660303	0.416453	0.742531	Basophils
ENSG00000007376	220.475	10.6381	6.34179	2.33634	0.126386	0.475687	Basophils
ENSG00000007392	1738.73	4.68213	2.99034	2.62544	0.105163	0.444015	Basophils
ENSG00000007402	142.876	0.97108	6.55652	0.0220639	0.881917	0.981249	Basophils
ENSG00000007516	327.359	-5.9381	9.39742	0.368884	0.543613	0.820673	Basophils
ENSG00000007520	388.904	11.1877	5.70503	3.25005	0.0714213	0.390887	Basophils
ENSG00000007541	299.326	7.1115	5.29246	1.71209	0.190715	0.548062	Basophils
ENSG00000007545	362.31	2.70999	2.01884	1.83322	0.175747	0.534773	Basophils
ENSG00000007866	2.36416	8.97582	16.8074	0.245681	0.620133	0.862373	Basophils
ENSG00000007923	579.137	1.81327	2.47562	0.533731	0.465043	0.773306	Basophils
ENSG00000007944	2447.89	-6.75668	3.39051	3.65875	0.0557756	0.360977	Basophils
ENSG00000007968	260.21	-2.7831	7.68741	0.116615	0.732736	0.922026	Basophils
ENSG00000008018	2364.02	6.06263	3.28897	3.0327	0.0816019	0.408735	Basophils
ENSG00000008083	2721.96	-11.5705	3.59564	9.87386	0.00167643	0.298511	Basophils
ENSG00000008128	133.186	0.867854	4.90223	0.0339567	0.853799	0.971951	Basophils
ENSG00000008130	11154.9	-10.0991	4.83715	4.00721	0.0453061	0.343267	Basophils
ENSG00000008226	107.75	-5.65201	5.79677	1.01411	0.313919	0.661533	Basophils
ENSG00000008256	310.003	-9.2459	3.86347	5.78748	0.0161407	0.304984	Basophils
ENSG00000008277	98.2878	-7.50705	6.20023	1.60809	0.204761	0.562135	Basophils
ENSG00000008282	2101.72	2.01999	2.94721	0.484156	0.486546	0.786055	Basophils
ENSG00000008283	461.104	0.752365	4.84169	0.0232594	0.878784	0.980393	Basophils
ENSG00000008294	4656.44	-12.0862	4.91808	5.82447	0.0158048	0.304273	Basophils
ENSG00000008300	61.1688	2.52049	7.02051	0.12791	0.720608	0.91611	Basophils
ENSG00000008311	65.8053	-12.0539	10.1492	1.89382	0.168772	0.527922	Basophils
ENSG00000008324	546.664	8.75365	4.68359	3.22541	0.0725038	0.39257	Basophils
ENSG00000008382	229.629	9.19532	4.60568	3.71729	0.0538517	0.357765	Basophils
ENSG00000008394	297.386	5.63224	5.80168	0.76538	0.38165	0.714136	Basophils
ENSG00000008405	586.184	0.515749	2.5618	0.0419907	0.837637	0.965243	Basophils
ENSG00000008438	311.786	-1.5594	9.80625	0.0228351	0.879887	0.980586	Basophils
ENSG00000008441	94.2402	-10.8285	6.71098	2.82665	0.0927114	0.424873	Basophils
ENSG00000008513	3810.77	-4.55575	2.80997	2.75316	0.0970627	0.432468	Basophils
ENSG00000008516	9747.26	-9.40166	6.19125	2.003	0.156988	0.513715	Basophils
ENSG00000008517	2933.03	10.5396	5.9862	2.56713	0.109105	0.449401	Basophils
ENSG00000008710	494.476	0.790621	5.7543	0.0219048	0.882341	0.981249	Basophils
ENSG00000008735	3.10843	8.27321	11.7582	0.369618	0.543212	0.8206	Basophils
ENSG00000008838	658.437	2.63921	3.97173	0.444438	0.504988	0.796847	Basophils
ENSG00000008853	333.103	-2.46251	4.04498	0.361159	0.547863	0.823191	Basophils
ENSG00000008869	2199.75	-1.84486	3.44952	0.314633	0.574851	0.836715	Basophils
ENSG00000008952	4516.16	-1.43858	2.46238	0.340739	0.559403	0.828981	Basophils
ENSG00000008988	11358.4	12.2149	5.58862	4.36336	0.0367198	0.328491	Basophils
ENSG00000009307	17031	-4.54992	2.23296	4.0262	0.0447987	0.342564	Basophils
ENSG00000009335	1769.48	-3.05932	2.22334	1.8372	0.17528	0.533908	Basophils
ENSG00000009413	1401.39	-7.56492	4.39098	3.10457	0.0780729	0.403028	Basophils
ENSG00000009780	437.59	2.73419	2.13462	1.64198	0.200055	0.557162	Basophils
ENSG00000009790	10278.1	2.60016	1.89724	1.98497	0.158867	0.515419	Basophils
ENSG00000009830	110.684	0.499446	3.5319	0.0203449	0.886578	0.983211	Basophils
ENSG00000009844	1527.88	-2.78401	2.96855	0.824927	0.363743	0.699616	Basophils
ENSG00000009954	2368.74	-2.49079	2.65497	0.914575	0.338903	0.678949	Basophils
ENSG00000010017	1271.74	-0.850701	1.93223	0.189516	0.66332	0.887926	Basophils
ENSG00000010030	143.012	-17.8365	45.8513	-127.073	1	1	Basophils
ENSG00000010072	459.319	-2.21902	3.04804	0.540734	0.462129	0.7721	Basophils
ENSG00000010165	667.441	2.5156	2.19222	1.31506	0.251481	0.606383	Basophils
ENSG00000010219	206.016	5.82254	3.51497	2.69039	0.100955	0.437746	Basophils
ENSG00000010244	5340.42	-0.33033	2.45207	0.0192447	0.889667	0.985069	Basophils
ENSG00000010256	1408.82	4.58982	3.81012	1.23467	0.266501	0.6206	Basophils
ENSG00000010270	1070.6	-2.65392	3.05958	0.659423	0.416764	0.742728	Basophils
ENSG00000010278	1060.28	-1.17555	6.75754	0.0301314	0.862192	0.975497	Basophils
ENSG00000010292	1420.17	-1.8506	2.83272	0.437314	0.508422	0.799551	Basophils
ENSG00000010295	1053.28	2.77097	2.95976	0.853341	0.355609	0.692992	Basophils
ENSG00000010310	102.865	8.17616	7.29103	1.45399	0.227888	0.585926	Basophils
ENSG00000010318	89.2633	0.607501	3.55051	0.0305764	0.861189	0.974861	Basophils
ENSG00000010319	15.6343	21.6757	10.002	3.84555	0.0498782	0.350588	Basophils
ENSG00000010322	1841.34	-1.27709	2.66662	0.240299	0.62399	0.864222	Basophils
ENSG00000010327	1191.48	-2.60788	5.94197	0.165056	0.684544	0.900758	Basophils
ENSG00000010361	291.371	0.894932	4.66961	0.0353499	0.850864	0.971105	Basophils
ENSG00000010379	3.94412	-7.03166	12.6262	0.312992	0.57585	0.83686	Basophils
ENSG00000010539	1229.93	-6.13167	4.36263	1.82456	0.176772	0.535417	Basophils
ENSG00000010610	4851.68	-6.01361	3.0328	3.723	0.0536678	0.357546	Basophils
ENSG00000010626	95.8441	4.3007	4.24159	1.03736	0.308436	0.656317	Basophils
ENSG00000010704	176.305	-14.5927	5.1997	6.18796	0.0128623	0.298511	Basophils
ENSG00000010803	243.131	0.321604	3.36694	0.00934684	0.922981	0.99755	Basophils
ENSG00000010810	3738.48	2.83727	2.595	1.17238	0.278913	0.631648	Basophils
ENSG00000010818	2718.3	-7.49367	3.96958	3.6388	0.0564476	0.361878	Basophils
ENSG00000010932	2.96742	-15.8641	21.4298	0.421063	0.516407	0.804201	Basophils
ENSG00000011007	1209.73	-3.1011	2.33803	1.76026	0.184592	0.543917	Basophils
ENSG00000011009	1022.13	5.10795	4.0426	1.4542	0.227856	0.585926	Basophils
ENSG00000011021	425.391	-4.2715	3.58449	1.45353	0.227962	0.585926	Basophils
ENSG00000011028	32.5767	4.07235	9.3099	0.188406	0.664247	0.88838	Basophils
ENSG00000011105	259.15	-7.68466	6.33272	1.43281	0.231306	0.589015	Basophils
ENSG00000011114	984.214	-6.35232	3.54567	3.42663	0.064153	0.374387	Basophils
ENSG00000011132	423.455	5.02719	4.31651	1.36243	0.243117	0.598238	Basophils
ENSG00000011143	148.314	4.01344	3.36494	1.52713	0.216543	0.573829	Basophils
ENSG00000011198	1880.34	-14.1953	5.97795	5.0251	0.0249825	0.316399	Basophils
ENSG00000011243	1478.37	-0.430218	3.03973	0.0195875	0.888695	0.984363	Basophils
ENSG00000011258	1642.06	-3.73768	3.19389	1.38691	0.238928	0.594657	Basophils
ENSG00000011260	936.941	5.24909	2.09803	6.13974	0.0132176	0.298511	Basophils
ENSG00000011275	2383.47	-2.80922	2.23576	1.64679	0.199397	0.555997	Basophils
ENSG00000011295	588.845	3.62958	2.64572	1.84148	0.174778	0.53334	Basophils
ENSG00000011304	3398.39	0.0234153	2.37188	9.73854e-05	0.992126	1	Basophils
ENSG00000011376	341.501	-1.75441	3.61601	0.24184	0.622881	0.863629	Basophils
ENSG00000011405	1760.02	-5.54726	4.56735	1.58801	0.207611	0.565061	Basophils
ENSG00000011422	1434.93	-12.2071	6.31802	2.91946	0.087517	0.416993	Basophils
ENSG00000011426	29.0903	15.0745	9.12121	1.86806	0.171697	0.531379	Basophils
ENSG00000011451	383.092	-0.739496	4.22591	0.0314202	0.859306	0.973976	Basophils
ENSG00000011454	1210.77	-4.83685	2.47116	3.95587	0.046708	0.346005	Basophils
ENSG00000011465	2.90218	-17.0931	20.0551	0.736761	0.3907	0.722154	Basophils
ENSG00000011478	70.4359	9.52032	5.73555	2.50212	0.113693	0.457263	Basophils
ENSG00000011485	630.417	3.86806	3.18727	1.43596	0.230795	0.588557	Basophils
ENSG00000011523	808.458	0.364605	4.11235	0.00901771	0.924345	0.9977	Basophils
ENSG00000011566	351.274	-2.25801	3.48177	0.42298	0.515454	0.804145	Basophils
ENSG00000011590	33.1645	14.7359	9.39354	2.10745	0.146584	0.5005	Basophils
ENSG00000011600	6440.83	1.15304	5.62549	0.0359909	0.849534	0.970619	Basophils
ENSG00000011638	268.345	2.00295	2.65764	0.542013	0.4616	0.771948	Basophils
ENSG00000012048	348.763	-13.1582	5.3141	5.42703	0.0198274	0.309942	Basophils
ENSG00000012061	854.003	-0.358751	2.95047	0.0140421	0.905672	0.990772	Basophils
ENSG00000012124	2018.11	1.66386	5.79255	0.0906484	0.763354	0.93597	Basophils
ENSG00000012171	12.7357	-5.42372	10.3317	0.262392	0.608482	0.855869	Basophils
ENSG00000012223	721.805	6.78264	12.6136	0.237485	0.626029	0.86528	Basophils
ENSG00000012232	1773.86	-12.6173	4.18615	8.02173	0.00462193	0.298511	Basophils
ENSG00000012660	9416.46	-9.46445	4.47379	4.0757	0.0435043	0.341442	Basophils
ENSG00000012779	6783.1	-8.00128	4.65598	2.72426	0.0988341	0.435354	Basophils
ENSG00000012822	3625.19	-8.37084	3.14701	6.94899	0.00838666	0.298511	Basophils
ENSG00000012963	850.048	-0.496409	1.45999	0.11205	0.737822	0.924051	Basophils
ENSG00000012983	1274.05	-0.816388	3.27729	0.0643631	0.799728	0.949181	Basophils
ENSG00000013016	572.6	-4.58155	4.63038	0.933086	0.334062	0.675059	Basophils
ENSG00000013275	974.826	3.76641	2.6318	1.89596	0.168531	0.527639	Basophils
ENSG00000013288	1846.53	-5.29243	2.65724	3.99273	0.0456969	0.343734	Basophils
ENSG00000013306	1833.19	1.54022	7.37838	0.0415484	0.838483	0.965869	Basophils
ENSG00000013364	6434.44	-4.68562	4.5208	0.882626	0.347484	0.687177	Basophils
ENSG00000013374	3151.38	-7.3085	4.8311	2.18181	0.13965	0.491624	Basophils
ENSG00000013375	514.443	1.15537	2.87976	0.170078	0.680042	0.898588	Basophils
ENSG00000013392	144.531	5.49212	3.99737	1.83582	0.175442	0.534139	Basophils
ENSG00000013441	15436.3	-0.304452	3.12287	0.00992705	0.920634	0.997456	Basophils
ENSG00000013503	248.587	-1.71921	2.69172	0.426781	0.513573	0.80283	Basophils
ENSG00000013523	431.922	-0.290316	3.53503	0.00734293	0.931712	1	Basophils
ENSG00000013561	962.046	0.199638	1.88396	0.0111145	0.916038	0.99557	Basophils
ENSG00000013573	306.46	-6.30581	11.1886	0.360705	0.548115	0.823191	Basophils
ENSG00000013583	321.541	-0.288216	4.15469	0.00434433	0.947448	1	Basophils
ENSG00000013725	2456.04	5.37192	5.26189	1.03536	0.308902	0.656666	Basophils
ENSG00000013810	2635.7	-4.80713	3.49957	1.69896	0.192424	0.550304	Basophils
ENSG00000014123	1938.22	0.486443	3.68251	0.0183469	0.892256	0.985664	Basophils
ENSG00000014138	295.5	1.63844	2.93586	0.310997	0.577069	0.837609	Basophils
ENSG00000014164	448.995	-5.04093	4.65785	1.05435	0.304507	0.653591	Basophils
ENSG00000014216	2757.62	-2.73088	3.01326	0.754489	0.385059	0.717888	Basophils
ENSG00000014257	757.984	-8.41864	5.83696	2.17734	0.140056	0.491703	Basophils
ENSG00000014641	1694.66	7.05163	2.49233	7.73018	0.00543055	0.298511	Basophils
ENSG00000014824	1308.97	-1.5121	2.35293	0.384305	0.535308	0.815017	Basophils
ENSG00000014914	530.134	-5.22568	6.07062	0.695656	0.404247	0.731928	Basophils
ENSG00000014919	1071.53	-1.50177	1.71739	0.753776	0.385283	0.71795	Basophils
ENSG00000015133	2836.6	-0.76695	3.64313	0.0470578	0.828264	0.961937	Basophils
ENSG00000015153	668.137	-2.49898	2.98187	0.669935	0.413074	0.738845	Basophils
ENSG00000015171	1844.59	-0.00913116	3.21626	9.60059e-06	0.997528	1	Basophils
ENSG00000015475	2963.18	-5.66636	4.12558	1.62352	0.202601	0.560116	Basophils
ENSG00000015479	9946.15	0.622382	2.35268	0.0709552	0.789951	0.94479	Basophils
ENSG00000015532	393.119	3.13918	4.04754	0.58267	0.445268	0.759977	Basophils
ENSG00000015568	38.5136	3.20032	6.73177	0.288631	0.591099	0.846494	Basophils
ENSG00000015676	1219.7	1.5365	2.56316	0.365785	0.545311	0.821368	Basophils
ENSG00000016391	9.70915	2.65565	9.3109	0.0582315	0.809313	0.954143	Basophils
ENSG00000016864	791.498	2.15952	1.67728	1.57969	0.208805	0.565938	Basophils
ENSG00000017260	1858.1	-2.41126	2.31456	1.08281	0.29807	0.649609	Basophils
ENSG00000017427	5.48444	10.2429	28.2431	-57.823	1	1	Basophils
ENSG00000017797	4450.81	-11.2692	4.63293	5.09865	0.0239445	0.3133	Basophils
ENSG00000018189	713.914	-4.7817	3.88542	1.53699	0.215067	0.572158	Basophils
ENSG00000018280	6568.34	-11.1359	6.5826	2.50976	0.113143	0.4563	Basophils
ENSG00000018408	5.96387	-12.3592	10.5124	1.26286	0.261111	0.6149	Basophils
ENSG00000018510	1621.15	-3.46551	3.62012	0.916302	0.338448	0.678684	Basophils
ENSG00000018699	357.972	5.32772	2.5582	4.65333	0.0309933	0.321574	Basophils
ENSG00000018869	148.129	0.775187	3.00393	0.0687274	0.793199	0.946008	Basophils
ENSG00000019102	4.0739	13.0608	13.7758	0.952158	0.329171	0.671952	Basophils
ENSG00000019144	6.59266	-0.857732	9.63718	0.00938843	0.922811	0.99755	Basophils
ENSG00000019169	197.845	-9.66269	12.4149	0.441803	0.506253	0.798031	Basophils
ENSG00000019186	11.2233	9.41489	14.2611	0.601032	0.438184	0.755162	Basophils
ENSG00000019485	56.2006	2.25511	5.47972	0.175138	0.675586	0.894988	Basophils
ENSG00000019582	33011.8	4.36342	3.61872	1.3313	0.248574	0.604244	Basophils
ENSG00000019991	318.807	-14.0907	5.63596	5.81316	0.0159067	0.304273	Basophils
ENSG00000019995	1549.52	-5.25304	2.39707	4.5923	0.0321158	0.323464	Basophils
ENSG00000020129	292.328	-1.38523	4.1474	0.113604	0.736078	0.923329	Basophils
ENSG00000020181	73.1925	0.005741	6.38151	8.85495e-07	0.999249	1	Basophils
ENSG00000020256	180.063	0.279345	3.08886	0.00813374	0.928138	0.999298	Basophils
ENSG00000020426	172.397	3.43678	3.31666	0.975063	0.323421	0.666641	Basophils
ENSG00000020577	279.488	-16.5587	12.6367	1.77115	0.18324	0.542167	Basophils
ENSG00000020633	2432.62	4.60926	4.08416	1.18514	0.276313	0.629276	Basophils
ENSG00000020922	908.17	1.91478	4.12464	0.232369	0.629772	0.868366	Basophils
ENSG00000021300	353.673	7.39528	5.94864	1.74887	0.186019	0.544918	Basophils
ENSG00000021355	7146.3	-3.33702	5.30657	0.311031	0.577048	0.837609	Basophils
ENSG00000021488	4.18144	-1.99704	12.1777	0.0280883	0.866901	0.976308	Basophils
ENSG00000021574	1926.34	-8.26009	4.38336	3.36083	0.0667643	0.379769	Basophils
ENSG00000021762	498.607	-2.82917	6.25895	0.180103	0.671285	0.892726	Basophils
ENSG00000021776	1707.7	-6.37753	3.56033	3.38308	0.0658689	0.378656	Basophils
ENSG00000021826	2.69468	12.7048	11.4958	1.20717	0.271894	0.625892	Basophils
ENSG00000022277	3620.42	-3.79373	3.14663	1.30351	0.253573	0.608069	Basophils
ENSG00000022556	228.242	7.17169	10.8951	0.503287	0.47806	0.780569	Basophils
ENSG00000022567	2441.65	-15.5004	5.65255	7.2201	0.00720918	0.298511	Basophils
ENSG00000022840	4267.31	-4.21277	3.98459	0.993278	0.318943	0.66419	Basophils
ENSG00000022976	438.188	3.23474	2.82541	1.258	0.26203	0.615764	Basophils
ENSG00000023041	1635.9	-1.55698	1.64196	0.917339	0.338175	0.678684	Basophils
ENSG00000023171	443.029	-13.4699	7.88561	2.9253	0.0872011	0.416886	Basophils
ENSG00000023191	1655.63	3.67536	4.55669	0.569832	0.450326	0.763881	Basophils
ENSG00000023228	1703.61	-2.07283	2.01945	1.06718	0.301583	0.652699	Basophils
ENSG00000023287	4411.28	-8.62764	4.52596	3.50319	0.0612508	0.369828	Basophils
ENSG00000023318	2473.42	-3.20605	3.67418	0.681407	0.409103	0.735021	Basophils
ENSG00000023330	980.22	-3.85251	3.25461	1.39674	0.23727	0.593723	Basophils
ENSG00000023445	8975.82	-0.502274	4.25155	0.0154586	0.901052	0.988976	Basophils
ENSG00000023516	1930.41	-2.92827	4.38339	0.495677	0.481406	0.783164	Basophils
ENSG00000023572	100.046	2.16008	4.18132	0.259821	0.610243	0.856982	Basophils
ENSG00000023608	197.959	-0.397744	5.25605	0.00513644	0.942865	1	Basophils
ENSG00000023697	537.311	-2.59659	2.65314	0.838519	0.359821	0.696183	Basophils
ENSG00000023734	1652.56	1.5969	1.91714	0.639837	0.42377	0.746971	Basophils
ENSG00000023839	117.868	-4.86635	4.14049	1.46845	0.225591	0.583692	Basophils
ENSG00000023892	3516.97	5.99338	3.40482	2.99443	0.0835511	0.412279	Basophils
ENSG00000023902	3852.75	-5.52083	3.80418	1.82965	0.176169	0.534799	Basophils
ENSG00000023909	559.792	0.439418	3.48332	0.0152097	0.901848	0.98923	Basophils
ENSG00000024048	7080.26	-13.8328	4.52406	8.69083	0.00319815	0.298511	Basophils
ENSG00000024422	7.55111	-18.2397	13.4613	1.59283	0.206922	0.564533	Basophils
ENSG00000024526	15.1089	30.8664	12.9567	3.216	0.0729217	0.39386	Basophils
ENSG00000024862	1093.06	-0.471768	2.95015	0.0238863	0.877174	0.979773	Basophils
ENSG00000025039	865.947	-8.83618	4.82274	3.1072	0.0779467	0.4028	Basophils
ENSG00000025156	623.745	5.02307	3.32601	2.56998	0.108909	0.448848	Basophils
ENSG00000025293	2495.12	-6.47837	2.79105	5.42877	0.0198076	0.309942	Basophils
ENSG00000025423	7.56809	7.86018	9.72206	0.568218	0.450968	0.764482	Basophils
ENSG00000025434	89.1752	4.20383	4.50255	0.782559	0.37636	0.709486	Basophils
ENSG00000025708	3816.02	-10.0175	7.63098	1.20151	0.27302	0.626776	Basophils
ENSG00000025770	557.006	7.78422	4.4529	2.84952	0.0914011	0.422902	Basophils
ENSG00000025772	312.534	2.23883	3.0566	0.496165	0.48119	0.783018	Basophils
ENSG00000025796	2291.09	-1.33471	2.35588	0.314821	0.574737	0.836715	Basophils
ENSG00000025800	1641.73	-4.07539	2.29833	3.26678	0.0706961	0.389698	Basophils
ENSG00000026025	19686.1	1.44401	3.51917	0.13668	0.711604	0.911907	Basophils
ENSG00000026036	13.7143	0.779793	9.56434	0.00818042	0.927933	0.999209	Basophils
ENSG00000026103	2686.49	-13.9644	6.87524	3.32814	0.0681039	0.382633	Basophils
ENSG00000026297	4331.34	-1.85734	5.0932	0.132075	0.716291	0.914446	Basophils
ENSG00000026508	13933.6	-2.36897	3.13635	0.494146	0.482084	0.783307	Basophils
ENSG00000026559	44.0075	0.431804	9.01494	0.00252382	0.959933	1	Basophils
ENSG00000026652	369.661	-3.43911	4.09726	0.618091	0.431758	0.751247	Basophils
ENSG00000026751	2116.88	5.29442	6.22557	0.630401	0.427208	0.74843	Basophils
ENSG00000026950	7975.97	-4.68579	3.65046	1.63177	0.201458	0.558479	Basophils
ENSG00000027001	107.316	11.585	3.63774	10.037	0.00153428	0.298511	Basophils
ENSG00000027075	3064.9	5.14717	3.15266	2.77969	0.0954666	0.429395	Basophils
ENSG00000027697	8592.91	-5.94959	4.2978	1.67422	0.195694	0.553399	Basophils
ENSG00000027847	230.304	8.14667	4.21722	3.57851	0.0585316	0.363804	Basophils
ENSG00000027869	317.451	5.91617	6.06269	0.889169	0.345703	0.685661	Basophils
ENSG00000028116	651.819	-6.48953	5.48649	1.39452	0.237643	0.593723	Basophils
ENSG00000028137	13374	-7.08167	4.30999	2.22245	0.136017	0.486923	Basophils
ENSG00000028203	971.274	-0.170482	2.11044	0.00669463	0.934789	1	Basophils
ENSG00000028277	2317.93	-0.961716	3.38435	0.0740993	0.785459	0.943445	Basophils
ENSG00000028310	835.289	2.47917	2.30661	1.18147	0.277057	0.629872	Basophils
ENSG00000028528	4545.32	-2.79485	1.84961	2.26526	0.132304	0.482777	Basophils
ENSG00000028839	714.784	-0.775461	2.51827	0.0892958	0.765074	0.936003	Basophils
ENSG00000029153	44.0429	-2.18425	10.1956	0.0407633	0.839995	0.966305	Basophils
ENSG00000029363	10418.8	-4.73524	3.86656	1.55112	0.21297	0.570174	Basophils
ENSG00000029364	1622.73	-2.24952	2.17504	1.08619	0.297317	0.649309	Basophils
ENSG00000029534	272.153	-9.92821	6.19749	2.93196	0.0868421	0.416375	Basophils
ENSG00000029639	190.293	1.5846	2.93401	0.269996	0.603334	0.852493	Basophils
ENSG00000029725	2856.73	-1.0689	2.35439	0.214507	0.643257	0.877743	Basophils
ENSG00000030066	1659.54	-2.14002	2.70283	0.694329	0.404696	0.732402	Basophils
ENSG00000030110	835.949	5.67561	5.2518	1.05634	0.30405	0.653508	Basophils
ENSG00000030419	1853.64	0.701783	5.71565	0.0162567	0.898543	0.988405	Basophils
ENSG00000030582	7745.01	-5.27141	5.81882	0.648625	0.420605	0.745095	Basophils
ENSG00000031003	3045.99	-2.67594	3.15027	0.767291	0.381056	0.713253	Basophils
ENSG00000031081	433.398	-8.20634	5.03413	2.47143	0.115933	0.460683	Basophils
ENSG00000031691	199.364	2.72528	3.84625	0.549883	0.458365	0.769933	Basophils
ENSG00000031698	2324.88	2.00908	1.67949	1.36683	0.242358	0.597475	Basophils
ENSG00000031823	1076.43	-0.135513	2.8531	0.00210937	0.963368	1	Basophils
ENSG00000032219	3767.48	-10.0439	4.87938	4.12327	0.0422973	0.338593	Basophils
ENSG00000032389	300.707	3.94236	3.75497	0.993178	0.318967	0.66419	Basophils
ENSG00000032444	1723.44	-0.0570574	5.46142	0.000107361	0.991733	1	Basophils
ENSG00000032742	368.21	1.94507	3.67073	0.308199	0.578788	0.838768	Basophils
ENSG00000033011	280.509	5.09871	3.92326	1.52053	0.21754	0.575063	Basophils
ENSG00000033030	1193.8	-3.34653	1.86486	3.24488	0.0716468	0.390944	Basophils
ENSG00000033050	896.067	0.639723	2.03589	0.0974064	0.754965	0.93103	Basophils
ENSG00000033100	1448.27	-5.07225	3.1748	2.30976	0.128564	0.47825	Basophils
ENSG00000033122	6.94441	-7.02404	29.1615	-67.4695	1	1	Basophils
ENSG00000033170	491.207	4.81645	2.80173	2.8388	0.0920132	0.423704	Basophils
ENSG00000033178	2066.48	-3.4176	3.28628	1.08272	0.298089	0.649609	Basophils
ENSG00000033327	4464.72	-15.9099	5.79094	6.51935	0.0106707	0.298511	Basophils
ENSG00000033627	1038.24	-11.5384	3.73042	9.39678	0.00217367	0.298511	Basophils
ENSG00000033800	2390.63	-11.188	4.21448	6.94253	0.00841697	0.298511	Basophils
ENSG00000033867	1618.1	-1.37996	4.81103	0.0882712	0.766387	0.93623	Basophils
ENSG00000034053	689.844	3.03025	5.92859	0.283585	0.594361	0.84859	Basophils
ENSG00000034063	50.3672	4.70785	8.23535	0.261019	0.609421	0.856589	Basophils
ENSG00000034152	3071.82	-2.65904	4.19202	0.347322	0.555633	0.827093	Basophils
ENSG00000034239	7.29705	-21.0177	26.1857	-63.5974	1	1	Basophils
ENSG00000034510	10103	13.3777	5.49626	4.85426	0.027578	0.318894	Basophils
ENSG00000034533	630.331	0.952105	2.21425	0.188189	0.664428	0.888426	Basophils
ENSG00000034677	3125.99	-4.95654	3.23867	2.26722	0.132137	0.482575	Basophils
ENSG00000034693	280.236	4.53062	2.82907	2.6877	0.101125	0.438281	Basophils
ENSG00000034713	2631.77	-1.22421	4.01624	0.0822017	0.774336	0.939599	Basophils
ENSG00000035115	852.744	7.25612	5.02014	2.10238	0.14707	0.501095	Basophils
ENSG00000035141	855.176	7.90156	2.46705	10.544	0.00116566	0.298511	Basophils
ENSG00000035403	5351.19	-8.19014	3.80274	4.53469	0.0332145	0.323756	Basophils
ENSG00000035499	31.88	19.85	9.51704	2.6988	0.100424	0.437218	Basophils
ENSG00000035664	1497.49	-11.153	5.88701	3.51669	0.0607536	0.368305	Basophils
ENSG00000035681	2085.22	-2.81941	3.18895	0.699477	0.402959	0.730804	Basophils
ENSG00000035687	2098.66	-0.851987	2.52824	0.112163	0.737695	0.924008	Basophils
ENSG00000035720	614.027	4.21262	4.50446	0.946808	0.330533	0.672339	Basophils
ENSG00000035862	3831.68	-10.6154	4.24869	5.50824	0.0189271	0.309174	Basophils
ENSG00000035928	1649.13	-2.21124	2.65754	0.699658	0.402899	0.730772	Basophils
ENSG00000036054	1899.3	-4.57489	3.47738	1.69532	0.192901	0.550673	Basophils
ENSG00000036257	3733.49	-4.87444	3.00298	2.52483	0.112067	0.454452	Basophils
ENSG00000036448	859.914	-15.4802	20.2758	0.331549	0.564748	0.832483	Basophils
ENSG00000036530	4.40944	-0.0243186	12.7459	4.01748e-06	0.998401	1	Basophils
ENSG00000036549	1401.77	-0.158001	3.37611	0.00247557	0.960318	1	Basophils
ENSG00000036565	8.15484	-30	22.8	-62.2308	1	1	Basophils
ENSG00000037042	76.4727	5.60336	5.46438	1.17494	0.278388	0.631387	Basophils
ENSG00000037241	99.6452	9.0637	4.85984	3.02715	0.0818815	0.408853	Basophils
ENSG00000037280	60.5898	-5.76737	10.423	0.328339	0.566639	0.832691	Basophils
ENSG00000037474	1712.48	1.28629	1.84579	0.490687	0.483621	0.784229	Basophils
ENSG00000037637	853.632	-3.70919	1.79914	4.18306	0.04083	0.335611	Basophils
ENSG00000037749	1744.37	-6.00711	3.77672	2.56038	0.109572	0.450626	Basophils
ENSG00000037757	614.262	5.53738	4.06045	2.14023	0.14348	0.49669	Basophils
ENSG00000037897	61.996	11.9766	4.32462	7.77685	0.005292	0.298511	Basophils
ENSG00000038002	562.918	3.02158	2.68602	1.22201	0.268967	0.622673	Basophils
ENSG00000038210	1156.7	-1.6625	5.27467	0.0987569	0.753326	0.930424	Basophils
ENSG00000038219	7007.85	-15.093	5.62239	7.08277	0.00778288	0.298511	Basophils
ENSG00000038274	6078.78	-1.19722	2.71266	0.187063	0.665373	0.888811	Basophils
ENSG00000038358	850.013	-4.50368	3.54632	1.67525	0.195557	0.553308	Basophils
ENSG00000038382	682.027	-5.02905	4.26181	1.43197	0.231443	0.58916	Basophils
ENSG00000038427	11726.3	-12.8775	6.66225	2.82473	0.0928223	0.424964	Basophils
ENSG00000038532	626.42	-5.45897	3.02282	3.2226	0.0726284	0.392789	Basophils
ENSG00000038945	211.525	-23.9197	14.5049	2.23997	0.134483	0.485618	Basophils
ENSG00000039068	14.838	-3.76291	10.6471	0.117482	0.731782	0.921318	Basophils
ENSG00000039123	2087.44	-1.05369	2.58697	0.168187	0.681728	0.899045	Basophils
ENSG00000039319	3458.97	-14.2849	5.69957	5.8156	0.0158847	0.304273	Basophils
ENSG00000039523	1208.63	-4.93703	3.79861	1.6601	0.19759	0.555077	Basophils
ENSG00000039560	6.96883	-6.91509	12.748	0.366566	0.544882	0.821276	Basophils
ENSG00000039600	2.72243	-15.9053	18.9681	0.749644	0.386589	0.719075	Basophils
ENSG00000039650	557.973	-0.286903	3.60642	0.00634083	0.936532	1	Basophils
ENSG00000040199	325.162	-3.70179	4.10072	0.868787	0.351291	0.689056	Basophils
ENSG00000040275	278.088	3.72834	3.3609	1.23269	0.266885	0.620604	Basophils
ENSG00000040341	824.702	-4.20326	2.84423	2.11739	0.145635	0.499648	Basophils
ENSG00000040487	148.736	4.79546	4.04331	1.34026	0.246988	0.602173	Basophils
ENSG00000040531	354.197	1.22439	3.3688	0.130912	0.717488	0.914862	Basophils
ENSG00000040608	14.5917	2.60706	10.8349	0.059644	0.807059	0.953467	Basophils
ENSG00000040633	1252.54	-1.29053	2.84047	0.181462	0.67012	0.892198	Basophils
ENSG00000040933	3384.3	-3.48475	2.52698	1.9385	0.163832	0.522162	Basophils
ENSG00000041353	935.92	-5.41946	5.25478	1.01012	0.314873	0.661884	Basophils
ENSG00000041357	3029.76	-0.299356	4.37553	0.00411934	0.948825	1	Basophils
ENSG00000041515	2.06662	-4.22012	21.188	0.0326934	0.856514	0.972708	Basophils
ENSG00000041802	1079.27	-2.55973	2.74992	0.947754	0.330292	0.672308	Basophils
ENSG00000041880	128.354	7.94279	5.05308	2.44107	0.118195	0.463532	Basophils
ENSG00000041988	263.845	5.25399	3.9325	1.7312	0.188258	0.546155	Basophils
ENSG00000042062	21.6733	-10.8508	8.90813	1.28777	0.25646	0.610545	Basophils
ENSG00000042088	616.984	0.682856	2.48961	0.0743131	0.785157	0.943445	Basophils
ENSG00000042286	84.3354	8.29986	5.19608	2.50489	0.113494	0.457093	Basophils
ENSG00000042317	53.5834	-1.72966	5.61957	0.0869105	0.768142	0.93655	Basophils
ENSG00000042429	1127.21	-2.8996	1.80467	2.63597	0.104468	0.443262	Basophils
ENSG00000042445	543.549	-0.16177	2.9308	0.00318084	0.955024	1	Basophils
ENSG00000042493	1626.7	1.8235	5.03946	0.110744	0.739298	0.924788	Basophils
ENSG00000042753	758.468	9.14436	5.0232	2.84077	0.0919001	0.423704	Basophils
ENSG00000042832	26.7829	-14.0696	8.66427	2.54183	0.110866	0.453169	Basophils
ENSG00000042980	1226.35	-1.21175	5.01588	0.0638801	0.800465	0.949598	Basophils
ENSG00000043093	2158.72	-6.26957	3.86519	2.48212	0.115147	0.459329	Basophils
ENSG00000043143	2469.82	-2.1694	3.00616	0.550445	0.458136	0.769826	Basophils
ENSG00000043462	8141.08	-5.44322	3.34877	2.55799	0.109738	0.451008	Basophils
ENSG00000043514	409.609	4.58307	2.47135	3.39129	0.0655417	0.377983	Basophils
ENSG00000043591	6.78189	19.8023	14.4897	1.33019	0.248772	0.604244	Basophils
ENSG00000044090	306.837	-3.33338	3.45231	0.904533	0.341569	0.681091	Basophils
ENSG00000044115	2255.37	-7.26166	4.66051	2.22302	0.135967	0.486923	Basophils
ENSG00000044459	130.49	-8.95634	6.7853	1.52964	0.216166	0.573186	Basophils
ENSG00000044574	6476.82	-1.06695	3.14597	0.0989827	0.753054	0.930284	Basophils
ENSG00000046604	8.22301	0.257178	10.8143	0.000611349	0.980274	1	Basophils
ENSG00000047056	1412.92	-0.830629	1.49666	0.311202	0.576943	0.837597	Basophils
ENSG00000047188	1758.91	0.10465	3.08985	0.00122431	0.972088	1	Basophils
ENSG00000047249	656.645	1.20561	2.55011	0.215893	0.642188	0.876964	Basophils
ENSG00000047315	4624.11	-1.19527	2.28145	0.288627	0.591102	0.846494	Basophils
ENSG00000047346	2032.81	-4.63875	3.53298	1.74694	0.186262	0.544918	Basophils
ENSG00000047365	2929.54	-6.21777	5.27501	1.42219	0.233043	0.590806	Basophils
ENSG00000047410	9014.02	-6.89544	3.73076	3.4454	0.0634281	0.373129	Basophils
ENSG00000047578	694.091	-12.6203	3.86968	10.0771	0.00150124	0.298511	Basophils
ENSG00000047579	426.493	6.62831	4.13209	2.11834	0.145544	0.499648	Basophils
ENSG00000047617	5.44037	0.690687	13.4867	0.00215632	0.962963	1	Basophils
ENSG00000047621	553.202	-1.97851	3.32797	0.32555	0.568291	0.833168	Basophils
ENSG00000047662	5.61883	6.67496	17.5808	0.195865	0.65808	0.885809	Basophils
ENSG00000047849	1223.59	-1.82665	3.40232	0.282601	0.595002	0.84859	Basophils
ENSG00000047932	2111.25	-0.695854	2.98541	0.0584978	0.808886	0.954143	Basophils
ENSG00000048028	1097.4	0.101501	3.67006	0.000754664	0.978084	1	Basophils
ENSG00000048052	1000.04	-0.17463	4.34655	0.00157806	0.968313	1	Basophils
ENSG00000048140	651.359	6.21479	3.39443	3.13405	0.076673	0.400219	Basophils
ENSG00000048162	269.129	8.51612	3.40323	6.22968	0.0125626	0.298511	Basophils
ENSG00000048342	13.9281	8.5502	8.82493	0.941416	0.331914	0.673647	Basophils
ENSG00000048392	3462.47	-10.1485	5.56655	3.12461	0.0771181	0.401304	Basophils
ENSG00000048405	1458.75	-2.2989	3.51165	0.440387	0.506936	0.798497	Basophils
ENSG00000048462	176.707	18.1379	34.69	-123.579	1	1	Basophils
ENSG00000048471	1111.53	-4.95553	3.4071	2.24238	0.134274	0.485249	Basophils
ENSG00000048544	858.251	-0.614128	2.32313	0.0675699	0.794908	0.946672	Basophils
ENSG00000048649	2504.86	-6.15528	3.88213	2.6184	0.105631	0.444543	Basophils
ENSG00000048707	1829.95	-6.09462	3.79764	2.73665	0.0980704	0.434499	Basophils
ENSG00000048740	12728.8	-8.15969	3.31298	5.93272	0.0148623	0.304273	Basophils
ENSG00000048828	4974.49	-6.69582	2.96676	4.84944	0.0276552	0.318894	Basophils
ENSG00000048991	616.105	-0.811948	2.38668	0.115483	0.733987	0.922646	Basophils
ENSG00000049089	348.667	5.7295	5.84556	1.0529	0.304841	0.653762	Basophils
ENSG00000049130	3.25052	-24.3765	17.3762	1.41946	0.233493	0.591357	Basophils
ENSG00000049167	201.589	-0.255396	2.97974	0.00716798	0.932529	1	Basophils
ENSG00000049192	41.6035	3.81033	6.94929	0.33287	0.563974	0.832123	Basophils
ENSG00000049239	1575.37	-7.78947	3.7485	4.05978	0.0439163	0.342564	Basophils
ENSG00000049245	2806.13	-5.96512	4.00211	2.06108	0.151103	0.507855	Basophils
ENSG00000049246	194.057	8.57069	5.1137	3.23432	0.0721101	0.391801	Basophils
ENSG00000049247	69.2177	-2.71364	17.4405	0.028949	0.864897	0.976287	Basophils
ENSG00000049249	114.393	-11.8342	9.23019	1.2233	0.268714	0.622552	Basophils
ENSG00000049323	358.516	-13.5808	6.17797	4.31265	0.0378299	0.331512	Basophils
ENSG00000049449	412.784	2.9679	4.38212	0.423902	0.514997	0.803907	Basophils
ENSG00000049541	457.778	1.99169	3.10469	0.360287	0.548347	0.823411	Basophils
ENSG00000049618	1482.18	-4.64477	3.03069	2.39052	0.122073	0.468771	Basophils
ENSG00000049656	1507.79	5.11479	2.65452	3.33801	0.0676963	0.381776	Basophils
ENSG00000049759	62.5435	-5.04125	5.59226	0.768581	0.380656	0.713031	Basophils
ENSG00000049860	2573.78	-3.8128	3.03996	1.34444	0.246252	0.601652	Basophils
ENSG00000049883	111.287	-2.21636	4.13935	0.32412	0.569142	0.833677	Basophils
ENSG00000050130	1474.41	-4.71511	2.84097	2.6067	0.106413	0.445416	Basophils
ENSG00000050165	19.1255	-13.1158	11.4913	0.948095	0.330205	0.672308	Basophils
ENSG00000050327	36.5732	7.78982	5.69326	2.24852	0.133742	0.484836	Basophils
ENSG00000050344	223.066	-11.3349	6.47548	2.55694	0.109811	0.451209	Basophils
ENSG00000050393	521.205	2.46384	3.82896	0.419002	0.517435	0.804539	Basophils
ENSG00000050405	438.483	-0.563658	3.39181	0.0278663	0.867424	0.976308	Basophils
ENSG00000050426	1016.19	5.6903	2.15772	7.45789	0.00631591	0.298511	Basophils
ENSG00000050438	112.304	-3.81977	5.62458	0.560724	0.453969	0.766216	Basophils
ENSG00000050555	5.05608	23.6154	13.2192	3.48693	0.0618552	0.370521	Basophils
ENSG00000050628	20.8228	3.3302	7.75578	0.189797	0.663086	0.887926	Basophils
ENSG00000050730	15.9075	6.87657	9.66093	0.384073	0.535432	0.815021	Basophils
ENSG00000050748	945.944	1.20035	2.14746	0.324251	0.569064	0.833677	Basophils
ENSG00000050767	4.03128	-11.1603	16.0855	0.384854	0.535017	0.814974	Basophils
ENSG00000051009	1258.57	-7.17229	2.73079	6.60154	0.0101891	0.298511	Basophils
ENSG00000051108	2502.36	-0.594912	2.12539	0.0719002	0.78859	0.944147	Basophils
ENSG00000051128	105.713	-4.73982	6.57063	0.451858	0.501454	0.794488	Basophils
ENSG00000051180	26.5727	19.836	10.0304	2.30006	0.129369	0.478933	Basophils
ENSG00000051341	29.5546	-2.44659	10.0231	0.0455905	0.830922	0.962487	Basophils
ENSG00000051382	1643.78	-9.0341	3.67222	5.87348	0.0153706	0.304273	Basophils
ENSG00000051523	5317.86	3.83466	5.16913	0.475634	0.490407	0.788039	Basophils
ENSG00000051596	164.793	9.12482	4.77906	3.63175	0.0566871	0.362355	Basophils
ENSG00000051620	2118.6	-7.83005	5.93431	1.86283	0.172298	0.531581	Basophils
ENSG00000051825	1012.26	-1.0624	3.65621	0.0900378	0.764129	0.936003	Basophils
ENSG00000052126	107.938	-4.70238	6.10798	0.624853	0.42925	0.749877	Basophils
ENSG00000052723	1790.13	-0.627894	3.61614	0.0323091	0.857351	0.972879	Basophils
ENSG00000052749	1544.59	-0.612394	5.46066	0.00932756	0.92306	0.99755	Basophils
ENSG00000052795	544.748	-4.63436	5.12896	0.840502	0.359253	0.695429	Basophils
ENSG00000052802	556.673	5.35263	2.71763	3.89538	0.0484192	0.349133	Basophils
ENSG00000052841	2304.64	-3.40478	2.50965	1.87541	0.170857	0.530762	Basophils
ENSG00000053108	10.1618	12.5984	9.77951	1.58282	0.208354	0.565174	Basophils
ENSG00000053254	5052.04	-8.5918	3.77833	5.12566	0.0235745	0.311751	Basophils
ENSG00000053371	316.434	3.53089	4.95634	0.468013	0.493903	0.790287	Basophils
ENSG00000053372	386.881	9.84579	3.37423	8.15359	0.00429759	0.298511	Basophils
ENSG00000053501	213.927	11.3652	4.55401	5.71044	0.0168643	0.305223	Basophils
ENSG00000053524	20.1013	-7.31271	8.1218	0.781257	0.376757	0.709659	Basophils
ENSG00000053770	1582.8	-3.40011	3.17958	1.16891	0.279626	0.632201	Basophils
ENSG00000053900	1675.47	2.30134	2.43176	0.937679	0.332876	0.674264	Basophils
ENSG00000053918	739.851	-0.596211	3.51542	0.0262464	0.8713	0.977675	Basophils
ENSG00000054116	1095.81	3.10482	2.87525	1.10045	0.294168	0.646968	Basophils
ENSG00000054118	5373.65	-7.04356	2.44394	7.93679	0.00484398	0.298511	Basophils
ENSG00000054148	215.114	17.3988	6.19397	6.63883	0.00997795	0.298511	Basophils
ENSG00000054179	27.2221	-3.4447	13.1588	0.0865403	0.768622	0.936746	Basophils
ENSG00000054219	1369.49	-1.28883	4.95699	0.066409	0.796639	0.947791	Basophils
ENSG00000054267	5758.49	-9.48222	4.5427	4.2285	0.0397504	0.335184	Basophils
ENSG00000054277	600.069	-1.29861	2.7737	0.207525	0.648714	0.880533	Basophils
ENSG00000054282	548.895	-5.44265	2.65063	4.1163	0.0424718	0.338627	Basophils
ENSG00000054356	16.1539	-7.748	11.9244	0.292315	0.588741	0.845091	Basophils
ENSG00000054392	67.1328	-0.734714	4.29906	0.0282909	0.866427	0.976308	Basophils
ENSG00000054523	1302.64	-15.5103	5.91884	5.99357	0.0143581	0.301655	Basophils
ENSG00000054598	3.3256	-13.527	29.3536	-48.6447	1	1	Basophils
ENSG00000054611	932.839	-0.610564	2.85617	0.0414805	0.838613	0.965888	Basophils
ENSG00000054654	3857.6	-8.10117	5.43556	2.38381	0.122598	0.469812	Basophils
ENSG00000054690	2.95772	-21.5116	25.5305	-40.9341	1	1	Basophils
ENSG00000054793	281.095	-5.49319	5.40989	0.959138	0.327404	0.670556	Basophils
ENSG00000054965	1270.77	-4.24101	2.5527	2.83958	0.0919681	0.423704	Basophils
ENSG00000054967	1670.21	-7.03312	3.86008	3.02203	0.0821406	0.409557	Basophils
ENSG00000054983	1760.27	-4.68354	3.48531	1.73648	0.187585	0.545284	Basophils
ENSG00000055044	1756.33	4.72489	2.3913	3.95078	0.0468495	0.346357	Basophils
ENSG00000055070	3452.47	0.300221	1.66142	0.0308659	0.86054	0.974558	Basophils
ENSG00000055118	41.3032	2.24971	7.62474	0.0876477	0.767189	0.936355	Basophils
ENSG00000055130	1650.55	-1.37238	3.77092	0.134736	0.713572	0.912685	Basophils
ENSG00000055147	724.75	0.536429	2.35024	0.0535544	0.81699	0.95844	Basophils
ENSG00000055163	6911.61	-1.53439	2.50923	0.394961	0.529703	0.811467	Basophils
ENSG00000055208	5211.56	-6.8698	3.59506	3.4816	0.0620549	0.3707	Basophils
ENSG00000055211	791.373	-0.775815	2.84356	0.0681664	0.794025	0.946184	Basophils
ENSG00000055332	4314.73	-21.0644	9.73031	4.2041	0.0403264	0.335595	Basophils
ENSG00000055483	966.086	2.78214	2.84499	0.997451	0.317928	0.663835	Basophils
ENSG00000055609	4174.94	-11.413	4.7951	5.71159	0.0168533	0.305223	Basophils
ENSG00000055732	11.0639	9.13325	13.1877	0.50996	0.475156	0.779439	Basophils
ENSG00000055917	7711.61	-4.13033	2.87993	2.05153	0.152054	0.509119	Basophils
ENSG00000055950	453.301	8.11242	4.10112	3.70556	0.0542314	0.358472	Basophils
ENSG00000055955	9.71259	-1.56447	8.78074	0.0345879	0.852462	0.971273	Basophils
ENSG00000055957	8.16427	-7.38538	11.6163	0.383193	0.535899	0.815516	Basophils
ENSG00000056050	363.109	4.8009	3.31116	1.91892	0.165976	0.525561	Basophils
ENSG00000056097	3026.97	-4.21637	2.73068	2.39441	0.12177	0.468459	Basophils
ENSG00000056558	1865.41	0.782339	4.00898	0.0423371	0.836979	0.965243	Basophils
ENSG00000056586	3001.88	-5.98043	3.49655	3.00781	0.0828643	0.411291	Basophils
ENSG00000056661	1.92809	16.7966	16.499	1.15241	0.283046	0.635337	Basophils
ENSG00000056736	23.4075	15.3292	8.83365	2.34385	0.125778	0.474456	Basophils
ENSG00000056972	296.911	-0.172962	3.28092	0.00282894	0.957582	1	Basophils
ENSG00000057019	41.3245	-6.69621	6.73696	0.953246	0.328894	0.671697	Basophils
ENSG00000057252	2572.57	-3.99354	3.04929	1.57299	0.209773	0.566906	Basophils
ENSG00000057294	53.7133	-1.70639	9.1141	0.0328674	0.856137	0.972708	Basophils
ENSG00000057468	5.99179	-7.19782	10.5481	0.511149	0.474642	0.779206	Basophils
ENSG00000057608	8400.06	-2.36854	2.43573	0.868333	0.351417	0.689157	Basophils
ENSG00000057657	1686.65	-6.66181	4.19305	2.11356	0.146	0.500175	Basophils
ENSG00000057663	1026.68	1.76097	2.16847	0.623835	0.429626	0.749877	Basophils
ENSG00000057704	2380.5	-14.7082	5.73917	6.27017	0.0122788	0.298511	Basophils
ENSG00000057757	875.327	4.2573	2.4397	2.95628	0.0855445	0.415113	Basophils
ENSG00000057935	339.797	2.15584	3.75282	0.360281	0.54835	0.823411	Basophils
ENSG00000058056	185.214	-2.32109	4.31456	0.307116	0.579455	0.839001	Basophils
ENSG00000058063	6306.78	-5.80443	4.17345	1.92924	0.164842	0.523467	Basophils
ENSG00000058091	686.124	-11.6172	4.80278	5.47393	0.0193022	0.309589	Basophils
ENSG00000058262	3737.61	1.10127	2.47928	0.178923	0.672301	0.893233	Basophils
ENSG00000058272	6426.11	-9.57469	4.44891	4.42976	0.0353174	0.32702	Basophils
ENSG00000058335	3.54282	18.2477	12.1414	2.17553	0.140221	0.49173	Basophils
ENSG00000058453	396.708	7.02055	5.87216	1.44025	0.230098	0.587891	Basophils
ENSG00000058600	775.028	4.05176	2.68115	2.50176	0.113719	0.457263	Basophils
ENSG00000058668	3698.13	-9.30582	4.30883	4.0711	0.0436228	0.341737	Basophils
ENSG00000058673	9022.21	-6.75542	2.98545	5.14582	0.0233025	0.311117	Basophils
ENSG00000058729	808.296	1.99337	2.41763	0.681362	0.409118	0.735021	Basophils
ENSG00000058799	891.634	-1.20771	4.54516	0.05807	0.809573	0.954261	Basophils
ENSG00000058804	577.735	2.45512	2.48447	1.03526	0.308926	0.656666	Basophils
ENSG00000058866	252.405	-16.5894	5.43996	7.96732	0.00476294	0.298511	Basophils
ENSG00000059122	547.077	8.83586	6.03466	2.55337	0.11006	0.45163	Basophils
ENSG00000059145	808.252	-2.40553	3.14231	0.610534	0.434587	0.752984	Basophils
ENSG00000059377	4102.25	-9.94495	3.91127	5.79189	0.0161002	0.304984	Basophils
ENSG00000059378	2113.21	-4.71703	7.48779	0.388669	0.533	0.813768	Basophils
ENSG00000059573	560.301	4.4346	3.00881	2.15255	0.142334	0.49401	Basophils
ENSG00000059588	1185.34	5.73834	3.60904	2.91929	0.0875261	0.416993	Basophils
ENSG00000059691	225.694	-2.09333	3.18663	0.408786	0.522586	0.807618	Basophils
ENSG00000059728	25389.3	-15.6158	6.18967	5.49482	0.0190729	0.309174	Basophils
ENSG00000059758	2018.88	-5.9458	3.95565	2.26482	0.132341	0.482777	Basophils
ENSG00000059769	213.113	-0.643377	3.2357	0.0338841	0.853954	0.971951	Basophils
ENSG00000059804	7788.44	-10.5484	6.35878	2.09678	0.14761	0.50174	Basophils
ENSG00000059915	32.2516	7.91804	9.22636	0.792176	0.373443	0.70761	Basophils
ENSG00000060069	778.259	-4.07237	4.20499	0.813091	0.367208	0.702414	Basophils
ENSG00000060138	2054.81	1.46983	3.92808	0.128656	0.71983	0.915945	Basophils
ENSG00000060140	28.638	2.94674	9.1671	0.108811	0.741502	0.925726	Basophils
ENSG00000060237	5987.23	-10.2068	4.03953	6.35243	0.0117221	0.298511	Basophils
ENSG00000060339	2661.46	-0.774432	2.86561	0.0758294	0.783031	0.942506	Basophils
ENSG00000060491	2004.55	-1.62227	5.09194	0.0872087	0.767756	0.936488	Basophils
ENSG00000060558	402.347	-0.833207	4.58521	0.0278189	0.867535	0.976308	Basophils
ENSG00000060642	370.289	-1.67836	2.4294	0.475509	0.490464	0.788039	Basophils
ENSG00000060656	4.20519	-20.676	22.1111	0.584423	0.444584	0.759825	Basophils
ENSG00000060688	728.714	4.76778	2.11736	4.90042	0.0268502	0.31795	Basophils
ENSG00000060709	9.35377	-23.3615	88.9396	-51.2097	1	1	Basophils
ENSG00000060749	639.024	-6.11292	4.91828	1.53006	0.216103	0.5731	Basophils
ENSG00000060762	586.762	3.87098	2.25825	2.75672	0.0968465	0.431814	Basophils
ENSG00000060971	2464.65	-0.459014	3.63093	0.0142709	0.90491	0.990405	Basophils
ENSG00000060982	314.468	-23.9728	9.95981	4.86273	0.0274429	0.318894	Basophils
ENSG00000061273	3106.54	-2.26246	3.23743	0.479485	0.488655	0.787187	Basophils
ENSG00000061337	7.74918	1.07692	12.7166	0.00833802	0.927244	0.99874	Basophils
ENSG00000061656	2.24038	3.65168	16.9504	0.026674	0.870265	0.977417	Basophils
ENSG00000061676	252.251	-7.07028	5.33711	1.70984	0.191006	0.548472	Basophils
ENSG00000061794	846.348	2.34814	2.36433	0.938252	0.332728	0.674264	Basophils
ENSG00000061918	363.888	-10.3305	5.06114	3.76263	0.0524101	0.354545	Basophils
ENSG00000061936	1220.83	-1.53229	2.12267	0.521666	0.470132	0.776264	Basophils
ENSG00000061938	1771.28	-1.55941	4.50101	0.120264	0.728749	0.919803	Basophils
ENSG00000061987	2290.52	-4.69668	3.19981	2.26853	0.132025	0.482553	Basophils
ENSG00000062194	5261.77	-3.3599	3.09214	1.14089	0.285465	0.637019	Basophils
ENSG00000062282	3248.72	-7.59731	7.02496	0.888874	0.345783	0.685676	Basophils
ENSG00000062370	38.4917	1.91276	6.71489	0.0850985	0.770503	0.937766	Basophils
ENSG00000062485	2740.35	-0.415587	2.24596	0.035558	0.850431	0.970819	Basophils
ENSG00000062524	181.259	7.44668	8.19498	0.815773	0.366419	0.701919	Basophils
ENSG00000062582	9.70831	12.6333	7.72827	2.64381	0.103954	0.442885	Basophils
ENSG00000062598	1671.41	-3.68268	3.35928	1.19425	0.274474	0.627935	Basophils
ENSG00000062650	3768.03	-6.2502	3.28105	3.65877	0.0557748	0.360977	Basophils
ENSG00000062716	14923.4	-11.0101	5.25481	3.67563	0.0552133	0.360627	Basophils
ENSG00000062725	1445.72	-3.18821	2.77922	1.36621	0.242465	0.597619	Basophils
ENSG00000062822	210.633	2.0443	5.03578	0.159282	0.689818	0.903356	Basophils
ENSG00000063046	15603.2	0.366798	2.7297	0.0180458	0.893138	0.985766	Basophils
ENSG00000063127	114.248	1.10149	3.11559	0.138414	0.709863	0.911164	Basophils
ENSG00000063169	261.827	-0.801822	3.93248	0.0440366	0.833786	0.964135	Basophils
ENSG00000063176	188.959	3.22066	4.83179	0.42115	0.516364	0.804201	Basophils
ENSG00000063177	8163.93	16.2958	5.62361	7.82266	0.00515953	0.298511	Basophils
ENSG00000063180	146.03	9.06854	5.94367	2.73017	0.0984685	0.435023	Basophils
ENSG00000063241	107.406	23.1472	7.83298	6.79005	0.00916673	0.298511	Basophils
ENSG00000063244	2959.58	0.644138	2.62109	0.0588846	0.808268	0.953864	Basophils
ENSG00000063245	852.311	0.118066	5.69647	0.000365114	0.984755	1	Basophils
ENSG00000063322	1298.98	-1.10391	1.70111	0.402046	0.526035	0.809984	Basophils
ENSG00000063438	13.9664	-6.80259	9.68847	0.374947	0.54032	0.818494	Basophils
ENSG00000063660	7.17492	14.2686	11.5139	1.11597	0.290788	0.642803	Basophils
ENSG00000063761	124.934	12.1634	4.57511	7.32896	0.00678524	0.298511	Basophils
ENSG00000063854	507.799	4.00313	3.81838	1.04076	0.307646	0.655964	Basophils
ENSG00000063978	2406.12	-1.96615	1.35546	2.04833	0.152374	0.50953	Basophils
ENSG00000064012	8929.75	-5.37037	3.93394	1.89542	0.168592	0.527639	Basophils
ENSG00000064042	3.83883	-6.49564	13.4845	0.207205	0.648967	0.880645	Basophils
ENSG00000064102	620.868	2.10753	1.94261	1.16543	0.280342	0.633188	Basophils
ENSG00000064115	908.391	-2.31608	2.01338	1.35124	0.245061	0.600477	Basophils
ENSG00000064199	26.0351	1.43227	6.56011	0.043119	0.835501	0.964537	Basophils
ENSG00000064201	994.603	8.86646	4.68476	4.07772	0.0434522	0.341321	Basophils
ENSG00000064225	1010.73	-9.86148	4.7946	4.13169	0.0420872	0.338317	Basophils
ENSG00000064270	9.36423	-13.0393	18.4779	0.316963	0.573438	0.836099	Basophils
ENSG00000064300	8.98234	-13.208	13.7053	0.756438	0.384445	0.717094	Basophils
ENSG00000064309	18.6665	-3.85552	8.7026	0.230198	0.631377	0.869248	Basophils
ENSG00000064313	1142.23	-4.67025	3.34496	2.01038	0.156226	0.513715	Basophils
ENSG00000064393	1814.09	-4.56369	4.63026	0.987952	0.320244	0.664668	Basophils
ENSG00000064419	1452.65	-6.16009	2.83378	4.74985	0.0293009	0.319721	Basophils
ENSG00000064490	600.754	7.14541	4.31615	2.44265	0.118077	0.463532	Basophils
ENSG00000064545	160.409	8.46355	5.56766	2.21654	0.136539	0.487644	Basophils
ENSG00000064547	1832.93	-1.82877	5.67423	0.102983	0.748279	0.928817	Basophils
ENSG00000064601	3940.05	-2.54551	4.07069	0.347236	0.555682	0.827093	Basophils
ENSG00000064607	2381.2	-1.10874	2.70385	0.183237	0.668606	0.891012	Basophils
ENSG00000064651	398.218	-2.62217	4.19606	0.419614	0.517129	0.804332	Basophils
ENSG00000064652	69.8781	-0.575851	4.27762	0.0162817	0.898466	0.988405	Basophils
ENSG00000064666	11871.3	-1.39032	4.11297	0.10195	0.749502	0.929006	Basophils
ENSG00000064687	2733.19	-3.07015	5.97954	0.28119	0.595923	0.849171	Basophils
ENSG00000064703	847.499	-0.686679	2.01519	0.11829	0.730897	0.920827	Basophils
ENSG00000064726	2261.13	-0.387708	2.79752	0.0184637	0.891915	0.985551	Basophils
ENSG00000064763	1166.43	-18.8012	6.01043	8.63022	0.00330632	0.298511	Basophils
ENSG00000064787	5.88322	-4.29569	12.5841	0.10908	0.741194	0.925537	Basophils
ENSG00000064886	646.043	10.0147	6.09229	2.96915	0.0848662	0.414074	Basophils
ENSG00000064932	3083.47	-6.02466	6.39688	0.713161	0.398396	0.727623	Basophils
ENSG00000064933	703.527	2.56877	3.01667	0.736812	0.390684	0.722154	Basophils
ENSG00000064961	565.884	4.84223	4.43475	1.04163	0.307443	0.655918	Basophils
ENSG00000064989	120.884	-1.45763	6.8457	0.0450131	0.83198	0.962901	Basophils
ENSG00000064995	852.968	3.79223	1.85866	4.18953	0.0406744	0.335595	Basophils
ENSG00000064999	664.996	-6.9183	3.59285	3.62701	0.0568487	0.362355	Basophils
ENSG00000065000	1834.22	-3.36485	2.60373	1.56769	0.210543	0.56816	Basophils
ENSG00000065029	679.759	3.97606	3.14562	1.66549	0.196864	0.554121	Basophils
ENSG00000065054	20.0009	18.6	9.25243	3.71013	0.0540832	0.358167	Basophils
ENSG00000065057	109.146	18.792	6.46147	7.34153	0.00673793	0.298511	Basophils
ENSG00000065060	571.193	-5.61868	4.4329	1.66847	0.196464	0.553967	Basophils
ENSG00000065135	4541.54	-6.99578	3.84226	2.93556	0.0866485	0.416375	Basophils
ENSG00000065150	2034.85	1.2089	2.01663	0.369389	0.543337	0.820656	Basophils
ENSG00000065154	1278.58	-1.25201	2.60925	0.219272	0.639595	0.87514	Basophils
ENSG00000065183	950.857	0.421784	2.69136	0.0263179	0.871126	0.977675	Basophils
ENSG00000065243	4935.13	-12.8748	5.17178	5.98372	0.0144385	0.301655	Basophils
ENSG00000065268	175.377	10.7897	6.59685	2.41717	0.120011	0.466475	Basophils
ENSG00000065308	745.618	-2.20303	3.72317	0.35845	0.549368	0.823809	Basophils
ENSG00000065320	2.50157	-0.402165	13.607	0.000902218	0.976038	1	Basophils
ENSG00000065328	15.245	17.858	15.2102	0.85672	0.354658	0.691937	Basophils
ENSG00000065357	4791.69	3.02243	3.62307	0.812981	0.36724	0.702414	Basophils
ENSG00000065361	10.2992	5.81125	10.7602	0.328866	0.566328	0.832691	Basophils
ENSG00000065413	3822.9	-9.80774	5.69598	3.20811	0.0732742	0.393981	Basophils
ENSG00000065427	2693.13	2.35515	2.82892	0.662083	0.415825	0.74191	Basophils
ENSG00000065457	567.819	-6.24915	3.9538	2.74321	0.0976683	0.434229	Basophils
ENSG00000065485	105.328	3.2232	5.27504	0.306987	0.579535	0.839001	Basophils
ENSG00000065491	363.245	-1.42804	2.44256	0.337175	0.561465	0.830362	Basophils
ENSG00000065518	908.36	7.89387	3.74886	4.1089	0.0426582	0.33924	Basophils
ENSG00000065526	3621.34	-12.5169	4.82746	6.87901	0.00872138	0.298511	Basophils
ENSG00000065534	652.487	-1.45038	5.7679	0.0668641	0.795959	0.947349	Basophils
ENSG00000065548	2230.02	-1.49168	2.43165	0.358973	0.549077	0.823771	Basophils
ENSG00000065559	2241.65	-7.26502	4.07202	2.99306	0.0836222	0.412318	Basophils
ENSG00000065600	287.688	1.5864	2.22033	0.509554	0.475332	0.779489	Basophils
ENSG00000065613	4892.12	-9.10281	4.86624	3.30181	0.0692036	0.386204	Basophils
ENSG00000065615	5184.62	-10.87	4.65752	4.85158	0.0276208	0.318894	Basophils
ENSG00000065618	13.8709	14.3353	15.0825	0.580173	0.446245	0.760637	Basophils
ENSG00000065621	14.4833	7.9251	6.60552	1.31833	0.250891	0.60621	Basophils
ENSG00000065665	192.048	-2.23922	3.7851	0.369839	0.543092	0.820562	Basophils
ENSG00000065675	1048.06	2.2492	3.30561	0.466494	0.494604	0.790323	Basophils
ENSG00000065717	83.2245	1.59856	7.23079	0.0526171	0.81857	0.959222	Basophils
ENSG00000065802	924.465	3.66703	2.76118	1.89717	0.168396	0.527639	Basophils
ENSG00000065809	8645.34	-1.2822	2.67664	0.230552	0.631115	0.869248	Basophils
ENSG00000065833	61.5055	1.21002	6.94022	0.0260232	0.871844	0.977813	Basophils
ENSG00000065882	3083.23	-9.59708	3.20224	8.18719	0.00421871	0.298511	Basophils
ENSG00000065883	2105.06	-4.45063	2.27933	3.87151	0.0491124	0.350219	Basophils
ENSG00000065911	1088.13	-1.07123	5.54147	0.0344012	0.852856	0.971401	Basophils
ENSG00000065970	1287.01	-6.0549	2.64579	5.29142	0.0214308	0.309942	Basophils
ENSG00000065978	6535.99	2.83335	2.26346	1.41397	0.234399	0.591902	Basophils
ENSG00000065989	249.488	-0.0144959	4.79022	9.04856e-06	0.9976	1	Basophils
ENSG00000066027	4019.28	-5.02454	3.48307	1.96528	0.16095	0.51819	Basophils
ENSG00000066032	2.6583	-15.4695	23.3132	0.505949	0.476898	0.779718	Basophils
ENSG00000066044	1051.57	1.06072	1.64624	0.401565	0.526282	0.810105	Basophils
ENSG00000066056	9.49521	12.6667	10.5708	1.33992	0.247049	0.602173	Basophils
ENSG00000066084	3347.22	-12.1197	4.9064	6.06308	0.0138037	0.30056	Basophils
ENSG00000066117	1047.47	-0.720728	2.26767	0.101254	0.75033	0.929006	Basophils
ENSG00000066135	1134.88	-5.23069	2.30978	4.93842	0.026266	0.316846	Basophils
ENSG00000066136	1344.44	-4.37161	2.91697	2.11035	0.146306	0.500451	Basophils
ENSG00000066185	17.2664	9.98987	8.1749	1.51102	0.218984	0.577315	Basophils
ENSG00000066279	82.7184	16.5742	10.4888	1.65181	0.198713	0.555546	Basophils
ENSG00000066294	2669.98	-6.31258	4.57288	2.03411	0.153804	0.510929	Basophils
ENSG00000066322	1547.67	-1.48173	2.55548	0.309984	0.57769	0.837771	Basophils
ENSG00000066336	8096.94	-5.10923	5.57139	0.688373	0.406718	0.734429	Basophils
ENSG00000066379	588.228	10.4828	4.52429	5.30097	0.0213135	0.309942	Basophils
ENSG00000066382	14.3332	-0.579711	9.4601	0.00334202	0.9539	1	Basophils
ENSG00000066422	2468.15	-3.28331	3.18603	1.12542	0.288755	0.640136	Basophils
ENSG00000066427	1094.98	-6.72673	4.16901	2.67589	0.101878	0.43962	Basophils
ENSG00000066455	1161.74	-2.19588	2.38189	0.83188	0.361729	0.698005	Basophils
ENSG00000066468	101.408	9.32581	14.603	0.41427	0.51981	0.805797	Basophils
ENSG00000066557	635.447	1.59764	3.67593	0.190107	0.662828	0.887926	Basophils
ENSG00000066583	403.809	-1.63793	2.99816	0.293692	0.587864	0.844617	Basophils
ENSG00000066651	375.233	4.7375	3.31035	2.25965	0.132784	0.483567	Basophils
ENSG00000066654	2749.89	-0.170783	2.74394	0.00421335	0.948245	1	Basophils
ENSG00000066697	200.909	1.91215	3.91867	0.225795	0.63466	0.871444	Basophils
ENSG00000066739	1467.71	-3.01094	3.34621	0.877925	0.348771	0.688068	Basophils
ENSG00000066777	3494.61	-4.77275	3.43799	2.0054	0.15674	0.513715	Basophils
ENSG00000066827	321.413	-9.48827	3.18009	8.21604	0.00415218	0.298511	Basophils
ENSG00000066855	153.918	4.40633	3.00344	2.19303	0.138636	0.49033	Basophils
ENSG00000066923	47.9739	-1.97439	5.71622	0.124588	0.724111	0.917739	Basophils
ENSG00000066926	454.821	-0.860448	3.77556	0.0515792	0.820338	0.959702	Basophils
ENSG00000066933	804.13	-5.78637	4.23653	2.00599	0.156679	0.513715	Basophils
ENSG00000067057	550.413	2.51536	4.68891	0.255297	0.61337	0.858118	Basophils
ENSG00000067064	2943.9	0.393185	4.55665	0.00653617	0.935564	1	Basophils
ENSG00000067066	5762.88	-10.0235	5.07214	3.64009	0.0564038	0.361878	Basophils
ENSG00000067082	12096.9	-8.79653	4.19537	3.97407	0.046206	0.344615	Basophils
ENSG00000067113	71.86	7.46859	4.36375	2.87483	0.0899747	0.420456	Basophils
ENSG00000067141	143.539	-1.75497	5.57875	0.0893249	0.765037	0.936003	Basophils
ENSG00000067167	6434.61	-0.407477	3.04383	0.0169918	0.896288	0.987808	Basophils
ENSG00000067182	5925.25	-8.28958	4.74686	2.53757	0.111166	0.453169	Basophils
ENSG00000067191	121.141	7.14218	4.21929	2.73584	0.09812	0.434499	Basophils
ENSG00000067208	705.959	-10.9839	4.80292	4.90682	0.0267508	0.317747	Basophils
ENSG00000067221	120.606	10.8846	5.4134	4.03415	0.0445881	0.342564	Basophils
ENSG00000067225	9603.2	-0.00721123	3.05999	2.73963e-06	0.998679	1	Basophils
ENSG00000067248	972.309	-2.96692	2.58899	1.32646	0.249437	0.604914	Basophils
ENSG00000067334	1831.39	0.664191	2.19346	0.0881011	0.766605	0.936293	Basophils
ENSG00000067365	269.827	0.0632771	2.7138	0.000554411	0.981215	1	Basophils
ENSG00000067369	732.433	-9.43604	3.1703	9.096	0.00256169	0.298511	Basophils
ENSG00000067533	528.223	6.57264	3.27601	4.37306	0.0365114	0.328491	Basophils
ENSG00000067560	16061.8	-1.95806	2.53498	0.541549	0.461792	0.772042	Basophils
ENSG00000067596	1998.62	-7.66886	2.91147	6.63475	0.0100008	0.298511	Basophils
ENSG00000067601	31.8966	-1.52102	5.20189	0.0876912	0.767133	0.936355	Basophils
ENSG00000067606	323.178	-0.604634	3.91902	0.0230376	0.879359	0.980505	Basophils
ENSG00000067704	1908.93	1.6568	1.6584	0.984427	0.321108	0.665222	Basophils
ENSG00000067715	2.67991	-31.462	21.2855	2.11723	0.14565	0.499648	Basophils
ENSG00000067798	14.6538	-30	27.9784	-76.8068	1	1	Basophils
ENSG00000067836	442.594	3.41892	5.68437	0.308952	0.578324	0.838292	Basophils
ENSG00000067900	7076.4	-10.4266	4.84213	4.43831	0.0351411	0.326328	Basophils
ENSG00000067955	2343.76	0.565838	2.42744	0.0513131	0.820794	0.959838	Basophils
ENSG00000068001	137.065	-1.37218	4.6319	0.0765325	0.782053	0.942235	Basophils
ENSG00000068024	1286.36	-6.94421	4.1188	2.66407	0.102638	0.440735	Basophils
ENSG00000068028	1859.64	7.52079	3.68611	3.99315	0.0456855	0.343734	Basophils
ENSG00000068079	1053.64	-3.20409	9.45836	0.0899796	0.764203	0.936003	Basophils
ENSG00000068097	429.463	-1.71413	4.08831	0.195951	0.658009	0.885809	Basophils
ENSG00000068120	1046.5	1.46281	2.75546	0.259724	0.61031	0.856982	Basophils
ENSG00000068137	3.35414	6.52771	14.0127	0.14152	0.706774	0.909856	Basophils
ENSG00000068305	2612.46	-5.95882	4.75117	1.47834	0.224034	0.581874	Basophils
ENSG00000068383	668.332	-1.07675	3.47252	0.0957117	0.757038	0.932283	Basophils
ENSG00000068489	155.419	-6.39715	6.28211	0.917165	0.338221	0.678684	Basophils
ENSG00000068615	35.4592	34.673	17.6185	3.06062	0.080211	0.405703	Basophils
ENSG00000068650	2175.31	-15.1167	4.88748	8.56939	0.00341861	0.298511	Basophils
ENSG00000068654	474.646	-4.98485	3.80922	1.73914	0.187248	0.544918	Basophils
ENSG00000068697	2732.07	-0.355046	3.33538	0.0102754	0.919259	0.996838	Basophils
ENSG00000068724	1631.26	-1.92732	3.36444	0.307819	0.579021	0.838791	Basophils
ENSG00000068745	1556.87	-0.0889449	1.74017	0.00250613	0.960074	1	Basophils
ENSG00000068784	904.653	-6.88884	4.50526	2.18559	0.139307	0.491022	Basophils
ENSG00000068793	631.512	-7.2274	5.01721	1.73255	0.188086	0.546038	Basophils
ENSG00000068796	2639.59	-5.16304	4.13407	1.60707	0.204904	0.562226	Basophils
ENSG00000068831	5692.35	5.3171	3.87195	1.97787	0.159615	0.516542	Basophils
ENSG00000068878	2654.89	-4.06626	2.30067	3.25007	0.0714206	0.390887	Basophils
ENSG00000068885	575.314	4.83969	3.63127	1.99782	0.157525	0.51465	Basophils
ENSG00000068903	1060.55	-0.291575	2.89478	0.00919291	0.923616	0.997572	Basophils
ENSG00000068912	1181.3	5.74305	2.21146	6.24209	0.0124749	0.298511	Basophils
ENSG00000068971	367.18	-1.76212	3.96958	0.188564	0.664114	0.888336	Basophils
ENSG00000068976	161.484	-2.82294	4.28583	0.424839	0.514532	0.803519	Basophils
ENSG00000069020	307.323	-1.68235	4.63674	0.139146	0.709131	0.910683	Basophils
ENSG00000069188	123.959	2.21571	9.65561	0.0627154	0.802254	0.950811	Basophils
ENSG00000069248	1357.69	1.10756	1.57469	0.521047	0.470396	0.776382	Basophils
ENSG00000069275	3831.18	3.19895	2.95305	1.23943	0.265582	0.619405	Basophils
ENSG00000069329	3711.09	-3.28023	2.69358	1.43015	0.23174	0.589507	Basophils
ENSG00000069345	1802.5	0.154363	1.75093	0.00758622	0.930593	1	Basophils
ENSG00000069399	894.968	-2.65762	7.53835	0.0877606	0.767044	0.936355	Basophils
ENSG00000069424	3893.95	0.342567	2.91066	0.0135282	0.907406	0.991497	Basophils
ENSG00000069493	3310.4	4.14759	3.81251	1.30266	0.253727	0.608245	Basophils
ENSG00000069667	3528.6	-1.02362	5.44402	0.0392563	0.842942	0.967426	Basophils
ENSG00000069702	1006.59	-2.34813	6.63831	0.111223	0.738756	0.924417	Basophils
ENSG00000069712	134.908	-5.35941	5.18945	1.11705	0.290554	0.642522	Basophils
ENSG00000069849	1073.45	3.12581	4.10554	0.496901	0.480865	0.7829	Basophils
ENSG00000069869	273.525	-5.65965	5.53722	1.02354	0.311681	0.659904	Basophils
ENSG00000069943	1021.46	-9.84942	4.85819	3.4083	0.0648691	0.376264	Basophils
ENSG00000069956	925.686	0.424817	2.92688	0.0212692	0.884048	0.982258	Basophils
ENSG00000069966	651.027	1.60782	3.19434	0.268029	0.604657	0.853405	Basophils
ENSG00000069974	5760.84	-6.42124	4.03235	2.27345	0.131607	0.482075	Basophils
ENSG00000069998	567.893	8.95453	3.41658	6.75665	0.00933991	0.298511	Basophils
ENSG00000070010	1296.77	0.0739314	1.75058	0.00167749	0.96733	1	Basophils
ENSG00000070018	86.8799	-11.4129	8.68897	1.80571	0.179023	0.538518	Basophils
ENSG00000070019	3.58192	12.9849	13.0814	1.19374	0.274577	0.627935	Basophils
ENSG00000070031	2.37814	26.1566	20.9602	1.4073	0.235505	0.592641	Basophils
ENSG00000070047	957.352	-2.23371	3.64714	0.371926	0.541956	0.819896	Basophils
ENSG00000070061	1392.48	0.14558	2.44875	0.00381892	0.950724	1	Basophils
ENSG00000070081	1887.33	3.83793	3.13425	1.45331	0.227998	0.585926	Basophils
ENSG00000070087	68.2338	2.61425	6.96901	0.151568	0.697041	0.905622	Basophils
ENSG00000070159	3.53974	18.9148	13.1686	1.81707	0.177663	0.536683	Basophils
ENSG00000070182	94.4688	-16.5232	9.09518	3.35821	0.0668708	0.379769	Basophils
ENSG00000070190	6170.6	-9.0002	5.33733	2.59111	0.107465	0.4468	Basophils
ENSG00000070214	1197.63	-2.10196	3.33148	0.359426	0.548825	0.823716	Basophils
ENSG00000070269	1024.24	-3.36626	3.36261	0.946752	0.330547	0.672339	Basophils
ENSG00000070366	685.691	-2.41404	2.56247	0.905988	0.341181	0.680834	Basophils
ENSG00000070367	2138.59	-4.33292	3.89819	1.24909	0.263727	0.617539	Basophils
ENSG00000070371	126.575	-16.5078	6.34421	6.01754	0.0141644	0.301655	Basophils
ENSG00000070404	53.4245	8.27482	5.69404	2.25523	0.133163	0.484143	Basophils
ENSG00000070413	2697.55	-4.52773	3.5216	1.5456	0.213787	0.570866	Basophils
ENSG00000070423	373.33	12.3858	6.69485	3.01191	0.0826549	0.41069	Basophils
ENSG00000070444	960.158	-7.16655	3.27019	4.58493	0.0322542	0.323464	Basophils
ENSG00000070476	885.735	-2.63232	2.3964	1.26379	0.260936	0.61487	Basophils
ENSG00000070495	764.479	0.0664953	2.75892	0.00054417	0.981389	1	Basophils
ENSG00000070501	931.501	-7.45105	4.73326	2.17133	0.140604	0.492234	Basophils
ENSG00000070526	38.7753	7.71734	14.9674	0.319579	0.571861	0.835507	Basophils
ENSG00000070540	660.095	-3.60865	4.52822	0.635891	0.425203	0.74774	Basophils
ENSG00000070610	1764.6	-4.14278	2.88204	2.08006	0.149234	0.505044	Basophils
ENSG00000070614	1832.49	-11.7303	5.54003	4.27151	0.0387566	0.332929	Basophils
ENSG00000070669	557.588	5.55148	4.04047	1.95235	0.162334	0.519854	Basophils
ENSG00000070718	506.878	-0.372911	2.92669	0.0175375	0.894645	0.98672	Basophils
ENSG00000070731	923.301	-12.9586	6.96336	3.26486	0.0707791	0.39004	Basophils
ENSG00000070756	29435.4	0.549678	2.04908	0.0689446	0.79288	0.946008	Basophils
ENSG00000070759	431.547	-4.91256	3.55836	1.89157	0.169025	0.528126	Basophils
ENSG00000070761	358.068	2.45267	2.36114	1.04597	0.306438	0.655198	Basophils
ENSG00000070770	1121.4	0.30747	1.94071	0.024993	0.874385	0.978361	Basophils
ENSG00000070785	248.435	4.42106	2.87724	2.17658	0.140126	0.491703	Basophils
ENSG00000070814	888.951	-0.791131	3.45511	0.0504481	0.822285	0.960107	Basophils
ENSG00000070831	13516.4	-1.72456	2.49772	0.433127	0.510459	0.801321	Basophils
ENSG00000070882	713.659	3.2406	3.73233	0.794785	0.372657	0.706661	Basophils
ENSG00000070915	14.7305	-1.63786	12.2569	0.0169251	0.89649	0.987879	Basophils
ENSG00000070950	341.748	-1.23854	3.12257	0.161755	0.687546	0.902277	Basophils
ENSG00000070961	5971.77	-9.06633	4.10798	4.5977	0.0320149	0.323258	Basophils
ENSG00000071051	1485.03	1.65478	3.20504	0.270223	0.603182	0.85246	Basophils
ENSG00000071054	5280.94	-10.7907	4.03472	6.66258	0.00984581	0.298511	Basophils
ENSG00000071073	4878.2	-0.33732	3.86103	0.0086787	0.925777	0.998307	Basophils
ENSG00000071082	9461.66	13.2678	5.26023	6.01065	0.0142198	0.301655	Basophils
ENSG00000071127	9179.54	-2.8864	1.97205	2.01514	0.155737	0.513317	Basophils
ENSG00000071189	2492.71	-9.82642	4.72577	4.2227	0.0398867	0.335559	Basophils
ENSG00000071205	181.164	0.876067	3.99322	0.0453704	0.831324	0.962502	Basophils
ENSG00000071242	316.72	-0.268005	5.91865	0.0021218	0.96326	1	Basophils
ENSG00000071243	1067.15	-2.66356	2.92772	0.813891	0.366972	0.7024	Basophils
ENSG00000071246	538.846	-9.11066	7.27612	1.33787	0.24741	0.602737	Basophils
ENSG00000071282	3.7656	5.61055	13.7196	0.126366	0.722231	0.916998	Basophils
ENSG00000071462	616.18	8.12526	3.33021	5.72999	0.0166775	0.305223	Basophils
ENSG00000071537	4804.21	-9.88363	4.02814	5.76049	0.0163905	0.305223	Basophils
ENSG00000071539	16.0375	30.6422	10.0157	6.30782	0.0120206	0.298511	Basophils
ENSG00000071564	991.117	5.8689	4.64135	1.60473	0.205234	0.562737	Basophils
ENSG00000071575	3048.44	2.97263	3.46522	0.801702	0.370585	0.705394	Basophils
ENSG00000071626	1490.02	4.8066	3.01783	2.45775	0.116946	0.462193	Basophils
ENSG00000071655	487.229	15.7154	6.93172	4.37307	0.0365111	0.328491	Basophils
ENSG00000071794	755.553	-0.708967	3.65756	0.038358	0.844726	0.968668	Basophils
ENSG00000071894	1241.7	-6.05287	4.53243	1.61766	0.203418	0.560572	Basophils
ENSG00000071909	28.7023	-4.65819	12.8518	0.13137	0.717016	0.914806	Basophils
ENSG00000071967	1298.68	-11.7209	6.54902	2.95001	0.0858769	0.415918	Basophils
ENSG00000071994	1322.51	3.71192	1.60594	5.30406	0.0212758	0.309942	Basophils
ENSG00000072042	1324.11	2.76381	1.79824	2.38268	0.122687	0.469812	Basophils
ENSG00000072062	2212.12	-8.21963	3.56183	4.66668	0.0307533	0.320622	Basophils
ENSG00000072071	202.889	1.3049	5.83236	0.0533745	0.817292	0.958672	Basophils
ENSG00000072110	8184.95	-9.2321	4.44594	3.97175	0.0462697	0.344936	Basophils
ENSG00000072121	955.226	-6.84758	4.68176	2.20109	0.137914	0.489558	Basophils
ENSG00000072134	437.32	-6.00443	7.29691	0.738851	0.390029	0.72186	Basophils
ENSG00000072135	3972.05	-0.713596	3.16846	0.0464016	0.829448	0.962109	Basophils
ENSG00000072163	93.6487	6.86258	7.99953	0.868511	0.351368	0.689133	Basophils
ENSG00000072195	76.8503	6.56418	8.74177	0.634512	0.425705	0.747804	Basophils
ENSG00000072201	3.9557	20.0141	19.1796	1.55079	0.213019	0.570174	Basophils
ENSG00000072210	939.739	0.252456	1.63423	0.0235192	0.878115	0.980152	Basophils
ENSG00000072274	1268.32	1.4258	3.33521	0.190362	0.662616	0.887926	Basophils
ENSG00000072310	632.452	3.29697	4.8137	0.462613	0.496405	0.791716	Basophils
ENSG00000072364	2899.74	-4.05769	3.7611	1.26533	0.260645	0.614763	Basophils
ENSG00000072401	3703.8	-7.189	7.15878	0.706189	0.400712	0.729148	Basophils
ENSG00000072415	334.89	-2.04801	3.20897	0.439489	0.507369	0.798706	Basophils
ENSG00000072422	273.225	-9.82641	5.9205	2.48229	0.115134	0.459329	Basophils
ENSG00000072518	2674.39	-8.20581	3.52601	5.05326	0.0245797	0.316399	Basophils
ENSG00000072571	51.0798	24.895	10.1817	3.79353	0.0514511	0.35287	Basophils
ENSG00000072609	1620.34	-2.54126	2.1759	1.32387	0.249898	0.605529	Basophils
ENSG00000072682	16.1626	9.66306	9.32155	1.16171	0.281111	0.633654	Basophils
ENSG00000072694	1147.34	-5.38172	6.44154	0.791986	0.3735	0.70761	Basophils
ENSG00000072736	2773.13	-2.3171	2.4001	0.954496	0.328578	0.671249	Basophils
ENSG00000072756	745.13	0.18306	3.52521	0.00301158	0.956236	1	Basophils
ENSG00000072778	3033.16	-0.121554	3.15102	0.00138396	0.970324	1	Basophils
ENSG00000072786	9306.88	-6.45102	2.71653	5.18436	0.022791	0.310535	Basophils
ENSG00000072803	1657.24	-2.41369	1.90986	1.5887	0.207512	0.565061	Basophils
ENSG00000072818	4871.38	5.32934	3.40834	2.41883	0.119884	0.466475	Basophils
ENSG00000072840	18.3891	-2.33484	9.56573	0.0463238	0.829588	0.962109	Basophils
ENSG00000072849	1356.78	1.39792	1.97497	0.469144	0.493381	0.790084	Basophils
ENSG00000072858	692.262	1.82129	3.22485	0.352975	0.552434	0.825476	Basophils
ENSG00000072864	2324.79	-10.4061	4.37829	5.49801	0.0190381	0.309174	Basophils
ENSG00000072952	1888.06	-19.0082	7.19189	5.5311	0.0186813	0.309174	Basophils
ENSG00000072954	100.909	0.625561	5.31724	0.0146918	0.903525	0.989704	Basophils
ENSG00000072958	1537.81	-0.33345	2.89216	0.0122133	0.912002	0.99377	Basophils
ENSG00000073008	183.538	-8.6401	5.1104	2.72081	0.0990478	0.435468	Basophils
ENSG00000073050	554.131	-1.98077	2.97331	0.40449	0.52478	0.80946	Basophils
ENSG00000073060	256.115	-3.84403	5.53439	0.475837	0.490314	0.788039	Basophils
ENSG00000073111	218.616	4.42084	5.2333	0.616124	0.432491	0.751876	Basophils
ENSG00000073150	320.842	-11.2047	8.06039	1.75081	0.185774	0.544899	Basophils
ENSG00000073169	445.986	7.08844	5.21242	1.6311	0.201551	0.558569	Basophils
ENSG00000073282	12.8081	5.49168	10.8013	0.273742	0.600833	0.851424	Basophils
ENSG00000073331	2946.79	-12.7788	6.52954	3.185	0.0743171	0.395445	Basophils
ENSG00000073350	424.938	6.67051	5.15062	1.61867	0.203278	0.560572	Basophils
ENSG00000073417	510.13	-2.23461	3.21171	0.508913	0.47561	0.77949	Basophils
ENSG00000073536	252.388	7.40696	4.29667	3.04151	0.0811602	0.40791	Basophils
ENSG00000073578	1306.07	2.13924	2.9532	0.47379	0.491249	0.788619	Basophils
ENSG00000073584	1507.2	1.55302	2.28857	0.453671	0.500597	0.79369	Basophils
ENSG00000073605	811.226	8.54581	4.15355	4.78897	0.0286425	0.319613	Basophils
ENSG00000073614	4089.48	-8.59407	3.66439	5.56197	0.0183548	0.308202	Basophils
ENSG00000073670	4.63952	19.0356	9.20815	4.31975	0.0376724	0.330923	Basophils
ENSG00000073711	12.0687	4.73659	9.54294	0.21497	0.642899	0.877509	Basophils
ENSG00000073737	948.827	-18.4848	7.67335	4.54827	0.0329519	0.323756	Basophils
ENSG00000073756	2544	-7.39662	9.8664	0.362404	0.547174	0.822841	Basophils
ENSG00000073792	198.357	-9.18148	4.65623	3.76546	0.0523214	0.354545	Basophils
ENSG00000073803	331.694	0.121104	4.37039	0.000703441	0.978841	1	Basophils
ENSG00000073849	5764.38	-0.838922	2.75572	0.0983896	0.753771	0.930547	Basophils
ENSG00000073861	1064.87	10.0331	6.94942	1.74434	0.18659	0.544918	Basophils
ENSG00000073910	2284.2	-15.5131	5.72279	7.06191	0.007874	0.298511	Basophils
ENSG00000073921	14766.1	-11.1848	4.87005	4.55784	0.0327683	0.323756	Basophils
ENSG00000073969	969.123	-3.73533	2.63383	1.89652	0.168468	0.527639	Basophils
ENSG00000074054	1342.6	-7.05259	3.35874	4.45583	0.0347823	0.325846	Basophils
ENSG00000074071	444.665	14.4854	5.78994	5.35634	0.020647	0.309942	Basophils
ENSG00000074181	2.69241	7.38658	13.257	0.3161	0.573961	0.836374	Basophils
ENSG00000074201	1678.52	6.31992	1.98714	10.0085	0.00155822	0.298511	Basophils
ENSG00000074219	11.9678	-22.975	14.5727	2.65035	0.103527	0.442145	Basophils
ENSG00000074266	691.964	5.25142	2.84959	3.46996	0.0624927	0.371014	Basophils
ENSG00000074276	17.278	-2.03255	6.58335	0.106647	0.743994	0.926824	Basophils
ENSG00000074319	1507.52	-2.18876	2.64112	0.61455	0.43308	0.752196	Basophils
ENSG00000074356	1296.59	-8.69341	3.41114	6.61035	0.0101388	0.298511	Basophils
ENSG00000074370	7177.86	0.0810582	3.82907	0.000451686	0.983044	1	Basophils
ENSG00000074416	524.18	-8.78443	5.40541	2.50849	0.113234	0.456398	Basophils
ENSG00000074527	11.2247	-27.5438	15.0818	3.15523	0.075684	0.398412	Basophils
ENSG00000074582	318.538	6.87623	3.25534	4.90626	0.0267596	0.317747	Basophils
ENSG00000074590	8.67975	-7.68462	25.8218	-72.3734	1	1	Basophils
ENSG00000074603	2879.97	-5.44794	3.60291	2.38265	0.12269	0.469812	Basophils
ENSG00000074621	117.963	-5.34943	4.07736	1.87089	0.171374	0.531379	Basophils
ENSG00000074657	256.317	-6.59257	4.45809	2.3103	0.128519	0.47825	Basophils
ENSG00000074660	880.686	-8.56305	8.92103	0.625966	0.428839	0.749678	Basophils
ENSG00000074695	1763.66	5.90925	3.36126	3.11202	0.0777165	0.402465	Basophils
ENSG00000074696	723.816	1.82727	2.45357	0.560154	0.454198	0.766326	Basophils
ENSG00000074706	2564.2	-3.52428	3.18876	1.33999	0.247036	0.602173	Basophils
ENSG00000074755	2837.93	-8.08008	3.35858	5.81763	0.0158663	0.304273	Basophils
ENSG00000074800	9078.72	3.06623	3.35937	0.713879	0.398159	0.727422	Basophils
ENSG00000074842	497.319	20.3689	5.97653	8.41457	0.00372225	0.298511	Basophils
ENSG00000074855	150.459	-0.169914	5.04182	0.00126651	0.971611	1	Basophils
ENSG00000074935	586.566	1.08682	3.88101	0.0895252	0.764782	0.936003	Basophils
ENSG00000074964	373.405	-5.17241	5.40844	0.780298	0.37705	0.709923	Basophils
ENSG00000074966	1404.7	3.58779	5.31383	0.526106	0.468249	0.774913	Basophils
ENSG00000075089	926.716	3.54338	3.05867	1.30729	0.252885	0.607481	Basophils
ENSG00000075131	86.8966	3.54572	3.51821	0.972234	0.324124	0.666846	Basophils
ENSG00000075142	1212.92	2.91862	3.28526	0.757873	0.383995	0.716613	Basophils
ENSG00000075151	1673.33	-11.5484	4.49046	6.19647	0.0128005	0.298511	Basophils
ENSG00000075188	371.811	3.88409	2.46094	2.28581	0.130562	0.48051	Basophils
ENSG00000075213	6.98415	-6.09392	12.2401	0.272065	0.60195	0.851872	Basophils
ENSG00000075218	18.0971	18.1608	10.8676	1.71847	0.18989	0.547046	Basophils
ENSG00000075223	308.37	-10.684	5.66776	3.48652	0.0618706	0.370521	Basophils
ENSG00000075234	824.832	11.2214	6.26694	2.91557	0.0877287	0.417385	Basophils
ENSG00000075239	496.485	8.23651	2.89257	7.68824	0.00555818	0.298511	Basophils
ENSG00000075240	762.358	-1.91258	3.39797	0.306803	0.579649	0.839001	Basophils
ENSG00000075275	130.734	-2.42688	6.55202	0.143201	0.705119	0.909173	Basophils
ENSG00000075290	2.95195	-7.7768	15.3538	0.294046	0.587639	0.844487	Basophils
ENSG00000075292	5081.1	-5.60458	2.84749	3.83538	0.0501817	0.350833	Basophils
ENSG00000075303	1338.99	-1.95001	3.58651	0.300908	0.583314	0.841328	Basophils
ENSG00000075336	318.179	3.21297	2.06268	2.40704	0.12079	0.467104	Basophils
ENSG00000075340	208.158	-1.23987	5.60933	0.0542637	0.815804	0.958105	Basophils
ENSG00000075391	15.3667	-22.2912	9.74628	4.93794	0.0262734	0.316846	Basophils
ENSG00000075399	484.703	0.156454	6.90414	0.000397342	0.984096	1	Basophils
ENSG00000075407	1003.26	-1.50512	3.73085	0.176363	0.674518	0.894466	Basophils
ENSG00000075413	2570.07	-2.41724	2.27624	1.0741	0.300022	0.651367	Basophils
ENSG00000075415	4568.58	5.81375	2.49115	5.15207	0.0232186	0.311117	Basophils
ENSG00000075420	2618.22	-13.791	5.65746	4.99425	0.0254317	0.316399	Basophils
ENSG00000075426	5331.29	-13.1634	5.43073	4.92717	0.0264376	0.316927	Basophils
ENSG00000075539	2875.35	-7.08042	3.75764	3.70404	0.054281	0.358472	Basophils
ENSG00000075568	1893.9	-7.57876	3.98613	3.65866	0.0557784	0.360977	Basophils
ENSG00000075618	64.2464	3.53929	6.2858	0.325573	0.568278	0.833168	Basophils
ENSG00000075624	72822.1	0.727839	3.21167	0.0454156	0.831242	0.962487	Basophils
ENSG00000075651	290.154	-10.1594	5.04625	3.62747	0.0568332	0.362355	Basophils
ENSG00000075702	21.8681	16.4146	7.88891	3.58783	0.0582042	0.363638	Basophils
ENSG00000075711	1497.35	-0.890988	2.80959	0.10672	0.74391	0.926824	Basophils
ENSG00000075785	6451.57	-5.69186	3.27684	2.73369	0.0982519	0.434806	Basophils
ENSG00000075790	856.017	-0.298038	3.14796	0.00866807	0.925822	0.998307	Basophils
ENSG00000075826	515.293	6.58235	4.21621	2.76648	0.0962577	0.431111	Basophils
ENSG00000075856	1430.47	-1.50843	1.66596	0.850258	0.35648	0.693403	Basophils
ENSG00000075884	3540.02	-0.0732618	3.61244	0.000373951	0.984572	1	Basophils
ENSG00000075914	332.173	13.0294	3.76614	11.5867	0.00066426	0.298511	Basophils
ENSG00000075945	639.262	2.01014	2.92619	0.463066	0.496194	0.791569	Basophils
ENSG00000075975	927.221	-3.68328	1.66974	4.80609	0.0283594	0.319613	Basophils
ENSG00000076003	689.521	4.93106	3.50326	1.86723	0.171793	0.531379	Basophils
ENSG00000076043	391.396	6.77246	3.12769	4.93543	0.0263115	0.316846	Basophils
ENSG00000076053	1132.74	-2.32477	3.60707	0.391967	0.531267	0.812366	Basophils
ENSG00000076067	96.5351	-18.0688	6.41237	7.60124	0.00583283	0.298511	Basophils
ENSG00000076108	5645.19	-10.6123	3.8912	7.0762	0.00781143	0.298511	Basophils
ENSG00000076201	509.699	-2.06289	3.5115	0.357266	0.550028	0.824242	Basophils
ENSG00000076242	623.29	0.578527	1.78875	0.1055	0.745327	0.927009	Basophils
ENSG00000076248	254.778	8.04834	3.76883	4.28014	0.0385602	0.332197	Basophils
ENSG00000076258	96.1091	2.3118	3.71241	0.409332	0.522309	0.807483	Basophils
ENSG00000076321	579.206	-0.605629	2.85237	0.0478848	0.826786	0.961627	Basophils
ENSG00000076351	117.853	-6.6056	4.86254	1.81478	0.177936	0.536845	Basophils
ENSG00000076356	119.682	-14.137	7.10542	3.99335	0.0456802	0.343734	Basophils
ENSG00000076382	95.4904	8.48976	6.04662	1.62067	0.202998	0.560353	Basophils
ENSG00000076513	7009.43	-10.5749	3.96957	6.64357	0.00995143	0.298511	Basophils
ENSG00000076554	951.369	8.35937	4.20885	4.1736	0.0410584	0.335966	Basophils
ENSG00000076555	393.29	-3.47376	5.10657	0.477421	0.489593	0.787802	Basophils
ENSG00000076604	239.454	6.90935	4.37411	2.53791	0.111142	0.453169	Basophils
ENSG00000076641	4512.22	-6.14168	4.14474	2.24365	0.134164	0.485249	Basophils
ENSG00000076650	368.882	-0.939813	2.27067	0.17368	0.676862	0.895977	Basophils
ENSG00000076662	12114.7	-7.68682	4.8303	2.19994	0.138016	0.48957	Basophils
ENSG00000076685	6241.64	-11.5323	4.52405	6.12311	0.0133426	0.298511	Basophils
ENSG00000076706	3.17618	9.88142	13.2894	0.507069	0.476411	0.77971	Basophils
ENSG00000076864	9.80229	-19.6852	12.2663	2.76596	0.0962887	0.431111	Basophils
ENSG00000076924	1087.3	3.65299	3.76198	0.861371	0.353355	0.690762	Basophils
ENSG00000076928	7478.07	2.00363	3.38587	0.351546	0.553239	0.825785	Basophils
ENSG00000076944	1988.95	1.27365	5.01857	0.052214	0.819255	0.95955	Basophils
ENSG00000076984	1082.18	1.74571	3.075	0.328003	0.566837	0.832691	Basophils
ENSG00000077044	3177.97	0.361692	2.7018	0.0192067	0.889775	0.985069	Basophils
ENSG00000077097	6476.18	-2.58342	2.84705	0.847627	0.357224	0.694123	Basophils
ENSG00000077147	5539.8	-1.55904	2.85107	0.292025	0.588926	0.845291	Basophils
ENSG00000077150	2240.69	-2.40828	3.7187	0.376489	0.539488	0.817831	Basophils
ENSG00000077152	55.0583	14.3289	5.74043	5.34846	0.0207406	0.309942	Basophils
ENSG00000077157	1953.77	-16.4505	6.70356	6.10812	0.0134562	0.298511	Basophils
ENSG00000077232	3898.84	0.724754	3.28119	0.0493246	0.824243	0.960442	Basophils
ENSG00000077235	1114.72	-4.88555	3.24017	2.12875	0.144559	0.498107	Basophils
ENSG00000077238	6108.62	1.52643	4.52607	0.104295	0.746735	0.927954	Basophils
ENSG00000077254	3253.65	-3.94869	3.1178	1.68174	0.194694	0.552545	Basophils
ENSG00000077312	604.766	9.45984	3.88879	5.51839	0.0188176	0.309174	Basophils
ENSG00000077327	5.39827	-0.271633	13.7898	0.000303429	0.986102	1	Basophils
ENSG00000077348	198.02	10.7765	4.63732	5.37743	0.0203989	0.309942	Basophils
ENSG00000077380	1396.98	-2.14381	2.65688	0.62384	0.429624	0.749877	Basophils
ENSG00000077420	6849.58	-9.71048	4.59238	3.72472	0.0536125	0.357546	Basophils
ENSG00000077454	3423.05	-3.91253	4.32443	0.771726	0.379684	0.71196	Basophils
ENSG00000077458	1952.16	-3.93389	3.93824	1.00916	0.315104	0.661884	Basophils
ENSG00000077463	283.698	3.44484	4.7614	0.510777	0.474803	0.779229	Basophils
ENSG00000077514	805.009	-10.2758	3.46084	7.86611	0.00503698	0.298511	Basophils
ENSG00000077549	7339.35	0.569749	2.42322	0.0495863	0.823785	0.960442	Basophils
ENSG00000077585	463.787	-1.71088	4.4876	0.138282	0.709995	0.911164	Basophils
ENSG00000077616	6.88151	-32.8319	17.5942	3.24968	0.0714373	0.390887	Basophils
ENSG00000077684	2087.82	-3.10335	2.67975	1.33837	0.247321	0.602601	Basophils
ENSG00000077782	106.089	2.26456	6.62635	0.108689	0.741641	0.925831	Basophils
ENSG00000077809	5623.43	-4.83282	2.9733	2.63416	0.104587	0.443464	Basophils
ENSG00000077984	2042.51	14.037	8.29424	1.74399	0.186634	0.544918	Basophils
ENSG00000078018	13.4442	1.18868	9.65752	0.0172105	0.895626	0.987392	Basophils
ENSG00000078043	498.549	4.97693	2.94662	3.10272	0.0781614	0.403028	Basophils
ENSG00000078053	2.60381	5.71384	16.6578	0.127751	0.720776	0.916122	Basophils
ENSG00000078070	416.672	3.63458	2.20971	2.82945	0.0925501	0.424675	Basophils
ENSG00000078081	176.294	-11.5376	40.9385	-128.909	1	1	Basophils
ENSG00000078114	246.309	-4.91712	59.1227	-137.57	1	1	Basophils
ENSG00000078124	995.668	-4.83212	4.14775	1.31497	0.251497	0.606383	Basophils
ENSG00000078140	2091.4	-0.616298	2.43328	0.063073	0.801703	0.950523	Basophils
ENSG00000078142	2029.07	-6.13625	2.98592	4.1754	0.0410149	0.335966	Basophils
ENSG00000078177	879.469	-2.53786	5.02549	0.283539	0.594391	0.84859	Basophils
ENSG00000078237	336.528	-0.124038	3.23605	0.00138844	0.970276	1	Basophils
ENSG00000078246	113.718	-0.566431	3.06287	0.0347245	0.852174	0.97122	Basophils
ENSG00000078269	458.957	1.51684	4.58933	0.140944	0.707344	0.910253	Basophils
ENSG00000078304	7158.78	-2.69375	2.24427	1.35005	0.24527	0.60083	Basophils
ENSG00000078319	172.986	9.88368	3.32889	8.83356	0.00295742	0.298511	Basophils
ENSG00000078369	8989.84	-4.11657	2.21386	3.20249	0.0735264	0.39432	Basophils
ENSG00000078399	10.5345	5.91297	9.318	0.417934	0.51797	0.804563	Basophils
ENSG00000078401	29.2857	13.6142	6.57122	4.12719	0.0421994	0.338342	Basophils
ENSG00000078403	1044.58	-3.22889	2.68073	1.50466	0.219955	0.578203	Basophils
ENSG00000078487	253.267	1.83287	3.14663	0.347669	0.555436	0.827093	Basophils
ENSG00000078618	7404.24	-7.59085	3.42091	4.51191	0.0336597	0.323756	Basophils
ENSG00000078668	2377.85	3.06211	1.71717	3.07319	0.079593	0.404447	Basophils
ENSG00000078674	4274.1	-4.58122	3.00868	2.44608	0.117819	0.463424	Basophils
ENSG00000078687	781.793	-2.16026	4.54653	0.260125	0.610035	0.856959	Basophils
ENSG00000078699	822.54	-2.33566	2.48808	0.948895	0.330001	0.672308	Basophils
ENSG00000078747	4578.22	-7.76391	3.75106	4.1714	0.0411118	0.335966	Basophils
ENSG00000078795	1.69514	7.74918	23.6264	0.209369	0.647262	0.879546	Basophils
ENSG00000078804	614.556	-15.9751	6.8929	4.79611	0.0285241	0.319613	Basophils
ENSG00000078808	1785.84	0.299599	3.0302	0.00897094	0.924541	0.9977	Basophils
ENSG00000078814	4.04778	8.38751	13.1252	0.438297	0.507945	0.799237	Basophils
ENSG00000078900	4.52494	30	28.4847	-49.9382	1	1	Basophils
ENSG00000078902	1150.15	-1.1535	3.12639	0.129005	0.719466	0.915671	Basophils
ENSG00000078967	203.696	4.16888	2.43962	2.83707	0.0921119	0.423779	Basophils
ENSG00000079134	1082.9	3.59262	2.37547	2.44818	0.117661	0.463424	Basophils
ENSG00000079150	25.4562	10.0358	5.64009	3.19631	0.0738046	0.394551	Basophils
ENSG00000079156	11.2893	-19.9334	14.1209	2.1274	0.144686	0.498215	Basophils
ENSG00000079215	23.6696	10.205	11.9718	0.620345	0.430919	0.750546	Basophils
ENSG00000079246	9177.49	-3.11255	2.10292	2.05233	0.151974	0.508944	Basophils
ENSG00000079257	279.889	-8.65972	4.31312	3.36919	0.0664266	0.379769	Basophils
ENSG00000079263	1613.05	-5.40155	6.04246	0.778975	0.377455	0.710182	Basophils
ENSG00000079277	1901.64	-7.07044	4.2375	2.51272	0.112931	0.455912	Basophils
ENSG00000079308	250.347	-24.3683	9.58084	6.74361	0.00940838	0.298511	Basophils
ENSG00000079313	580.88	-0.827297	4.76671	0.0290646	0.86463	0.97626	Basophils
ENSG00000079332	3395.74	0.504573	1.89605	0.0678103	0.794552	0.946482	Basophils
ENSG00000079335	1386.96	-1.96703	3.38431	0.343714	0.557693	0.82823	Basophils
ENSG00000079337	9.6125	29.2905	10.9363	8.56627	0.00342448	0.298511	Basophils
ENSG00000079385	925.161	-16.5662	9.3699	2.98748	0.0839108	0.412457	Basophils
ENSG00000079387	853.37	-3.79795	3.04876	1.57838	0.208994	0.566104	Basophils
ENSG00000079393	3.59299	4.71977	17.1358	0.0435654	0.834664	0.964327	Basophils
ENSG00000079432	1675.84	-5.77988	4.3829	1.66474	0.196964	0.554121	Basophils
ENSG00000079435	100.528	-1.04615	5.67318	0.0339932	0.853721	0.971951	Basophils
ENSG00000079459	1749.36	3.45786	2.3082	2.20701	0.137385	0.489024	Basophils
ENSG00000079462	132.629	14.137	6.30304	4.38158	0.0363294	0.328491	Basophils
ENSG00000079616	973.028	6.96572	3.79771	3.1809	0.0745035	0.395445	Basophils
ENSG00000079691	143.36	-1.67123	5.36355	0.105284	0.745579	0.927198	Basophils
ENSG00000079739	650.724	-1.82264	3.55	0.242126	0.622675	0.863612	Basophils
ENSG00000079785	1724.45	1.07283	2.11685	0.252964	0.614996	0.859068	Basophils
ENSG00000079805	4757.7	-3.61428	2.62381	1.81118	0.178366	0.537442	Basophils
ENSG00000079819	413.22	-5.60011	4.26429	1.77529	0.182728	0.541689	Basophils
ENSG00000079931	25.0198	9.76519	8.06323	1.28196	0.257535	0.611947	Basophils
ENSG00000079950	6556.27	-7.08175	3.55623	3.8702	0.0491508	0.350219	Basophils
ENSG00000079974	425.698	1.80741	2.96949	0.415608	0.519137	0.805312	Basophils
ENSG00000079999	587.79	4.88593	3.88551	1.32821	0.249125	0.604697	Basophils
ENSG00000080007	47.1051	11.8269	11.4524	0.852224	0.355924	0.693388	Basophils
ENSG00000080166	9.20904	-7.86231	11.6917	0.43415	0.50996	0.800843	Basophils
ENSG00000080189	1302.77	3.15219	2.59627	1.43849	0.230383	0.588162	Basophils
ENSG00000080200	362.428	-5.02408	4.72009	1.14858	0.283846	0.635697	Basophils
ENSG00000080298	770.259	-3.10093	3.63898	0.767209	0.381082	0.713253	Basophils
ENSG00000080345	2645.52	-6.60734	4.64807	2.17398	0.140363	0.491768	Basophils
ENSG00000080371	2702.82	-4.83103	3.31768	1.97457	0.159964	0.516542	Basophils
ENSG00000080493	77.6473	-2.30874	8.20248	0.0711613	0.789653	0.944729	Basophils
ENSG00000080503	3593.82	-5.67227	2.53794	5.05775	0.024516	0.316399	Basophils
ENSG00000080546	1358.7	1.98798	3.9025	0.275543	0.599638	0.850944	Basophils
ENSG00000080573	70.4601	1.8144	12.3933	0.0234865	0.878199	0.980152	Basophils
ENSG00000080603	3131.6	-9.16698	3.74012	6.14853	0.0131521	0.298511	Basophils
ENSG00000080608	630.028	2.66439	2.41551	1.21589	0.270168	0.623772	Basophils
ENSG00000080802	692.772	-5.52264	3.22637	2.99194	0.08368	0.412413	Basophils
ENSG00000080815	4431.21	-8.01409	3.4328	5.11874	0.0236689	0.311876	Basophils
ENSG00000080819	694.622	2.61238	2.31273	1.27296	0.259212	0.613172	Basophils
ENSG00000080822	1960.39	1.41984	2.08143	0.453803	0.500534	0.793667	Basophils
ENSG00000080823	46.9582	7.06208	6.92375	1.09408	0.295569	0.648107	Basophils
ENSG00000080824	15871.6	-1.34421	3.75759	0.125797	0.72283	0.917189	Basophils
ENSG00000080839	486.442	2.31853	3.28486	0.532451	0.465578	0.773869	Basophils
ENSG00000080845	843.957	-4.5286	3.17392	2.01773	0.155471	0.512895	Basophils
ENSG00000080854	39.0573	-12.4469	8.72487	2.48433	0.114985	0.459329	Basophils
ENSG00000080947	130.704	1.00605	3.79845	0.080983	0.77597	0.939938	Basophils
ENSG00000080986	177.496	5.37208	6.10348	0.621563	0.430467	0.750268	Basophils
ENSG00000081014	770.079	-1.93865	3.10771	0.388949	0.532852	0.813676	Basophils
ENSG00000081019	1906.72	-1.82272	3.19329	0.334371	0.563096	0.831843	Basophils
ENSG00000081026	55.1451	-6.90473	6.38147	1.15113	0.283314	0.635574	Basophils
ENSG00000081041	3.97299	-12.7595	15.4169	0.66158	0.416003	0.742155	Basophils
ENSG00000081052	39.3919	10.6939	8.04064	1.89722	0.16839	0.527639	Basophils
ENSG00000081059	5919.96	3.23855	4.78566	0.499437	0.479748	0.782246	Basophils
ENSG00000081087	2779.46	-6.65303	3.89157	2.66346	0.102677	0.440795	Basophils
ENSG00000081148	32.5786	-2.51518	5.47828	0.196936	0.657206	0.885017	Basophils
ENSG00000081154	4393.48	-0.951904	3.10056	0.0905987	0.763417	0.935985	Basophils
ENSG00000081177	189.769	1.5158	3.06063	0.265034	0.606683	0.85438	Basophils
ENSG00000081181	50.3365	5.04012	5.60332	0.796858	0.372034	0.706056	Basophils
ENSG00000081189	2503.45	-8.33415	3.92048	4.39624	0.0360184	0.328491	Basophils
ENSG00000081237	74185.2	-8.28183	4.27676	3.48003	0.0621137	0.3707	Basophils
ENSG00000081307	823.712	4.37587	2.62247	2.84345	0.091747	0.423393	Basophils
ENSG00000081320	14715	-4.22532	3.6603	1.28753	0.256504	0.610573	Basophils
ENSG00000081377	548.634	-5.21482	4.58812	1.37324	0.241256	0.596658	Basophils
ENSG00000081386	667.964	-2.36835	3.74169	0.444203	0.505101	0.796942	Basophils
ENSG00000081665	1022.27	0.28656	3.15438	0.00906223	0.924159	0.997614	Basophils
ENSG00000081692	197.471	7.86185	5.19492	2.14187	0.143327	0.496374	Basophils
ENSG00000081721	433.94	6.36707	2.60365	5.7951	0.0160709	0.304984	Basophils
ENSG00000081760	242.527	0.310214	3.05425	0.010475	0.918481	0.996453	Basophils
ENSG00000081791	1599.31	-2.52076	1.59438	2.48323	0.115065	0.459329	Basophils
ENSG00000081870	624.012	3.81422	3.07139	1.54503	0.213871	0.570866	Basophils
ENSG00000081913	338.509	-15.2831	5.60521	6.65573	0.00988376	0.298511	Basophils
ENSG00000081985	110.426	-18.2535	7.67937	5.32294	0.0210465	0.309942	Basophils
ENSG00000082014	407.518	0.273917	5.17596	0.00226155	0.96207	1	Basophils
ENSG00000082068	604.381	0.382697	2.0016	0.0363956	0.848701	0.970115	Basophils
ENSG00000082074	23506.6	-11.5746	5.086	4.83184	0.0279388	0.319522	Basophils
ENSG00000082146	588.179	-2.73155	4.73566	0.348711	0.554844	0.826619	Basophils
ENSG00000082153	5057.59	1.88155	2.71682	0.457539	0.498776	0.792848	Basophils
ENSG00000082196	52.4054	10.3328	5.11999	3.89951	0.0483003	0.349133	Basophils
ENSG00000082212	2263.32	-4.85545	3.39168	1.88405	0.169875	0.529119	Basophils
ENSG00000082213	701.129	-3.42233	2.73263	1.61125	0.204317	0.561629	Basophils
ENSG00000082258	3751.67	-4.04086	3.40916	1.44876	0.228728	0.586711	Basophils
ENSG00000082269	397.283	-4.45931	5.13306	0.785776	0.37538	0.708918	Basophils
ENSG00000082293	160.589	-9.69344	9.15112	1.31889	0.250791	0.60621	Basophils
ENSG00000082397	792.584	-12.2682	7.95148	2.03718	0.153494	0.510813	Basophils
ENSG00000082438	363.105	2.10226	5.4413	0.164075	0.685432	0.901273	Basophils
ENSG00000082512	2108.96	3.26562	3.535	0.976249	0.323127	0.666641	Basophils
ENSG00000082515	276.416	9.15829	3.93549	5.03618	0.0248232	0.316399	Basophils
ENSG00000082516	435.493	-3.45706	2.89388	1.43386	0.231136	0.588942	Basophils
ENSG00000082641	2344.35	-4.1551	3.09806	1.74427	0.186599	0.544918	Basophils
ENSG00000082701	2747.13	-9.80772	3.37562	8.19797	0.00419372	0.298511	Basophils
ENSG00000082781	521.964	-8.38417	6.01041	1.65364	0.198464	0.555546	Basophils
ENSG00000082805	503.674	-7.66687	3.85478	4.03463	0.0445754	0.342564	Basophils
ENSG00000082898	5358.29	-4.16918	3.63151	1.35616	0.244204	0.599562	Basophils
ENSG00000082996	5110.71	-8.88791	4.98104	2.80572	0.0939288	0.427102	Basophils
ENSG00000083093	316.176	-0.432177	2.84391	0.0235523	0.87803	0.980152	Basophils
ENSG00000083097	1394.37	-2.41171	3.91076	0.430734	0.511629	0.801507	Basophils
ENSG00000083099	913.264	2.05506	1.87209	1.22868	0.267664	0.62128	Basophils
ENSG00000083123	234.49	1.87618	3.06077	0.399465	0.527366	0.810222	Basophils
ENSG00000083168	5331.09	-10.2666	4.39152	5.30847	0.021222	0.309942	Basophils
ENSG00000083223	7407.85	-13.1868	5.61549	4.99254	0.0254569	0.316399	Basophils
ENSG00000083290	643.222	-2.87561	3.63052	0.635329	0.425407	0.74774	Basophils
ENSG00000083312	5010.61	-6.53581	4.25068	2.38489	0.122513	0.469812	Basophils
ENSG00000083444	884.172	-9.62236	5.2496	2.61573	0.105809	0.444778	Basophils
ENSG00000083454	425.811	9.47358	5.4771	3.20007	0.073635	0.39432	Basophils
ENSG00000083457	446.044	7.81331	4.19679	3.38267	0.0658854	0.378656	Basophils
ENSG00000083520	2063.7	-1.45409	2.78803	0.283984	0.594102	0.848397	Basophils
ENSG00000083535	542.002	-0.210045	3.2806	0.00411797	0.948834	1	Basophils
ENSG00000083544	487.388	2.61772	2.45713	1.13238	0.287268	0.638944	Basophils
ENSG00000083635	131.187	3.15984	2.80087	1.33861	0.24728	0.602578	Basophils
ENSG00000083642	1968.83	-5.01314	3.02798	2.78032	0.0954291	0.429395	Basophils
ENSG00000083720	882.909	1.02136	2.63333	0.150265	0.698283	0.90586	Basophils
ENSG00000083799	10120.9	-6.66326	3.02239	4.95385	0.0260326	0.316399	Basophils
ENSG00000083807	38.953	19.1323	7.8412	6.71273	0.0095727	0.298511	Basophils
ENSG00000083812	186.412	-3.4683	2.97697	1.36383	0.242875	0.598116	Basophils
ENSG00000083814	657.001	0.469556	2.35902	0.0417334	0.838129	0.96557	Basophils
ENSG00000083817	148.648	0.247658	2.87336	0.00761341	0.930469	1	Basophils
ENSG00000083828	954.229	-2.83507	2.7548	1.02053	0.312394	0.660739	Basophils
ENSG00000083838	216.346	-1.14671	3.62666	0.094355	0.758712	0.93317	Basophils
ENSG00000083844	325.974	-9.69599	4.96759	4.11942	0.0423937	0.338593	Basophils
ENSG00000083845	7224.84	9.85596	5.05619	3.66067	0.0557113	0.360977	Basophils
ENSG00000083896	4889.77	-3.89193	2.41627	2.71141	0.0996329	0.436334	Basophils
ENSG00000083937	1832.39	-6.31877	3.88298	2.38349	0.122623	0.469812	Basophils
ENSG00000084070	18270.8	-7.74328	4.26318	3.07666	0.0794232	0.404061	Basophils
ENSG00000084072	896.551	2.47937	4.14908	0.336449	0.561886	0.830775	Basophils
ENSG00000084073	1927.87	-6.19232	3.55035	2.81476	0.0934009	0.425644	Basophils
ENSG00000084090	3209.85	1.98053	1.74561	1.22621	0.268146	0.621728	Basophils
ENSG00000084092	592.469	0.737091	1.97908	0.131787	0.716587	0.914515	Basophils
ENSG00000084093	2191.21	-5.51318	3.48047	2.54339	0.110757	0.45314	Basophils
ENSG00000084110	2234.12	-19.281	6.38232	8.11184	0.0043977	0.298511	Basophils
ENSG00000084112	1816.86	-9.25765	3.87781	5.46978	0.019348	0.309589	Basophils
ENSG00000084207	1662.49	9.48639	4.60516	3.48529	0.0619165	0.370522	Basophils
ENSG00000084234	10917.2	-10.5074	3.60332	7.41142	0.00648113	0.298511	Basophils
ENSG00000084444	125.989	-1.55765	4.23369	0.136343	0.711944	0.912029	Basophils
ENSG00000084463	1605.34	-1.01663	1.78238	0.326239	0.567882	0.832899	Basophils
ENSG00000084623	1969.26	6.5726	2.70356	5.48786	0.019149	0.309495	Basophils
ENSG00000084652	1268.31	-1.08939	2.33924	0.217535	0.640925	0.876293	Basophils
ENSG00000084676	4428.38	-12.8219	4.66952	6.82372	0.00899552	0.298511	Basophils
ENSG00000084693	192.52	-0.90078	3.2258	0.0741042	0.785452	0.943445	Basophils
ENSG00000084731	338.98	-12.2128	4.6032	6.08482	0.0136348	0.298511	Basophils
ENSG00000084733	4442.52	-5.24628	3.79052	1.73909	0.187254	0.544918	Basophils
ENSG00000084754	5166.24	0.706981	1.85674	0.135691	0.712603	0.912365	Basophils
ENSG00000084764	155.417	-9.88898	6.23879	2.40959	0.120594	0.466833	Basophils
ENSG00000084774	578.837	-2.2551	3.85391	0.367831	0.544189	0.821083	Basophils
ENSG00000085063	1620.13	0.486073	5.25187	0.00712499	0.932731	1	Basophils
ENSG00000085117	2380.51	-3.55563	4.59679	0.520964	0.470431	0.776382	Basophils
ENSG00000085231	1363.49	4.44748	1.97413	4.99536	0.0254153	0.316399	Basophils
ENSG00000085265	12782.5	-9.67627	5.50107	2.45021	0.117509	0.463336	Basophils
ENSG00000085274	1060.86	-1.60797	2.72195	0.352282	0.552824	0.82565	Basophils
ENSG00000085276	4.103	-33.9517	17.4093	3.35474	0.0670119	0.380043	Basophils
ENSG00000085365	1119.01	-2.30284	3.89963	0.335672	0.562338	0.831257	Basophils
ENSG00000085377	790.534	1.03497	2.11032	0.23176	0.630222	0.868557	Basophils
ENSG00000085382	320.332	-2.76657	3.6433	0.598394	0.439191	0.755967	Basophils
ENSG00000085415	722.811	7.86241	2.72748	8.66916	0.00323639	0.298511	Basophils
ENSG00000085433	663.042	-6.98053	3.38009	4.2346	0.039608	0.334834	Basophils
ENSG00000085449	2463.09	-11.6567	6.15805	3.36994	0.0663964	0.379769	Basophils
ENSG00000085465	73.4513	10.6227	7.02713	2.45518	0.117138	0.462605	Basophils
ENSG00000085491	1317.26	-4.40189	4.98088	0.768007	0.380834	0.713088	Basophils
ENSG00000085511	907.683	0.136191	2.47395	0.00323788	0.954623	1	Basophils
ENSG00000085514	3267.79	-13.137	4.87427	5.89378	0.0151945	0.304273	Basophils
ENSG00000085563	613.858	-1.45479	4.90883	0.0921894	0.761412	0.935089	Basophils
ENSG00000085644	261.774	-4.85962	4.20601	1.23556	0.266328	0.620485	Basophils
ENSG00000085662	842.755	8.89909	4.56876	3.86224	0.0493843	0.350459	Basophils
ENSG00000085719	3111.12	-4.65974	3.24071	2.03992	0.153217	0.510699	Basophils
ENSG00000085721	1195.05	1.32662	2.18179	0.381293	0.536912	0.81619	Basophils
ENSG00000085733	760.349	-5.24745	5.2434	0.935294	0.333491	0.674591	Basophils
ENSG00000085741	7.54563	-1.94299	13.2281	0.0207299	0.885517	0.98285	Basophils
ENSG00000085760	992.335	0.453639	2.42139	0.0364374	0.848615	0.970077	Basophils
ENSG00000085788	1274.64	2.75791	3.42829	0.736121	0.390906	0.72219	Basophils
ENSG00000085831	9.75946	-18.8138	12.5527	1.98522	0.158841	0.515419	Basophils
ENSG00000085832	3585.74	-4.37472	3.15206	1.86048	0.17257	0.531581	Basophils
ENSG00000085840	32.7095	6.13375	8.59173	0.34922	0.554555	0.826464	Basophils
ENSG00000085871	260.293	2.01288	4.56414	0.162751	0.686636	0.901661	Basophils
ENSG00000085872	718.691	-3.41074	3.06561	1.17949	0.277459	0.630121	Basophils
ENSG00000085978	1053.29	1.01759	1.61545	0.417816	0.518029	0.804587	Basophils
ENSG00000085982	322.311	0.314295	2.87055	0.0121881	0.912093	0.99377	Basophils
ENSG00000085998	477.841	4.4725	3.3394	1.7449	0.186519	0.544918	Basophils
ENSG00000085999	9.466	32.0081	13.1685	4.03073	0.0446786	0.342564	Basophils
ENSG00000086015	214.506	-4.22091	4.43814	0.837897	0.359999	0.69622	Basophils
ENSG00000086061	5690.9	-5.82694	4.36955	1.62204	0.202808	0.560271	Basophils
ENSG00000086062	3599.09	-5.90956	2.33894	6.04217	0.0139681	0.301286	Basophils
ENSG00000086065	2455.38	-7.95324	5.73846	1.58485	0.208063	0.565095	Basophils
ENSG00000086102	1411.56	-1.51271	2.25539	0.482884	0.487119	0.786225	Basophils
ENSG00000086189	426.487	6.11073	2.44571	6.83748	0.00892648	0.298511	Basophils
ENSG00000086200	458.238	-0.907835	2.92615	0.0974296	0.754936	0.93103	Basophils
ENSG00000086232	3128.05	0.966011	2.20864	0.189867	0.663028	0.887926	Basophils
ENSG00000086288	143.189	0.704544	6.82639	0.0100174	0.920275	0.997242	Basophils
ENSG00000086289	22.771	-2.58551	6.57353	0.142787	0.705526	0.909193	Basophils
ENSG00000086300	5356.93	-12.0852	6.44642	2.88679	0.0893088	0.419535	Basophils
ENSG00000086475	709.313	3.69275	2.00365	3.38583	0.065759	0.378415	Basophils
ENSG00000086504	758.596	8.23742	4.74516	2.37897	0.122979	0.470158	Basophils
ENSG00000086506	22.2949	17.9415	35.9573	-95.9898	1	1	Basophils
ENSG00000086544	319.385	-0.520925	3.79409	0.0159874	0.899383	0.988405	Basophils
ENSG00000086548	28.763	15.5441	15.0182	0.841336	0.359015	0.695429	Basophils
ENSG00000086589	1897.69	-1.12206	1.91869	0.330401	0.565423	0.832526	Basophils
ENSG00000086598	3773.11	-0.752951	2.11099	0.115246	0.734248	0.922736	Basophils
ENSG00000086619	850.001	-1.9838	3.21358	0.390981	0.531784	0.812713	Basophils
ENSG00000086666	2353.74	0.729475	2.65395	0.0702529	0.790969	0.945086	Basophils
ENSG00000086730	4443.48	-6.66409	4.56008	1.94695	0.162916	0.521	Basophils
ENSG00000086827	445.847	1.05237	1.88104	0.308035	0.578888	0.838791	Basophils
ENSG00000086848	101.315	4.31153	3.3942	1.6773	0.195284	0.553072	Basophils
ENSG00000086967	6.92027	-10.2544	14.3147	0.423265	0.515312	0.804062	Basophils
ENSG00000087008	175.532	5.22787	3.30261	2.43114	0.118946	0.46473	Basophils
ENSG00000087053	475.282	1.30257	2.74368	0.226744	0.633949	0.870919	Basophils
ENSG00000087074	2961.74	-5.64521	5.02753	1.01805	0.312982	0.661004	Basophils
ENSG00000087076	3.00266	-1.37391	19.8431	0.00504697	0.943364	1	Basophils
ENSG00000087077	100.814	9.00044	5.63807	2.41247	0.120372	0.466781	Basophils
ENSG00000087086	38226.1	2.20528	4.26551	0.22399	0.636016	0.872276	Basophils
ENSG00000087087	1540.56	2.13951	2.68671	0.632156	0.426566	0.747815	Basophils
ENSG00000087088	934.536	11.2105	4.50335	5.77381	0.0162667	0.305223	Basophils
ENSG00000087095	756.744	-0.555087	2.21647	0.0644276	0.79963	0.949152	Basophils
ENSG00000087111	1200.55	-3.48946	2.69327	1.58826	0.207574	0.565061	Basophils
ENSG00000087152	2662.18	-3.89375	2.37341	2.62317	0.105314	0.444015	Basophils
ENSG00000087157	1995.28	-2.98293	5.27281	0.267995	0.60468	0.853405	Basophils
ENSG00000087191	1831.52	7.15578	3.06865	5.07426	0.0242837	0.315804	Basophils
ENSG00000087206	1981.93	-7.80655	3.28512	5.19214	0.0226893	0.310535	Basophils
ENSG00000087237	25.0255	1.31971	8.25413	0.0247815	0.874913	0.978412	Basophils
ENSG00000087250	2.12696	15.0906	37.44	-31.6437	1	1	Basophils
ENSG00000087253	4989.52	-11.7557	6.76467	2.87346	0.0900512	0.420473	Basophils
ENSG00000087258	53.0421	-9.64996	6.81002	1.91452	0.166462	0.525888	Basophils
ENSG00000087263	708.734	0.636475	1.81416	0.125828	0.722798	0.917189	Basophils
ENSG00000087266	5426.65	-6.76156	3.18854	4.25424	0.0391525	0.334044	Basophils
ENSG00000087269	821.946	2.06749	2.57968	0.646661	0.421309	0.745365	Basophils
ENSG00000087274	5467.55	-4.59657	2.1638	4.42052	0.0355092	0.327466	Basophils
ENSG00000087299	70.065	2.18893	5.54516	0.174924	0.675773	0.895172	Basophils
ENSG00000087301	412.227	-7.05132	3.57849	3.90641	0.0481021	0.348418	Basophils
ENSG00000087302	1664.79	6.75912	2.83229	5.18414	0.022794	0.310535	Basophils
ENSG00000087303	6.61412	-13.5297	12.4744	1.06552	0.30196	0.652984	Basophils
ENSG00000087338	2033.61	-4.11819	3.76964	1.20075	0.273172	0.627013	Basophils
ENSG00000087365	4817.1	-4.35338	2.37133	3.02047	0.0822198	0.409842	Basophils
ENSG00000087448	646.888	-2.94804	2.94452	1.00551	0.31598	0.662818	Basophils
ENSG00000087460	12371.9	0.482153	2.15608	0.0459502	0.830266	0.962475	Basophils
ENSG00000087470	1594	0.829803	2.73717	0.0948768	0.758067	0.932623	Basophils
ENSG00000087495	7.67623	10.932	9.64716	1.25413	0.262764	0.616555	Basophils
ENSG00000087502	1518.3	-4.1176	3.70987	1.14296	0.285027	0.636349	Basophils
ENSG00000087586	68.8843	8.44033	5.52583	1.99077	0.15826	0.515069	Basophils
ENSG00000087589	1458.2	-12.4989	6.39893	3.80651	0.0510538	0.351871	Basophils
ENSG00000087884	70.8987	5.63532	4.85555	1.18249	0.27685	0.62966	Basophils
ENSG00000087903	557.229	-13.2979	7.6634	2.13266	0.14419	0.497297	Basophils
ENSG00000087995	166.321	2.30775	2.63037	0.751653	0.385953	0.718694	Basophils
ENSG00000088035	740.824	2.13397	2.43888	0.762223	0.382634	0.715293	Basophils
ENSG00000088038	903.821	-5.97766	3.35813	2.87229	0.0901164	0.420671	Basophils
ENSG00000088053	108.123	-14.2675	6.45275	4.76941	0.0289698	0.319721	Basophils
ENSG00000088179	3370.57	0.354977	4.65368	0.00615048	0.93749	1	Basophils
ENSG00000088205	2923.36	-0.0409717	2.38444	0.000314617	0.985848	1	Basophils
ENSG00000088247	1412.3	-1.01964	2.57482	0.156153	0.692724	0.904354	Basophils
ENSG00000088256	69.3582	-11.0139	6.19848	2.87413	0.0900137	0.420456	Basophils
ENSG00000088280	18.7635	-9.16059	9.29717	1.14613	0.28436	0.636069	Basophils
ENSG00000088298	1044.59	-0.551301	3.35819	0.0235395	0.878062	0.980152	Basophils
ENSG00000088305	15.7091	-8.2975	7.09954	1.38591	0.239096	0.594718	Basophils
ENSG00000088325	65.0592	16.1525	9.99777	1.5001	0.220656	0.578662	Basophils
ENSG00000088340	2.57209	28.1713	15.2725	1.89068	0.169126	0.528126	Basophils
ENSG00000088356	365.657	6.17345	3.74866	2.50439	0.11353	0.457093	Basophils
ENSG00000088367	2.57003	-20.8854	15.282	1.93024	0.164732	0.523411	Basophils
ENSG00000088387	1010.43	-0.285197	4.39883	0.00477246	0.944924	1	Basophils
ENSG00000088448	2226.33	3.263	1.54996	4.48628	0.0341679	0.323794	Basophils
ENSG00000088451	503.565	4.0252	2.57427	2.44218	0.118112	0.463532	Basophils
ENSG00000088538	28.6342	5.86227	7.78622	0.673163	0.411951	0.737562	Basophils
ENSG00000088543	208.164	6.42484	4.44907	2.2621	0.132574	0.483323	Basophils
ENSG00000088682	404.249	1.95111	2.7531	0.493646	0.482306	0.783394	Basophils
ENSG00000088726	353.067	4.30045	5.32001	0.578136	0.447044	0.761371	Basophils
ENSG00000088727	27.7366	-0.975894	5.09678	0.0341516	0.853385	0.971765	Basophils
ENSG00000088766	552.633	6.84343	2.71875	5.94837	0.0147309	0.30357	Basophils
ENSG00000088808	193.085	4.29162	4.16053	1.20456	0.272413	0.626155	Basophils
ENSG00000088812	721.811	-2.62595	3.00068	0.761	0.383016	0.715576	Basophils
ENSG00000088826	562.286	-10.8428	6.31028	2.40681	0.120808	0.467104	Basophils
ENSG00000088827	507.817	-13.6766	60.1316	-146.032	1	1	Basophils
ENSG00000088832	5457.96	-2.66437	3.17575	0.612876	0.433707	0.752419	Basophils
ENSG00000088833	2146.28	-6.87632	3.29163	3.9915	0.0457304	0.343734	Basophils
ENSG00000088836	2.89003	3.68471	12.9735	0.0905351	0.763498	0.935995	Basophils
ENSG00000088854	272.206	-5.66817	3.71805	2.12358	0.145047	0.498896	Basophils
ENSG00000088876	253.431	0.311662	2.53009	0.015279	0.901626	0.989167	Basophils
ENSG00000088881	19.5508	16.9352	10.0133	3.20167	0.0735631	0.39432	Basophils
ENSG00000088882	8.76807	34.1183	13.109	5.36437	0.0205523	0.309942	Basophils
ENSG00000088888	919.657	-6.97885	5.57561	1.77895	0.182279	0.541218	Basophils
ENSG00000088899	28.7386	-1.49874	8.33114	0.0368244	0.847823	0.969799	Basophils
ENSG00000088930	5218.16	-6.07132	3.35734	2.96372	0.0851518	0.41472	Basophils
ENSG00000088970	696.554	-1.38437	1.87987	0.539943	0.462456	0.772257	Basophils
ENSG00000088986	1767.66	7.41921	3.68537	3.62859	0.0567951	0.362355	Basophils
ENSG00000088992	265.738	-0.204902	6.10565	0.000966855	0.975194	1	Basophils
ENSG00000089006	2410.39	0.720976	1.90794	0.143925	0.70441	0.909141	Basophils
ENSG00000089009	9772.73	7.41888	3.07992	5.66701	0.0172869	0.306338	Basophils
ENSG00000089012	566.123	6.90918	4.75189	2.22191	0.136064	0.486923	Basophils
ENSG00000089022	545.649	0.525675	1.76301	0.0888516	0.765642	0.936209	Basophils
ENSG00000089041	443.246	-5.82974	7.81759	0.583003	0.445138	0.759977	Basophils
ENSG00000089048	695.448	-0.659499	4.21351	0.0260607	0.871752	0.977813	Basophils
ENSG00000089050	375.908	0.651051	3.06292	0.0477831	0.826967	0.961648	Basophils
ENSG00000089053	2985.37	0.534588	1.50194	0.130898	0.717502	0.914862	Basophils
ENSG00000089057	1081.43	-4.94861	3.28927	2.31782	0.127899	0.477865	Basophils
ENSG00000089060	1454.97	-2.43727	3.09244	0.610954	0.434429	0.752795	Basophils
ENSG00000089063	1814.26	3.4951	1.95039	3.06011	0.0802363	0.40572	Basophils
ENSG00000089091	47.562	6.03945	5.25732	1.49794	0.220988	0.578881	Basophils
ENSG00000089094	1040.14	1.66565	2.11582	0.647676	0.420945	0.745243	Basophils
ENSG00000089123	195.34	6.05298	2.67895	5.38476	0.0203134	0.309942	Basophils
ENSG00000089127	3004.58	-14.5563	12.2958	1.0441	0.306871	0.65555	Basophils
ENSG00000089154	1534.95	-0.131198	3.39907	0.0015618	0.968476	1	Basophils
ENSG00000089157	11016.1	10.1161	3.88432	6.319	0.0119451	0.298511	Basophils
ENSG00000089159	10378.6	-7.19616	3.92231	2.86832	0.090339	0.421076	Basophils
ENSG00000089163	20.8656	1.61369	7.46641	0.0495689	0.823815	0.960442	Basophils
ENSG00000089169	210.295	-21.6162	11.7281	2.96138	0.0852753	0.414733	Basophils
ENSG00000089177	284.563	-1.7501	5.388	0.109822	0.740347	0.92545	Basophils
ENSG00000089195	502.961	2.98389	2.18376	1.90319	0.167721	0.52701	Basophils
ENSG00000089199	4.47212	22.9708	20.7716	0.802989	0.370201	0.705052	Basophils
ENSG00000089220	1393.22	9.67357	3.99846	5.50415	0.0189714	0.309174	Basophils
ENSG00000089234	967.008	-4.71663	2.07637	4.88793	0.0270452	0.31795	Basophils
ENSG00000089248	4440.64	6.09697	3.08707	3.65212	0.0559977	0.36133	Basophils
ENSG00000089280	7810.75	2.98235	2.06517	2.2869	0.13047	0.480268	Basophils
ENSG00000089327	3344.42	8.91422	3.75505	5.15248	0.0232132	0.311117	Basophils
ENSG00000089335	1392.07	0.543269	2.99315	0.0329401	0.85598	0.972708	Basophils
ENSG00000089351	1939.26	-1.40431	4.57969	0.0817708	0.774912	0.939732	Basophils
ENSG00000089486	697.294	2.64602	3.88132	0.460966	0.497173	0.791949	Basophils
ENSG00000089505	81.5572	-15.695	8.55979	3.48325	0.0619929	0.370622	Basophils
ENSG00000089597	4853.94	-2.17554	2.48426	0.756301	0.384489	0.717103	Basophils
ENSG00000089639	4258.16	-7.94641	3.98096	3.79648	0.0513606	0.352791	Basophils
ENSG00000089685	41.3171	8.31909	28.8489	-102.061	1	1	Basophils
ENSG00000089692	93.3882	19.3793	10.1086	2.70773	0.0998629	0.436574	Basophils
ENSG00000089693	2020.19	0.0191807	3.89982	2.53433e-05	0.995983	1	Basophils
ENSG00000089723	10.8092	-3.92236	9.25976	0.178711	0.672483	0.893233	Basophils
ENSG00000089737	3364	-0.312637	2.37517	0.0179331	0.89347	0.985951	Basophils
ENSG00000089775	1222.42	2.946	3.61313	0.753895	0.385246	0.71795	Basophils
ENSG00000089818	1625.59	-3.25681	2.49981	1.73692	0.18753	0.545284	Basophils
ENSG00000089847	9.9473	12.4095	10.4189	1.39052	0.238318	0.594292	Basophils
ENSG00000089876	295.907	0.45926	3.20518	0.0197794	0.888155	0.984116	Basophils
ENSG00000089902	2771.29	-12.1839	4.23333	7.56065	0.00596565	0.298511	Basophils
ENSG00000089916	2388.82	-5.41437	3.62474	2.379	0.122977	0.470158	Basophils
ENSG00000090006	314.931	9.37944	5.51658	3.25758	0.071094	0.390675	Basophils
ENSG00000090013	642.006	9.45498	5.991	2.0995	0.147347	0.501341	Basophils
ENSG00000090020	802.427	-11.6651	4.23305	6.69021	0.00969436	0.298511	Basophils
ENSG00000090054	1464.9	-7.0307	3.48094	3.88679	0.0486675	0.350048	Basophils
ENSG00000090060	8656.36	-5.60497	2.90112	3.6748	0.0552409	0.360627	Basophils
ENSG00000090061	1496.96	-4.28029	2.61874	2.60063	0.106821	0.446026	Basophils
ENSG00000090097	112.398	10.4464	6.21372	2.71421	0.0994581	0.436138	Basophils
ENSG00000090104	116.721	-8.90754	8.37818	0.949835	0.329761	0.672308	Basophils
ENSG00000090238	4532.62	-3.61111	4.80421	0.506298	0.476746	0.779718	Basophils
ENSG00000090263	414.365	10.4002	3.81756	7.33456	0.00676413	0.298511	Basophils
ENSG00000090266	549.997	16.4654	5.59258	8.09669	0.00443462	0.298511	Basophils
ENSG00000090273	1056.65	5.17071	3.62995	1.78289	0.181795	0.541041	Basophils
ENSG00000090316	1887.94	-2.90008	3.53837	0.626211	0.428748	0.749645	Basophils
ENSG00000090339	1178.34	-15.3966	5.39208	6.32175	0.0119266	0.298511	Basophils
ENSG00000090372	1625.82	-9.56704	3.86713	5.64455	0.0175097	0.307366	Basophils
ENSG00000090376	3118.53	-9.65277	5.97046	2.27422	0.131541	0.482075	Basophils
ENSG00000090382	69056.3	-4.68557	5.67503	0.513076	0.47381	0.778724	Basophils
ENSG00000090432	532.771	-0.380025	2.44966	0.0225111	0.880735	0.980863	Basophils
ENSG00000090447	211.144	4.2612	4.07758	1.10316	0.293573	0.646071	Basophils
ENSG00000090470	594.728	3.60888	1.79399	4.02367	0.044866	0.342564	Basophils
ENSG00000090487	2567.23	-2.9062	2.7316	1.05144	0.305177	0.654069	Basophils
ENSG00000090520	1394.04	4.13337	2.70635	2.06492	0.150723	0.506944	Basophils
ENSG00000090530	19.3584	-6.32959	10.525	0.31308	0.575796	0.836846	Basophils
ENSG00000090554	59.9335	11.9106	6.14576	4.75787	0.0291645	0.319721	Basophils
ENSG00000090565	351.362	4.16649	3.95369	1.08679	0.297184	0.649309	Basophils
ENSG00000090581	736.31	1.91503	3.26176	0.306859	0.579614	0.839001	Basophils
ENSG00000090612	568.743	-1.44173	2.72535	0.288704	0.591052	0.846494	Basophils
ENSG00000090615	1389.92	-0.416158	2.59117	0.0271556	0.86911	0.97716	Basophils
ENSG00000090621	2320.44	4.1348	1.9466	4.52707	0.0333628	0.323756	Basophils
ENSG00000090659	11.4829	-11.1685	11.404	0.861937	0.353197	0.690629	Basophils
ENSG00000090661	373.773	2.22419	5.1305	0.170628	0.679554	0.898262	Basophils
ENSG00000090674	353.126	-4.50563	5.20986	0.730653	0.392672	0.723518	Basophils
ENSG00000090686	2546.6	-2.61221	2.22591	1.38702	0.238909	0.594657	Basophils
ENSG00000090857	1346.85	-9.55855	6.15029	2.6839	0.101367	0.438919	Basophils
ENSG00000090861	869.77	2.64156	3.51731	0.561307	0.453734	0.766073	Basophils
ENSG00000090863	3313.51	-4.76005	2.38984	3.92549	0.0475593	0.348001	Basophils
ENSG00000090905	1760.8	-2.98648	3.04772	1.07761	0.299234	0.65066	Basophils
ENSG00000090920	317.631	10.2791	9.04445	1.42919	0.231897	0.589507	Basophils
ENSG00000090924	344.015	1.19055	4.64515	0.073266	0.78664	0.943582	Basophils
ENSG00000090971	40.2938	20.9347	7.84258	6.97248	0.00827728	0.298511	Basophils
ENSG00000090975	513.728	-0.62132	4.54421	0.0208948	0.885066	0.982651	Basophils
ENSG00000090989	2035.78	-3.67083	2.73857	1.78912	0.181034	0.540195	Basophils
ENSG00000091009	1869.08	-5.06136	3.2846	2.41772	0.119969	0.466475	Basophils
ENSG00000091039	12458	-11.2519	5.92253	3.51734	0.06073	0.368305	Basophils
ENSG00000091073	471.369	2.38709	4.39312	0.268682	0.604217	0.853145	Basophils
ENSG00000091106	1442.28	-12.246	6.17713	3.08065	0.0792288	0.403921	Basophils
ENSG00000091127	149.857	1.69883	3.77046	0.200212	0.65455	0.883488	Basophils
ENSG00000091129	153.97	9.54815	10.1842	1.17487	0.278403	0.631387	Basophils
ENSG00000091137	3.57218	9.13635	10.7971	0.738328	0.390197	0.721956	Basophils
ENSG00000091140	1920.51	0.124383	2.34759	0.00275921	0.958108	1	Basophils
ENSG00000091157	807.025	-6.46979	3.26884	3.98768	0.045834	0.343734	Basophils
ENSG00000091164	1212.16	-0.542679	2.23151	0.0536133	0.816891	0.95844	Basophils
ENSG00000091181	814.745	-6.94116	10.6266	0.445079	0.504681	0.796565	Basophils
ENSG00000091262	37.0858	-18.3003	7.67979	4.57581	0.0324264	0.323709	Basophils
ENSG00000091317	15488.8	-9.74485	4.81918	3.57318	0.0587199	0.363804	Basophils
ENSG00000091409	2820.89	1.46422	4.6141	0.11841	0.730766	0.920799	Basophils
ENSG00000091428	5.46331	-8.39757	12.301	0.487194	0.485182	0.785166	Basophils
ENSG00000091436	568.001	-9.09411	5.73729	1.999	0.157403	0.51452	Basophils
ENSG00000091483	587.784	7.83367	2.66332	8.03081	0.00459882	0.298511	Basophils
ENSG00000091490	2038.7	2.44585	3.69443	0.444043	0.505177	0.796942	Basophils
ENSG00000091513	4.36882	1.343	12.1739	0.0102081	0.919523	0.996954	Basophils
ENSG00000091527	7480.56	-2.06302	2.05365	0.962264	0.326617	0.669842	Basophils
ENSG00000091536	6.6731	1.36343	9.50167	0.0229113	0.879688	0.980554	Basophils
ENSG00000091542	1690.44	-0.235198	2.43471	0.00842742	0.926856	0.998668	Basophils
ENSG00000091592	8961.07	-5.50241	3.12773	3.25469	0.0712193	0.390737	Basophils
ENSG00000091622	9.48847	-2.89462	8.49385	0.133882	0.71444	0.91323	Basophils
ENSG00000091640	783.6	6.19241	3.1961	3.36444	0.0666181	0.379769	Basophils
ENSG00000091651	44.4032	5.78056	5.5861	0.931465	0.334483	0.675541	Basophils
ENSG00000091732	218.38	8.45402	3.07319	7.27491	0.00699243	0.298511	Basophils
ENSG00000091831	29.2862	-6.64811	7.10885	0.844125	0.35822	0.695312	Basophils
ENSG00000091844	8.64009	-30.3826	16.2873	3.15003	0.0759257	0.398824	Basophils
ENSG00000091947	471.519	7.80242	3.8727	3.70133	0.0543691	0.358472	Basophils
ENSG00000091972	289.492	3.53709	6.17366	0.38136	0.536876	0.81619	Basophils
ENSG00000092010	6168.45	-0.0704878	4.42283	0.000203574	0.988616	1	Basophils
ENSG00000092020	1798.99	-3.5696	4.40118	0.61239	0.433889	0.752477	Basophils
ENSG00000092036	657.115	-7.81418	5.99416	1.38391	0.239435	0.595132	Basophils
ENSG00000092051	14.3677	3.04427	9.58516	0.0833542	0.772802	0.938837	Basophils
ENSG00000092067	303.497	2.36751	9.39888	0.0689528	0.792868	0.946008	Basophils
ENSG00000092068	99.9195	-10.6632	10.7924	1.09832	0.294636	0.647308	Basophils
ENSG00000092094	1461.8	2.89751	3.08381	0.938403	0.332689	0.674264	Basophils
ENSG00000092096	41.7791	3.94818	8.93266	0.211419	0.645658	0.879144	Basophils
ENSG00000092098	593.734	-8.57623	4.26092	3.90132	0.0482482	0.349058	Basophils
ENSG00000092108	1313.24	0.973674	2.36758	0.162314	0.687035	0.902033	Basophils
ENSG00000092140	1168.22	-1.01825	3.99705	0.0684955	0.79354	0.946008	Basophils
ENSG00000092148	3108.1	-4.35842	3.45379	1.71452	0.1904	0.547791	Basophils
ENSG00000092199	13437.1	-3.43896	2.0067	2.61437	0.1059	0.444778	Basophils
ENSG00000092200	361.359	-11.5946	6.59352	3.03298	0.0815878	0.408735	Basophils
ENSG00000092201	3382.89	-1.76054	2.05805	0.760531	0.383162	0.715735	Basophils
ENSG00000092203	2292.32	-5.43481	2.14079	6.14953	0.0131447	0.298511	Basophils
ENSG00000092208	181.636	5.72448	2.57865	4.75742	0.0291723	0.319721	Basophils
ENSG00000092295	41.5015	-3.456	8.47592	0.153089	0.6956	0.90544	Basophils
ENSG00000092330	2220.2	-0.557638	2.71362	0.0396321	0.842202	0.967426	Basophils
ENSG00000092345	4.72827	7.65923	15.2024	0.276426	0.599053	0.850747	Basophils
ENSG00000092439	2597.01	-2.65006	3.84353	0.505581	0.477058	0.779844	Basophils
ENSG00000092470	235.876	2.50647	3.02787	0.65538	0.418196	0.743977	Basophils
ENSG00000092529	43.5199	0.162805	5.10554	0.00120932	0.972259	1	Basophils
ENSG00000092531	8195.79	-6.04489	3.75543	2.4577	0.11695	0.462193	Basophils
ENSG00000092621	91.1812	19.8271	7.34852	6.11539	0.013401	0.298511	Basophils
ENSG00000092758	142.023	-0.107991	18.5172	3.50077e-05	0.995279	1	Basophils
ENSG00000092820	4624.85	1.27697	2.44472	0.262984	0.608077	0.855736	Basophils
ENSG00000092841	8276.2	5.9345	4.31867	1.64125	0.200154	0.557273	Basophils
ENSG00000092847	2050.96	-8.30943	2.51319	10.7499	0.00104285	0.298511	Basophils
ENSG00000092850	3.99584	-26.9644	29.4684	-46.9049	1	1	Basophils
ENSG00000092853	47.5125	-4.69001	8.74196	0.216035	0.642078	0.876964	Basophils
ENSG00000092871	2038.77	-6.75205	3.40217	3.87373	0.0490475	0.350219	Basophils
ENSG00000092929	4346.1	-4.32161	3.72191	1.27787	0.258295	0.612717	Basophils
ENSG00000092931	366.827	1.97339	2.16168	0.800721	0.370878	0.705735	Basophils
ENSG00000092964	1247.7	-5.6846	4.99921	1.05763	0.303756	0.653367	Basophils
ENSG00000092969	12.3013	-9.5264	9.63313	0.822434	0.364469	0.700062	Basophils
ENSG00000092978	439.468	-1.55139	3.08235	0.251326	0.616143	0.859797	Basophils
ENSG00000093000	5949.14	-7.41955	3.50251	4.50272	0.033841	0.323756	Basophils
ENSG00000093009	17.2312	27.7682	13.5976	2.24305	0.134216	0.485249	Basophils
ENSG00000093010	532.841	7.37817	4.2526	2.59919	0.106919	0.446026	Basophils
ENSG00000093072	5009.58	-6.72513	5.34531	1.5315	0.215887	0.572692	Basophils
ENSG00000093134	1905.86	-17.2406	6.8758	5.29447	0.0213933	0.309942	Basophils
ENSG00000093144	2151.28	0.48016	3.07977	0.0221473	0.881696	0.981249	Basophils
ENSG00000093167	1330.85	-4.58572	3.57787	1.45997	0.226936	0.584973	Basophils
ENSG00000093183	1110.64	-0.337982	2.20407	0.0245808	0.875416	0.978573	Basophils
ENSG00000093217	19.0286	-3.18753	7.37756	0.173922	0.676649	0.895887	Basophils
ENSG00000094804	37.8885	22.8256	10.2079	2.6792	0.101666	0.439499	Basophils
ENSG00000094880	804.909	-0.161548	1.66475	0.00960539	0.921927	0.99755	Basophils
ENSG00000094914	568.932	2.02862	2.80705	0.527314	0.467738	0.774534	Basophils
ENSG00000094916	1856.85	-1.01394	3.9861	0.0729673	0.787064	0.94365	Basophils
ENSG00000094975	1824.19	-3.50674	2.90795	1.47107	0.225177	0.58319	Basophils
ENSG00000095002	821.505	2.93032	2.85874	1.1227	0.289338	0.640895	Basophils
ENSG00000095015	7420.03	-9.22475	3.91876	5.35923	0.0206128	0.309942	Basophils
ENSG00000095059	827.776	3.77	3.02623	1.54172	0.214361	0.571527	Basophils
ENSG00000095066	157.76	8.60426	4.13783	4.34994	0.0370102	0.32862	Basophils
ENSG00000095139	4009.28	-6.38303	2.32669	7.30251	0.00688583	0.298511	Basophils
ENSG00000095209	291.439	-2.0119	3.52209	0.304095	0.581326	0.839894	Basophils
ENSG00000095261	942.371	-0.930357	2.15168	0.189511	0.663324	0.887926	Basophils
ENSG00000095303	4159.9	-8.15514	5.43741	2.1796	0.139851	0.491703	Basophils
ENSG00000095319	771.956	-2.84897	3.27079	0.784719	0.375702	0.709241	Basophils
ENSG00000095321	346.28	-2.78764	4.74394	0.334539	0.562999	0.83184	Basophils
ENSG00000095370	2529.57	-6.61081	4.03231	2.52627	0.111964	0.454432	Basophils
ENSG00000095380	409.999	5.87099	4.88881	1.09282	0.295846	0.648107	Basophils
ENSG00000095383	526.64	-6.843	4.81704	1.8552	0.17318	0.531869	Basophils
ENSG00000095397	51.7679	-8.46046	7.55126	1.41459	0.234296	0.591885	Basophils
ENSG00000095485	1181.81	1.98798	2.03728	0.938637	0.332629	0.674264	Basophils
ENSG00000095539	5.21177	12.1271	9.22592	1.84336	0.174558	0.533195	Basophils
ENSG00000095564	5174.35	-3.21179	4.63149	0.543136	0.461136	0.771779	Basophils
ENSG00000095574	1470.98	-1.5987	3.24117	0.252898	0.615042	0.859068	Basophils
ENSG00000095585	439.305	0.456134	4.77502	0.00979351	0.921168	0.99755	Basophils
ENSG00000095627	4.07183	-2.86573	15.8744	0.0367909	0.847891	0.969799	Basophils
ENSG00000095637	22.4953	-11.6742	8.24272	2.20988	0.137129	0.488918	Basophils
ENSG00000095739	23.3238	-6.69361	10.6795	0.293484	0.587996	0.844619	Basophils
ENSG00000095787	7634.37	-5.85343	2.89372	3.96678	0.0464065	0.344997	Basophils
ENSG00000095794	250.795	2.49931	3.61572	0.440948	0.506665	0.798341	Basophils
ENSG00000095906	429.265	9.32892	5.89229	2.2451	0.134038	0.485249	Basophils
ENSG00000095932	18.0971	-4.73849	13.2776	0.123733	0.725021	0.918175	Basophils
ENSG00000095951	1038.73	-10.4285	4.76832	4.6728	0.030644	0.320622	Basophils
ENSG00000096006	151.447	5.811	12.2564	0.180177	0.671221	0.892726	Basophils
ENSG00000096060	4130.02	4.49874	5.6157	0.633835	0.425952	0.747804	Basophils
ENSG00000096063	2959.94	-6.82266	5.70809	1.21665	0.27002	0.623584	Basophils
ENSG00000096070	1118.24	-6.9739	3.93899	3.34521	0.0674011	0.380561	Basophils
ENSG00000096080	299.408	6.76198	4.22956	2.23114	0.135254	0.486496	Basophils
ENSG00000096092	129.374	12.0168	4.81986	6.42357	0.0112615	0.298511	Basophils
ENSG00000096093	334.516	-2.71176	3.97328	0.498601	0.480116	0.782424	Basophils
ENSG00000096384	9457.5	1.38612	2.85552	0.245922	0.619961	0.862279	Basophils
ENSG00000096401	1960.53	-4.42342	2.60521	2.81398	0.0934466	0.425644	Basophils
ENSG00000096433	1029.12	-0.591465	4.64971	0.0167446	0.89704	0.988014	Basophils
ENSG00000096654	461.993	-1.48812	2.89835	0.273159	0.601221	0.851572	Basophils
ENSG00000096696	66.2848	-15.4297	102.846	-92.7012	1	1	Basophils
ENSG00000096717	1572.23	-3.16006	2.93629	1.14538	0.284519	0.63614	Basophils
ENSG00000096746	6992.87	-2.9282	2.5442	1.32409	0.24986	0.605529	Basophils
ENSG00000096872	217.127	-0.248087	3.39131	0.00532736	0.941815	1	Basophils
ENSG00000096968	4007.53	-11.6437	6.56879	3.01605	0.0824439	0.41019	Basophils
ENSG00000096996	709.472	0.302778	4.52069	0.00423611	0.948106	1	Basophils
ENSG00000097007	583.867	-4.62094	3.55607	1.68461	0.194312	0.552086	Basophils
ENSG00000097021	98.1396	14.1361	6.98928	3.05519	0.0804795	0.406287	Basophils
ENSG00000097033	5963.77	-7.00592	4.79407	1.80827	0.178716	0.538191	Basophils
ENSG00000097046	293.196	6.46114	4.26624	2.06648	0.150568	0.506814	Basophils
ENSG00000097096	25.6171	-4.03766	10.3463	0.186813	0.665583	0.888894	Basophils
ENSG00000099139	371.655	0.493792	3.982	0.0160083	0.899317	0.988405	Basophils
ENSG00000099194	120.01	-1.37304	4.6674	0.0860871	0.769212	0.937179	Basophils
ENSG00000099203	230.205	4.95853	4.547	1.04905	0.305726	0.654503	Basophils
ENSG00000099204	5504.01	0.77526	4.26587	0.0389142	0.843619	0.967936	Basophils
ENSG00000099219	727.755	-4.89167	3.77251	1.83231	0.175855	0.534773	Basophils
ENSG00000099246	3458.52	-5.86472	3.57287	2.49996	0.113849	0.457389	Basophils
ENSG00000099250	46.1401	-17.5838	9.6318	2.86034	0.0907885	0.422219	Basophils
ENSG00000099251	159.53	-2.31674	4.86752	0.217285	0.641116	0.876362	Basophils
ENSG00000099256	47.3105	-1.47473	6.43031	0.0529943	0.817933	0.959044	Basophils
ENSG00000099282	27.1685	-2.32691	9.2923	0.074492	0.784905	0.943445	Basophils
ENSG00000099284	85.2309	9.88054	4.66048	4.27629	0.0386476	0.33252	Basophils
ENSG00000099290	437.724	-7.63408	5.51691	1.9527	0.162296	0.519854	Basophils
ENSG00000099308	3056.12	-9.43697	4.08738	5.13009	0.0235144	0.311684	Basophils
ENSG00000099326	388.438	2.38445	3.00397	0.69375	0.404892	0.732667	Basophils
ENSG00000099330	196.106	5.0986	4.6692	1.09959	0.294355	0.647127	Basophils
ENSG00000099331	6495.34	-9.5755	3.50643	7.17927	0.00737507	0.298511	Basophils
ENSG00000099337	435.316	-3.84128	3.12873	1.47628	0.224357	0.582086	Basophils
ENSG00000099338	41.5992	6.32461	6.21148	0.974766	0.323494	0.666641	Basophils
ENSG00000099341	1223.32	6.49044	3.60873	2.83414	0.0922804	0.423886	Basophils
ENSG00000099364	223.781	2.63827	4.59457	0.313405	0.575599	0.836758	Basophils
ENSG00000099365	15.3712	-10.0443	9.60294	1.09311	0.295783	0.648107	Basophils
ENSG00000099377	78.8221	0.283153	8.7875	0.00102753	0.974428	1	Basophils
ENSG00000099381	515.553	-2.24468	4.23438	0.283084	0.594687	0.84859	Basophils
ENSG00000099385	324.191	12.9206	5.64188	4.60266	0.0319223	0.323258	Basophils
ENSG00000099622	6039.52	6.28461	3.22777	3.93172	0.0473836	0.347814	Basophils
ENSG00000099624	273.78	26.3719	9.45264	5.64086	0.0175466	0.307366	Basophils
ENSG00000099783	3620.81	1.83338	2.09094	0.739419	0.389847	0.721781	Basophils
ENSG00000099785	1277.54	-0.87989	4.6746	0.0311567	0.859891	0.974341	Basophils
ENSG00000099795	415.843	20.6971	7.44136	5.95796	0.014651	0.303421	Basophils
ENSG00000099797	565.386	6.19398	4.47726	1.76095	0.184506	0.543865	Basophils
ENSG00000099800	301.034	14.9103	5.68135	6.2702	0.0122785	0.298511	Basophils
ENSG00000099804	648.999	-3.54847	5.39941	0.351923	0.553026	0.82565	Basophils
ENSG00000099810	511.724	2.52166	2.60677	0.980021	0.322194	0.665888	Basophils
ENSG00000099814	16.6652	2.49459	11.1542	0.0562246	0.812566	0.956507	Basophils
ENSG00000099817	1070.09	5.58596	3.89222	1.8884	0.169383	0.528589	Basophils
ENSG00000099821	501.687	9.52353	5.43766	3.03598	0.0814374	0.408478	Basophils
ENSG00000099822	16.2472	9.85921	7.66797	1.77796	0.1824	0.541404	Basophils
ENSG00000099840	88.1199	4.01788	6.03539	0.466174	0.494752	0.790369	Basophils
ENSG00000099849	317.96	12.176	6.48732	3.31705	0.0685649	0.384088	Basophils
ENSG00000099860	1128.86	0.732376	5.45748	0.015575	0.900682	0.988785	Basophils
ENSG00000099866	9.10186	-6.68742	13.159	0.26012	0.610038	0.856959	Basophils
ENSG00000099875	5902.53	-3.44511	3.92531	0.708214	0.400037	0.728588	Basophils
ENSG00000099889	52.5807	3.45534	8.49307	0.145894	0.70249	0.908145	Basophils
ENSG00000099899	697.643	6.63042	4.13669	2.58399	0.107949	0.447716	Basophils
ENSG00000099901	471.681	11.5512	4.1616	6.59642	0.0102184	0.298511	Basophils
ENSG00000099904	345.051	4.63076	4.65317	1.07639	0.299507	0.651086	Basophils
ENSG00000099910	611.523	1.17197	3.52088	0.110277	0.739829	0.925184	Basophils
ENSG00000099917	1750.14	1.47878	3.38866	0.178744	0.672455	0.893233	Basophils
ENSG00000099940	1294.38	-6.412	2.65016	5.26565	0.0217503	0.309942	Basophils
ENSG00000099942	3354.19	-5.38123	1.9257	7.62243	0.00576467	0.298511	Basophils
ENSG00000099949	857.043	2.27374	3.63957	0.396313	0.528999	0.811057	Basophils
ENSG00000099953	43.9359	11.6525	7.63751	2.37814	0.123044	0.470158	Basophils
ENSG00000099954	9.28172	-7.71498	10.3665	0.604474	0.436876	0.754784	Basophils
ENSG00000099956	629.227	5.12647	3.84514	1.59382	0.206782	0.564408	Basophils
ENSG00000099957	12.7024	14.6774	10.383	2.35637	0.124772	0.47268	Basophils
ENSG00000099958	188.045	18.5371	7.82342	4.41517	0.0356208	0.327466	Basophils
ENSG00000099968	1247.16	-4.56147	2.66728	2.78538	0.0951282	0.429092	Basophils
ENSG00000099974	28.7124	-5.60248	16.7179	0.0856945	0.769724	0.937474	Basophils
ENSG00000099977	260.494	14.0665	5.99384	5.38966	0.0202565	0.309942	Basophils
ENSG00000099985	173.494	9.57763	10.273	0.467433	0.494171	0.79032	Basophils
ENSG00000099991	2148.67	-3.66522	4.10145	0.81932	0.365379	0.700721	Basophils
ENSG00000099992	350.712	6.95077	3.43425	4.42162	0.0354864	0.327466	Basophils
ENSG00000099994	21.2483	-18.7842	14.4006	1.57968	0.208806	0.565938	Basophils
ENSG00000099995	3467.36	-6.43426	2.42202	6.76015	0.00932161	0.298511	Basophils
ENSG00000099998	35.3396	-6.98622	13.4561	0.314774	0.574765	0.836715	Basophils
ENSG00000099999	78.7449	3.57713	4.65702	0.506542	0.476639	0.779718	Basophils
ENSG00000100003	27.3763	7.42807	7.95402	0.973616	0.32378	0.666641	Basophils
ENSG00000100014	475.454	-0.305713	3.0608	0.00911751	0.923929	0.997597	Basophils
ENSG00000100023	1278.67	-0.797064	2.46935	0.102153	0.749261	0.929006	Basophils
ENSG00000100024	66.2461	-4.82591	6.56814	0.522605	0.469733	0.776057	Basophils
ENSG00000100027	547.421	5.85876	3.96846	2.19422	0.138529	0.49033	Basophils
ENSG00000100028	1553.33	2.64884	1.96416	1.78551	0.181474	0.540729	Basophils
ENSG00000100029	748.293	6.55946	3.68116	2.87822	0.0897854	0.419976	Basophils
ENSG00000100030	8724.93	-7.46059	3.53648	4.11714	0.0424507	0.338616	Basophils
ENSG00000100031	290.68	-7.8777	7.24979	1.13441	0.286836	0.638585	Basophils
ENSG00000100034	5035.43	-11.0968	4.26688	6.35157	0.0117278	0.298511	Basophils
ENSG00000100036	21.0914	-0.4961	8.14604	0.00317477	0.955067	1	Basophils
ENSG00000100038	429.895	-3.78061	3.19241	1.47943	0.223863	0.581874	Basophils
ENSG00000100055	10456.6	-5.08066	4.455	1.07757	0.299241	0.65066	Basophils
ENSG00000100056	461.441	0.238107	3.15731	0.00536905	0.941588	1	Basophils
ENSG00000100058	196.667	9.46108	5.2413	3.4786	0.0621672	0.3707	Basophils
ENSG00000100060	2572.36	5.66812	3.16486	3.26001	0.0709887	0.390547	Basophils
ENSG00000100068	124.841	5.88619	5.11062	1.41701	0.233896	0.591769	Basophils
ENSG00000100075	373.134	6.72391	4.8344	1.78525	0.181506	0.540738	Basophils
ENSG00000100077	2223.65	-7.69064	4.35639	3.14607	0.0761101	0.39901	Basophils
ENSG00000100079	691.129	7.63976	9.17746	0.63287	0.426305	0.747815	Basophils
ENSG00000100083	1015.73	5.00475	3.02786	2.77812	0.0955605	0.429583	Basophils
ENSG00000100084	287.305	2.25953	4.10151	0.280093	0.59664	0.849218	Basophils
ENSG00000100092	2224.17	-3.6552	3.92541	0.786824	0.375062	0.708764	Basophils
ENSG00000100095	30.1988	-19.137	8.56173	4.4837	0.0342196	0.324108	Basophils
ENSG00000100097	1599.14	13.3398	5.33679	4.85625	0.0275462	0.318894	Basophils
ENSG00000100099	797.308	1.83124	2.59106	0.542312	0.461476	0.77188	Basophils
ENSG00000100100	4640.72	7.96847	5.18781	2.69927	0.100394	0.437218	Basophils
ENSG00000100101	604.698	0.719391	2.79742	0.0630758	0.801699	0.950523	Basophils
ENSG00000100104	432.47	-0.13554	2.00278	0.0045901	0.945984	1	Basophils
ENSG00000100105	833.092	2.27584	2.89771	0.637933	0.42446	0.747272	Basophils
ENSG00000100106	353.056	-3.80008	3.63831	0.973098	0.323909	0.666641	Basophils
ENSG00000100109	1336.59	-3.11683	2.37422	1.65276	0.198584	0.555546	Basophils
ENSG00000100116	15.4697	21.5861	9.87775	5.12125	0.0236346	0.311876	Basophils
ENSG00000100124	219.139	6.87856	3.52244	3.57336	0.0587132	0.363804	Basophils
ENSG00000100129	8420.44	4.8559	2.75132	3.10404	0.0780981	0.403028	Basophils
ENSG00000100138	1575.12	7.67447	3.40496	4.78818	0.0286557	0.319613	Basophils
ENSG00000100139	355.759	-0.408251	3.73692	0.0119217	0.913055	0.99408	Basophils
ENSG00000100142	382.152	7.01493	4.56788	2.16611	0.141082	0.492517	Basophils
ENSG00000100147	91.8491	-8.28065	5.08088	2.67446	0.10197	0.439686	Basophils
ENSG00000100150	524.827	-3.59291	3.46327	1.12589	0.288653	0.639986	Basophils
ENSG00000100151	268.21	3.90759	3.59784	1.20643	0.27204	0.625967	Basophils
ENSG00000100154	50.7084	-3.30696	7.76975	0.211758	0.645393	0.879144	Basophils
ENSG00000100162	23.6986	41.4229	12.1632	6.47792	0.0109223	0.298511	Basophils
ENSG00000100167	4.79146	4.29782	11.0538	0.159436	0.689677	0.903356	Basophils
ENSG00000100181	905.211	4.66464	7.38399	0.378478	0.538419	0.817129	Basophils
ENSG00000100197	20.6271	-3.40952	8.40018	0.156857	0.692067	0.904068	Basophils
ENSG00000100201	29406.4	-3.80468	3.16897	1.58711	0.20774	0.565065	Basophils
ENSG00000100206	4.2422	21.8204	21.4133	-45.1605	1	1	Basophils
ENSG00000100207	2297.31	-6.04779	3.0497	4.08868	0.0431714	0.340308	Basophils
ENSG00000100209	150.719	10.5432	4.50987	4.81807	0.0281628	0.319613	Basophils
ENSG00000100211	167.087	6.28628	3.92789	2.57811	0.108351	0.44848	Basophils
ENSG00000100216	1045.2	10.251	3.14729	9.82164	0.0017247	0.298511	Basophils
ENSG00000100218	12.0188	-13.4164	10.2909	1.687	0.193996	0.552086	Basophils
ENSG00000100219	2851.76	10.6587	3.61333	7.60957	0.00580593	0.298511	Basophils
ENSG00000100220	1267.53	1.07245	3.84068	0.077049	0.781337	0.942235	Basophils
ENSG00000100221	1385.32	0.390708	1.74648	0.04928	0.824321	0.960442	Basophils
ENSG00000100225	3510.24	-1.18678	3.73959	0.0949748	0.757945	0.932597	Basophils
ENSG00000100226	1318.85	-10.7268	5.50965	3.70024	0.0544045	0.358472	Basophils
ENSG00000100227	2620.18	-3.43608	2.41948	1.89022	0.169178	0.528126	Basophils
ENSG00000100228	73.1027	-10.404	8.24333	1.30623	0.253078	0.607542	Basophils
ENSG00000100239	1364.13	0.428974	2.49018	0.0287956	0.865252	0.976287	Basophils
ENSG00000100241	2609.48	-0.165079	3.46163	0.00236842	0.961185	1	Basophils
ENSG00000100242	10604.8	2.71004	2.78901	0.936428	0.333198	0.674486	Basophils
ENSG00000100243	1335.15	-0.91505	3.9553	0.0505417	0.822123	0.960107	Basophils
ENSG00000100246	228.154	1.95764	3.35585	0.317555	0.57308	0.835959	Basophils
ENSG00000100258	1182.36	4.84253	4.85265	0.971334	0.324348	0.667093	Basophils
ENSG00000100263	122.794	13.0287	5.19494	5.89907	0.0151489	0.304273	Basophils
ENSG00000100266	4735.2	-9.38989	4.45725	3.85575	0.0495758	0.350588	Basophils
ENSG00000100271	102.711	4.04272	3.3117	1.47612	0.224383	0.582086	Basophils
ENSG00000100276	2.5666	36.7467	15.0399	4.74485	0.029386	0.319721	Basophils
ENSG00000100280	1579.26	-0.899248	3.29286	0.071291	0.789466	0.944619	Basophils
ENSG00000100281	556.413	-4.01113	2.59425	2.39226	0.121937	0.468654	Basophils
ENSG00000100284	1309.46	-1.75056	4.86525	0.106092	0.744638	0.926824	Basophils
ENSG00000100285	38.8417	-9.25131	8.52843	1.07498	0.299824	0.651317	Basophils
ENSG00000100288	52.5917	-2.40233	5.06277	0.233519	0.628927	0.86771	Basophils
ENSG00000100290	35.6145	18.8264	9.28014	2.64283	0.104018	0.442885	Basophils
ENSG00000100292	1350.99	-2.73026	5.98445	0.165291	0.684331	0.900758	Basophils
ENSG00000100294	66.1906	5.58302	5.01268	0.993615	0.31886	0.66419	Basophils
ENSG00000100296	1196.73	-7.4364	3.97228	3.01908	0.0822904	0.409975	Basophils
ENSG00000100297	959.341	1.70595	3.52832	0.211868	0.645307	0.879144	Basophils
ENSG00000100298	40.2732	21.9975	9.51891	3.77372	0.0520637	0.354332	Basophils
ENSG00000100299	972.044	-0.401339	5.09401	0.0061052	0.93772	1	Basophils
ENSG00000100300	1375.08	15.9611	8.65159	2.52796	0.111845	0.454344	Basophils
ENSG00000100304	468.813	-0.21817	3.89987	0.00272823	0.958343	1	Basophils
ENSG00000100307	2702.24	-0.434654	3.3975	0.0168198	0.896811	0.987879	Basophils
ENSG00000100311	59.5344	6.89502	6.20773	1.55974	0.211704	0.569311	Basophils
ENSG00000100316	30367.2	8.17469	3.99559	4.08058	0.0433788	0.34091	Basophils
ENSG00000100319	263.415	4.78351	4.46576	0.954905	0.328474	0.671249	Basophils
ENSG00000100320	13.231	-8.14586	10.7809	0.643885	0.422308	0.74603	Basophils
ENSG00000100321	115.849	16.0112	6.77616	5.56506	0.0183224	0.308018	Basophils
ENSG00000100324	592.173	2.74258	3.24537	0.682219	0.408824	0.735005	Basophils
ENSG00000100325	1403.57	-1.66442	2.94964	0.30617	0.58004	0.839144	Basophils
ENSG00000100330	5031.32	-10.4163	4.1757	5.90247	0.0151197	0.304273	Basophils
ENSG00000100335	1159.43	0.777304	1.95156	0.165608	0.684045	0.900613	Basophils
ENSG00000100336	39.3854	-7.70157	37.5022	-105.266	1	1	Basophils
ENSG00000100342	1724.09	-11.4982	7.68188	1.83743	0.175252	0.533908	Basophils
ENSG00000100345	28289	-8.33474	3.68714	4.80792	0.0283291	0.319613	Basophils
ENSG00000100346	181.359	12.3144	7.35742	3.07068	0.079716	0.404519	Basophils
ENSG00000100347	568.104	5.60542	2.59779	4.56884	0.0325586	0.32372	Basophils
ENSG00000100348	933.034	5.58413	3.28676	2.59247	0.107373	0.4468	Basophils
ENSG00000100350	49.1106	-3.85361	5.94064	0.433556	0.510249	0.801069	Basophils
ENSG00000100351	4432.49	-2.51677	3.59341	0.507196	0.476355	0.77971	Basophils
ENSG00000100353	4844.45	3.36849	2.05444	2.57147	0.108806	0.448848	Basophils
ENSG00000100354	2611.02	-8.34219	3.91022	4.60806	0.031822	0.323199	Basophils
ENSG00000100359	1239.91	6.43426	3.84676	2.95921	0.0853895	0.41506	Basophils
ENSG00000100360	288.177	5.44888	3.12812	3.18948	0.0741137	0.395445	Basophils
ENSG00000100362	27.3735	14.6246	20.7264	0.577604	0.447253	0.761385	Basophils
ENSG00000100364	2198.57	-2.18756	3.97481	0.271327	0.602443	0.851975	Basophils
ENSG00000100365	6287.65	-6.48165	5.61023	1.10459	0.293262	0.645892	Basophils
ENSG00000100368	22715.3	-11.9675	5.35316	4.19146	0.0406281	0.335595	Basophils
ENSG00000100372	323.339	6.00078	2.93733	3.87113	0.0491234	0.350219	Basophils
ENSG00000100373	34.5724	-17.9359	12.3895	2.56072	0.109549	0.450626	Basophils
ENSG00000100376	833.753	-5.44731	8.82927	0.350255	0.553969	0.826041	Basophils
ENSG00000100379	175.37	5.18754	4.41668	1.26008	0.261636	0.61546	Basophils
ENSG00000100380	3862.95	-0.0171682	1.74991	9.3629e-05	0.99228	1	Basophils
ENSG00000100385	3566.39	-0.952432	5.70705	0.0258884	0.872173	0.977995	Basophils
ENSG00000100387	477.028	13.4992	4.48114	8.16023	0.00428189	0.298511	Basophils
ENSG00000100393	3716.73	-13.1121	5.06648	6.52094	0.0106612	0.298511	Basophils
ENSG00000100395	711.181	1.48656	3.03172	0.243422	0.621746	0.863283	Basophils
ENSG00000100399	3.49564	-14.6911	15.232	0.79753	0.371833	0.705818	Basophils
ENSG00000100401	1138.32	5.65238	3.81547	2.11478	0.145883	0.50008	Basophils
ENSG00000100403	1313.97	0.0202449	2.81057	5.38468e-05	0.994145	1	Basophils
ENSG00000100410	721.135	2.29439	2.28107	0.93011	0.334834	0.675638	Basophils
ENSG00000100412	1522.34	-1.37963	2.99811	0.193146	0.660311	0.886751	Basophils
ENSG00000100413	417.895	5.19917	3.26521	2.66008	0.102896	0.44098	Basophils
ENSG00000100416	561.066	4.74229	3.42425	1.93662	0.164036	0.522574	Basophils
ENSG00000100417	294.412	8.63476	4.7133	3.13304	0.0767204	0.400354	Basophils
ENSG00000100418	940.957	-0.94178	2.0255	0.205201	0.650555	0.881552	Basophils
ENSG00000100422	3467.11	-0.259217	2.1971	0.0141761	0.905225	0.990574	Basophils
ENSG00000100425	1307.97	-3.6002	2.26183	2.54162	0.110881	0.453169	Basophils
ENSG00000100426	742.027	-6.49692	2.80037	5.47816	0.0192556	0.309589	Basophils
ENSG00000100427	344.511	3.759	6.56246	0.277011	0.598667	0.850605	Basophils
ENSG00000100429	55.5124	3.87935	5.70493	0.533658	0.465073	0.773306	Basophils
ENSG00000100433	8.13356	-19.5126	13.1889	1.79047	0.180869	0.539948	Basophils
ENSG00000100439	1005.54	-9.3813	3.75792	5.67236	0.0172343	0.306338	Basophils
ENSG00000100441	4143.88	-3.00711	2.27744	1.82422	0.176812	0.535417	Basophils
ENSG00000100442	995.312	7.56788	2.76591	6.9714	0.00828225	0.298511	Basophils
ENSG00000100445	904.059	10.1522	4.46076	5.62286	0.0177277	0.307366	Basophils
ENSG00000100448	23.1042	40.651	15.0726	5.53509	0.0186388	0.309174	Basophils
ENSG00000100450	1194.06	17.4691	10.5351	1.8605	0.172567	0.531581	Basophils
ENSG00000100453	1630.82	12.7204	8.54011	1.66493	0.196939	0.554121	Basophils
ENSG00000100461	2945.22	-4.70808	3.23377	1.99206	0.158125	0.515069	Basophils
ENSG00000100462	679.869	0.239704	3.54916	0.00407605	0.949094	1	Basophils
ENSG00000100473	91.6058	11.7027	8.41241	2.07845	0.149392	0.505195	Basophils
ENSG00000100478	195.801	2.07877	3.68694	0.349548	0.554369	0.826309	Basophils
ENSG00000100479	24.571	9.79941	7.77846	1.1502	0.283507	0.635658	Basophils
ENSG00000100483	869.096	1.77324	4.2827	0.163139	0.686282	0.901584	Basophils
ENSG00000100485	4147.71	-10.3538	5.26639	3.58386	0.0583434	0.363804	Basophils
ENSG00000100490	129.196	-0.38521	4.86584	0.00646964	0.935892	1	Basophils
ENSG00000100503	11505.6	-9.7498	4.30671	5.17638	0.0228959	0.310535	Basophils
ENSG00000100504	8002.86	-9.47692	6.63064	1.62531	0.202353	0.559627	Basophils
ENSG00000100505	50.6612	-6.041	11.4593	0.168465	0.68148	0.899017	Basophils
ENSG00000100519	2651.34	2.17485	2.24237	0.906438	0.341061	0.680834	Basophils
ENSG00000100522	451.972	2.88896	2.79527	1.08383	0.297842	0.649581	Basophils
ENSG00000100523	788.643	-3.05433	4.00783	0.593502	0.441068	0.757228	Basophils
ENSG00000100526	26.703	33.5417	9.60439	6.56777	0.0103842	0.298511	Basophils
ENSG00000100528	1222.86	-0.23791	2.73672	0.00693336	0.933639	1	Basophils
ENSG00000100532	389.956	1.71761	2.33051	0.520226	0.470745	0.776694	Basophils
ENSG00000100554	1275.41	-2.31945	2.7593	0.627875	0.428136	0.749069	Basophils
ENSG00000100558	9.84833	3.67481	11.2205	0.10939	0.740839	0.925498	Basophils
ENSG00000100564	439.859	3.07771	2.07156	2.22003	0.13623	0.487152	Basophils
ENSG00000100567	1267.71	5.92689	3.4756	2.55828	0.109718	0.451008	Basophils
ENSG00000100568	1757.88	0.444337	1.85009	0.0575787	0.810365	0.954595	Basophils
ENSG00000100575	348.638	8.39326	3.47183	5.65289	0.0174267	0.307366	Basophils
ENSG00000100577	120.119	9.87031	4.71219	3.73825	0.05318	0.356444	Basophils
ENSG00000100578	614.763	-4.234	3.74152	1.35812	0.243864	0.599358	Basophils
ENSG00000100580	1633.74	-4.01949	3.91321	1.09966	0.29434	0.647127	Basophils
ENSG00000100583	6.49934	-8.03558	12.2284	0.454632	0.500143	0.793377	Basophils
ENSG00000100591	1513.13	2.53389	2.8669	0.73387	0.391632	0.722764	Basophils
ENSG00000100592	394.732	-1.36026	3.33481	0.169092	0.68092	0.898883	Basophils
ENSG00000100596	4380.76	-10.4643	4.2915	5.47421	0.0192991	0.309589	Basophils
ENSG00000100599	3230.24	-1.6746	3.83713	0.176476	0.674419	0.894436	Basophils
ENSG00000100600	142.507	-2.52887	4.78058	0.268321	0.60446	0.853358	Basophils
ENSG00000100601	289.428	1.08489	2.04511	0.281486	0.595729	0.849047	Basophils
ENSG00000100603	2388.85	-1.27847	1.95845	0.409782	0.52208	0.807305	Basophils
ENSG00000100605	3846.32	-11.2245	4.66053	5.07428	0.0242833	0.315804	Basophils
ENSG00000100612	2926.59	-1.32517	4.3611	0.0814519	0.775339	0.939789	Basophils
ENSG00000100614	4168.47	-7.82077	3.46214	4.76172	0.0290995	0.319721	Basophils
ENSG00000100628	145.98	1.18438	7.84773	0.0260717	0.871725	0.977813	Basophils
ENSG00000100629	161.406	4.05485	4.43536	0.786205	0.37525	0.708882	Basophils
ENSG00000100632	1541.17	8.86297	3.55271	5.71237	0.0168458	0.305223	Basophils
ENSG00000100644	5786.43	-9.6395	4.56816	4.29325	0.0382641	0.331759	Basophils
ENSG00000100647	5994.5	-11.4397	4.26902	6.61206	0.010129	0.298511	Basophils
ENSG00000100650	14401.9	1.94242	2.47134	0.667675	0.413863	0.739713	Basophils
ENSG00000100664	6497.9	-1.63306	2.16674	0.577272	0.447384	0.76145	Basophils
ENSG00000100678	32.2155	-3.76417	8.10769	0.165243	0.684375	0.900758	Basophils
ENSG00000100697	6418.77	-15.3581	5.59364	7.43796	0.00638624	0.298511	Basophils
ENSG00000100711	342.327	0.715702	2.44939	0.0848825	0.770787	0.937864	Basophils
ENSG00000100714	537.086	0.720749	3.11949	0.0526078	0.818586	0.959222	Basophils
ENSG00000100721	1674.36	6.11764	7.41107	0.698642	0.40324	0.730804	Basophils
ENSG00000100722	953.395	0.0870276	2.28281	0.00153282	0.96877	1	Basophils
ENSG00000100726	364.23	8.43538	5.89147	2.02203	0.155032	0.512821	Basophils
ENSG00000100731	4752.44	-7.85946	4.56426	2.89076	0.0890887	0.419202	Basophils
ENSG00000100744	854.188	-2.48247	3.57477	0.462228	0.496585	0.791716	Basophils
ENSG00000100749	487.548	3.13614	2.72373	1.21566	0.270214	0.623799	Basophils
ENSG00000100764	715.565	2.18627	3.56333	0.350244	0.553975	0.826041	Basophils
ENSG00000100767	26.6412	-10.838	9.23826	1.17131	0.279131	0.631877	Basophils
ENSG00000100784	1183.28	-12.6055	5.3062	5.49621	0.0190578	0.309174	Basophils
ENSG00000100796	5053.2	-4.55985	2.43241	3.48068	0.0620891	0.3707	Basophils
ENSG00000100802	343.076	0.902282	2.96816	0.0863323	0.768893	0.936953	Basophils
ENSG00000100804	374.378	10.488	3.62507	8.22009	0.00414292	0.298511	Basophils
ENSG00000100811	4092.3	-2.9441	1.76393	2.70954	0.0997496	0.436334	Basophils
ENSG00000100813	6038.15	-4.57687	2.215	4.45068	0.0348874	0.325852	Basophils
ENSG00000100814	499.24	7.41044	3.22976	5.25606	0.0218705	0.309942	Basophils
ENSG00000100815	1779.67	-5.17007	3.9962	1.7215	0.1895	0.546729	Basophils
ENSG00000100823	1981.58	5.63443	2.92503	3.7574	0.0525743	0.354623	Basophils
ENSG00000100836	1503.59	7.48159	3.54628	4.52979	0.0333097	0.323756	Basophils
ENSG00000100852	1279.13	-2.41297	4.73051	0.288569	0.591139	0.846494	Basophils
ENSG00000100865	462.071	0.15214	2.59359	0.00308933	0.955675	1	Basophils
ENSG00000100883	1680.06	0.66903	2.18795	0.0895761	0.764717	0.936003	Basophils
ENSG00000100888	2521.29	-7.33919	3.02974	5.84641	0.0156088	0.304273	Basophils
ENSG00000100889	410.702	3.91657	3.41406	1.24007	0.265457	0.619278	Basophils
ENSG00000100890	32.7871	-1.99744	5.66357	0.12556	0.723081	0.91732	Basophils
ENSG00000100897	2425.54	-2.54367	2.41841	1.06011	0.303189	0.653322	Basophils
ENSG00000100902	331.44	2.78851	3.13046	0.770959	0.379921	0.712104	Basophils
ENSG00000100906	3631.54	-2.46258	4.25755	0.284633	0.59368	0.848056	Basophils
ENSG00000100908	79.1594	14.3889	6.54088	3.92218	0.0476531	0.34819	Basophils
ENSG00000100911	3235.64	2.59312	6.23527	0.145998	0.70239	0.908145	Basophils
ENSG00000100916	137.758	-1.02146	3.54153	0.0851969	0.770375	0.937766	Basophils
ENSG00000100918	435.172	3.79128	4.7558	0.601228	0.43811	0.755162	Basophils
ENSG00000100926	54.2644	-5.16356	3.86519	1.74274	0.186793	0.544918	Basophils
ENSG00000100934	1653.27	-4.75875	3.07437	2.36246	0.124286	0.472319	Basophils
ENSG00000100938	2043.14	-3.14162	3.14144	0.887502	0.346155	0.685864	Basophils
ENSG00000100941	5765.43	1.2127	2.44609	0.273279	0.601141	0.851572	Basophils
ENSG00000100949	410.136	1.93483	4.22815	0.201537	0.653483	0.882881	Basophils
ENSG00000100968	2.6997	2.29665	15.7597	0.0155468	0.900771	0.988785	Basophils
ENSG00000100979	37.3931	6.15631	7.61294	0.598897	0.438999	0.755967	Basophils
ENSG00000100982	1145.08	-1.67387	2.98039	0.301039	0.583232	0.841275	Basophils
ENSG00000100983	454.462	4.74747	3.13373	2.20641	0.137438	0.489024	Basophils
ENSG00000100985	1409.7	-8.82489	12.194	0.386012	0.534403	0.814573	Basophils
ENSG00000100991	2730.63	-3.51026	2.37262	2.10622	0.146701	0.5005	Basophils
ENSG00000100994	1363.84	3.10473	3.58323	0.748704	0.386887	0.719195	Basophils
ENSG00000100997	298.502	0.551523	3.7395	0.0178749	0.893642	0.986082	Basophils
ENSG00000101000	24.2995	9.19062	6.4406	2.02675	0.154551	0.512204	Basophils
ENSG00000101003	32.9035	8.04947	8.24327	0.699918	0.402811	0.730772	Basophils
ENSG00000101004	26.0138	3.49912	9.6298	0.158742	0.690317	0.903624	Basophils
ENSG00000101017	378.247	5.66898	4.98841	1.36819	0.242124	0.59734	Basophils
ENSG00000101019	751.355	3.01647	2.3747	1.79514	0.180301	0.53983	Basophils
ENSG00000101040	1145.64	-3.96975	2.80698	2.07594	0.149637	0.505672	Basophils
ENSG00000101049	3.34723	7.68614	12.3389	0.439596	0.507318	0.798706	Basophils
ENSG00000101052	374.07	3.77156	2.3676	2.42336	0.119538	0.466349	Basophils
ENSG00000101057	157.153	19.0554	11.5158	1.46472	0.22618	0.584227	Basophils
ENSG00000101079	1198.04	-4.3727	1.76706	5.94089	0.0147936	0.30393	Basophils
ENSG00000101082	1211.97	-0.633304	3.51583	0.0326146	0.856685	0.972783	Basophils
ENSG00000101084	179.048	2.37628	6.65059	0.115054	0.734462	0.92288	Basophils
ENSG00000101096	1552.62	0.0193575	3.77018	2.73896e-05	0.995824	1	Basophils
ENSG00000101104	562.813	-0.68372	3.60469	0.0381635	0.845115	0.968876	Basophils
ENSG00000101109	12562.4	-6.34441	3.46123	3.46726	0.0625948	0.371236	Basophils
ENSG00000101126	2790.55	-3.30203	2.17548	2.35961	0.124513	0.472465	Basophils
ENSG00000101132	334.209	9.3401	3.81529	5.30951	0.0212093	0.309942	Basophils
ENSG00000101138	599.654	0.11724	1.4802	0.00600542	0.93823	1	Basophils
ENSG00000101146	859.613	2.26565	1.82602	1.53696	0.215071	0.572158	Basophils
ENSG00000101150	3559.73	-7.54315	3.55742	3.85779	0.0495155	0.350528	Basophils
ENSG00000101152	3296.59	-3.25807	2.78146	1.27886	0.258112	0.612717	Basophils
ENSG00000101158	1100	4.22014	2.0677	4.16336	0.0413074	0.336047	Basophils
ENSG00000101160	6175.93	-4.28882	4.12533	0.914278	0.338982	0.678949	Basophils
ENSG00000101161	2230.86	4.15767	2.86093	2.17477	0.140291	0.491768	Basophils
ENSG00000101162	11514.6	-10.5325	5.376	3.47135	0.0624403	0.370912	Basophils
ENSG00000101166	1875.9	1.79096	2.57855	0.468154	0.493838	0.790251	Basophils
ENSG00000101181	691.6	-2.65393	2.73523	0.88694	0.346308	0.685892	Basophils
ENSG00000101182	2058.56	7.94901	4.11907	3.32586	0.0681982	0.382969	Basophils
ENSG00000101187	9.71849	26.2991	11.4753	4.02272	0.0448912	0.342564	Basophils
ENSG00000101188	19.4774	-15.7252	14.1851	0.776941	0.378078	0.710737	Basophils
ENSG00000101189	357.538	4.56322	2.81343	2.49891	0.113925	0.457533	Basophils
ENSG00000101190	307.982	-3.88312	3.88291	1.00966	0.314984	0.661884	Basophils
ENSG00000101191	2677.67	-2.55955	2.35344	1.25184	0.263201	0.617113	Basophils
ENSG00000101193	1076	-0.690688	1.67624	0.160013	0.689145	0.903356	Basophils
ENSG00000101194	247.071	10.0113	5.29138	3.7567	0.0525964	0.354623	Basophils
ENSG00000101199	1317.78	3.3884	3.34937	1.00425	0.316284	0.662963	Basophils
ENSG00000101210	3.94412	29.5434	13.3994	6.44718	0.0111128	0.298511	Basophils
ENSG00000101213	18.1631	3.25027	8.18081	0.148883	0.699605	0.906722	Basophils
ENSG00000101216	657.326	-2.70509	3.11344	0.751509	0.385999	0.718694	Basophils
ENSG00000101220	335.744	8.192	5.54003	1.83887	0.175084	0.533749	Basophils
ENSG00000101224	2491.69	6.14071	4.47963	1.89245	0.168926	0.528126	Basophils
[truncated: 90,966 more rows]
